# Supplementary material for: Construction of genetic linkage map and identification of a novel major locus for resistance to pine wood nematode in Japanese black pine (Pinus thunbergii)
Source: BMC Plant Biol. 2019 Oct 15;19:424. doi: 10.1186/s12870-019-2045-y (PMC6792208; doi:10.1186/s12870-019-2045-y)
Supplement: Supplementary file 2 — Additional file 2: Table S1. Correspondence of orthologous markers mapped on P. thunbergii and P. taeda linkage groups. [file 12870_2019_2045_MOESM2_ESM.xlsx]

## Sheet: Sheet1
Additional file 2: Table S1. Correspondence of orthologous markers mapped on P. thunbergii and P. taeda linkage groups
Query (Locus_name)	Linkage group in Pinus thunbergii	Position in Pinus thunbergii	Subject (Locus_name)	Linkage group in Pinus taeda	position	% identity	alignment length	mismatches	gap opens	q. start	q. end	s. start	s. end	evalue	bit score
contig16843	LG4	55.768	CL1079Contig1	1	65.69	97.32	485	13	0	1	485	9	493	0	824
contig16595	LG1	46.561	0_18284	1	71.91	82.06	535	84	11	159	683	298	830	2e-125	446
BPCL03E01	LG1	72.015	0_6617	1	116.84	92.15	484	23	8	111	594	564	96	0	669
BPCS11C12	LG8	58.735	CL77Contig1	1	125.25	94.54	238	3	1	166	403	324	97	1e-99	359
contig06032	LG1	94.009	UMN_5803	1	141.3	86.91	657	86	0	666	1322	1	657	0	737
contig15393	LG1	91.62	UMN_5803	1	141.3	83.76	628	98	4	11	636	626	1	3e-169	592
contig21042	LG1	12.409	UMN_1894	1	NP	96.58	673	22	1	1	672	57	729	0	1114
contig12942	LG4	123.11	0_7262	2	44.32	94.12	51	3	0	55	105	390	440	1e-14	78.7
BPCS04I06	LG2	18.489	0_15958	2	48.11	96.77	836	15	6	45	871	842	10	0	1384
contig23081	LG2	16.731	2_8397	2	49.18	97.5	519	9	3	2	519	297	812	0	883
contig12513	LG10	0.427	UMN_6063	2	50.94	99.29	566	4	0	588	1153	1	566	0	1024
contig15729	LG2	20.424	0_3203	2	73.9	94.25	887	35	7	3	889	18	888	0	1341
contig17780	LG2	33.867	CL298Contig1	2	102.07	93.44	778	46	4	234	1010	796	23	0	1149
contig05100	LG2	42.101	0_17758	2	109.66	79.32	474	87	6	264	736	710	247	3e-88	322
contig21506	LG4	28.216	0_2716	2	123.02	86.02	279	39	0	150	428	225	503	9e-82	300
contig16500	TS63_LG13	7.503	0_5559	2	158.9	96.27	510	19	0	1	510	600	91	0	837
BPCL02F09	LG4	29.62	0_2252	2	160.57	96.02	553	11	5	22	572	544	1	0	889
contig06051	TS63_LG13	0	0_1664	2	NP	98.12	320	6	0	1	320	412	731	3e-159	558
contig12809	LG2	0	0_10393	2	NP	95.97	521	6	2	1	521	345	850	0	832
contig16749	LG4	28.341	0_17083	2	NP	87.27	495	54	3	503	997	385	870	8e-159	556
contig03759	LG3	0	CL96Contig3	3	42.45	90.37	1038	97	3	312	1346	1182	145	0	1367
contig11765	LG3	11.825	0_14398	3	52.1	96.83	852	22	3	1801	2647	28	879	0	1419
contig10609	LG3	65.872	0_13670	3	117.37	83.47	363	51	8	195	554	736	380	9e-91	329
BPCS14H14	LG3	109.344	0_13101	3	175.36	97.4	461	12	0	207	667	869	409	0	785
contig15506	LG1	53.502	2_3747	3	NP	97.23	685	15	3	624	1308	701	21	0	1157
contig12313	LG2	95.23	CL3700Contig1	4	9.81	97.79	317	7	0	895	1211	311	627	1e-155	547
contig14466	LG4	24.508	0_7764	4	60.43	93.49	630	38	1	187	816	1	627	0	933
contig03132	LG2	39.974	2_10488	4	67.49	86.27	255	30	5	339	592	120	370	2e-73	272
contig18562	LG4	89.794	UMN_CL340Contig1	4	113.35	96.51	917	31	1	15	930	1002	86	0	1515
contig06446	LG2	84.089	0_3038	4	NP	85.1	812	115	5	200	1009	831	24	0	824
contig10357	LG2	45.168	2_2750	4	NP	95.75	306	10	1	136	438	354	659	5e-139	490
contig13565	LG2	90.296	0_9523	4	NP	79.61	412	54	13	746	1154	143	527	6e-72	268
contig21525	LG5	10.454	0_13259	5	21.75	89.7	505	27	10	90	591	483	1	2e-178	621
contig11735	LG5	22.783	2_7865	5	51.25	97.29	811	18	4	1	811	14	820	0	1373
contig17164	LG5	9.933	CL3806Contig1	5	72.92	84.57	797	104	16	190	977	80	866	0	773
contig15222	LG5	41.916	2_588	5	79.76	97.79	858	16	3	496	1353	943	89	0	1476
contig20229	LG5	84.471	2_8324	5	125.84	97.29	479	9	3	301	777	816	340	0	809
contig06046	LG5	93.103	0_12955	5	147.87	98.43	446	7	0	1	446	98	543	0	785
contig11717	LG5	55.093	0_13836	5	NP	92.34	444	26	6	4227	4664	453	12	9e-179	625
contig13626	LG5	109.388	0_5852	5	NP	93.06	360	14	4	1	349	393	752	2e-146	516
contig15203	LG5	109.388	2_4213	5	NP	87.1	248	31	1	598	844	547	794	2e-75	279
contig14844	LG6	36.314	CL2116Contig1	6	24.33	98.43	958	13	2	460	1415	970	13	0	1688
contig11964	LG6	58.829	2_2194	6	57.5	97.99	747	12	3	214	958	20	765	0	1301
contig19257	LG6	71.73	CL2189Contig1	6	81.67	92.89	886	32	9	1	856	885	1	0	1266
BPCS04F05	LG6	81.435	2_8672	6	114.17	96.6	854	22	5	25	877	1001	154	0	1410
BPCL05O01	LG6	80.832	UMN_CL21Contig1	6	126.63	94.96	854	24	10	5	846	922	1768	0	1321
BPCS10P09	LG6	103.868	CL1784Contig1	6	131.39	95.75	800	28	4	50	849	1035	242	0	1290
contig14928	LG6	113.178	CL85Contig2	6	140.98	76.49	974	216	11	5	973	1157	192	4e-148	521
contig15645	LG6	119.04	CL85Contig2	6	140.98	96.12	1212	47	0	1	1212	19	1230	0	1986
contig15870	LG6	130.237	2_2815	6	144.19	97.12	798	23	0	11	808	2	799	0	1356
contig22471	LG6	121.473	0_10162	6	172.94	94.94	494	11	8	1	493	482	2	0	761
contig14298	LG6	93.642	0_4910	6	NP	95.72	584	23	1	51	634	1	582	0	939
contig16844	LG7	11.876	0_17015	7	0	97.05	475	10	2	14	488	1	471	0	797
contig08742	LG7	10.793	0_1659	7	11.07	82.46	422	51	14	1	400	465	45	2e-96	348
contig12398	LG2	42.862	CL17Contig4	7	20.7	76.27	1239	284	9	526	1757	13	1248	0	664
contig08104	LG7	7.228	UMN_3437	7	21.69	98.58	282	4	0	471	752	1	282	2e-141	499
contig12186	LG7	49.093	0_18775	7	74.07	96.84	854	26	1	761	1614	857	5	0	1426
contig12794	LG7	54.482	2_7207	7	109.01	99.06	848	6	1	1130	1975	848	1	0	1520
contig17684	LG10	29.694	CL194Contig1	7	123.44	95.36	151	7	0	873	1023	488	338	8e-64	241
contig18349	LG7	71.265	CL194Contig1	7	123.44	86.26	961	116	9	1	957	1029	81	0	1035
contig09148	TS63_LG14	0	2_10461	7	134.04	84.28	229	32	3	388	614	721	495	7e-58	220
contig16431	LG7	86.862	0_13565	7	138.52	95.87	653	27	0	4	656	2	654	0	1057
contig14770	LG7	109.266	0_2060	7	168.41	77.46	519	98	15	614	1121	588	78	3e-79	292
contig20969	LG7	56.13	CL2014Contig1	7	171.86	83.05	177	30	0	445	621	1012	836	5e-40	161
contig12254	LG7	6.59	2_7351	7	NP	97.46	709	15	3	890	1598	2	707	0	1208
contig14566	LG7	13.992	0_12786	7	NP	96.14	440	14	3	792	1229	569	131	0	715
contig14133	LG8	19.808	0_17762	8	47.22	81.76	340	53	7	968	1299	748	410	3e-74	276
contig06148	LG8	48.505	2_4554	8	86.44	100	63	0	0	1369	1431	857	795	2e-26	117
contig14253	LG8	60.082	2_8083	8	89.98	97.66	897	20	1	95	991	1	896	0	1539
contig16505	LG8	58.707	2_7780	8	114.5	97.8	771	11	6	395	1165	969	205	0	1332
contig14508	LG8	4.309	0_16488	8	NP	96.73	551	13	1	1	546	143	693	0	913
contig17155	LG8	77.43	1_5330	8	NP	93.64	519	21	7	2	520	74	580	0	765
contig21459	LG8	34.089	2_8972	8	NP	98.65	669	9	0	1	669	669	1	0	1186
contig17216	LG9	1.29	CL647Contig1	9	9.55	94.43	808	20	8	284	1076	811	14	0	1219
contig21475	LG9	23.43	0_1984	9	35.53	96.51	487	15	2	188	674	679	195	0	804
contig18137	LG9	48.278	2_8935	9	71.6	98.91	549	4	2	1	549	236	782	0	985
contig08065	LG4	108.266	0_9276	9	127.43	97.73	264	6	0	1016	1279	825	562	3e-128	455
contig21105	LG9	73.706	CL1868Contig1	9	138.4	83.55	547	85	3	149	691	684	139	5e-144	507
contig13353	LG9	94.833	2_4569	9	156.89	96.7	697	10	6	848	1544	718	35	0	1147
contig07831	LG9	29.443	0_5879	9	NP	88.08	386	43	3	1	386	717	335	2e-128	455
contig11698	LG9	93.754	0_5650	9	NP	97.76	759	13	2	15	773	755	1	0	1304
contig15887	LG9	94.185	0_7393	9	NP	93.35	391	26	0	260	650	168	558	2e-165	579
contig03717	LG7	67.213	0_10064	10	30.19	94.71	189	7	2	101	288	187	1	3e-79	291
contig09076	LG10	1.003	0_12284	10	31.92	97.34	713	16	3	665	1376	711	1	0	1208
contig17285	LG10	21.788	2_10399	10	45.71	96.18	863	24	3	194	1056	857	4	0	1410
contig07867	LG10	58.436	0_15003	10	100.63	97.58	207	5	0	2033	2239	740	534	6e-98	355
contig04847	LG10	78.814	2_2348	10	144.36	97.57	576	12	2	1	576	781	208	0	985
contig17958	LG10	73.588	2_6286	10	149.54	85.49	441	63	1	283	723	347	786	2e-129	459
contig19752	LG10	93.462	CL4610Contig1	10	170.44	75.21	589	139	6	65	648	828	242	2e-73	272
contig21661	LG10	86.313	CL4610Contig1	10	170.44	97.11	658	19	0	1	658	18	675	0	1112
contig23420	LG11	6.18	UMN_7561	11	14.83	97.07	478	14	0	1	478	337	814	0	806
contig12494	LG11	3.394	2_5128	11	29.76	97.45	746	19	0	1390	2135	808	63	0	1273
contig08222	LG4	5.672	CL795Contig1	11	72.65	96.63	267	9	0	1	267	299	565	1e-125	444
contig23294	LG11	41.51	CL25Contig3	11	77.42	91.12	394	31	4	1	392	572	181	2e-151	531
contig13073	LG11	83.191	2_1321	11	142.85	96.84	791	22	2	1071	1861	812	25	0	1323
contig09980	LG1	17.092	UMN_849	11	NP	90.48	210	18	2	414	621	1	210	1e-74	276
contig10519	LG11	26.77	0_18063	11	NP	84.01	394	47	13	63	450	8	391	2e-101	364
contig14765	LG11	81.891	2_1747	11	NP	95.25	968	28	9	396	1351	962	1	0	1524
contig12749	TN54_LG13	10.928	0_17370	12	22.91	84.53	782	111	9	1218	1994	777	1	0	765
contig17542	LG12	97.137	2_230	12	35.71	85.75	393	44	8	281	664	512	901	6e-115	411
contig12567	LG12	11.673	UMN_CL239Contig1	12	37	94.85	815	25	5	14	812	814	1	0	1256
contig21379	LG12	34.627	0_8872	12	58.92	97.37	266	7	0	418	683	407	142	6e-128	453
contig15249	LG2	85.592	0_1355	12	83.82	85.25	373	34	9	137	491	91	460	6e-101	364
contig18285	LG12	59.663	0_1438	12	123.45	89.81	432	42	2	203	633	786	356	9e-158	553
contig20240	LG12	97.772	0_12678	12	159.4	91	722	28	21	61	778	739	51	0	939
contig09497	LG12	10.15	0_2260	12	160.05	93.89	262	16	0	3	264	447	708	2e-110	396
contig20554	LG12	110.946	0_13722	12	183.7	97.42	697	16	1	55	751	854	160	0	1186
contig12511	TN54_LG13	1.084	0_8926	12	NP	98.1	211	2	1	768	978	188	396	3e-101	366
contig20142	LG12	108.82	2_4021	12	NP	98.8	584	7	0	204	787	645	62	0	1040
