# Supplementary material for: Construction of genetic linkage map and identification of a novel major locus for resistance to pine wood nematode in Japanese black pine (Pinus thunbergii)
Source: BMC Plant Biol. 2019 Oct 15;19:424. doi: 10.1186/s12870-019-2045-y (PMC6792208; doi:10.1186/s12870-019-2045-y)
Supplement: Supplementary file 3 — Additional file 3: Table S2. Syntenic relationship between Pinus thunbergii linkage group and P. taeda linkage group. P. taeda genetic linkage map data were based on a previous report [25]. [file 12870_2019_2045_MOESM3_ESM.xlsx]

## Sheet: Sheet1
Additional file 3: Table S2. Syntenic relationship between Pinus thunbergii linkage group and P. taeda linkage group.
Query (Locus_name)	Linkage group in Pinus thunbergii	Linkage group in Pinus taeda	Position in Pinus thunbergii	position	Peason	ｔ-value	p-value
contig16595	LG1	1	46.561	71.91	0.993777	12.6169	1.8208e-07
BPCL03E01	LG1	1	72.015	116.84
contig06032	LG1	1	94.009	141.3
contig15393	LG1	1	91.62	141.3
BPCS04I06	LG2	2	18.489	48.11	0.950473	5.29678	0.00034915
contig23081	LG2	2	16.731	49.18
contig15729	LG2	2	20.424	73.9
contig17780	LG2	2	33.867	102.07
contig05100	LG2	2	42.101	109.66
contig03759	LG3	3	0	42.45	0.998965	31.066	2.80366e-11
contig11765	LG3	3	11.825	52.1
contig10609	LG3	3	65.872	117.37
BPCS14H14	LG3	3	109.344	175.36
contig14466	LG4	4	24.508	60.43	1	-	-
contig18562	LG4	4	89.794	113.35
contig21525	LG5	5	10.454	21.75	0.929097	5.02436	0.000518408
contig11735	LG5	5	22.783	51.25
contig17164	LG5	5	9.933	72.92
contig15222	LG5	5	41.916	79.76
contig20229	LG5	5	84.471	125.84
contig06046	LG5	5	93.103	147.87
contig14844	LG6	6	36.314	24.33	0.937256	7.60369	1.83231e-05
contig11964	LG6	6	58.829	57.5
contig19257	LG6	6	71.73	81.67
BPCS04F05	LG6	6	81.435	114.17
BPCL05O01	LG6	6	80.832	126.63
BPCS10P09	LG6	6	103.868	131.39
contig14928	LG6	6	113.178	140.98
contig15645	LG6	6	119.04	140.98
contig15870	LG6	6	130.237	144.19
contig22471	LG6	6	121.473	172.94
contig16844	LG7	7	11.876	0	0.898112	5.40327	0.000300026
contig08742	LG7	7	10.793	11.07
contig08104	LG7	7	7.228	21.69
contig12186	LG7	7	49.093	74.07
contig12794	LG7	7	54.482	109.01
contig18349	LG7	7	71.265	123.44
contig16431	LG7	7	86.862	138.52
contig14770	LG7	7	109.266	168.41
contig20969	LG7	7	56.13	171.86
contig14133	LG8	8	19.808	47.22	0.921782	3.36231	0.00721419
contig06148	LG8	8	48.505	86.44
contig14253	LG8	8	60.082	89.98
contig16505	LG8	8	58.707	114.5
contig17216	LG9	9	1.29	9.55	0.988582	11.3635	4.8691e-07
contig21475	LG9	9	23.43	35.53
contig18137	LG9	9	48.278	71.6
contig21105	LG9	9	73.706	138.4
contig13353	LG9	9	94.833	156.89
contig09076	LG10	10	1.003	31.92	0.984384	12.5041	1.98211e-07
contig17285	LG10	10	21.788	45.71
contig07867	LG10	10	58.436	100.63
contig04847	LG10	10	78.814	144.36
contig17958	LG10	10	73.588	149.54
contig19752	LG10	10	93.462	170.44
contig21661	LG10	10	86.313	170.44
contig23420	LG11	11	6.18	14.83	0.990646	10.2671	1.24775e-06
contig12494	LG11	11	3.394	29.76
contig23294	LG11	11	41.51	77.42
contig13073	LG11	11	83.191	142.85
contig17542	LG12	12	97.137	35.71	0.321395	0.758925	0.46541
contig12567	LG12	12	11.673	37
contig21379	LG12	12	34.627	58.92
contig18285	LG12	12	59.663	123.45
contig20240	LG12	12	97.772	159.4
contig09497	LG12	12	10.15	160.05
contig20554	LG12	12	110.946	183.7
