# Supplementary material for: Construction of genetic linkage map and identification of a novel major locus for resistance to pine wood nematode in Japanese black pine (Pinus thunbergii)
Source: BMC Plant Biol. 2019 Oct 15;19:424. doi: 10.1186/s12870-019-2045-y (PMC6792208; doi:10.1186/s12870-019-2045-y)
Supplement: Supplementary file 4 — Additional file 4: Table S3. Details of 87 genomic DNA-derived SSR markers in Pinus thunbergii. [file 12870_2019_2045_MOESM4_ESM.xlsx]

## Sheet: Sheet1
	Additional file 4: Table S3. Details of 87 genomic DNA-derived SSR markers in Pinus thunbergii
#	Primer name	Linkage group	Forward primer sequence (5'→3')	Reverse primer sequence (5'→3')	Repeat motif	Predicted product size (bp)	GenBank accession number	References
1	bcpd621	LG1	AGCAAGATTTGGACCTCG	AGTTGTAGTCAACCAACCATAGC	(AC)10	126	LC416814	In this study
2	bcpd645	LG1	GGCTCCATAATGCATGTGTG	AGAATTATGGGAGGCCCATC	(TG)10(AG)7	115	LC416818	In this study
3	bcpt1927	LG1	GGTTACATTGGATGTGTCTGAGG	TGAGGTAGTCCCAATCTGGC	(TG)12	130	LC416849	In this study
4	bcpd005	LG5	GTATTCCAGAATCCATAAGG	AATCCATAATTTCAAACGAC	(AC)6gca(CG)4(CA)9	178	LC416800	In this study
5	bcpt1107	LG5	CCTCCATTTGGGTATTCTAGGGA	TTTCTTGGTAACACACACACATGC	(GA)11ttttactttgggtattctagggaaaaggagaagattttgtgaggctttccttaatgtgtatatgtg(GA)15	222	LC416824	In this study
6	bcpt1781	LG5	TGGTTTGTACAACGTGGGCA	TTGTGCCCCAAAAATCGAAG	(CT)12	175	LC416842	In this study
7	bcpt2381	LG5	TGTGAGAAGCACATGGGG	AATCTGAAGCCAACTCCC	(GA)14	126	LC416856	In this study
8	bcpt942	LG5	CTCATCCTCACCTGACACACAT	GGCTCTCCAAAATCTGCTCTTA	(GA)10	141	LC416868	In this study
9	pdms221	LG5	GAGAGTTGTATGACGGAAATAC	CCCACACAAAAGTGTACTTC	(GA)9	188	AB207896	Watanabe et al. (2006)
10	bcpd006	LG9	GTATGTCTTGAATGAGGTTC	CACTGTCTTGTTTTTAACATC	(TG)21	146	AB78751	Iwaizumi et al. (2013)
11	bcpd049	LG9	GAGATTTGATCCATTTTGGC	CAATTTACCCAAGAGGTTTTG	(TA)10tc(TA)14(CA)13	175	LC416803	In this study
12	bcpd651	LG9	GTCTCATGATGTAACTGAACACAC	CGCACCATAGCACCAAAAC	(AC)15	96	LC416819	In this study
13	bcpt1088	LG9	CAAGAGAATGGCACAAGGGG	CGATCGTGGGCATCTCTTTC	(TG)8agtgagtga(GT)11ctgtgagagg(GA)7	135	LC416823	In this study
14	bcpt1280	LG9	TGTGACAACAGATTTCCCCTGA	TAGGTATGCCTCCCCCACCT	(GA)9gg(GA)7	241	LC416830	In this study
15	bcpt1544	LG9	TGTGTTGGGGCTACATTGAACA	TCGACTCAACACTCATTCCCA	(GA)19	123	LC416837	In this study
16	bcpt1037	LG8	AAGAATATTAATTCAACCCCCTATCAA	TCGTCTCTCACTTTCCCTCCA	(GA)12	174	LC416822	In this study
17	bcpt1322	LG8	GAATTTTGTGCGTGTGTGCAT	TTCACCCAAATCCAAAGAAAATC	(GA)13	143	LC416832	In this study
18	bcpt1332	LG8	TCACACACACACAACTCCCTCA	GGGCAAAAAGGGAGAGATGG	(CT)13	187	LC416833	In this study
19	bcpt1889	LG8	TGTGTCTCTTCACCCACAACAAA	TGGGTCAAATCAACAATGCTCA	(TC)17	248	LC416847	In this study
20	bcpd276	LG7	GTACTATAACTTGGATCATAGTC	GTAGAATGGTAAGCCTATAC	(CA)8	133	LC416810	In this study
21	bcpd641	LG7	TCATCTCATACCATGCCCC	ACCTAGGGACCCACGTGAC	(CA)8	111	LC416817	In this study
22	bcpt1223	LG7	GAAGCATCCCTTGGGTTTCC	TTTCTCCTCATCTTCGTTGCC	(TG)7(AG)15	123	LC416828	In this study
23	bcpt2431	LG7	TCATTCGTAGATGCATCACG	TCAATGTCTACATGGAGCATC	(GT)10gagagagg(GA)7	119	LC416857	In this study
24	bcpt2532	LG7	TGATTCTATGCAGCCCACTT	AGGTCACACATGAGTTGACCA	(CT)21	153	LC229315	Iwaizumi et al. (2017)
25	bcpd119	LG4	CATCAATTCATGGGATGAGG	GATTCTTCAATTCTTGTGTTAGG	(TG)17	146	LC229316	Iwaizumi et al. (2017)
26	bcpd222	LG4	AAGGAATGGCATAAATTAGG	CATACCAATTCACATATTGCAC	(TG)16	131	AB78752	Iwaizumi et al. (2013)
27	bcpt1440	LG4	TTGGATTAGCATGGAAAGATGG	TCAAGATTCCCACCAGGAACA	(GA)10gg(GA)10tgaaattttgac(AG)13atgaaattttgac(AG)7	218	LC416834	In this study
28	bcpt1706	LG4	TGAAAATAAGGGTGGTGTTGAGA	TGTTTGAGGATAGTGTTGTAGCACC	(CT)18	249	LC416839	In this study
29	bcpt711	LG4	CCCACTCCATCCCTTTACCT	AGAGAAAGAGAGATAGAGAATGATACAA	(CT)18ccctctctctctataactctttctctctctcacccccactatctctccctcacagtgtctctcaa(TC)11	204	LC416864	In this study
30	pdms009	LG4	CAATGAGTAGAAGATCATGGTGG	CTAGGGAGCCGCATTTACAC	(CT)31(CA)20*	189	AB207885	Watanabe et al. (2006)
31	bcpt1539	LG11	TGTCCAACTAGACCACACTCGG	CTCCCTCTCTCCCTCGTCGT	(GA)7tagagatagatagat(AG)18	110	LC416835	In this study
32	bcpt1715	LG11	CCCAACTGTGTATTTTCCTTGTTCA	TCGAGATGAAGGATTTGGGG	(TC)14	115	LC416840	In this study
33	bcpt1823	LG11	GGTAACTAAATAATCGCCATTTTCCC	TTGTGTGTTTGGGGAGGTGA	(CT)9	152	LC229314	Iwaizumi et al. (2017)
34	bcpt1879	LG11	GGCTTCTTTGCTCAGAAGATCA	GCTGCAACCAAATGAGGATGA	(GA)16attcatcctcatctacttgcaacaactcactttagggcttatttgctcacaagatcacattattgcactagat(TG)9tttgtgtgt(GA)8	213	LC416846	In this study
35	bcpd102	LG2	GACTTCTATTTGTGGCGTAC	ATCGTATATCACCTTGTATCTC	(GT)11	157	LC416806	In this study
36	bcpd502	LG2	TCTACTTCAATCACCATCAATAG	CGTGTGAGAACCATTCCTAG	(TC)25	116	AB78753	Iwaizumi et al. (2013)
37	bcpt1671	LG2	GGGGGAGGGTTGAGAAAATG	TGGGGGACTTGGTCTTTTCA	(GA)21	184	LC229313	Iwaizumi et al. (2017)
38	bcpt2539	LG2	AGACCAAGAAACCCTAGAGAG	TCACTCTTATGATCAGACATGACC	(AG)15	91	LC416863	In this study
39	bcpt740	LG2	GAGACACCAAAGGGGAGTCA	CCCCATCCATTTCTCAGTCA	(AG)34	131	LC416865	In this study
40	pdms030	LG2	GATCACTGTAGGAAGGCTGG	TGGGAAGAGGACAACCTGAG	(AC)13	116	AB207887	Watanabe et al. (2006)
41	bcpt1004	LG3	GATCACTGGTGGAAGGCTGC	TGTTGTTAATGTTGTCACCGTCC	(AG)9g(GA)14	107	LC416820	In this study
42	bcpt1029	LG3	CACTGAAGGGTTGGAGGTCAA	GAGGGAGGGAGAGACAGTTGTT	(TC)15	168	LC416821	In this study
43	bcpt1803	LG3	TGACTACATGGGGGAGTGGG	GCTAGCCAAAGGTATTTCGCA	(GA)20	237	LC416843	In this study
44	bcpt2153	LG3	TCACCTGGCTCAACCCAAA	AGAAAGTTAGTGGTGAGCATG	(TC)22	181	LC416853	In this study
45	bcpd245	LG12	CAAACCTAGTTACAATTTCC	CTGCTTTATACAATTACACCTAC	(CA)19	190	LC416809	In this study
46	bcpd606	LG12	TGCGTTCTTATTCCTTCAAAGG	TCCACTCAGTAGGGATTTGGT	(TC)30	169	LC416812	In this study
47	bcpt1281	LG12	TTGGCTTCTCCCACAAGGAA	CATCGCTTGCTCCAACAGTG	(GA)12	102	LC416831	In this study
48	bcpt1838	LG12	GACACCGAAAGGGAGTCACAA	CCCACCTCGCTGAGATCAAG	(AG)26	177	LC416845	In this study
49	bcpt1900	LG12	CCAAGCACACCAGAGACACTGA	CCCTCGGTCATGATGGTTCT	(GA)21	129	LC416848	In this study
50	bcpt2101	LG12	ACCTGCAGTGCTGTATGTG	GCAAGGTTAGACTGTAAAGGC	(GA)15	149	LC416851	In this study
51	bcpt2186	LG12	TCGTCCTTCTATGCCACAC	TGGACGTCGCTCATCATC	(GA)7gg(GA)7	118	LC416854	In this study
52	bcpt2445	LG12	AGGCTAATTTAAGCCTCCC	AGGGATGGGGGTATTCCT	(GA)27	193	LC416860	In this study
53	bcpt2538	LG12	AACAGATGGTCGCAGGAG	TCCTCTCACCATGGGTTTAGG	(GA)18	105	LC416862	In this study
54	bcpt856	LG12	GCCTTTTTGCTGGTTAATGTTT	CATGGCTCAGGAACTAACACAA	(AG)18	186	LC416866	In this study
55	bcpt990	LG12	GGGAGAAAGATATGGAGTTGGA	CCTTCTCTAAATTTTCCCTCCTT	(AG)15	165	LC416869	In this study
56	bcpd059	LG6	TCTAGGTTCAAATCTCCAAG	TATATTTATACCCATACAAACAC	(TG)12	136	LC416804	In this study
57	bcpt1143	LG6	GCGGTGTTAGGAAATCCAGG	ACATTCCCATCTCTGCTGGC	(GA)21	212	LC416826	In this study
58	bcpt1151	LG6	TGTCAATCACAGACTCGTCAGTTTC	AAGGATGAACATGGAGTTGTCC	(CT)17	186	LC416827	In this study
59	bcpt1939	LG6	TCCTAAACCAACTCACACGAG	AGAAGTGTGATTTTGGTGAAGGG	(GA)24	111	LC416850	In this study
60	bcpd027	#N/A	GAATGTATCAAGGTTCTTTCAC	GTTTTAACGATTGTTACTGC	(CA)9	160	LC416801	In this study
61	bcpd034	#N/A	TTCGAGCAAATGTAATAATGTG	ATGGTGTTATGTTGCATTGG	(TG)8cgc(GT)7	124	LC416802	In this study
62	bcpd091	#N/A	GGGCTCAACAATATAATAAG	CATAAATTACACACTCATTG	(AC)11g(CA)13	165	LC416805	In this study
63	bcpd122	#N/A	CAATAGTGTGCTACAAAGAG	GGTATATATCATGTGTTGCG	(AT)7(GT)12	186	LC416807	In this study
64	bcpd211	#N/A	ACAAATCCGTCATAGTCATG	TGTGGACATACTTGTTATGG	(AC)8	134	LC416808	In this study
65	bcpd341	#N/A	CCTTCCTTGTTTGTTGATTG	TGTTCTATGACGCTTATGACC	(TG)7	216	LC416811	In this study
66	bcpd610	#N/A	TTTTCAAGGGGCTGGTGA	ACCAGATCCAGGTGCTTTG	(TG)15	100	LC416813	In this study
67	bcpd627	#N/A	TGTCAGGGTTTACAAGCCCTAT	TCATATTCGAGTTTGAGGAACC	(TG)19	223	LC416815	In this study
68	bcpd631	#N/A	CCAATTAATCTAGCACACACAC	TCCATCTATTCCAAGAGCC	(CA)20	97	LC416816	In this study
69	bcpt1075	#N/A	CTGACTGGGGCTTGAGGATG	TGCCATGCACCCTCACTAGA	(AG)19	175	LC229311	Iwaizumi et al. (2017)
70	bcpt1111	#N/A	CCTCAAGAGGAGGAGTTCATGC	TGGCACATTTGAGTCAGCTCC	(GA)23tttcactagggtttatttaatgtc(GA)6	244	LC416825	In this study
71	bcpt1253	#N/A	GGAGTGAAAAAGGGGAGATGG	CCTCCTTCTCTCTCCTGCCA	(GA)16	217	LC416829	In this study
72	bcpt1541	#N/A	AGGTGTTTTCAGGGGGTGGT	TCCCTCCCTCTCCATTTTCC	(GA)20	147	LC416836	In this study
73	bcpt1549	#N/A	GAGGACCTCATTGATGCAAATAAAA	GGAAACGGGTCCACCTCTTC	(AG)14	113	LC229312	Iwaizumi et al. (2017)
74	bcpt1554	#N/A	GGTCGTATTAGACATTGGCTCTTCA	CAATGCCATGGAGTGGAAAAA	(AG)6	154	LC416838	In this study
75	bcpt1725	#N/A	GGCGGAGAGATGTGGAAGAA	TGCATTCAAGAAGGTGTGTGC	(AG)19	187	LC416841	In this study
76	bcpt1829	#N/A	TGCAGCAATAAGACCAAACACAA	CCAAAGGGCGTGATTTTCCT	(GA)19	149	LC416844	In this study
77	bcpt2104	#N/A	CTTTTTGATAGCAGTAGCTG	GGATTATTCAAACTCGAGAGAG	(CT)10agactctccaa(CT)6	140	LC416852	In this study
78	bcpt2359	#N/A	ATTGAACCAAGGTGTTGGAG	ACTTGTTCATGTATGGATCCTCTC	(AG)18	114	LC416855	In this study
79	bcpt2432	#N/A	CTCTGCAAGATCTGCTCC	CCTACTCCCAAGTAACACTGC	(CT)17	150	LC416858	In this study
80	bcpt2440	#N/A	AGGGAAATGTTCAAGGGTTTCTC	ACCATGCCCCCCATAACAC	(TG)12	95	LC416859	In this study
81	bcpt2509	#N/A	CTTACTTTGCTGTCAAGC	ACCATCTATTGCATCAGCCT	(GA)20	134	LC416861	In this study
82	bcpt705	#N/A	TTTCAAACCAAATGGGACATC	ACTTTGATGCCAAAAACATATTGA	(TC)19	120	AB78754	Iwaizumi et al. (2013)
83	bcpt834	#N/A	GGCTGTATTCCCTTTCTTACTACT	GAGTCTCTTTCTGTGCAGTAGGA	(TC)19	157	AB78755	Iwaizumi et al. (2013)
84	bcpt873	#N/A	CTGCATTATGGCAAAGAAGAGG	GCATTCTCAAGCAATAGTGTGC	(GA)7gggagagg(GA)13	199	LC416867	In this study
85	pde14	#N/A	TCATAGGTACAAACTCATTACACC	CTTCCCCACTTGACTTGAAGT	(TC)18(AC)14*	204	AB038262	Lian et al. (2000)
86	pdms011	#N/A	TGTCAACTATATTGCTACCAAAC	CGTCAATGATTCAAAATTCC	(TG)16	132	AB207886	Watanabe et al. (2006)
87	pdms065	#N/A	GTCAGAAGCCTTATACTGTG	TTGTAAATTCAAATGTAGCC	(TG)9(AG)10*	151	AB207889	Watanabe et al. (2006)
