# Supplementary material for: Construction of genetic linkage map and identification of a novel major locus for resistance to pine wood nematode in Japanese black pine (Pinus thunbergii)
Source: BMC Plant Biol. 2019 Oct 15;19:424. doi: 10.1186/s12870-019-2045-y (PMC6792208; doi:10.1186/s12870-019-2045-y)
Supplement: Supplementary file 5 — Additional file 5: Table S4. Summary of BLAST search results of ESTs derived from Roche 454-FLX and Sanger reads assembly. Accession ID of 454 and Sanger data is as for the Transcriptome Shotgun Assembly (TSA) division of the DDBJ database. [file 12870_2019_2045_MOESM5_ESM.xlsx]

## Sheet: Sheet1
Additional file 5: Table S4. Summary of BLAST search results of ESTs derived from Roche 454-FLX and Sanger reads assembly
Query	GenBank accession number	vs NR														vs TGI Pine							vs KEGG
		NR	Length (query) (nt)	Length (subject) (nt)	E-value	Identity	Aligned length	Identity%	Strand	Product	GenBank	Superkingdom	Phylum	Genus	Species	Subject	Length (subject) (nt)	E-value	Identity	Aligned length	Identity%	Strand	KO#	Length (subject)	E-value	Identity	Aligned length	Identity%	Strand	Entry	Name	Definition	Class
BPCL02B06	HX995024	gi|147844637|emb|CAN82144.1| hypothetical protein VITISV_043495 [Vitis vinifera]	834	567	7e-16	61	187	32	-	hypothetical protein VITISV_043495	gbpln	Eukaryota	Viridiplantae	Vitis	Vitis vinifera	GW747438 weakly similar to UniRef100_Q9FJV3 Cluster: Retroelement pol polyprotein-like; n=1; Arabidopsis thaliana|Rep: Retroelement pol polyprotein-like - Arabidopsis thaliana (Mouse-ear cress), partial (3%)	812	5e-14	177	220	80	+	#	#	#	#	#	#	#	-	-	-	-
BPCL02B08	HX995025	gi|296417180|ref|XP_002838238.1| hypothetical protein [Tuber melanosporum Mel28]gi|295634162|emb|CAZ82429.1| unnamed protein product [Tuber melanosporum]	887	414	4e-32	109	276	39	+	hypothetical protein	gbpln	Eukaryota	Fungi	Tuber	Tuber melanosporum	No_hits	#	#	#	#	#	#	#	#	#	#	#	#	#	-	-	-	-
BPCL02F09	HX995033	No_hits	636	#	#	#	#	#	#	-	----	----	----	----	----	TC183646 homologue to UniRef100_Q535L2 Cluster: Long-wavelength opsin; n=1; Pulex irritans|Rep: Long-wavelength opsin - Pulex irritans, partial (5%)	560	0	547	569	96	+	#	#	#	#	#	#	#	-	-	-	-
BPCL02L18	HX995045	gi|339472081|gb|EGP87176.1| hypothetical protein MYCGRDRAFT_104515 [Mycosphaerella graminicola IPO323]	772	186	1e-16	45	131	34	+	hypothetical protein MYCGRDRAFT_104515	gbpln	Eukaryota	Fungi	Mycosphaerella	Mycosphaerella graminicola	No_hits	#	#	#	#	#	#	#	#	#	#	#	#	#	-	-	-	-
BPCL02P20	HX995055	gi|170595123|ref|XP_001902255.1| U88 [Brugia malayi]gi|158590166|gb|EDP28897.1| U88, putative [Brugia malayi]	840	120	9e-11	32	84	38	-	U88	gbinv	Eukaryota	Metazoa	Brugia	Brugia malayi	DR024257 similar to UniRef100_A6GLZ6 Cluster: Acyltransferase; n=1; Limnobacter sp. MED105|Rep: Acyltransferase - Limnobacter sp. MED105, partial (5%)	786	3e-74	201	221	90	+	#	#	#	#	#	#	#	-	-	-	-
BPCL03I22	HX995073	gi|242070855|ref|XP_002450704.1| hypothetical protein SORBIDRAFT_05g012300 [Sorghum bicolor]gi|241936547|gb|EES09692.1| hypothetical protein SORBIDRAFT_05g012300 [Sorghum bicolor]	740	446	8e-33	65	149	43	+	hypothetical protein SORBIDRAFT_05g012300	gbpln	Eukaryota	Viridiplantae	Sorghum	Sorghum bicolor	GT250666 weakly similar to UniRef100_A7QRZ6 Cluster: Chromosome undetermined scaffold_155, whole genome shotgun sequence; n=1; Vitis vinifera|Rep: Chromosome undetermined scaffold_155, whole genome shotgun sequence - Vitis vinifera (Grape), partial (22%)	824	0	659	669	98	+	K01183_rcu-RCOM_0701190	377	3e-30	63	132	47	+	E3.2.1.14	chitinase	Metabolism; Carbohydrate Metabolism; Amino sugar and nucleotide sugar metabolism [PATH:ko00520]
BPCL03N22	HX995078	gi|8515090|gb|AAF75821.1|AF101785_1 putative arabinogalactan protein [Pinus taeda]	758	236	1e-127	227	236	96	+	putative arabinogalactan protein	gbenv/gbpln	Eukaryota	Viridiplantae	Pinus	Pinus taeda	TC198025 homologue to UniRef100_A7J8R5 Cluster: AGP6; n=1; Pinus ayacahuite|Rep: AGP6 - Pinus ayacahuite, complete	889	0	728	745	97	+	K10955_hsa-4583	5179	8e-22	59	183	32	+	MUC2	intestinal mucin-2	Human Diseases; Infectious Diseases; Vibrio cholerae infection [PATH:ko05110]	Human Diseases; Infectious Diseases; Amoebiasis [PATH:ko05146]
BPCL04A06	HX995083	gi|238014838|gb|ACR38454.1| unknown [Zea mays]	326	212	8e-42	87	108	80	-	unknown	gbenv/gbhtc/gbhtg/gbpat/gbpln/gbsyn/gbtsa	Eukaryota	Viridiplantae	Zea	Zea mays	TC188222 homologue to UniRef100_Q41018 Cluster: Pine globulin-2; n=1; Pinus strobus|Rep: Pine globulin-2 - Pinus strobus (Eastern white pine), partial (25%)	1075	1e-178	321	323	99	+	#	#	#	#	#	#	#	-	-	-	-
BPCL04H14	HX995094	gi|312217274|emb|CBX97222.1| similar to SH3 domain signalling protein [Leptosphaeria maculans JN3]	847	485	1e-104	201	285	70	+	similar to SH3 domain signalling protein	gbpln	Eukaryota	Fungi	Leptosphaeria	Leptosphaeria maculans	No_hits	#	#	#	#	#	#	#	#	#	#	#	#	#	-	-	-	-
BPCL04K16	HX995101	No_hits	436	#	#	#	#	#	#	-	----	----	----	----	----	TC155349 similar to UniRef100_A9T4J0 Cluster: Predicted protein; n=1; Physcomitrella patens subsp. patens|Rep: Predicted protein - Physcomitrella patens subsp. patens, partial (5%)	1216	0	412	430	95	+	#	#	#	#	#	#	#	-	-	-	-
BPCL05A23	HX995113	gi|342320734|gb|EGU12673.1| Proteophosphoglycan ppg4 [Rhodotorula glutinis ATCC 204091]	849	1547	3e-30	102	246	41	+	Proteophosphoglycan ppg4	gbpln	Eukaryota	Fungi	Rhodotorula	Rhodotorula glutinis	No_hits	#	#	#	#	#	#	#	#	#	#	#	#	#	-	-	-	-
BPCL05B24	HX995114	gi|116778800|gb|ABK21002.1| unknown [Picea sitchensis]	651	72	3e-19	54	71	76	+	unknown	gbpln	Eukaryota	Viridiplantae	Picea	Picea sitchensis	CT580989 weakly similar to UniRef100_P06907 Cluster: Myelin P0 protein precursor; n=1; Rattus norvegicus|Rep: Myelin P0 protein precursor - Rattus norvegicus (Rat), partial (9%)	596	0	569	590	96	+	#	#	#	#	#	#	#	-	-	-	-
BPCL05E18	HX995118	gi|116792811|gb|ABK26509.1| unknown [Picea sitchensis]	709	239	5e-58	107	127	84	+	unknown	gbpln	Eukaryota	Viridiplantae	Picea	Picea sitchensis	TC166142	1581	0	686	703	97	+	#	#	#	#	#	#	#	-	-	-	-
BPCL05N04	HX995130	gi|339477571|gb|EGP92662.1| hypothetical protein MYCGRDRAFT_106843 [Mycosphaerella graminicola IPO323]	611	115	1e-30	70	110	63	+	hypothetical protein MYCGRDRAFT_106843	gbpln	Eukaryota	Fungi	Mycosphaerella	Mycosphaerella graminicola	No_hits	#	#	#	#	#	#	#	#	#	#	#	#	#	-	-	-	-
BPCL06C22	HX995137	gi|154303870|ref|XP_001552341.1| fructose-1,6-bisphosphatase [Botryotinia fuckeliana B05.10]gi|150854403|gb|EDN29595.1| fructose-1,6-bisphosphatase [Botryotinia fuckeliana B05.10]gi|347826865|emb|CCD42562.1| similar to fructose-1,6-bisphosphatase [Botryotinia fuckeliana]	827	343	2e-93	172	203	84	+	fructose-1,6-bisphosphatase	gbpln	Eukaryota	Fungi	Botryotinia	Botryotinia fuckeliana	TC192482 similar to UniRef100_A6S8S2 Cluster: Fructose-1,6-bisphosphatase; n=1; Botryotinia fuckeliana B05.10|Rep: Fructose-1,6-bisphosphatase - Botryotinia fuckeliana (strain B05.10) (Noble rot fungus) (Botrytiscinerea), partial (97%)	1226	4e-27	224	278	80	+	K03841_bfu-BC1G_08819	343	4e-94	172	203	84	+	FBP, fbp	fructose-1,6-bisphosphatase I	Metabolism; Carbohydrate Metabolism; Glycolysis / Gluconeogenesis [PATH:ko00010]	Metabolism; Carbohydrate Metabolism; Pentose phosphate pathway [PATH:ko00030]
BPCL06F05	HX995142	gi|116781601|gb|ABK22174.1| unknown [Picea sitchensis]	672	143	1e-41	85	94	90	+	unknown	gbpln	Eukaryota	Viridiplantae	Picea	Picea sitchensis	TC162259 similar to UniRef100_Q8VZY5 Cluster: Fortune-1; n=1; Cycas edentata|Rep: Fortune-1 - Cycas edentata, partial (95%)	973	0	641	664	96	+	#	#	#	#	#	#	#	-	-	-	-
BPCL06G09	HX995144	gi|116791281|gb|ABK25921.1| unknown [Picea sitchensis]	388	275	8e-18	43	52	82	+	unknown	gbpat/gbpln	Eukaryota	Viridiplantae	Picea	Picea sitchensis	TC188694 similar to UniRef100_Q3ZDL5 Cluster: Probable aquaporin; n=1; Picea abies|Rep: Probable aquaporin - Picea abies (Norway spruce) (Picea excelsa), partial (54%)	631	1e-105	247	265	93	+	#	#	#	#	#	#	#	-	-	-	-
BPCL06H18	HX995146	gi|116794486|gb|ABK27159.1| unknown [Picea sitchensis]	824	301	1e-125	231	245	94	+	unknown	gbpln	Eukaryota	Viridiplantae	Picea	Picea sitchensis	CO164881 similar to UniRef100_A7QEA2 Cluster: Chromosome chr1 scaffold_84, whole genome shotgun sequence; n=1; Vitis vinifera|Rep: Chromosome chr1 scaffold_84, whole genome shotgun sequence - Vitis vinifera (Grape), partial (25%)	760	0	464	474	97	+	K15112_smo-SELMODRAFT_132491	300	4e-83	164	238	68	+	SLC25A27, UCP4	solute carrier family 25 (mitochondrial uncoupling protein), member 27	Environmental Information Processing; Membrane Transport; Solute carrier family [BR:ko02001]
BPCL06N06	HX995159	gi|339475488|gb|EGP90580.1| hypothetical protein MYCGRDRAFT_68234 [Mycosphaerella graminicola IPO323]	864	515	1e-136	231	287	80	+	hypothetical protein MYCGRDRAFT_68234	gbpln	Eukaryota	Fungi	Mycosphaerella	Mycosphaerella graminicola	No_hits	#	#	#	#	#	#	K01580_ang-ANI_1_1216074	515	1e-135	233	281	82	+	E4.1.1.15, gadB, gadA, GAD	glutamate decarboxylase	Metabolism; Carbohydrate Metabolism; Butanoate metabolism [PATH:ko00650]	Metabolism; Amino Acid Metabolism; Alanine, aspartate and glutamate metabolism [PATH:ko00250]
BPCS01A12	HX995165	#	786	#	#	#	#	#	#	-	----	----	----	----	----	TC165078 similar to UniRef100_O94317 Cluster: Sequence orphan; n=1; Schizosaccharomyces pombe|Rep: Sequence orphan - Schizosaccharomyces pombe (Fission yeast), partial (3%)	1131	0	769	786	97	+	#	#	#	#	#	#	#	-	-	-	-
BPCS01D09	HX995170	gi|116790560|gb|ABK25661.1| unknown [Picea sitchensis]	598	117	8e-42	88	119	73	+	unknown	gbpln	Eukaryota	Viridiplantae	Picea	Picea sitchensis	TC196760	480	1e-166	368	394	93	+	#	#	#	#	#	#	#	-	-	-	-
BPCS02B22	HX995182	No_hits	822	#	#	#	#	#	#	-	----	----	----	----	----	TC171168 similar to UniRef100_A9SN93 Cluster: Predicted protein; n=1; Physcomitrella patens subsp. patens|Rep: Predicted protein - Physcomitrella patens subsp. patens, partial (23%)	778	0	762	771	98	-	#	#	#	#	#	#	#	-	-	-	-
BPCS02F11	HX995190	gi|240274190|gb|EER37708.1| conserved hypothetical protein [Ajellomyces capsulatus H143]gi|325095431|gb|EGC48741.1| conserved hypothetical protein [Ajellomyces capsulatus H88]	814	144	8e-46	94	140	67	+	conserved hypothetical protein	gbenv/gbpln	Eukaryota	Fungi	Ajellomyces	Ajellomyces capsulatus	No_hits	#	#	#	#	#	#	#	#	#	#	#	#	#	-	-	-	-
BPCS02F20	HX995191	No_hits	244	#	#	#	#	#	#	-	----	----	----	----	----	TC195427 UniRef100_P41651 Cluster: Chloroplast 50S ribosomal protein L32; n=1; Pinus thunbergii|Rep: Chloroplast 50S ribosomal protein L32 - Pinus thunbergii (Green pine) (Japanese black pine), complete	603	1e-101	223	234	95	+	No_hits	#	#	#	#	#	#	-	-	-	-
BPCS02G04	HX995193	gi|294461014|gb|ADE76077.1| unknown [Picea sitchensis]	660	79	1e-14	45	72	62	+	unknown	gbpln	Eukaryota	Viridiplantae	Picea	Picea sitchensis	TC187660 Pinus elliottii PEC2 mRNA, partial sequence	988	0	598	646	92	+	#	#	#	#	#	#	#	-	-	-	-
BPCS02H10	HX995198	gi|148910441|gb|ABR18296.1| unknown [Picea sitchensis]	550	83	9e-30	70	84	83	+	unknown	gbpln	Eukaryota	Viridiplantae	Picea	Picea sitchensis	TC182039	960	0	522	533	97	-	#	#	#	#	#	#	#	-	-	-	-
BPCS02H15	HX995200	No_hits	234	#	#	#	#	#	#	-	----	----	----	----	----	TC171957	1276	2e-26	82	88	93	+	#	#	#	#	#	#	#	-	-	-	-
BPCS02I21	HX995201	gi|255547301|ref|XP_002514708.1| conserved hypothetical protein [Ricinus communis]gi|223546312|gb|EEF47814.1| conserved hypothetical protein [Ricinus communis]	707	122	1e-45	90	117	76	+	conserved hypothetical protein	gbpln	Eukaryota	Viridiplantae	Ricinus	Ricinus communis	TC174221 similar to UniRef100_A7PDH0 Cluster: Chromosome chr17 scaffold_12, whole genome shotgun sequence; n=1; Vitis vinifera|Rep: Chromosome chr17 scaffold_12, whole genome shotgun sequence - Vitis vinifera (Grape), partial (83%)	669	0	645	679	94	+	#	#	#	#	#	#	#	-	-	-	-
BPCS02K21	HX995208	No_hits	853	#	#	#	#	#	#	-	----	----	----	----	----	No_hits	#	#	#	#	#	#	#	#	#	#	#	#	#	-	-	-	-
BPCS02L13	HX995209	No_hits	124	#	#	#	#	#	#	-	----	----	----	----	----	No_hits	#	#	#	#	#	#	No_hits	#	#	#	#	#	#	-	-	-	-
BPCS02L19	HX995211	gi|310800443|gb|EFQ35336.1| deuterolysin metalloprotease [Glomerella graminicola M1.001]	832	355	1e-98	179	250	71	+	deuterolysin metalloprotease	gbpln	Eukaryota	Fungi	Glomerella	Glomerella graminicola	No_hits	#	#	#	#	#	#	#	#	#	#	#	#	#	-	-	-	-
BPCS02M21	HX995214	gi|312212945|emb|CBX93027.1| similar to nascent polypeptide-associated complex subunit alpha [Leptosphaeria maculans JN3]	524	209	4e-23	58	105	55	+	similar to nascent polypeptide-associated complex subunit alpha	gbpln	Eukaryota	Fungi	Leptosphaeria	Leptosphaeria maculans	TC178719 similar to UniRef100_A4KU98 Cluster: PEAt1; n=1; Alternaria tenuissima|Rep: PEAt1 - Alternaria tenuissima, partial (97%)	896	6e-31	128	148	86	+	K03626_pte-PTT_14214	209	3e-23	63	108	58	+	EGD2, NACA	nascent polypeptide-associated complex subunit alpha	Unclassified; Genetic Information Processing; Protein folding and associated processing
BPCS02O02	HX995219	gi|154298132|ref|XP_001549490.1| hypothetical protein BC1G_12031 [Botryotinia fuckeliana B05.10]gi|150858217|gb|EDN33409.1| hypothetical protein BC1G_12031 [Botryotinia fuckeliana B05.10]gi|347833170|emb|CCD48867.1| similar to non-classical export protein Nce102 [Botryotinia fuckeliana]	846	164	2e-29	77	161	47	+	hypothetical protein BC1G_12031	gbpln	Eukaryota	Fungi	Botryotinia	Botryotinia fuckeliana	No_hits	#	#	#	#	#	#	#	#	#	#	#	#	#	-	-	-	-
BPCS02O05	HX995221	gi|339476788|gb|EGP91879.1| hypothetical protein MYCGRDRAFT_98880 [Mycosphaerella graminicola IPO323]	529	217	6e-76	143	154	92	+	hypothetical protein MYCGRDRAFT_98880	gbpln	Eukaryota	Fungi	Mycosphaerella	Mycosphaerella graminicola	TC164597 homologue to UniRef100_A6RNG0 Cluster: 60S ribosomal protein L10a; n=1; Botryotinia fuckeliana B05.10|Rep: 60S ribosomal protein L10a - Botryotinia fuckeliana (strain B05.10) (Noble rot fungus) (Botrytiscinerea), complete	814	2e-95	293	332	88	+	K02865_bfu-BC1G_01982	217	2e-76	141	154	91	+	RP-L10Ae, RPL10A	large subunit ribosomal protein L10Ae	Genetic Information Processing; Translation; Ribosome [PATH:ko03010]	Genetic Information Processing; Translation; Ribosome [BR:ko03011]
BPCS03A03	HX995227	gi|359478568|ref|XP_002279704.2| PREDICTED: josephin-like protein-like [Vitis vinifera]	693	325	8e-56	102	160	63	+	PREDICTED: josephin-like protein-like	gbpln	Eukaryota	Viridiplantae	Vitis	Vitis vinifera	TC176129 weakly similar to UniRef100_A7NYJ9 Cluster: Chromosome chr6 scaffold_3, whole genome shotgun sequence; n=1; Vitis vinifera|Rep: Chromosome chr6 scaffold_3, whole genome shotgun sequence - Vitis vinifera (Grape), partial (76%)	901	0	661	689	95	+	K15235_vvi-100243268	321	2e-56	102	160	63	+	JOSD	josephin	Metabolism; Enzyme Families; Peptidases [BR:ko01002]	Genetic Information Processing; Folding, Sorting and Degradation; Ubiquitin system [BR:ko04121]
BPCS03A08	HX995228	gi|307102994|gb|EFN51259.1| hypothetical protein CHLNCDRAFT_141167 [Chlorella variabilis]	859	204	2e-11	38	75	50	+	hypothetical protein CHLNCDRAFT_141167	gbpln	Eukaryota	Viridiplantae	Chlorella	Chlorella variabilis	No_hits	#	#	#	#	#	#	#	#	#	#	#	#	#	-	-	-	-
BPCS03A19	HX995230	#	743	#	#	#	#	#	#	-	----	----	----	----	----	No_hits	#	#	#	#	#	#	#	#	#	#	#	#	#	-	-	-	-
BPCS03G15	HX995245	gi|169602195|ref|XP_001794519.1| hypothetical protein SNOG_04092 [Phaeosphaeria nodorum SN15]gi|111066732|gb|EAT87852.1| hypothetical protein SNOG_04092 [Phaeosphaeria nodorum SN15]	828	292	1e-86	165	258	63	+	hypothetical protein SNOG_04092	gbpln	Eukaryota	Fungi	Phaeosphaeria	Phaeosphaeria nodorum	No_hits	#	#	#	#	#	#	K07390_zmn-Za10_1267	110	6e-23	47	82	57	+	grxD, GLRX5	monothiol glutaredoxin	Genetic Information Processing; Folding, Sorting and Degradation; Chaperones and folding catalysts [BR:ko03110]
BPCS03J14	HX995254	gi|224285095|gb|ACN40275.1| unknown [Picea sitchensis]	375	329	2e-12	36	40	90	+	unknown	gbpat/gbpln	Eukaryota	Viridiplantae	Picea	Picea sitchensis	TC196900 similar to UniRef100_Q7Y0K5 Cluster: Chlorophyllase; n=1; Ginkgo biloba|Rep: Chlorophyllase - Ginkgo biloba (Ginkgo), partial (68%)	1208	1e-103	225	237	94	+	#	#	#	#	#	#	#	-	-	-	-
BPCS03L07	HX995258	No_hits	363	#	#	#	#	#	#	-	----	----	----	----	----	DR178171 similar to UniRef100_Q6QIL3 Cluster: NIP3; n=1; Medicago truncatula|Rep: NIP3 - Medicago truncatula (Barrel medic), partial (5%)	603	1e-142	307	319	96	+	#	#	#	#	#	#	#	-	-	-	-
BPCS03N01	HX995263	No_hits	643	#	#	#	#	#	#	-	----	----	----	----	----	BX253437	530	0	382	396	96	+	#	#	#	#	#	#	#	-	-	-	-
BPCS03N02	HX995264	No_hits	416	#	#	#	#	#	#	-	----	----	----	----	----	No_hits	#	#	#	#	#	#	#	#	#	#	#	#	#	-	-	-	-
BPCS03P07	HX995268	#	816	#	#	#	#	#	#	-	----	----	----	----	----	TC179288 weakly similar to UniRef100_A9SMZ8 Cluster: Predicted protein; n=1; Physcomitrella patens subsp. patens|Rep: Predicted protein - Physcomitrella patens subsp. patens, partial (16%)	1286	0	728	753	96	+	#	#	#	#	#	#	#	-	-	-	-
BPCS04A02	HX995270	gi|339474308|gb|EGP89401.1| hypothetical protein MYCGRDRAFT_103731 [Mycosphaerella graminicola IPO323]	842	221	1e-82	160	241	66	+	hypothetical protein MYCGRDRAFT_103731	gbpln	Eukaryota	Fungi	Mycosphaerella	Mycosphaerella graminicola	GW725944 similar to UniRef100_Q5FY66 Cluster: HEX1; n=1; Ophiostoma floccosum|Rep: HEX1 - Ophiostoma floccosum, partial (71%)	862	5e-11	119	147	80	-	K03263_afv-AFLA_028800	159	1e-10	48	141	34	+	EIF5A	translation initiation factor 5A	Genetic Information Processing; Translation; Translation factors [BR:ko03012]
BPCS04A17	HX995271	gi|116779002|gb|ABK21094.1| unknown [Picea sitchensis]	852	309	1e-62	111	125	88	+	unknown	gbpln	Eukaryota	Viridiplantae	Picea	Picea sitchensis	TC155343 homologue to UniRef100_Q2VY18 Cluster: CONSTANS interacting protein 2a; n=1; Solanum lycopersicum|Rep: CONSTANS interacting protein 2a - Solanum lycopersicum (Tomato) (Lycopersicon esculentum), partial (46%)	878	0	523	531	98	+	#	#	#	#	#	#	#	-	-	-	-
BPCS04B09	HX995275	gi|1350499|gb|AAB01553.1| late embryogenesis abundant protein [Picea glauca]	757	101	2e-18	47	73	64	+	late embryogenesis abundant protein	gbpln	Eukaryota	Viridiplantae	Picea	Picea glauca	TC158828 similar to UniRef100_Q0F2T9 Cluster: Membrane-bound lytic transglycosylase; n=1; Mariprofundus ferrooxydans PV-1|Rep: Membrane-bound lytic transglycosylase - Mariprofundus ferrooxydans PV-1, partial (5%)	900	0	552	614	89	+	#	#	#	#	#	#	#	-	-	-	-
BPCS04C01	HX995277	gi|339474451|gb|EGP89544.1| hypothetical protein MYCGRDRAFT_103601 [Mycosphaerella graminicola IPO323]	800	339	6e-88	154	240	64	+	hypothetical protein MYCGRDRAFT_103601	gbpln	Eukaryota	Fungi	Mycosphaerella	Mycosphaerella graminicola	No_hits	#	#	#	#	#	#	K12618_ani-AN8185.2	1699	6e-26	74	228	32	+	XRN1, SEP1, KEM1	5'-3' exoribonuclease 1	Genetic Information Processing; Translation; Transfer RNA biogenesis [BR:ko03016]	Genetic Information Processing; Translation; Ribosome biogenesis in eukaryotes [PATH:ko03008]
BPCS04F18	HX995290	gi|225557268|gb|EEH05554.1| monosaccharide transporter [Ajellomyces capsulatus G186AR]	837	534	1e-124	210	277	75	+	monosaccharide transporter	gbenv/gbpln	Eukaryota	Fungi	Ajellomyces	Ajellomyces capsulatus	TC178118 weakly similar to UniRef100_P10870 Cluster: High-affinity glucose transporter SNF3; n=1; Saccharomyces cerevisiae|Rep: High-affinity glucose transporter SNF3 - Saccharomyces cerevisiae (Baker's yeast), partial (9%)	1027	2e-31	138	161	85	+	K08139_sce-YDR345C	567	5e-47	110	289	38	+	HXT	MFS transporter, SP family, sugar:H+ symporter	Environmental Information Processing; Membrane Transport; Transporters [BR:ko02000]	Cellular Processes; Cell Growth and Death; Meiosis - yeast [PATH:ko04113]
BPCS04H12	HX995294	#	751	#	#	#	#	#	#	-	----	----	----	----	----	#	#	#	#	#	#	#	#	#	#	#	#	#	#	-	-	-	-
BPCS04H15	HX995295	gi|116784183|gb|ABK23248.1| unknown [Picea sitchensis]	598	136	6e-52	95	101	94	+	unknown	gbpln	Eukaryota	Viridiplantae	Picea	Picea sitchensis	TC172746 homologue to UniRef100_Q50H38 Cluster: MADS-box protein; n=1; Hyacinthus orientalis|Rep: MADS-box protein - Hyacinthus orientalis (Common hyacinth), partial (26%)	672	0	586	593	98	+	K09264_zma-542256	255	2e-26	66	87	75	+	K09264	MADS-box transcription factor, plant	Genetic Information Processing; Transcription; Transcription factors [BR:ko03000]
BPCS04H19	HX995296	gi|116780724|gb|ABK21790.1| unknown [Picea sitchensis]	824	191	4e-86	161	192	83	+	unknown	gbpln	Eukaryota	Viridiplantae	Picea	Picea sitchensis	TC160131 weakly similar to UniRef100_A7PM11 Cluster: Chromosome chr14 scaffold_21, whole genome shotgun sequence; n=1; Vitis vinifera|Rep: Chromosome chr14 scaffold_21, whole genome shotgun sequence - Vitis vinifera (Grape), partial (17%)	859	0	794	802	99	+	#	#	#	#	#	#	#	-	-	-	-
BPCS04J05	HX995300	gi|116779759|gb|ABK21419.1| unknown [Picea sitchensis]	740	187	1e-84	160	187	85	+	unknown	gbpln	Eukaryota	Viridiplantae	Picea	Picea sitchensis	CO197065	768	3e-64	244	284	85	+	#	#	#	#	#	#	#	-	-	-	-
BPCS04M17	HX995312	gi|326368259|ref|NP_001191909.1| reticulon 1 isoform 1 [Acyrthosiphon pisum]	618	400	2e-20	54	188	28	+	reticulon 1 isoform 1	gbinv	Eukaryota	Metazoa	Acyrthosiphon	Acyrthosiphon pisum	No_hits	#	#	#	#	#	#	K04512_ssc-100152394	770	2e-17	49	186	26	+	DAAM	dishevelled associated activator of morphogenesis	Environmental Information Processing; Signal Transduction; Wnt signaling pathway [PATH:ko04310]
BPCS04O19	HX995315	No_hits	822	#	#	#	#	#	#	-	----	----	----	----	----	No_hits	#	#	#	#	#	#	#	#	#	#	#	#	#	-	-	-	-
BPCS05B11	HX995320	No_hits	649	#	#	#	#	#	#	-	----	----	----	----	----	No_hits	#	#	#	#	#	#	#	#	#	#	#	#	#	-	-	-	-
BPCS05D22	HX995324	gi|326482867|gb|EGE06877.1| G1/S-specific cyclin CLN1 [Trichophyton equinum CBS 127.97]	870	447	6e-39	94	240	39	+	G1/S-specific cyclin CLN1	gbpln	Eukaryota	Fungi	Trichophyton	Trichophyton equinum	No_hits	#	#	#	#	#	#	#	#	#	#	#	#	#	-	-	-	-
BPCS05H12	HX995332	gi|171693587|ref|XP_001911718.1| hypothetical protein [Podospora anserina S mat+]gi|170946742|emb|CAP73546.1| unnamed protein product [Podospora anserina S mat+]	831	83	3e-13	40	81	49	+	hypothetical protein	gbpln	Eukaryota	Fungi	Podospora	Podospora anserina	No_hits	#	#	#	#	#	#	#	#	#	#	#	#	#	-	-	-	-
BPCS05I05	HX995333	gi|116779241|gb|ABK21196.1| unknown [Picea sitchensis]	783	182	2e-51	112	175	64	+	unknown	gbpln	Eukaryota	Viridiplantae	Picea	Picea sitchensis	TC177793 similar to UniRef100_Q9SSS6 Cluster: F6D8.3; n=1; Arabidopsis thaliana|Rep: F6D8.3 - Arabidopsis thaliana (Mouse-ear cress), partial (34%)	955	1e-150	328	347	94	+	#	#	#	#	#	#	#	-	-	-	-
BPCS05I15	HX995334	gi|116786197|gb|ABK24016.1| unknown [Picea sitchensis]gi|116789041|gb|ABK25096.1| unknown [Picea sitchensis]gi|116791946|gb|ABK26172.1| unknown [Picea sitchensis]	839	203	4e-75	109	138	78	+	unknown	gbpln	Eukaryota	Viridiplantae	Picea	Picea sitchensis	TC157466 homologue to UniRef100_Q9FZ93 Cluster: F3H9.15 protein; n=1; Arabidopsis thaliana|Rep: F3H9.15 protein - Arabidopsis thaliana (Mouse-ear cress), partial (5%)	825	0	794	830	95	+	#	#	#	#	#	#	#	-	-	-	-
BPCS06E11	HX995363	gi|225439823|ref|XP_002277319.1| PREDICTED: uncharacterized protein LOC100243200 [Vitis vinifera]gi|147771778|emb|CAN66779.1| hypothetical protein VITISV_039550 [Vitis vinifera]	856	141	4e-23	61	140	43	+	PREDICTED: uncharacterized protein LOC100243200	gbpln	Eukaryota	Viridiplantae	Vitis	Vitis vinifera	TC174427 similar to UniRef100_Q0DL68 Cluster: Os05g0120300 protein; n=1; Oryza sativa Japonica Group|Rep: Os05g0120300 protein - Oryza sativa subsp. japonica (Rice), partial (16%)	1009	0	841	852	98	+	#	#	#	#	#	#	#	-	-	-	-
BPCS06I11	HX995379	gi|361069971|gb|AEW09297.1| hypothetical protein UMN_2818_01 [Pinus radiata]	782	140	6e-74	133	140	95	+	hypothetical protein UMN_2818_01	gbpln	Eukaryota	Viridiplantae	Pinus	Pinus radiata	TC159023 similar to UniRef100_A7PLB0 Cluster: Chromosome chr7 scaffold_20, whole genome shotgun sequence; n=1; Vitis vinifera|Rep: Chromosome chr7 scaffold_20, whole genome shotgun sequence - Vitis vinifera (Grape), partial (42%)	814	0	548	571	95	-	#	#	#	#	#	#	#	-	-	-	-
BPCS06J10	HX995382	No_hits	232	#	#	#	#	#	#	-	----	----	----	----	----	No_hits	#	#	#	#	#	#	#	#	#	#	#	#	#	-	-	-	-
BPCS06K14	HX995385	gi|148908271|gb|ABR17250.1| unknown [Picea sitchensis]	822	214	1e-90	166	170	97	+	unknown	gbpln	Eukaryota	Viridiplantae	Picea	Picea sitchensis	TC164090 weakly similar to UniRef100_A7QC87 Cluster: Chromosome undetermined scaffold_77, whole genome shotgun sequence; n=1; Vitis vinifera|Rep: Chromosome undetermined scaffold_77, whole genome shotgun sequence - Vitis vinifera (Grape), partial (84%)	1739	0	811	817	99	+	K07904_aly-ARALYDRAFT_888208	217	7e-59	112	170	65	+	RAB11A	Ras-related protein Rab-11A	Environmental Information Processing; Signaling Molecules and Interaction; GTP-binding proteins [BR:ko04031]	Cellular Processes; Transport and Catabolism; Endocytosis [PATH:ko04144]
BPCS06M07	HX995388	gi|116779897|gb|ABK21467.1| unknown [Picea sitchensis]	834	154	3e-63	126	153	82	+	unknown	gbpln	Eukaryota	Viridiplantae	Picea	Picea sitchensis	TC169720 similar to UniRef100_Q3ECN3 Cluster: Uncharacterized protein At1g56220.2; n=1; Arabidopsis thaliana|Rep: Uncharacterized protein At1g56220.2 - Arabidopsis thaliana (Mouse-ear cress), partial (23%)	843	0	786	834	94	+	#	#	#	#	#	#	#	-	-	-	-
BPCS06M21	HX995392	gi|294464140|gb|ADE77588.1| unknown [Picea sitchensis]	797	312	1e-100	180	263	68	+	unknown	gbpln	Eukaryota	Viridiplantae	Picea	Picea sitchensis	DR742993 weakly similar to UniRef100_Q5W964 Cluster: PPR986-12; n=1; Physcomitrella patens|Rep: PPR986-12 - Physcomitrella patens (Moss), partial (17%)	530	8e-22	131	157	83	+	K15078_vvi-100250139	1025	3e-72	136	260	52	+	SLX1	structure-specific endonuclease subunit SLX1	Genetic Information Processing; Replication and Repair; Fanconi anemia pathway [PATH:ko03460]	Genetic Information Processing; Replication and Repair; DNA repair and recombination proteins [BR:ko03400]
BPCS06P17	HX995401	gi|242058477|ref|XP_002458384.1| hypothetical protein SORBIDRAFT_03g032600 [Sorghum bicolor]gi|241930359|gb|EES03504.1| hypothetical protein SORBIDRAFT_03g032600 [Sorghum bicolor]	854	319	8e-47	95	184	51	+	hypothetical protein SORBIDRAFT_03g032600	gbpln	Eukaryota	Viridiplantae	Sorghum	Sorghum bicolor	TC177098 similar to UniRef100_Q71KV1 Cluster: Transcription factor Myb; n=1; Capsicum annuum|Rep: Transcription factor Myb - Capsicum annuum (Bell pepper), partial (33%)	1134	0	837	850	98	+	K09422_sbi-SORBI_03g032600	319	2e-47	95	184	51	+	MYBP	myb proto-oncogene protein, plant	Genetic Information Processing; Transcription; Transcription factors [BR:ko03000]
BPCS06P18	HX995402	No_hits	726	#	#	#	#	#	#	-	----	----	----	----	----	DR111049 similar to UniRef100_Q0IH61 Cluster: LOC733172 protein; n=1; Xenopus laevis|Rep: LOC733172 protein - Xenopus laevis (African clawed frog), partial (5%)	613	2e-31	150	177	84	+	#	#	#	#	#	#	#	-	-	-	-
BPCS06P21	HX995403	#	835	#	#	#	#	#	#	-	----	----	----	----	----	No_hits	#	#	#	#	#	#	#	#	#	#	#	#	#	-	-	-	-
BPCS07B12	HX995409	gi|148910399|gb|ABR18276.1| unknown [Picea sitchensis]	434	305	7e-22	51	53	96	+	unknown	gbpat/gbpln	Eukaryota	Viridiplantae	Picea	Picea sitchensis	FE523248 similar to UniRef100_Q10E05 Cluster: Expressed protein; n=3; Oryza sativa|Rep: Expressed protein - Oryza sativa subsp. japonica (Rice), partial (12%)	980	8e-33	80	82	97	+	#	#	#	#	#	#	#	-	-	-	-
BPCS07C19	HX995412	gi|116782815|gb|ABK22671.1| unknown [Picea sitchensis]	872	151	1e-56	120	156	76	+	unknown	gbpln	Eukaryota	Viridiplantae	Picea	Picea sitchensis	TC186358 similar to UniRef100_Q9BE64 Cluster: Testis-specific Y-encoded-like protein 2; n=1; Macaca fascicularis|Rep: Testis-specific Y-encoded-like protein 2 - Macaca fascicularis (Crab eating macaque) (Cynomolgus monkey), partial (3%)	1193	0	852	867	98	+	#	#	#	#	#	#	#	-	-	-	-
BPCS07C22	HX995413	gi|356541981|ref|XP_003539450.1| PREDICTED: uncharacterized protein LOC100809158 isoform 2 [Glycine max]	830	256	1e-10	39	105	37	+	PREDICTED: uncharacterized protein LOC100809158 isoform 2	gbenv/gbpln	Eukaryota	Viridiplantae	Glycine	Glycine max	TC182830 weakly similar to UniRef100_Q9VTF1 Cluster: CG32071-PA; n=1; Drosophila melanogaster|Rep: CG32071-PA - Drosophila melanogaster (Fruit fly), partial (34%)	1103	5e-91	504	615	81	+	#	#	#	#	#	#	#	-	-	-	-
BPCS07D12	HX995414	gi|154318564|ref|XP_001558600.1| hypothetical protein BC1G_02671 [Botryotinia fuckeliana B05.10]gi|150857801|gb|EDN32993.1| hypothetical protein BC1G_02671 [Botryotinia fuckeliana B05.10]gi|347830688|emb|CCD46385.1| similar to cell lysis protein cwl1 [Botryotinia fuckeliana]	826	346	4e-66	120	249	48	+	hypothetical protein BC1G_02671	gbpln	Eukaryota	Fungi	Botryotinia	Botryotinia fuckeliana	#	#	#	#	#	#	#	#	#	#	#	#	#	#	-	-	-	-
BPCS07D17	HX995415	gi|58261200|ref|XP_568010.1| hypothetical protein CNL04670 [Cryptococcus neoformans var. neoformans JEC21]gi|134115781|ref|XP_773604.1| hypothetical protein CNBI2180 [Cryptococcus neoformans var. neoformans B-3501A]gi|50256230|gb|EAL18957.1| hypothetical protein CNBI2180 [Cryptococcus neoformans var. neoformans B-3501A]gi|57230092|gb|AAW46493.1| hypothetical protein CNL04670 [Cryptococcus neoform…	786	311	4e-23	70	241	29	+	hypothetical protein CNL04670	gbenv/gbpln	Eukaryota	Fungi	Cryptococcus	Cryptococcus neoformans	No_hits	#	#	#	#	#	#	K01183_ctp-CTRG_05827	685	4e-14	50	144	34	+	E3.2.1.14	chitinase	Metabolism; Carbohydrate Metabolism; Amino sugar and nucleotide sugar metabolism [PATH:ko00520]
BPCS07G21	HX995423	No_hits	502	#	#	#	#	#	#	-	----	----	----	----	----	#	#	#	#	#	#	#	#	#	#	#	#	#	#	-	-	-	-
BPCS07I23	HX995427	No_hits	165	#	#	#	#	#	#	-	----	----	----	----	----	TC185761	1184	3e-11	91	110	82	+	#	#	#	#	#	#	#	-	-	-	-
BPCS07J16	HX995429	No_hits	406	#	#	#	#	#	#	-	----	----	----	----	----	#	#	#	#	#	#	#	#	#	#	#	#	#	#	-	-	-	-
BPCS07J20	HX995430	gi|116785433|gb|ABK23720.1| unknown [Picea sitchensis]	829	207	1e-93	179	193	92	+	unknown	gbpln	Eukaryota	Viridiplantae	Picea	Picea sitchensis	TC170023 homologue to UniRef100_A9TWZ6 Cluster: Predicted protein; n=1; Physcomitrella patens subsp. patens|Rep: Predicted protein - Physcomitrella patens subsp. patens, partial (89%)	1462	0	814	825	98	+	K07893_ppp-PHYPADRAFT_152083	209	2e-91	174	196	88	+	RAB6A	Ras-related protein Rab-6A	Environmental Information Processing; Signaling Molecules and Interaction; GTP-binding proteins [BR:ko04031]
BPCS07N13	HX995441	gi|330905999|ref|XP_003295316.1| hypothetical protein PTT_00386 [Pyrenophora teres f. teres 0-1]gi|311333508|gb|EFQ96602.1| hypothetical protein PTT_00386 [Pyrenophora teres f. teres 0-1]	827	500	1e-136	248	250	99	+	hypothetical protein PTT_00386	gbpln	Eukaryota	Fungi	Pyrenophora	Pyrenophora teres	TC193861 similar to UniRef100_Q4T3B4 Cluster: Chromosome undetermined SCAF10102, whole genome shotgun sequence; n=1; Tetraodon nigroviridis|Rep: Chromosome undetermined SCAF10102, whole genome shotgun sequence - Tetraodon nigroviridis (Green puffer), partial (70%)	1106	5e-11	65	75	86	+	K03242_pte-PTT_00386	500	1e-137	248	250	99	+	EIF2S3	translation initiation factor 2 subunit 3	Genetic Information Processing; Translation; RNA transport [PATH:ko03013]	Genetic Information Processing; Translation; Translation factors [BR:ko03012]
BPCS07O23	HX995445	No_hits	746	#	#	#	#	#	#	-	----	----	----	----	----	No_hits	#	#	#	#	#	#	#	#	#	#	#	#	#	-	-	-	-
BPCS07P12	HX995446	No_hits	638	#	#	#	#	#	#	-	----	----	----	----	----	No_hits	#	#	#	#	#	#	#	#	#	#	#	#	#	-	-	-	-
BPCS08A16	HX995449	No_hits	324	#	#	#	#	#	#	-	----	----	----	----	----	CK909800 similar to UniRef100_A2R169 Cluster: Contig An13c0010, complete genome; n=1; Aspergillus niger|Rep: Contig An13c0010, complete genome - Aspergillus niger, partial (7%)	380	3e-62	284	334	85	-	#	#	#	#	#	#	#	-	-	-	-
BPCS08C04	HX995453	gi|168030934|ref|XP_001767977.1| Qa-SNARE, Sso1/Syntaxin1-type, SYP12A-group [Physcomitrella patens subsp. patens]gi|162680819|gb|EDQ67252.1| Qa-SNARE, Sso1/Syntaxin1-type, SYP12A-group [Physcomitrella patens subsp. patens]	852	319	7e-72	132	195	67	+	Qa-SNARE, Sso1/Syntaxin1-type, SYP12A-group	gbpln	Eukaryota	Viridiplantae	Physcomitrella	Physcomitrella patens	TC163813 weakly similar to UniRef100_A7PXF4 Cluster: Chromosome chr12 scaffold_36, whole genome shotgun sequence; n=1; Vitis vinifera|Rep: Chromosome chr12 scaffold_36, whole genome shotgun sequence - Vitis vinifera (Grape), partial (81%)	1504	0	768	778	98	+	K08486_aly-ARALYDRAFT_315228	303	1e-69	124	191	64	+	STX1B_2_3	syntaxin 1B/2/3	Genetic Information Processing; Folding, Sorting and Degradation; SNARE interactions in vesicular transport [PATH:ko04130]	Genetic Information Processing; Folding, Sorting and Degradation; SNAREs [BR:ko04131]
BPCS08F10	HX995457	No_hits	792	#	#	#	#	#	#	-	----	----	----	----	----	TC186100	445	1e-69	270	313	86	+	#	#	#	#	#	#	#	-	-	-	-
BPCS08F19	HX995458	No_hits	613	#	#	#	#	#	#	-	----	----	----	----	----	TC191948 similar to UniRef100_Q07717 Cluster: Beta-2-microglobulin precursor; n=2; Sus scrofa|Rep: Beta-2-microglobulin precursor - Sus scrofa (Pig), partial (15%)	1216	6e-99	274	301	91	-	#	#	#	#	#	#	#	-	-	-	-
BPCS08J11	HX995465	gi|356521670|ref|XP_003529476.1| PREDICTED: expansin-A15-like [Glycine max]	783	248	8e-93	157	220	71	+	PREDICTED: expansin-A15-like	gbenv/gbpln	Eukaryota	Viridiplantae	Glycine	Glycine max	TC182752 similar to UniRef100_Q8RVK4 Cluster: Expansin 1; n=1; Musa acuminata|Rep: Expansin 1 - Musa acuminata (Banana), partial (88%)	1156	0	758	775	97	+	#	#	#	#	#	#	#	-	-	-	-
BPCS08P06	HX995477	gi|189198207|ref|XP_001935441.1| mitochondrial intermembrane space import and assembly protein 40 [Pyrenophora tritici-repentis Pt-1C-BFP]gi|187981389|gb|EDU48015.1| mitochondrial intermembrane space import and assembly protein 40 [Pyrenophora tritici-repentis Pt-1C-BFP]	608	324	1e-46	102	147	69	+	mitochondrial intermembrane space import and assembly protein 40	gbpln	Eukaryota	Fungi	Pyrenophora	Pyrenophora tritici-repentis	No_hits	#	#	#	#	#	#	#	#	#	#	#	#	#	-	-	-	-
BPCS09F23	HX995491	No_hits	164	#	#	#	#	#	#	-	----	----	----	----	----	No_hits	#	#	#	#	#	#	#	#	#	#	#	#	#	-	-	-	-
BPCS09G13	HX995493	gi|357130694|ref|XP_003566982.1| PREDICTED: uncharacterized protein LOC100827669 [Brachypodium distachyon]	811	1845	2e-39	113	291	38	+	PREDICTED: uncharacterized protein LOC100827669	gbpln	Eukaryota	Viridiplantae	Brachypodium	Brachypodium distachyon	TC184376 similar to UniRef100_A2Q504 Cluster: DDT; Homeodomain-related; n=1; Medicago truncatula|Rep: DDT; Homeodomain-related - Medicago truncatula (Barrel medic), partial (4%)	587	1e-113	232	241	96	-	#	#	#	#	#	#	#	-	-	-	-
BPCS09I21	HX995496	No_hits	378	#	#	#	#	#	#	-	----	----	----	----	----	DR099088 weakly similar to UniRef100_Q1ZWW9 Cluster: Di-/tripeptide transporter; n=1; Vibrio angustum S14|Rep: Di-/tripeptide transporter - Vibrio angustum S14, partial (4%)	445	2e-54	216	251	86	-	#	#	#	#	#	#	#	-	-	-	-
BPCS09K18	HX995499	gi|1168970|sp|P42059.1|CLAH7_CLAHE RecName: Full=Minor allergen Cla h 7; AltName: Full=Allergen Cla h 5; AltName: Full=Allergen Cla h V; AltName: Allergen=Cla h 7gi|467629|emb|CAA55068.1| minor allergen Cla h 7 [Davidiella tassiana]	864	204	1e-101	180	205	87	+	RecName: Full=Minor allergen Cla h 7; AltName: Full=Allergen Cla h 5; AltName: Full=Allergen Cla h V; AltName: Allergen=Cla h 7gi|467629|emb|CAA55068.1| minor allergen Cla h 7	gbenv/gbpln	Eukaryota	Fungi	Davidiella	Davidiella tassiana	GT255760 weakly similar to UniRef100_Q12335 Cluster: Protoplast secreted protein 2 precursor; n=1; Saccharomyces cerevisiae|Rep: Protoplast secreted protein 2 precursor - Saccharomyces cerevisiae (Baker's yeast), partial (51%)	698	3e-15	48	50	96	+	K03809_pte-PTT_09127	258	3e-90	162	262	61	+	wrbA	Trp repressor binding protein	Unclassified; Poorly Characterized; General function prediction only
BPCS09M18	HX995503	No_hits	331	#	#	#	#	#	#	-	----	----	----	----	----	No_hits	#	#	#	#	#	#	#	#	#	#	#	#	#	-	-	-	-
BPCS09N12	HX995504	gi|147838921|emb|CAN77067.1| hypothetical protein VITISV_022410 [Vitis vinifera]gi|297735648|emb|CBI18142.3| unnamed protein product [Vitis vinifera]	852	161	2e-23	62	97	63	+	hypothetical protein VITISV_022410	gbpln	Eukaryota	Viridiplantae	Vitis	Vitis vinifera	#	#	#	#	#	#	#	K10863_aly-ARALYDRAFT_486946	898	5e-23	58	112	51	+	APTX	aprataxin	Genetic Information Processing; Replication and Repair; DNA repair and recombination proteins [BR:ko03400]
BPCS10A22	HX995510	No_hits	416	#	#	#	#	#	#	-	----	----	----	----	----	TC189727	1215	2e-18	62	67	92	+	#	#	#	#	#	#	#	-	-	-	-
BPCS10C16	HX995514	gi|357125748|ref|XP_003564552.1| PREDICTED: uncharacterized protein LOC100831523 isoform 2 [Brachypodium distachyon]	796	833	1e-109	200	267	74	+	PREDICTED: uncharacterized protein LOC100831523 isoform 2	gbpln	Eukaryota	Viridiplantae	Brachypodium	Brachypodium distachyon	TC185167 similar to UniRef100_A7Q405 Cluster: Chromosome chr13 scaffold_48, whole genome shotgun sequence; n=1; Vitis vinifera|Rep: Chromosome chr13 scaffold_48, whole genome shotgun sequence - Vitis vinifera (Grape), partial (20%)	472	2e-75	362	435	83	+	K11837_hsa-9098	1406	1e-12	60	230	26	+	USP6_32	ubiquitin carboxyl-terminal hydrolase 6/32	Metabolism; Enzyme Families; Peptidases [BR:ko01002]	Genetic Information Processing; Folding, Sorting and Degradation; Ubiquitin system [BR:ko04121]
BPCS10D13	HX995520	gi|343426828|emb|CBQ70356.1| probable stearoyl-CoA desaturase [Sporisorium reilianum SRZ2]	815	544	1e-109	178	229	77	+	probable stearoyl-CoA desaturase	gbpln	Eukaryota	Fungi	Sporisorium	Sporisorium reilianum	#	#	#	#	#	#	#	K00507_uma-UM00955.1	544	1e-108	182	266	68	+	SCD, desC	stearoyl-CoA desaturase (delta-9 desaturase)	Metabolism; Lipid Metabolism; Biosynthesis of unsaturated fatty acids [PATH:ko01040]	Metabolism; Lipid Metabolism; Lipid biosynthesis proteins [BR:ko01004]
BPCS10E05	HX995523	gi|361066229|gb|AEW07426.1| hypothetical protein 0_1302_01 [Pinus radiata]	672	153	1e-80	152	153	99	+	hypothetical protein 0_1302_01	gbpln	Eukaryota	Viridiplantae	Pinus	Pinus radiata	TC183228 similar to UniRef100_Q2V4H6 Cluster: Uncharacterized protein At1g49730.4; n=1; Arabidopsis thaliana|Rep: Uncharacterized protein At1g49730.4 - Arabidopsis thaliana (Mouse-ear cress), partial (38%)	1786	0	663	669	99	+	K13430_zma-100283091	518	5e-19	59	151	39	+	PBS1	serine/threonine-protein kinase PBS1	Metabolism; Enzyme Families; Protein kinases [BR:ko01001]	Organismal Systems; Environmental Adaptation; Plant-pathogen interaction [PATH:ko04626]
BPCS10H05	HX995534	gi|119483070|ref|XP_001261563.1| endoglucanase, putative [Neosartorya fischeri NRRL 181]gi|119409718|gb|EAW19666.1| endoglucanase, putative [Neosartorya fischeri NRRL 181]	785	234	2e-84	151	226	66	+	endoglucanase, putative	gbpln	Eukaryota	Fungi	Neosartorya	Neosartorya fischeri	No_hits	#	#	#	#	#	#	K01238_afm-AFUA_7G06150	234	4e-82	147	226	65	+	E3.2.1.-		Unclassified; Metabolism; Others
BPCS10H20	HX995535	gi|224089965|ref|XP_002308884.1| predicted protein [Populus trichocarpa]gi|222854860|gb|EEE92407.1| predicted protein [Populus trichocarpa]	802	1628	4e-26	69	136	50	+	predicted protein	gbpln	Eukaryota	Viridiplantae	Populus	Populus trichocarpa	TC174495 UniRef100_Q9XE47 Cluster: Zinc finger protein; n=1; Pinus radiata|Rep: Zinc finger protein - Pinus radiata (Monterey pine), complete	1685	3e-12	40	41	97	-	K00284_pop-POPTR_819004	1628	9e-27	69	136	50	+	gltS	glutamate synthase (ferredoxin)	Metabolism; Energy Metabolism; Nitrogen metabolism [PATH:ko00910]
BPCS10K03	HX995540	#	302	#	#	#	#	#	#	-	----	----	----	----	----	BG040327	368	5e-64	215	247	87	+	#	#	#	#	#	#	#	-	-	-	-
BPCS10L03	HX995544	No_hits	807	#	#	#	#	#	#	-	----	----	----	----	----	No_hits	#	#	#	#	#	#	#	#	#	#	#	#	#	-	-	-	-
BPCS10L18	HX995547	gi|116789415|gb|ABK25239.1| unknown [Picea sitchensis]	783	249	1e-103	189	198	95	+	unknown	gbpln	Eukaryota	Viridiplantae	Picea	Picea sitchensis	TC182434 weakly similar to UniRef100_A9RBD8 Cluster: Predicted protein; n=1; Physcomitrella patens subsp. patens|Rep: Predicted protein - Physcomitrella patens subsp. patens, partial (20%)	846	0	668	679	98	+	#	#	#	#	#	#	#	-	-	-	-
BPCS10P02	HX995551	No_hits	236	#	#	#	#	#	#	-	----	----	----	----	----	TC191073 homologue to UniRef100_P35063 Cluster: Histone H2AX; n=3; Pinaceae|Rep: Histone H2AX - Picea abies (Norway spruce) (Picea excelsa), complete	1091	2e-93	205	215	95	+	No_hits	#	#	#	#	#	#	-	-	-	-
BPCS11C14	HX995558	gi|345561503|gb|EGX44592.1| hypothetical protein AOL_s00188g260 [Arthrobotrys oligospora ATCC 24927]	847	361	2e-54	118	245	48	+	hypothetical protein AOL_s00188g260	gbpln	Eukaryota	Fungi	Arthrobotrys	Arthrobotrys oligospora	No_hits	#	#	#	#	#	#	K00344_afm-AFUA_8G01420	356	1e-46	107	245	43	+	E1.6.5.5, qor	NADPH2:quinone reductase	Unclassified; Metabolism; Energy metabolism
BPCS11D11	HX995559	gi|169622942|ref|XP_001804879.1| hypothetical protein SNOG_14696 [Phaeosphaeria nodorum SN15]gi|160704878|gb|EAT77888.2| hypothetical protein SNOG_14696 [Phaeosphaeria nodorum SN15]	806	186	5e-66	130	186	69	+	hypothetical protein SNOG_14696	gbpln	Eukaryota	Fungi	Phaeosphaeria	Phaeosphaeria nodorum	No_hits	#	#	#	#	#	#	K05754_pno-SNOG_14696	186	1e-66	130	186	69	+	ARPC5	actin related protein 2/3 complex, subunit 5	Cellular Processes; Cell Motility; Regulation of actin cytoskeleton [PATH:ko04810]	Cellular Processes; Cell Motility; Cytoskeleton proteins [BR:ko04812]
BPCS11K21	HX995566	gi|270004565|gb|EFA01013.1| hypothetical protein TcasGA2_TC003927 [Tribolium castaneum]	342	137	2e-21	49	109	44	+	hypothetical protein TcasGA2_TC003927	gbhtg/gbinv/gbpat	Eukaryota	Metazoa	Tribolium	Tribolium castaneum	TC169218 similar to UniRef100_Q9LW95 Cluster: KED; n=1; Nicotiana tabacum|Rep: KED - Nicotiana tabacum (Common tobacco), partial (16%)	1899	1e-175	334	342	97	+	K12824_nvi-100118921	1409	2e-18	47	111	42	+	TCERG1, CA150	transcription elongation regulator 1	Genetic Information Processing; Transcription; Spliceosome [PATH:ko03040]	Genetic Information Processing; Transcription; Spliceosome [BR:ko03041]
BPCS11O09	HX995573	No_hits	536	#	#	#	#	#	#	-	----	----	----	----	----	FN705329 homologue to UniRef100_A2QX22 Cluster: Contig An11c0260 complete genome; n=1; Aspergillus niger|Rep: Contig An11c0260 complete, partial (0%)	479	0	457	477	95	+	#	#	#	#	#	#	#	-	-	-	-
BPCS11O16	HX995574	gi|116781821|gb|ABK22253.1| unknown [Picea sitchensis]gi|148909688|gb|ABR17935.1| unknown [Picea sitchensis]	831	128	1e-57	112	128	87	+	unknown	gbpln	Eukaryota	Viridiplantae	Picea	Picea sitchensis	TC170554 weakly similar to UniRef100_Q9XF70 Cluster: Thioredoxin h; n=1; Hevea brasiliensis|Rep: Thioredoxin h - Hevea brasiliensis (Para rubber tree), partial (91%)	833	0	712	753	94	+	K03671_rcu-RCOM_1058730	132	9e-22	51	119	42	+	trxA	thioredoxin 1	Genetic Information Processing; Folding, Sorting and Degradation; Chaperones and folding catalysts [BR:ko03110]
BPCS12B20	HX995583	gi|288930955|ref|YP_003435015.1| ribonuclease H [Ferroglobus placidus DSM 10642]gi|288893203|gb|ADC64740.1| ribonuclease H [Ferroglobus placidus DSM 10642]	798	210	4e-11	38	111	34	+	ribonuclease H	gbbct	Archaea	Euryarchaeota	Ferroglobus	Ferroglobus placidus	#	#	#	#	#	#	#	K03469_fpl-Ferp_0567	210	8e-12	38	111	34	+	E3.1.26.4A, RNASEH1, rnhA	ribonuclease HI	Genetic Information Processing; Replication and Repair; DNA replication [PATH:ko03030]	Genetic Information Processing; Replication and Repair; DNA replication proteins [BR:ko03032]
BPCS12C05	HX995585	gi|294461615|gb|ADE76368.1| unknown [Picea sitchensis]	617	429	1e-18	45	64	70	+	unknown	gbpln	Eukaryota	Viridiplantae	Picea	Picea sitchensis	TC174694 weakly similar to UniRef100_Q0DCM5 Cluster: Mannan endo-1,4-beta-mannosidase 6 precursor; n=1; Oryza sativa Japonica Group|Rep: Mannan endo-1,4-beta-mannosidase 6 precursor - Oryza sativa subsp. japonica (Rice), partial (41%)	1093	0	595	613	97	+	#	#	#	#	#	#	#	-	-	-	-
BPCS12H05	HX995593	gi|116792165|gb|ABK26255.1| unknown [Picea sitchensis]	756	199	1e-25	47	105	44	+	unknown	gbpln	Eukaryota	Viridiplantae	Picea	Picea sitchensis	TC163632 weakly similar to UniRef100_A1YMW6 Cluster: Serine-rich protein; n=1; Brassica rapa|Rep: Serine-rich protein - Brassica campestris (Field mustard), partial (31%)	1088	1e-148	414	465	89	+	#	#	#	#	#	#	#	-	-	-	-
BPCS12I23	HX995598	gi|189189592|ref|XP_001931135.1| conserved hypothetical protein [Pyrenophora tritici-repentis Pt-1C-BFP]gi|330938300|ref|XP_003305724.1| hypothetical protein PTT_18639 [Pyrenophora teres f. teres 0-1]gi|187972741|gb|EDU40240.1| conserved hypothetical protein [Pyrenophora tritici-repentis Pt-1C-BFP]gi|311317150|gb|EFQ86191.1| hypothetical protein PTT_18639 [Pyrenophora teres f. teres 0-1]	496	69	3e-27	61	69	88	+	conserved hypothetical protein	gbpat/gbpln	Eukaryota	Fungi	Pyrenophora	Pyrenophora teres	No_hits	#	#	#	#	#	#	#	#	#	#	#	#	#	-	-	-	-
BPCS12K01	HX995602	No_hits	800	#	#	#	#	#	#	-	----	----	----	----	----	No_hits	#	#	#	#	#	#	#	#	#	#	#	#	#	-	-	-	-
BPCS12O02	HX995611	gi|169605167|ref|XP_001796004.1| hypothetical protein SNOG_05601 [Phaeosphaeria nodorum SN15]gi|111065545|gb|EAT86665.1| hypothetical protein SNOG_05601 [Phaeosphaeria nodorum SN15]	863	315	1e-130	233	262	88	+	hypothetical protein SNOG_05601	gbpln	Eukaryota	Fungi	Phaeosphaeria	Phaeosphaeria nodorum	CO363287 homologue to UniRef100_A6RNS7 Cluster: ADP/ATP carrier protein; n=1; Botryotinia fuckeliana B05.10|Rep: ADP/ATP carrier protein - Botryotinia fuckeliana (strain B05.10) (Noble rot fungus) (Botrytiscinerea), partial (73%)	775	1e-107	484	580	83	+	K05863_pno-SNOG_05601	315	1e-131	233	262	88	+	SLC25A4S, ANT	solute carrier family 25 (mitochondrial adenine nucleotide translocator), member 4/5/6/31	Environmental Information Processing; Membrane Transport; Solute carrier family [BR:ko02001]	Environmental Information Processing; Signal Transduction; Calcium signaling pathway [PATH:ko04020]
BPCS12P14	HX995613	#	617	#	#	#	#	#	#	-	----	----	----	----	----	TC163618 weakly similar to UniRef100_Q43589 Cluster: PAR-1c protein; n=1; Nicotiana tabacum|Rep: PAR-1c protein - Nicotiana tabacum (Common tobacco), partial (49%)	931	1e-135	332	361	91	-	#	#	#	#	#	#	#	-	-	-	-
BPCS13A08	HX995617	No_hits	859	#	#	#	#	#	#	-	----	----	----	----	----	TC197300	1350	1e-158	359	385	93	+	#	#	#	#	#	#	#	-	-	-	-
BPCS13D18	HX995621	gi|116791334|gb|ABK25939.1| unknown [Picea sitchensis]	845	241	1e-98	182	197	92	+	unknown	gbpln	Eukaryota	Viridiplantae	Picea	Picea sitchensis	TC192294 weakly similar to UniRef100_A7QIM9 Cluster: Chromosome chr9 scaffold_104, whole genome shotgun sequence; n=1; Vitis vinifera|Rep: Chromosome chr9 scaffold_104, whole genome shotgun sequence - Vitis vinifera (Grape), partial (30%)	974	0	694	709	97	+	K03239_ath-AT1G53880	580	9e-12	67	197	34	+	EIF2B1	translation initiation factor eIF-2B subunit alpha	Genetic Information Processing; Translation; RNA transport [PATH:ko03013]	Genetic Information Processing; Translation; Translation factors [BR:ko03012]
BPCS13J19	HX995637	gi|224068819|ref|XP_002302833.1| predicted protein [Populus trichocarpa]gi|222844559|gb|EEE82106.1| predicted protein [Populus trichocarpa]	866	209	1e-12	42	99	42	+	predicted protein	gbpln	Eukaryota	Viridiplantae	Populus	Populus trichocarpa	TC158520 similar to UniRef100_Q6GQ43 Cluster: MGC80357 protein; n=1; Xenopus laevis|Rep: MGC80357 protein - Xenopus laevis (African clawed frog), partial (3%)	852	0	372	381	97	-	#	#	#	#	#	#	#	-	-	-	-
BPCS13J23	HX995638	gi|189205889|ref|XP_001939279.1| alcohol dehydrogenase 1 [Pyrenophora tritici-repentis Pt-1C-BFP]gi|187975372|gb|EDU41998.1| alcohol dehydrogenase 1 [Pyrenophora tritici-repentis Pt-1C-BFP]	820	384	1e-137	240	271	88	+	alcohol dehydrogenase 1	gbpln	Eukaryota	Fungi	Pyrenophora	Pyrenophora tritici-repentis	TC187044 similar to UniRef100_A1YDT6 Cluster: Can a 1 allergen-like; n=1; Cochliobolus lunatus|Rep: Can a 1 allergen-like - Curvularia lunata, complete	1204	1e-23	380	488	77	+	K13953_pte-PTT_17745	352	1e-137	236	244	96	+	adhP	alcohol dehydrogenase, propanol-preferring	Metabolism; Carbohydrate Metabolism; Glycolysis / Gluconeogenesis [PATH:ko00010]	Metabolism; Lipid Metabolism; Fatty acid metabolism [PATH:ko00071]
BPCS13L12	HX995641	gi|294460225|gb|ADE75695.1| unknown [Picea sitchensis]	800	179	7e-47	100	181	55	+	unknown	gbpln	Eukaryota	Viridiplantae	Picea	Picea sitchensis	TC175255 similar to UniRef100_A7R7K7 Cluster: Chromosome undetermined scaffold_1842, whole genome shotgun sequence; n=1; Vitis vinifera|Rep: Chromosome undetermined scaffold_1842, whole genome shotgun sequence - Vitis vinifera (Grape), partial (50%)	913	0	668	681	98	+	#	#	#	#	#	#	#	-	-	-	-
BPCS13L15	HX995642	#	780	#	#	#	#	#	#	-	----	----	----	----	----	No_hits	#	#	#	#	#	#	#	#	#	#	#	#	#	-	-	-	-
BPCS13N11	HX995647	gi|291230712|ref|XP_002735307.1| PREDICTED: dendritic cell-derived ubiquitin-like protein-like [Saccoglossus kowalevskii]	806	234	3e-25	85	267	31	+	PREDICTED: dendritic cell-derived ubiquitin-like protein-like	gbinv	Eukaryota	Metazoa	Saccoglossus	Saccoglossus kowalevskii	No_hits	#	#	#	#	#	#	K13172_rno-302969	2535	2e-16	87	238	36	-	SRRM2, SRM300	serine/arginine repetitive matrix protein 2	Genetic Information Processing; Transcription; Spliceosome [BR:ko03041]
BPCS14C10	HX995653	No_hits	328	#	#	#	#	#	#	-	----	----	----	----	----	DR099686 UniRef100_UPI0000D9C827 Cluster: PREDICTED: immunoglobulin kappa constant; n=1; Macaca mulatta|Rep: PREDICTED: immunoglobulin kappa constant - Macaca mulatta, partial (10%)	730	3e-44	108	114	94	-	#	#	#	#	#	#	#	-	-	-	-
BPCS14C15	HX995654	gi|146323279|ref|XP_754987.2| cytochrome c oxidase subunit VIa [Aspergillus fumigatus Af293]gi|129558369|gb|EAL92949.2| cytochrome c oxidase subunit VIa, putative [Aspergillus fumigatus Af293]	817	136	4e-50	97	130	74	+	cytochrome c oxidase subunit VIa	gbpln	Eukaryota	Fungi	Aspergillus	Aspergillus fumigatus	No_hits	#	#	#	#	#	#	K02266_afm-AFUA_3G06190	136	9e-51	97	130	74	+	COX6A	cytochrome c oxidase subunit 6a	Metabolism; Energy Metabolism; Oxidative phosphorylation [PATH:ko00190]	Organismal Systems; Circulatory System; Cardiac muscle contraction [PATH:ko04260]
BPCS14F14	HX995660	gi|189191214|ref|XP_001931946.1| zinc finger protein 622 [Pyrenophora tritici-repentis Pt-1C-BFP]gi|187973552|gb|EDU41051.1| zinc finger protein 622 [Pyrenophora tritici-repentis Pt-1C-BFP]	776	559	2e-95	172	202	85	+	zinc finger protein 622	gbpln	Eukaryota	Fungi	Pyrenophora	Pyrenophora tritici-repentis	No_hits	#	#	#	#	#	#	K14816_pte-PTT_09613	559	7e-96	172	202	85	+	REI1	pre-60S factor REI1	Genetic Information Processing; Translation; Ribosome biogenesis [BR:ko03009]
BPCS14G07	HX995662	No_hits	281	#	#	#	#	#	#	-	----	----	----	----	----	CO167884 UniRef100_Q8R2K1-3 Cluster: Isoform 3 of Q8R2K1 ; n=1; Mus musculus|Rep: Isoform 3 of Q8R2K1 - Mus musculus (Mouse), partial (9%)	537	6e-17	57	60	95	+	#	#	#	#	#	#	#	-	-	-	-
BPCS14H13	HX995664	No_hits	373	#	#	#	#	#	#	-	----	----	----	----	----	FN692424 weakly similar to UniRef100_A7NZG6 Cluster: Chromosome chr6 scaffold_3, whole genome shotgun sequence; n=1; Vitis vinifera|Rep: Chromosome chr6 scaffold_3, whole genome shotgun sequence - Vitis vinifera (Grape), partial (14%)	735	0	351	359	97	+	#	#	#	#	#	#	#	-	-	-	-
BPCS14I05	HX995666	gi|71008883|ref|XP_758248.1| hypothetical protein UM02101.1 [Ustilago maydis 521]gi|46097923|gb|EAK83156.1| hypothetical protein UM02101.1 [Ustilago maydis 521]	864	763	2e-16	56	147	38	+	hypothetical protein UM02101.1	gbenv/gbpln	Eukaryota	Fungi	Ustilago	Ustilago maydis	No_hits	#	#	#	#	#	#	#	#	#	#	#	#	#	-	-	-	-
BPCS14I19	HX995669	gi|294463807|gb|ADE77428.1| unknown [Picea sitchensis]	834	146	6e-46	96	143	67	+	unknown	gbpln	Eukaryota	Viridiplantae	Picea	Picea sitchensis	TC198873 weakly similar to UniRef100_Q93VP2 Cluster: At1g22990/F19G10_22; n=1; Arabidopsis thaliana|Rep: At1g22990/F19G10_22 - Arabidopsis thaliana (Mouse-ear cress), partial (69%)	1421	0	748	792	94	+	#	#	#	#	#	#	#	-	-	-	-
BPCS14M23	HX995678	gi|168065107|ref|XP_001784497.1| predicted protein [Physcomitrella patens subsp. patens]gi|162663972|gb|EDQ50710.1| predicted protein [Physcomitrella patens subsp. patens]	837	1088	1e-53	108	178	60	+	predicted protein	gbpln	Eukaryota	Viridiplantae	Physcomitrella	Physcomitrella patens	TC171831 weakly similar to UniRef100_Q8RX56 Cluster: AT5g06970/MOJ9_14; n=1; Arabidopsis thaliana|Rep: AT5g06970/MOJ9_14 - Arabidopsis thaliana (Mouse-ear cress), partial (11%)	903	0	808	818	98	+	#	#	#	#	#	#	#	-	-	-	-
BPCS15A05	HX995686	No_hits	384	#	#	#	#	#	#	-	----	----	----	----	----	TC158930 similar to UniRef100_Q7S6W3 Cluster: Predicted protein; n=1; Neurospora crassa|Rep: Predicted protein - Neurospora crassa, partial (3%)	1623	0	378	382	98	-	#	#	#	#	#	#	#	-	-	-	-
BPCS15C06	HX995693	gi|297736245|emb|CBI24883.3| unnamed protein product [Vitis vinifera]	798	335	1e-10	62	211	29	+	unnamed protein product	gbpln	Eukaryota	Viridiplantae	Vitis	Vitis vinifera	TC189804 similar to UniRef100_A5LLQ3 Cluster: DNA-binding response regulator; n=6; Streptococcus pneumoniae|Rep: DNA-binding response regulator - Streptococcus pneumoniae SP6-BS73, partial (6%)	1027	1e-110	207	209	99	+	#	#	#	#	#	#	#	-	-	-	-
BPCS15D09	HX995695	gi|116780524|gb|ABK21710.1| unknown [Picea sitchensis]	872	126	4e-12	52	132	39	+	unknown	gbpln	Eukaryota	Viridiplantae	Picea	Picea sitchensis	TC188236 similar to UniRef100_A7QXM6 Cluster: Chromosome undetermined scaffold_226, whole genome shotgun sequence; n=1; Vitis vinifera|Rep: Chromosome undetermined scaffold_226, whole genome shotgun sequence - Vitis vinifera (Grape), partial (13%)	605	0	560	588	95	+	#	#	#	#	#	#	#	-	-	-	-
BPCS15F17	HX995700	No_hits	831	#	#	#	#	#	#	-	----	----	----	----	----	No_hits	#	#	#	#	#	#	#	#	#	#	#	#	#	-	-	-	-
BPCS15G13	HX995701	gi|358059728|dbj|GAA94497.1| hypothetical protein E5Q_01149 [Mixia osmundae IAM 14324]	679	550	7e-36	71	105	67	+	hypothetical protein E5Q_01149	gbpln	Eukaryota	Fungi	Mixia	Mixia osmundae	No_hits	#	#	#	#	#	#	K00507_cnb-CNBJ2280	594	3e-35	76	140	54	+	SCD, desC	stearoyl-CoA desaturase (delta-9 desaturase)	Metabolism; Lipid Metabolism; Biosynthesis of unsaturated fatty acids [PATH:ko01040]	Metabolism; Lipid Metabolism; Lipid biosynthesis proteins [BR:ko01004]
BPCS15H11	HX995704	gi|242084268|ref|XP_002442559.1| hypothetical protein SORBIDRAFT_08g021940 [Sorghum bicolor]gi|241943252|gb|EES16397.1| hypothetical protein SORBIDRAFT_08g021940 [Sorghum bicolor]	850	1057	5e-44	91	216	42	-	hypothetical protein SORBIDRAFT_08g021940	gbpln	Eukaryota	Viridiplantae	Sorghum	Sorghum bicolor	No_hits	#	#	#	#	#	#	K13420_vvi-100253808	1102	3e-42	95	250	38	-	FLS2	LRR receptor-like serine/threonine-protein kinase FLS2	Metabolism; Enzyme Families; Protein kinases [BR:ko01001]	Organismal Systems; Environmental Adaptation; Plant-pathogen interaction [PATH:ko04626]
BPCS15H19	HX995706	gi|157326684|gb|ABV44454.1| longifolene synthase [Pinus sylvestris]	691	580	2e-84	155	158	98	+	longifolene synthase	gbpln	Eukaryota	Viridiplantae	Pinus	Pinus sylvestris	TC195001 similar to UniRef100_Q675L0 Cluster: Longifolene synthase; n=1; Picea abies|Rep: Longifolene synthase - Picea abies (Norway spruce) (Picea excelsa), partial (27%)	761	0	667	679	98	+	#	#	#	#	#	#	#	-	-	-	-
BPCS15K16	HX995711	gi|121717671|ref|XP_001276120.1| cdk5 [Aspergillus clavatus NRRL 1]gi|119404318|gb|EAW14694.1| cdk5 [Aspergillus clavatus NRRL 1]	912	331	1e-127	230	275	83	+	cdk5	gbpln	Eukaryota	Fungi	Aspergillus	Aspergillus clavatus	No_hits	#	#	#	#	#	#	K08282_afm-AFUA_5G04130	389	1e-128	229	274	83	+	E2.7.11.1	non-specific serine/threonine protein kinase	Unclassified; Cellular Processes and Signaling; Signal transduction mechanisms
BPCS15L21	HX995714	gi|359484368|ref|XP_002281292.2| PREDICTED: uncharacterized protein LOC100259389 [Vitis vinifera]	836	752	6e-38	91	196	46	+	PREDICTED: uncharacterized protein LOC100259389	gbpln	Eukaryota	Viridiplantae	Vitis	Vitis vinifera	TC181077 weakly similar to UniRef100_A3KD22 Cluster: Leucine-rich repeat/extensin 1; n=1; Nicotiana tabacum|Rep: Leucine-rich repeat/extensin 1 - Nicotiana tabacum (Common tobacco), partial (16%)	1220	0	809	836	96	+	K01115_vcn-VOLCADRAFT_99471	420	4e-28	71	157	45	+	E3.1.4.4, PLD	phospholipase D	Metabolism; Lipid Metabolism; Glycerophospholipid metabolism [PATH:ko00564]	Metabolism; Lipid Metabolism; Ether lipid metabolism [PATH:ko00565]
BPCS15M04	HX995715	No_hits	542	#	#	#	#	#	#	-	----	----	----	----	----	TC165446	753	1e-143	313	331	94	+	#	#	#	#	#	#	#	-	-	-	-
BPCS15M18	HX995718	gi|294463807|gb|ADE77428.1| unknown [Picea sitchensis]	822	146	1e-54	102	146	69	+	unknown	gbpln	Eukaryota	Viridiplantae	Picea	Picea sitchensis	TC161605 similar to UniRef100_A7P3I8 Cluster: Chromosome chr1 scaffold_5, whole genome shotgun sequence; n=2; Vitis vinifera|Rep: Chromosome chr1 scaffold_5, whole genome shotgun sequence - Vitis vinifera (Grape), partial (80%)	908	0	805	832	96	+	#	#	#	#	#	#	#	-	-	-	-
BPCS15M19	HX995719	#	870	#	#	#	#	#	#	-	----	----	----	----	----	No_hits	#	#	#	#	#	#	#	#	#	#	#	#	#	-	-	-	-
BPCS15P04	HX995726	gi|58258577|ref|XP_566701.1| chaperone activator [Cryptococcus neoformans var. neoformans JEC21]gi|57222838|gb|AAW40882.1| chaperone activator, putative [Cryptococcus neoformans var. neoformans JEC21]	628	331	5e-55	104	178	58	+	chaperone activator	gbpln	Eukaryota	Fungi	Cryptococcus	Cryptococcus neoformans	No_hits	#	#	#	#	#	#	#	#	#	#	#	#	#	-	-	-	-
BPCS15P16	HX995728	gi|302887621|ref|XP_003042698.1| hypothetical protein NECHADRAFT_52180 [Nectria haematococca mpVI 77-13-4]gi|256723611|gb|EEU36985.1| hypothetical protein NECHADRAFT_52180 [Nectria haematococca mpVI 77-13-4]	860	228	2e-41	98	230	42	+	hypothetical protein NECHADRAFT_52180	gbpln	Eukaryota	Fungi	Nectria	Nectria haematococca	No_hits	#	#	#	#	#	#	#	#	#	#	#	#	#	-	-	-	-
BPCS15P24	HX995731	gi|294461957|gb|ADE76534.1| unknown [Picea sitchensis]	647	179	6e-68	128	153	83	+	unknown	gbpln	Eukaryota	Viridiplantae	Picea	Picea sitchensis	No_hits	#	#	#	#	#	#	#	#	#	#	#	#	#	-	-	-	-
BPCS16B04	HX995734	gi|330919806|ref|XP_003298767.1| hypothetical protein PTT_09572 [Pyrenophora teres f. teres 0-1]gi|311327903|gb|EFQ93154.1| hypothetical protein PTT_09572 [Pyrenophora teres f. teres 0-1]	843	990	1e-131	244	286	85	+	hypothetical protein PTT_09572	gbpln	Eukaryota	Fungi	Pyrenophora	Pyrenophora teres	No_hits	#	#	#	#	#	#	K05285_pte-PTT_09572	990	1e-132	244	286	85	+	PIGN	phosphatidylinositol glycan, class N	Metabolism; Glycan Biosynthesis and Metabolism; Glycosylphosphatidylinositol(GPI)-anchor biosynthesis [PATH:ko00563]
BPCS16C17	HX995739	gi|356535386|ref|XP_003536227.1| PREDICTED: phosphate transporter PHO1-like [Glycine max]	847	771	1e-64	114	175	65	+	PREDICTED: phosphate transporter PHO1-like	gbenv/gbpln	Eukaryota	Viridiplantae	Glycine	Glycine max	TC169942 similar to UniRef100_A7P2Z6 Cluster: Chromosome chr1 scaffold_5, whole genome shotgun sequence; n=1; Vitis vinifera|Rep: Chromosome chr1 scaffold_5, whole genome shotgun sequence - Vitis vinifera (Grape), partial (30%)	1689	0	804	843	95	+	#	#	#	#	#	#	#	-	-	-	-
BPCS16G09	HX995744	No_hits	836	#	#	#	#	#	#	-	----	----	----	----	----	GT229761	681	3e-86	289	337	85	+	#	#	#	#	#	#	#	-	-	-	-
BPCS16G20	HX995745	No_hits	651	#	#	#	#	#	#	-	----	----	----	----	----	TC178188 similar to UniRef100_A4K2U1 Cluster: WAP four-disulfide core domain protein 12 precursor; n=1; Callithrix jacchus|Rep: WAP four-disulfide core domain protein 12 precursor - Callithrix jacchus (Common marmoset), partial (20%)	589	0	498	521	95	+	#	#	#	#	#	#	#	-	-	-	-
BPCS16L15	HX995759	gi|297735525|emb|CBI18019.3| unnamed protein product [Vitis vinifera]	802	471	1e-91	153	244	62	+	unnamed protein product	gbpln	Eukaryota	Viridiplantae	Vitis	Vitis vinifera	TC188643 weakly similar to UniRef100_A7QFQ7 Cluster: Chromosome chr8 scaffold_88, whole genome shotgun sequence; n=1; Vitis vinifera|Rep: Chromosome chr8 scaffold_88, whole genome shotgun sequence - Vitis vinifera (Grape), partial (63%)	1026	0	772	799	96	+	K01567_afm-AFUA_8G07030	466	1e-15	70	224	31	+	E3.-.-.-		Unclassified; Metabolism; Others
BPCS16N21	HX995764	No_hits	311	#	#	#	#	#	#	-	----	----	----	----	----	No_hits	#	#	#	#	#	#	No_hits	#	#	#	#	#	#	-	-	-	-
contig00004	IADK01000001	gi|255647905|gb|ACU24411.1| unknown [Glycine max]	121	64	1e-13	37	39	94	+	unknown	gbenv/gbpln	Eukaryota	Viridiplantae	Glycine	Glycine max	TC190415 homologue to UniRef100_A4QMB9 Cluster: ORF124; n=1; Pinus koraiensis|Rep: ORF124 - Pinus koraiensis (Korean pine), complete	2675	3e-63	121	121	100	-	No_hits	#	#	#	#	#	#	-	-	-	-
contig00007	IADK01000002	gi|145408596|ref|YP_001152220.1| ORF107c [Pinus koraiensis]gi|145048845|gb|ABP35461.1| ORF107c [Pinus koraiensis]	126	107	4e-18	41	41	100	-	ORF107c	gbpln	Eukaryota	Viridiplantae	Pinus	Pinus koraiensis	TC191464 homologue to UniRef100_A4QMC4 Cluster: ORF107c; n=1; Pinus koraiensis|Rep: ORF107c - Pinus koraiensis (Korean pine), complete	1239	3e-66	126	126	100	-	No_hits	#	#	#	#	#	#	-	-	-	-
contig00008	IADK01000003	gi|357467743|ref|XP_003604156.1| Cell wall-associated hydrolase [Medicago truncatula]gi|355505211|gb|AES86353.1| Cell wall-associated hydrolase [Medicago truncatula]	355	375	6e-46	56	61	91	+	Cell wall-associated hydrolase	gbpln	Eukaryota	Viridiplantae	Medicago	Medicago truncatula	TC191464 homologue to UniRef100_A4QMC4 Cluster: ORF107c; n=1; Pinus koraiensis|Rep: ORF107c - Pinus koraiensis (Korean pine), complete	1239	0	354	355	99	+	#	#	#	#	#	#	#	-	-	-	-
contig00012	IADK01000004	gi|253761550|ref|XP_002489152.1| hypothetical protein SORBIDRAFT_0016s002240 [Sorghum bicolor]gi|241947187|gb|EES20332.1| hypothetical protein SORBIDRAFT_0016s002240 [Sorghum bicolor]	242	220	3e-14	45	68	66	-	hypothetical protein SORBIDRAFT_0016s002240	gbpln	Eukaryota	Viridiplantae	Sorghum	Sorghum bicolor	TC189142 similar to UniRef100_A9U537 Cluster: Predicted protein; n=1; Physcomitrella patens subsp. patens|Rep: Predicted protein - Physcomitrella patens subsp. patens, complete	426	1e-104	190	190	100	-	#	#	#	#	#	#	#	-	-	-	-
contig00014	IADK01000005	gi|253761059|ref|XP_002489041.1| hypothetical protein SORBIDRAFT_0285s002020 [Sorghum bicolor]gi|241947306|gb|EES20451.1| hypothetical protein SORBIDRAFT_0285s002020 [Sorghum bicolor]	200	67	3e-18	47	65	72	-	hypothetical protein SORBIDRAFT_0285s002020	gbpln	Eukaryota	Viridiplantae	Sorghum	Sorghum bicolor	TC184173 similar to UniRef100_A7TD57 Cluster: Predicted protein; n=1; Nematostella vectensis|Rep: Predicted protein - Nematostella vectensis (Starlet sea anemone), partial (96%)	743	1e-109	199	199	100	+	#	#	#	#	#	#	#	-	-	-	-
contig00016	IADK01000006	No_hits	768	#	#	#	#	#	#	-	----	----	----	----	----	No_hits	#	#	#	#	#	#	#	#	#	#	#	#	#	-	-	-	-
contig00017	IADK01000007	gi|224285987|gb|ACN40705.1| unknown [Picea sitchensis]	272	497	2e-23	58	61	95	-	unknown	gbpln	Eukaryota	Viridiplantae	Picea	Picea sitchensis	BX678920 weakly similar to UniRef100_Q681N2 Cluster: Arm repeat containing protein; n=1; Arabidopsis thaliana|Rep: Arm repeat containing protein - Arabidopsis thaliana (Mouse-ear cress), partial (20%)	480	7e-97	188	190	98	-	#	#	#	#	#	#	#	-	-	-	-
contig00019	IADK01000008	gi|145408592|ref|YP_001152216.1| ORF40u [Pinus koraiensis]gi|145048841|gb|AAO74140.2| ORF40u [Pinus koraiensis]	196	40	1e-11	32	32	100	-	ORF40u	gbpln	Eukaryota	Viridiplantae	Pinus	Pinus koraiensis	TC190415 homologue to UniRef100_A4QMB9 Cluster: ORF124; n=1; Pinus koraiensis|Rep: ORF124 - Pinus koraiensis (Korean pine), complete	2675	1e-108	196	196	100	-	No_hits	#	#	#	#	#	#	-	-	-	-
contig00020	IADK01000009	gi|149941236|emb|CAO02550.1| putative ribosomal protein S3 [Vigna unguiculata]	159	79	1e-20	48	51	94	-	putative ribosomal protein S3	gbpln	Eukaryota	Viridiplantae	Vigna	Vigna unguiculata	BQ700928 similar to UniRef100_A7PTD9 Cluster: Chromosome chr8 scaffold_29, whole genome shotgun sequence; n=1; Vitis vinifera|Rep: Chromosome chr8 scaffold_29, whole genome shotgun sequence - Vitis vinifera (Grape), partial (20%)	386	8e-86	159	159	100	+	#	#	#	#	#	#	#	-	-	-	-
contig00021	IADK01000010	gi|307102350|gb|EFN50647.1| hypothetical protein CHLNCDRAFT_28884 [Chlorella variabilis]gi|307110206|gb|EFN58442.1| hypothetical protein CHLNCDRAFT_20144 [Chlorella variabilis]	179	130	1e-10	35	49	71	-	hypothetical protein CHLNCDRAFT_28884	gbpln	Eukaryota	Viridiplantae	Chlorella	Chlorella variabilis	DN459424 similar to UniRef100_O04892 Cluster: Cytochrome P450 like_TBP; n=1; Nicotiana tabacum|Rep: Cytochrome P450 like_TBP - Nicotiana tabacum (Common tobacco), partial (17%)	820	2e-93	179	180	99	+	#	#	#	#	#	#	#	-	-	-	-
contig00023	IADK01000011	gi|357458593|ref|XP_003599577.1| hypothetical protein MTR_3g035650 [Medicago truncatula]gi|355488625|gb|AES69828.1| hypothetical protein MTR_3g035650 [Medicago truncatula]	223	128	4e-29	62	69	89	-	hypothetical protein MTR_3g035650	gbpln	Eukaryota	Viridiplantae	Medicago	Medicago truncatula	TC154838 homologue to UniRef100_Q5W7C9 Cluster: Unknow protein; n=1; Oryza sativa Japonica Group|Rep: Unknow protein - Oryza sativa subsp. japonica (Rice), partial (86%)	965	1e-115	209	209	100	-	#	#	#	#	#	#	#	-	-	-	-
contig00025	IADK01000012	gi|303291414|ref|XP_003064992.1| senescence-associated protein [Micromonas pusilla CCMP1545]gi|226453528|gb|EEH50839.1| senescence-associated protein [Micromonas pusilla CCMP1545]	166	151	7e-17	43	43	100	+	senescence-associated protein	gbpln	Eukaryota	Viridiplantae	Micromonas	Micromonas pusilla	TC199222 homologue to UniRef100_O04892 Cluster: Cytochrome P450 like_TBP; n=1; Nicotiana tabacum|Rep: Cytochrome P450 like_TBP - Nicotiana tabacum (Common tobacco), partial (31%)	1553	2e-89	165	165	100	+	#	#	#	#	#	#	#	-	-	-	-
contig00027	IADK01000013	gi|29565681|ref|NP_817263.1| ORF65b [Pinus koraiensis]gi|29469780|gb|AAO74108.1| ORF65b [Pinus koraiensis]	235	65	5e-16	42	43	97	+	ORF65b	gbpln	Eukaryota	Viridiplantae	Pinus	Pinus koraiensis	TC197334 UniRef100_Q85WW1 Cluster: ORF65b; n=1; Pinus koraiensis|Rep: ORF65b - Pinus koraiensis (Korean pine), complete	405	4e-64	145	151	96	+	#	#	#	#	#	#	#	-	-	-	-
contig00030	IADK01000014	gi|302845224|ref|XP_002954151.1| hypothetical protein VOLCADRAFT_64350 [Volvox carteri f. nagariensis]gi|302855820|ref|XP_002959386.1| hypothetical protein VOLCADRAFT_70866 [Volvox carteri f. nagariensis]gi|302856282|ref|XP_002959552.1| hypothetical protein VOLCADRAFT_71333 [Volvox carteri f. nagariensis]gi|302856653|ref|XP_002959672.1| hypothetical protein VOLCADRAFT_71544 [Volvox carteri f. nag…	220	78	2e-12	36	56	64	-	hypothetical protein VOLCADRAFT_64350	gbpln	Eukaryota	Viridiplantae	Volvox	Volvox carteri	DN459424 similar to UniRef100_O04892 Cluster: Cytochrome P450 like_TBP; n=1; Nicotiana tabacum|Rep: Cytochrome P450 like_TBP - Nicotiana tabacum (Common tobacco), partial (17%)	820	1e-110	201	201	100	+	No_hits	#	#	#	#	#	#	-	-	-	-
contig00032	IADK01000015	#	158	#	#	#	#	#	#	-	----	----	----	----	----	TC197091 similar to UniRef100_A7P9P5 Cluster: Chromosome chr3 scaffold_8, whole genome shotgun sequence; n=1; Vitis vinifera|Rep: Chromosome chr3 scaffold_8, whole genome shotgun sequence - Vitis vinifera (Grape), partial (34%)	1800	1e-75	142	142	100	-	#	#	#	#	#	#	#	-	-	-	-
contig00035	IADK01000016	gi|195613016|gb|ACG28338.1| hypothetical protein [Zea mays]	201	79	1e-14	35	47	74	-	hypothetical protein	gbenv/gbpln	Eukaryota	Viridiplantae	Zea	Zea mays	TC190415 homologue to UniRef100_A4QMB9 Cluster: ORF124; n=1; Pinus koraiensis|Rep: ORF124 - Pinus koraiensis (Korean pine), complete	2675	2e-34	73	73	100	-	#	#	#	#	#	#	#	-	-	-	-
contig00036	IADK01000017	gi|358346026|ref|XP_003637074.1| Cell wall-associated hydrolase, partial [Medicago truncatula]gi|355503009|gb|AES84212.1| Cell wall-associated hydrolase, partial [Medicago truncatula]	220	733	2e-16	37	38	97	+	Cell wall-associated hydrolase, partial	gbpln	Eukaryota	Viridiplantae	Medicago	Medicago truncatula	TC190415 homologue to UniRef100_A4QMB9 Cluster: ORF124; n=1; Pinus koraiensis|Rep: ORF124 - Pinus koraiensis (Korean pine), complete	2675	2e-34	73	73	100	-	#	#	#	#	#	#	#	-	-	-	-
contig00037	IADK01000018	#	102	#	#	#	#	#	#	-	----	----	----	----	----	TC190415 homologue to UniRef100_A4QMB9 Cluster: ORF124; n=1; Pinus koraiensis|Rep: ORF124 - Pinus koraiensis (Korean pine), complete	2675	2e-51	101	101	100	-	No_hits	#	#	#	#	#	#	-	-	-	-
contig00038	IADK01000019	#	102	#	#	#	#	#	#	-	----	----	----	----	----	TC190415 homologue to UniRef100_A4QMB9 Cluster: ORF124; n=1; Pinus koraiensis|Rep: ORF124 - Pinus koraiensis (Korean pine), complete	2675	5e-52	102	102	100	+	No_hits	#	#	#	#	#	#	-	-	-	-
contig00041	IADK01000020	gi|7489812|pir||T02955 probable cytochrome P450 monooxygenase - maize (fragment)	195	270	4e-17	39	42	92	-	probable cytochrome P450 monooxygenase - maize (fragment)	----	----	----	----	----	TC188454 homologue to UniRef100_A9TVA3 Cluster: Predicted protein; n=5; Physcomitrella patens subsp. patens|Rep: Predicted protein - Physcomitrella patens subsp. patens, partial (87%)	747	1e-105	194	195	99	-	No_hits	#	#	#	#	#	#	-	-	-	-
contig00045	IADK01000021	gi|357488213|ref|XP_003614394.1| hypothetical protein MTR_5g051130 [Medicago truncatula]gi|355515729|gb|AES97352.1| hypothetical protein MTR_5g051130 [Medicago truncatula]	306	1337	1e-15	41	49	83	-	hypothetical protein MTR_5g051130	gbpln	Eukaryota	Viridiplantae	Medicago	Medicago truncatula	TC187354 homologue to UniRef100_O04892 Cluster: Cytochrome P450 like_TBP; n=1; Nicotiana tabacum|Rep: Cytochrome P450 like_TBP - Nicotiana tabacum (Common tobacco), partial (36%)	3483	1e-144	265	266	99	+	#	#	#	#	#	#	#	-	-	-	-
contig00049	IADK01000022	gi|255647905|gb|ACU24411.1| unknown [Glycine max]	121	64	1e-13	37	39	94	+	unknown	gbenv/gbpln	Eukaryota	Viridiplantae	Glycine	Glycine max	TC190415 homologue to UniRef100_A4QMB9 Cluster: ORF124; n=1; Pinus koraiensis|Rep: ORF124 - Pinus koraiensis (Korean pine), complete	2675	3e-63	121	121	100	-	No_hits	#	#	#	#	#	#	-	-	-	-
contig00050	IADK01000023	No_hits	144	#	#	#	#	#	#	-	----	----	----	----	----	TC197091 similar to UniRef100_A7P9P5 Cluster: Chromosome chr3 scaffold_8, whole genome shotgun sequence; n=1; Vitis vinifera|Rep: Chromosome chr3 scaffold_8, whole genome shotgun sequence - Vitis vinifera (Grape), partial (34%)	1800	7e-77	144	144	100	+	No_hits	#	#	#	#	#	#	-	-	-	-
contig00053	IADK01000024	gi|57013942|ref|YP_173415.1| hypothetical protein NitaMp073 [Nicotiana tabacum]gi|56806578|dbj|BAD83479.1| hypothetical protein [Nicotiana tabacum]	247	106	1e-23	36	38	94	+	hypothetical protein NitaMp073	gbpln	Eukaryota	Viridiplantae	Nicotiana	Nicotiana tabacum	TC190415 homologue to UniRef100_A4QMB9 Cluster: ORF124; n=1; Pinus koraiensis|Rep: ORF124 - Pinus koraiensis (Korean pine), complete	2675	1e-131	245	247	99	-	#	#	#	#	#	#	#	-	-	-	-
contig00060	IADK01000025	No_hits	173	#	#	#	#	#	#	-	----	----	----	----	----	TC187354 homologue to UniRef100_O04892 Cluster: Cytochrome P450 like_TBP; n=1; Nicotiana tabacum|Rep: Cytochrome P450 like_TBP - Nicotiana tabacum (Common tobacco), partial (36%)	3483	6e-87	170	173	98	-	No_hits	#	#	#	#	#	#	-	-	-	-
contig00061	IADK01000026	gi|358349383|ref|XP_003638717.1| Cell wall-associated hydrolase [Medicago truncatula]gi|355504652|gb|AES85855.1| Cell wall-associated hydrolase [Medicago truncatula]	427	385	1e-54	65	74	87	+	Cell wall-associated hydrolase	gbpln	Eukaryota	Viridiplantae	Medicago	Medicago truncatula	TC191464 homologue to UniRef100_A4QMC4 Cluster: ORF107c; n=1; Pinus koraiensis|Rep: ORF107c - Pinus koraiensis (Korean pine), complete	1239	0	426	427	99	+	#	#	#	#	#	#	#	-	-	-	-
contig00066	IADK01000027	gi|253760977|ref|XP_002489033.1| hypothetical protein SORBIDRAFT_0351s002020 [Sorghum bicolor]gi|241947330|gb|EES20475.1| hypothetical protein SORBIDRAFT_0351s002020 [Sorghum bicolor]	165	55	6e-11	33	43	76	-	hypothetical protein SORBIDRAFT_0351s002020	gbpln	Eukaryota	Viridiplantae	Sorghum	Sorghum bicolor	TC184173 similar to UniRef100_A7TD57 Cluster: Predicted protein; n=1; Nematostella vectensis|Rep: Predicted protein - Nematostella vectensis (Starlet sea anemone), partial (96%)	743	3e-85	158	158	100	-	#	#	#	#	#	#	#	-	-	-	-
contig00068	IADK01000028	gi|357488225|ref|XP_003614400.1| Cytochrome P450 likeTBP [Medicago truncatula]gi|355515735|gb|AES97358.1| Cytochrome P450 likeTBP [Medicago truncatula]	694	656	4e-13	53	118	44	+	Cytochrome P450 likeTBP	gbpln	Eukaryota	Viridiplantae	Medicago	Medicago truncatula	TC187354 homologue to UniRef100_O04892 Cluster: Cytochrome P450 like_TBP; n=1; Nicotiana tabacum|Rep: Cytochrome P450 like_TBP - Nicotiana tabacum (Common tobacco), partial (36%)	3483	0	588	635	92	-	#	#	#	#	#	#	#	-	-	-	-
contig00093	IADK01000029	#	152	#	#	#	#	#	#	-	----	----	----	----	----	TC183278 weakly similar to UniRef100_A7QL10 Cluster: Chromosome undetermined scaffold_116, whole genome shotgun sequence; n=1; Vitis vinifera|Rep: Chromosome undetermined scaffold_116, whole genome shotgun sequence - Vitis vinifera (Grape), partial (44%)	523	5e-13	65	73	89	+	No_hits	#	#	#	#	#	#	-	-	-	-
contig00095	IADK01000030	gi|55168340|gb|AAV44205.1| unknow protein [Oryza sativa Japonica Group]	120	265	3e-13	38	39	97	-	unknown protein	gbpln	Eukaryota	Viridiplantae	Oryza	Oryza sativa	TC154838 homologue to UniRef100_Q5W7C9 Cluster: Unknow protein; n=1; Oryza sativa Japonica Group|Rep: Unknow protein - Oryza sativa subsp. japonica (Rice), partial (86%)	965	2e-55	117	120	97	-	No_hits	#	#	#	#	#	#	-	-	-	-
contig00096	IADK01000031	No_hits	130	#	#	#	#	#	#	-	----	----	----	----	----	CO159272 weakly similar to UniRef100_A7QL10 Cluster: Chromosome undetermined scaffold_116, whole genome shotgun sequence; n=1; Vitis vinifera|Rep: Chromosome undetermined scaffold_116, whole genome shotgun sequence - Vitis vinifera (Grape), partial (54%)	787	6e-12	41	43	95	+	#	#	#	#	#	#	#	-	-	-	-
contig00097	IADK01000032	No_hits	157	#	#	#	#	#	#	-	----	----	----	----	----	#	#	#	#	#	#	#	#	#	#	#	#	#	#	-	-	-	-
contig00099	IADK01000033	gi|238855136|ref|ZP_04645459.1| pG1 protein [Lactobacillus jensenii 269-3]gi|238832245|gb|EEQ24559.1| pG1 protein [Lactobacillus jensenii 269-3]	306	174	5e-23	56	76	73	-	pG1 protein	gbbct	Bacteria	Firmicutes	Lactobacillus	Lactobacillus jensenii	TC183278 weakly similar to UniRef100_A7QL10 Cluster: Chromosome undetermined scaffold_116, whole genome shotgun sequence; n=1; Vitis vinifera|Rep: Chromosome undetermined scaffold_116, whole genome shotgun sequence - Vitis vinifera (Grape), partial (44%)	523	2e-38	104	112	92	-	#	#	#	#	#	#	#	-	-	-	-
contig00101	IADK01000034	gi|357467741|ref|XP_003604155.1| hypothetical protein MTR_4g006050 [Medicago truncatula]gi|355505210|gb|AES86352.1| hypothetical protein MTR_4g006050 [Medicago truncatula]	2626	169	2e-50	76	121	62	-	hypothetical protein MTR_4g006050	gbpln	Eukaryota	Viridiplantae	Medicago	Medicago truncatula	TC188014 homologue to UniRef100_A4QMB2 Cluster: ORF137; n=1; Pinus koraiensis|Rep: ORF137 - Pinus koraiensis (Korean pine), partial (70%)	2168	0	2088	2118	98	+	#	#	#	#	#	#	#	-	-	-	-
contig00102	IADK01000035	gi|357479883|ref|XP_003610227.1| Ycf68 [Medicago truncatula]gi|355511282|gb|AES92424.1| Ycf68 [Medicago truncatula]	522	501	5e-41	38	43	88	+	Ycf68	gbpln	Eukaryota	Viridiplantae	Medicago	Medicago truncatula	TC186439 UniRef100_A4QMB2 Cluster: ORF137; n=1; Pinus koraiensis|Rep: ORF137 - Pinus koraiensis (Korean pine), partial (59%)	927	0	463	463	100	+	#	#	#	#	#	#	#	-	-	-	-
contig00108	IADK01000036	#	175	#	#	#	#	#	#	-	----	----	----	----	----	DN459424 similar to UniRef100_O04892 Cluster: Cytochrome P450 like_TBP; n=1; Nicotiana tabacum|Rep: Cytochrome P450 like_TBP - Nicotiana tabacum (Common tobacco), partial (17%)	820	3e-95	175	175	100	+	No_hits	#	#	#	#	#	#	-	-	-	-
contig00109	IADK01000037	gi|358346026|ref|XP_003637074.1| Cell wall-associated hydrolase, partial [Medicago truncatula]gi|355503009|gb|AES84212.1| Cell wall-associated hydrolase, partial [Medicago truncatula]	492	733	5e-14	39	59	66	+	Cell wall-associated hydrolase, partial	gbpln	Eukaryota	Viridiplantae	Medicago	Medicago truncatula	No_hits	#	#	#	#	#	#	#	#	#	#	#	#	#	-	-	-	-
contig00110	IADK01000038	gi|145408596|ref|YP_001152220.1| ORF107c [Pinus koraiensis]gi|145048845|gb|ABP35461.1| ORF107c [Pinus koraiensis]	503	107	4e-55	102	106	96	+	ORF107c	gbpln	Eukaryota	Viridiplantae	Pinus	Pinus koraiensis	TC191464 homologue to UniRef100_A4QMC4 Cluster: ORF107c; n=1; Pinus koraiensis|Rep: ORF107c - Pinus koraiensis (Korean pine), complete	1239	0	323	324	99	+	#	#	#	#	#	#	#	-	-	-	-
contig00111	IADK01000039	gi|145408593|ref|YP_001152217.1| ORF61c [Pinus koraiensis]gi|145048842|gb|ABP35458.1| ORF61c [Pinus koraiensis]	324	61	2e-22	49	50	98	-	ORF61c	gbpln	Eukaryota	Viridiplantae	Pinus	Pinus koraiensis	TC190415 homologue to UniRef100_A4QMB9 Cluster: ORF124; n=1; Pinus koraiensis|Rep: ORF124 - Pinus koraiensis (Korean pine), complete	2675	0	323	324	99	-	#	#	#	#	#	#	#	-	-	-	-
contig00112	IADK01000040	gi|145408594|ref|YP_001152218.1| ORF82c [Pinus koraiensis]gi|145048843|gb|ABP35459.1| ORF82c [Pinus koraiensis]	243	82	8e-31	63	63	100	+	ORF82c	gbpln	Eukaryota	Viridiplantae	Pinus	Pinus koraiensis	TC190415 homologue to UniRef100_A4QMB9 Cluster: ORF124; n=1; Pinus koraiensis|Rep: ORF124 - Pinus koraiensis (Korean pine), complete	2675	1e-133	242	243	99	-	No_hits	#	#	#	#	#	#	-	-	-	-
contig00114	IADK01000041	gi|357488221|ref|XP_003614398.1| hypothetical protein MTR_5g051170 [Medicago truncatula]gi|355515733|gb|AES97356.1| hypothetical protein MTR_5g051170 [Medicago truncatula]	247	950	2e-22	54	59	91	-	hypothetical protein MTR_5g051170	gbpln	Eukaryota	Viridiplantae	Medicago	Medicago truncatula	TC197091 similar to UniRef100_A7P9P5 Cluster: Chromosome chr3 scaffold_8, whole genome shotgun sequence; n=1; Vitis vinifera|Rep: Chromosome chr3 scaffold_8, whole genome shotgun sequence - Vitis vinifera (Grape), partial (34%)	1800	1e-138	247	247	100	-	No_hits	#	#	#	#	#	#	-	-	-	-
contig00119	IADK01000042	gi|358346026|ref|XP_003637074.1| Cell wall-associated hydrolase, partial [Medicago truncatula]gi|355503009|gb|AES84212.1| Cell wall-associated hydrolase, partial [Medicago truncatula]	263	733	2e-27	58	59	98	+	Cell wall-associated hydrolase, partial	gbpln	Eukaryota	Viridiplantae	Medicago	Medicago truncatula	TC190415 homologue to UniRef100_A4QMB9 Cluster: ORF124; n=1; Pinus koraiensis|Rep: ORF124 - Pinus koraiensis (Korean pine), complete	2675	1e-147	263	263	100	-	#	#	#	#	#	#	#	-	-	-	-
contig00120	IADK01000043	gi|145408590|ref|YP_001152214.1| ORF124 [Pinus koraiensis]gi|145048839|gb|ABP35456.1| ORF124 [Pinus koraiensis]	187	124	5e-25	59	61	96	-	ORF124	gbpln	Eukaryota	Viridiplantae	Pinus	Pinus koraiensis	TC190415 homologue to UniRef100_A4QMB9 Cluster: ORF124; n=1; Pinus koraiensis|Rep: ORF124 - Pinus koraiensis (Korean pine), complete	2675	1e-102	187	187	100	+	No_hits	#	#	#	#	#	#	-	-	-	-
contig00121	IADK01000044	gi|145408581|ref|YP_001152205.1| ORF58e [Pinus koraiensis]gi|145048830|gb|ABP35448.1| ORF58e [Pinus koraiensis]	125	58	3e-17	40	40	100	-	ORF58e	gbpln	Eukaryota	Viridiplantae	Pinus	Pinus koraiensis	TC192074 similar to UniRef100_Q0IMZ2 Cluster: Os12g0525300 protein; n=1; Oryza sativa Japonica Group|Rep: Os12g0525300 protein - Oryza sativa subsp. japonica (Rice), partial (13%)	568	5e-28	74	78	94	-	No_hits	#	#	#	#	#	#	-	-	-	-
contig00122	IADK01000045	No_hits	136	#	#	#	#	#	#	-	----	----	----	----	----	CO365133 weakly similar to UniRef100_Q5W7C9 Cluster: Unknow protein; n=1; Oryza sativa Japonica Group|Rep: Unknow protein - Oryza sativa subsp. japonica (Rice), partial (44%)	861	2e-21	69	75	92	-	No_hits	#	#	#	#	#	#	-	-	-	-
contig00136	IADK01000046	gi|145408593|ref|YP_001152217.1| ORF61c [Pinus koraiensis]gi|145048842|gb|ABP35458.1| ORF61c [Pinus koraiensis]	205	61	2e-15	41	42	97	-	ORF61c	gbpln	Eukaryota	Viridiplantae	Pinus	Pinus koraiensis	TC190415 homologue to UniRef100_A4QMB9 Cluster: ORF124; n=1; Pinus koraiensis|Rep: ORF124 - Pinus koraiensis (Korean pine), complete	2675	1e-111	204	205	99	-	#	#	#	#	#	#	#	-	-	-	-
contig00164	IADK01000047	gi|356545624|ref|XP_003541237.1| PREDICTED: uncharacterized protein LOC100808108 [Glycine max]	130	103	4e-12	31	32	96	-	PREDICTED: uncharacterized protein LOC100808108	gbenv/gbpln	Eukaryota	Viridiplantae	Glycine	Glycine max	DN459424 similar to UniRef100_O04892 Cluster: Cytochrome P450 like_TBP; n=1; Nicotiana tabacum|Rep: Cytochrome P450 like_TBP - Nicotiana tabacum (Common tobacco), partial (17%)	820	3e-66	129	130	99	-	No_hits	#	#	#	#	#	#	-	-	-	-
contig00178	IADK01000048	No_hits	126	#	#	#	#	#	#	-	----	----	----	----	----	TC199222 homologue to UniRef100_O04892 Cluster: Cytochrome P450 like_TBP; n=1; Nicotiana tabacum|Rep: Cytochrome P450 like_TBP - Nicotiana tabacum (Common tobacco), partial (31%)	1553	2e-42	86	86	100	+	No_hits	#	#	#	#	#	#	-	-	-	-
contig00206	IADK01000049	gi|357488217|ref|XP_003614396.1| hypothetical protein MTR_5g051150 [Medicago truncatula]gi|355515731|gb|AES97354.1| hypothetical protein MTR_5g051150 [Medicago truncatula]	275	2133	6e-27	62	90	68	-	hypothetical protein MTR_5g051150	gbpln	Eukaryota	Viridiplantae	Medicago	Medicago truncatula	TC199222 homologue to UniRef100_O04892 Cluster: Cytochrome P450 like_TBP; n=1; Nicotiana tabacum|Rep: Cytochrome P450 like_TBP - Nicotiana tabacum (Common tobacco), partial (31%)	1553	1e-155	275	275	100	-	#	#	#	#	#	#	#	-	-	-	-
contig00215	IADK01000050	gi|121489803|emb|CAK18872.1| hypothetical protein precursor [Phillyrea latifolia]	108	84	8e-13	35	35	100	+	hypothetical protein precursor	gbpln	Eukaryota	Viridiplantae	Phillyrea	Phillyrea latifolia	TC154838 homologue to UniRef100_Q5W7C9 Cluster: Unknow protein; n=1; Oryza sativa Japonica Group|Rep: Unknow protein - Oryza sativa subsp. japonica (Rice), partial (86%)	965	1e-55	108	108	100	+	No_hits	#	#	#	#	#	#	-	-	-	-
contig00231	IADK01000051	No_hits	119	#	#	#	#	#	#	-	----	----	----	----	----	TC190415 homologue to UniRef100_A4QMB9 Cluster: ORF124; n=1; Pinus koraiensis|Rep: ORF124 - Pinus koraiensis (Korean pine), complete	2675	4e-62	119	119	100	-	No_hits	#	#	#	#	#	#	-	-	-	-
contig00241	IADK01000052	gi|356496124|ref|XP_003516920.1| PREDICTED: uncharacterized protein LOC100814250 [Glycine max]	163	314	1e-12	36	51	70	-	PREDICTED: uncharacterized protein LOC100814250	gbenv/gbpln	Eukaryota	Viridiplantae	Glycine	Glycine max	TC164224 similar to UniRef100_A7PNX4 Cluster: Chromosome chr8 scaffold_23, whole genome shotgun sequence; n=1; Vitis vinifera|Rep: Chromosome chr8 scaffold_23, whole genome shotgun sequence - Vitis vinifera (Grape), partial (93%)	1883	3e-88	163	163	100	-	No_hits	#	#	#	#	#	#	-	-	-	-
contig00242	IADK01000053	gi|303291416|ref|XP_003064993.1| predicted protein [Micromonas pusilla CCMP1545]gi|226453529|gb|EEH50840.1| predicted protein [Micromonas pusilla CCMP1545]	343	152	3e-27	57	65	87	+	predicted protein	gbpln	Eukaryota	Viridiplantae	Micromonas	Micromonas pusilla	DN459424 similar to UniRef100_O04892 Cluster: Cytochrome P450 like_TBP; n=1; Nicotiana tabacum|Rep: Cytochrome P450 like_TBP - Nicotiana tabacum (Common tobacco), partial (17%)	820	0	343	343	100	-	#	#	#	#	#	#	#	-	-	-	-
contig00246	IADK01000054	gi|298706692|emb|CBJ34222.1| conserved unknown protein [Ectocarpus siliculosus]gi|298713886|emb|CBJ33762.1| conserved unknown protein [Ectocarpus siliculosus]	224	86	6e-21	51	74	68	-	conserved unknown protein	gbpln	Eukaryota	stramenopiles	Ectocarpus	Ectocarpus siliculosus	TC184173 similar to UniRef100_A7TD57 Cluster: Predicted protein; n=1; Nematostella vectensis|Rep: Predicted protein - Nematostella vectensis (Starlet sea anemone), partial (96%)	743	1e-124	224	224	100	+	#	#	#	#	#	#	#	-	-	-	-
contig00253	IADK01000055	No_hits	148	#	#	#	#	#	#	-	----	----	----	----	----	TC187354 homologue to UniRef100_O04892 Cluster: Cytochrome P450 like_TBP; n=1; Nicotiana tabacum|Rep: Cytochrome P450 like_TBP - Nicotiana tabacum (Common tobacco), partial (36%)	3483	2e-74	146	148	98	-	#	#	#	#	#	#	#	-	-	-	-
contig00257	IADK01000056	gi|294460123|gb|ADE75644.1| unknown [Picea sitchensis]	258	300	7e-41	79	85	92	-	unknown	gbpln	Eukaryota	Viridiplantae	Picea	Picea sitchensis	TC162868 similar to UniRef100_A7QA77 Cluster: Chromosome undetermined scaffold_69, whole genome shotgun sequence; n=1; Vitis vinifera|Rep: Chromosome undetermined scaffold_69, whole genome shotgun sequence - Vitis vinifera (Grape), partial (89%)	1566	1e-139	255	257	99	-	#	#	#	#	#	#	#	-	-	-	-
contig00264	IADK01000057	gi|357515297|ref|XP_003627937.1| hypothetical protein MTR_8g040260 [Medicago truncatula]gi|355521959|gb|AET02413.1| hypothetical protein MTR_8g040260 [Medicago truncatula]	500	241	2e-44	79	108	73	+	hypothetical protein MTR_8g040260	gbpln	Eukaryota	Viridiplantae	Medicago	Medicago truncatula	TC154838 homologue to UniRef100_Q5W7C9 Cluster: Unknow protein; n=1; Oryza sativa Japonica Group|Rep: Unknow protein - Oryza sativa subsp. japonica (Rice), partial (86%)	965	0	500	500	100	+	#	#	#	#	#	#	#	-	-	-	-
contig00286	IADK01000058	gi|357458593|ref|XP_003599577.1| hypothetical protein MTR_3g035650 [Medicago truncatula]gi|355488625|gb|AES69828.1| hypothetical protein MTR_3g035650 [Medicago truncatula]	258	128	5e-32	67	72	93	+	hypothetical protein MTR_3g035650	gbpln	Eukaryota	Viridiplantae	Medicago	Medicago truncatula	TC154838 homologue to UniRef100_Q5W7C9 Cluster: Unknow protein; n=1; Oryza sativa Japonica Group|Rep: Unknow protein - Oryza sativa subsp. japonica (Rice), partial (86%)	965	1e-144	258	258	100	+	#	#	#	#	#	#	#	-	-	-	-
contig00289	IADK01000059	gi|357488191|ref|XP_003614383.1| hypothetical protein MTR_5g051000 [Medicago truncatula]gi|355515718|gb|AES97341.1| hypothetical protein MTR_5g051000 [Medicago truncatula]	606	1735	1e-42	70	95	73	+	hypothetical protein MTR_5g051000	gbpln	Eukaryota	Viridiplantae	Medicago	Medicago truncatula	TC194525 homologue to UniRef100_O04892 Cluster: Cytochrome P450 like_TBP; n=1; Nicotiana tabacum|Rep: Cytochrome P450 like_TBP - Nicotiana tabacum (Common tobacco), partial (36%)	1783	0	605	606	99	+	#	#	#	#	#	#	#	-	-	-	-
contig00291	IADK01000060	gi|149941236|emb|CAO02550.1| putative ribosomal protein S3 [Vigna unguiculata]	308	79	1e-20	48	51	94	+	putative ribosomal protein S3	gbpln	Eukaryota	Viridiplantae	Vigna	Vigna unguiculata	TC190415 homologue to UniRef100_A4QMB9 Cluster: ORF124; n=1; Pinus koraiensis|Rep: ORF124 - Pinus koraiensis (Korean pine), complete	2675	1e-169	306	307	99	+	#	#	#	#	#	#	#	-	-	-	-
contig00292	IADK01000061	#	194	#	#	#	#	#	#	-	----	----	----	----	----	CV143330 similar to UniRef100_A9U509 Cluster: Predicted protein; n=1; Physcomitrella patens subsp. patens|Rep: Predicted protein - Physcomitrella patens subsp. patens, partial (64%)	768	1e-102	193	194	99	-	#	#	#	#	#	#	#	-	-	-	-
contig00293	IADK01000062	gi|253761550|ref|XP_002489152.1| hypothetical protein SORBIDRAFT_0016s002240 [Sorghum bicolor]gi|241947187|gb|EES20332.1| hypothetical protein SORBIDRAFT_0016s002240 [Sorghum bicolor]	252	220	5e-13	46	80	57	-	hypothetical protein SORBIDRAFT_0016s002240	gbpln	Eukaryota	Viridiplantae	Sorghum	Sorghum bicolor	TC187354 homologue to UniRef100_O04892 Cluster: Cytochrome P450 like_TBP; n=1; Nicotiana tabacum|Rep: Cytochrome P450 like_TBP - Nicotiana tabacum (Common tobacco), partial (36%)	3483	1e-121	228	231	98	+	#	#	#	#	#	#	#	-	-	-	-
contig00306	IADK01000063	gi|55168340|gb|AAV44205.1| unknow protein [Oryza sativa Japonica Group]	390	265	7e-51	101	104	97	+	unknown protein	gbpln	Eukaryota	Viridiplantae	Oryza	Oryza sativa	TC154838 homologue to UniRef100_Q5W7C9 Cluster: Unknow protein; n=1; Oryza sativa Japonica Group|Rep: Unknow protein - Oryza sativa subsp. japonica (Rice), partial (86%)	965	0	388	390	99	+	#	#	#	#	#	#	#	-	-	-	-
contig00311	IADK01000064	gi|298706692|emb|CBJ34222.1| conserved unknown protein [Ectocarpus siliculosus]gi|298713886|emb|CBJ33762.1| conserved unknown protein [Ectocarpus siliculosus]	580	86	7e-29	62	86	72	+	conserved unknown protein	gbpln	Eukaryota	stramenopiles	Ectocarpus	Ectocarpus siliculosus	TC187354 homologue to UniRef100_O04892 Cluster: Cytochrome P450 like_TBP; n=1; Nicotiana tabacum|Rep: Cytochrome P450 like_TBP - Nicotiana tabacum (Common tobacco), partial (36%)	3483	0	578	580	99	-	#	#	#	#	#	#	#	-	-	-	-
contig00312	IADK01000065	gi|357488217|ref|XP_003614396.1| hypothetical protein MTR_5g051150 [Medicago truncatula]gi|355515731|gb|AES97354.1| hypothetical protein MTR_5g051150 [Medicago truncatula]	180	2133	1e-22	51	60	85	+	hypothetical protein MTR_5g051150	gbpln	Eukaryota	Viridiplantae	Medicago	Medicago truncatula	DN459424 similar to UniRef100_O04892 Cluster: Cytochrome P450 like_TBP; n=1; Nicotiana tabacum|Rep: Cytochrome P450 like_TBP - Nicotiana tabacum (Common tobacco), partial (17%)	820	3e-98	180	180	100	-	No_hits	#	#	#	#	#	#	-	-	-	-
contig00313	IADK01000066	gi|350286273|gb|EGZ67539.1| hypothetical protein NEUTE2DRAFT_133468 [Neurospora tetrasperma FGSC 2509]	244	107	1e-17	30	45	66	-	hypothetical protein NEUTE2DRAFT_133468	gbpln	Eukaryota	Fungi	Neurospora	Neurospora tetrasperma	TC194421 similar to UniRef100_Q8UWJ5 Cluster: CDH1-D; n=1; Gallus gallus|Rep: CDH1-D - Gallus gallus (Chicken), partial (25%)	2811	1e-126	230	231	99	-	No_hits	#	#	#	#	#	#	-	-	-	-
contig00316	IADK01000067	gi|357467743|ref|XP_003604156.1| Cell wall-associated hydrolase [Medicago truncatula]gi|355505211|gb|AES86353.1| Cell wall-associated hydrolase [Medicago truncatula]	394	375	2e-36	73	75	97	+	Cell wall-associated hydrolase	gbpln	Eukaryota	Viridiplantae	Medicago	Medicago truncatula	TC190415 homologue to UniRef100_A4QMB9 Cluster: ORF124; n=1; Pinus koraiensis|Rep: ORF124 - Pinus koraiensis (Korean pine), complete	2675	0	394	394	100	-	#	#	#	#	#	#	#	-	-	-	-
contig00317	IADK01000068	gi|357488213|ref|XP_003614394.1| hypothetical protein MTR_5g051130 [Medicago truncatula]gi|355515729|gb|AES97352.1| hypothetical protein MTR_5g051130 [Medicago truncatula]	145	1337	7e-14	36	46	78	-	hypothetical protein MTR_5g051130	gbpln	Eukaryota	Viridiplantae	Medicago	Medicago truncatula	TC184173 similar to UniRef100_A7TD57 Cluster: Predicted protein; n=1; Nematostella vectensis|Rep: Predicted protein - Nematostella vectensis (Starlet sea anemone), partial (96%)	743	1e-72	144	145	99	+	#	#	#	#	#	#	#	-	-	-	-
contig00323	IADK01000069	gi|57013942|ref|YP_173415.1| hypothetical protein NitaMp073 [Nicotiana tabacum]gi|56806578|dbj|BAD83479.1| hypothetical protein [Nicotiana tabacum]	411	106	6e-32	36	38	94	-	hypothetical protein NitaMp073	gbpln	Eukaryota	Viridiplantae	Nicotiana	Nicotiana tabacum	TC190415 homologue to UniRef100_A4QMB9 Cluster: ORF124; n=1; Pinus koraiensis|Rep: ORF124 - Pinus koraiensis (Korean pine), complete	2675	0	409	411	99	+	#	#	#	#	#	#	#	-	-	-	-
contig00328	IADK01000070	gi|167859793|gb|ACA04850.1| senescence-associated protein [Picea abies]	152	157	1e-13	27	30	90	-	senescence-associated protein	gbpln	Eukaryota	Viridiplantae	Picea	Picea abies	BG625862 UniRef100_A6N0E9 Cluster: ADP-ribosylation factor 1; n=2; Magnoliophyta|Rep: ADP-ribosylation factor 1 - Oryza sativa subsp. indica (Rice), partial (8%)	353	4e-66	147	150	98	+	No_hits	#	#	#	#	#	#	-	-	-	-
contig00329	IADK01000071	gi|365876911|ref|ZP_09416420.1| hypothetical protein EAAG1_11602 [Elizabethkingia anophelis Ag1]gi|365755398|gb|EHM97328.1| hypothetical protein EAAG1_11602 [Elizabethkingia anophelis Ag1]	100	139	2e-11	33	33	100	+	hypothetical protein EAAG1_11602	gbbct	Bacteria	Bacteroidetes	Elizabethkingia	Elizabethkingia anophelis	TC198257 homologue to UniRef100_O04892 Cluster: Cytochrome P450 like_TBP; n=1; Nicotiana tabacum|Rep: Cytochrome P450 like_TBP - Nicotiana tabacum (Common tobacco), partial (22%)	760	8e-51	100	100	100	+	No_hits	#	#	#	#	#	#	-	-	-	-
contig00332	IADK01000072	gi|357488221|ref|XP_003614398.1| hypothetical protein MTR_5g051170 [Medicago truncatula]gi|355515733|gb|AES97356.1| hypothetical protein MTR_5g051170 [Medicago truncatula]	288	950	8e-11	45	90	50	+	hypothetical protein MTR_5g051170	gbpln	Eukaryota	Viridiplantae	Medicago	Medicago truncatula	TC187354 homologue to UniRef100_O04892 Cluster: Cytochrome P450 like_TBP; n=1; Nicotiana tabacum|Rep: Cytochrome P450 like_TBP - Nicotiana tabacum (Common tobacco), partial (36%)	3483	1e-143	284	290	97	-	#	#	#	#	#	#	#	-	-	-	-
contig00343	IADK01000073	#	559	#	#	#	#	#	#	-	----	----	----	----	----	No_hits	#	#	#	#	#	#	#	#	#	#	#	#	#	-	-	-	-
contig00345	IADK01000074	gi|242039819|ref|XP_002467304.1| hypothetical protein SORBIDRAFT_01g024221 [Sorghum bicolor]gi|241921158|gb|EER94302.1| hypothetical protein SORBIDRAFT_01g024221 [Sorghum bicolor]	370	91	3e-18	53	92	57	+	hypothetical protein SORBIDRAFT_01g024221	gbpln	Eukaryota	Viridiplantae	Sorghum	Sorghum bicolor	TC194525 homologue to UniRef100_O04892 Cluster: Cytochrome P450 like_TBP; n=1; Nicotiana tabacum|Rep: Cytochrome P450 like_TBP - Nicotiana tabacum (Common tobacco), partial (36%)	1783	0	370	370	100	+	#	#	#	#	#	#	#	-	-	-	-
contig00349	IADK01000075	gi|167859793|gb|ACA04850.1| senescence-associated protein [Picea abies]	129	157	1e-16	42	42	100	+	senescence-associated protein	gbpln	Eukaryota	Viridiplantae	Picea	Picea abies	BG625862 UniRef100_A6N0E9 Cluster: ADP-ribosylation factor 1; n=2; Magnoliophyta|Rep: ADP-ribosylation factor 1 - Oryza sativa subsp. indica (Rice), partial (8%)	353	2e-67	128	128	100	-	No_hits	#	#	#	#	#	#	-	-	-	-
contig00350	IADK01000076	gi|167859793|gb|ACA04850.1| senescence-associated protein [Picea abies]	106	157	4e-12	35	35	100	-	senescence-associated protein	gbpln	Eukaryota	Viridiplantae	Picea	Picea abies	TC198257 homologue to UniRef100_O04892 Cluster: Cytochrome P450 like_TBP; n=1; Nicotiana tabacum|Rep: Cytochrome P450 like_TBP - Nicotiana tabacum (Common tobacco), partial (22%)	760	2e-54	106	106	100	-	No_hits	#	#	#	#	#	#	-	-	-	-
contig00354	IADK01000077	gi|145408590|ref|YP_001152214.1| ORF124 [Pinus koraiensis]gi|145048839|gb|ABP35456.1| ORF124 [Pinus koraiensis]	109	124	1e-12	34	34	100	-	ORF124	gbpln	Eukaryota	Viridiplantae	Pinus	Pinus koraiensis	TC191648 homologue to UniRef100_A4QMB9 Cluster: ORF124; n=1; Pinus koraiensis|Rep: ORF124 - Pinus koraiensis (Korean pine), complete	1580	4e-56	109	109	100	-	No_hits	#	#	#	#	#	#	-	-	-	-
contig00356	IADK01000078	gi|195610700|gb|ACG27180.1| hypothetical protein [Zea mays]gi|195616218|gb|ACG29939.1| hypothetical protein [Zea mays]	196	98	2e-13	43	65	66	-	hypothetical protein	gbenv/gbpln	Eukaryota	Viridiplantae	Zea	Zea mays	TC199222 homologue to UniRef100_O04892 Cluster: Cytochrome P450 like_TBP; n=1; Nicotiana tabacum|Rep: Cytochrome P450 like_TBP - Nicotiana tabacum (Common tobacco), partial (31%)	1553	1e-103	195	196	99	+	#	#	#	#	#	#	#	-	-	-	-
contig00374	IADK01000079	gi|145408580|ref|YP_001152204.1| ORF64d [Pinus koraiensis]gi|145048829|gb|ABP35447.1| ORF64d [Pinus koraiensis]	107	64	3e-13	35	35	100	+	ORF64d	gbpln	Eukaryota	Viridiplantae	Pinus	Pinus koraiensis	TC192074 similar to UniRef100_Q0IMZ2 Cluster: Os12g0525300 protein; n=1; Oryza sativa Japonica Group|Rep: Os12g0525300 protein - Oryza sativa subsp. japonica (Rice), partial (13%)	568	3e-32	96	105	91	-	No_hits	#	#	#	#	#	#	-	-	-	-
contig00375	IADK01000080	gi|121489803|emb|CAK18872.1| hypothetical protein precursor [Phillyrea latifolia]	239	84	6e-32	42	44	95	+	hypothetical protein precursor	gbpln	Eukaryota	Viridiplantae	Phillyrea	Phillyrea latifolia	TC154838 homologue to UniRef100_Q5W7C9 Cluster: Unknow protein; n=1; Oryza sativa Japonica Group|Rep: Unknow protein - Oryza sativa subsp. japonica (Rice), partial (86%)	965	1e-128	238	239	99	+	#	#	#	#	#	#	#	-	-	-	-
contig00385	IADK01000081	#	119	#	#	#	#	#	#	-	----	----	----	----	----	TC188222 homologue to UniRef100_Q41018 Cluster: Pine globulin-2; n=1; Pinus strobus|Rep: Pine globulin-2 - Pinus strobus (Eastern white pine), partial (25%)	1075	3e-57	118	119	99	+	No_hits	#	#	#	#	#	#	-	-	-	-
contig00386	IADK01000082	gi|357488215|ref|XP_003614395.1| hypothetical protein MTR_5g051140 [Medicago truncatula]gi|355515730|gb|AES97353.1| hypothetical protein MTR_5g051140 [Medicago truncatula]	223	1186	2e-28	63	73	86	-	hypothetical protein MTR_5g051140	gbpln	Eukaryota	Viridiplantae	Medicago	Medicago truncatula	CV136194 similar to UniRef100_A7SUL8 Cluster: Predicted protein; n=1; Nematostella vectensis|Rep: Predicted protein - Nematostella vectensis (Starlet sea anemone), partial (80%)	770	1e-123	222	222	100	+	#	#	#	#	#	#	#	-	-	-	-
contig00389	IADK01000083	gi|357467743|ref|XP_003604156.1| Cell wall-associated hydrolase [Medicago truncatula]gi|355505211|gb|AES86353.1| Cell wall-associated hydrolase [Medicago truncatula]	137	375	3e-17	43	45	95	+	Cell wall-associated hydrolase	gbpln	Eukaryota	Viridiplantae	Medicago	Medicago truncatula	TC190415 homologue to UniRef100_A4QMB9 Cluster: ORF124; n=1; Pinus koraiensis|Rep: ORF124 - Pinus koraiensis (Korean pine), complete	2675	9e-73	137	137	100	-	#	#	#	#	#	#	#	-	-	-	-
contig00390	IADK01000084	gi|357467743|ref|XP_003604156.1| Cell wall-associated hydrolase [Medicago truncatula]gi|355505211|gb|AES86353.1| Cell wall-associated hydrolase [Medicago truncatula]	137	375	3e-17	43	45	95	+	Cell wall-associated hydrolase	gbpln	Eukaryota	Viridiplantae	Medicago	Medicago truncatula	TC190415 homologue to UniRef100_A4QMB9 Cluster: ORF124; n=1; Pinus koraiensis|Rep: ORF124 - Pinus koraiensis (Korean pine), complete	2675	9e-73	137	137	100	-	#	#	#	#	#	#	#	-	-	-	-
contig00391	IADK01000085	gi|116782330|gb|ABK22467.1| unknown [Picea sitchensis]gi|116791968|gb|ABK26181.1| unknown [Picea sitchensis]gi|148906233|gb|ABR16272.1| unknown [Picea sitchensis]gi|224286555|gb|ACN40983.1| unknown [Picea sitchensis]gi|224286768|gb|ACN41087.1| unknown [Picea sitchensis]	915	148	2e-75	139	148	93	-	unknown	gbpln	Eukaryota	Viridiplantae	Picea	Picea sitchensis	TC160600 similar to UniRef100_O81372 Cluster: Nucleoside diphosphate kinase 1; n=2; Caryophyllales|Rep: Nucleoside diphosphate kinase 1 - Mesembryanthemum crystallinum (Common ice plant), complete	947	0	887	905	98	-	K00940_aly-ARALYDRAFT_489792	148	1e-70	125	148	84	-	E2.7.4.6, ndk	nucleoside-diphosphate kinase	Metabolism; Nucleotide Metabolism; Purine metabolism [PATH:ko00230]	Metabolism; Nucleotide Metabolism; Pyrimidine metabolism [PATH:ko00240]
contig00404	IADK01000086	gi|365876911|ref|ZP_09416420.1| hypothetical protein EAAG1_11602 [Elizabethkingia anophelis Ag1]gi|365755398|gb|EHM97328.1| hypothetical protein EAAG1_11602 [Elizabethkingia anophelis Ag1]	311	139	1e-49	96	99	96	+	hypothetical protein EAAG1_11602	gbbct	Bacteria	Bacteroidetes	Elizabethkingia	Elizabethkingia anophelis	TC195363 homologue to UniRef100_A9TVA3 Cluster: Predicted protein; n=5; Physcomitrella patens subsp. patens|Rep: Predicted protein - Physcomitrella patens subsp. patens, partial (87%)	879	1e-168	297	297	100	+	#	#	#	#	#	#	#	-	-	-	-
contig00408	IADK01000087	gi|167859793|gb|ACA04850.1| senescence-associated protein [Picea abies]	200	157	4e-31	64	66	96	-	senescence-associated protein	gbpln	Eukaryota	Viridiplantae	Picea	Picea abies	TC195363 homologue to UniRef100_A9TVA3 Cluster: Predicted protein; n=5; Physcomitrella patens subsp. patens|Rep: Predicted protein - Physcomitrella patens subsp. patens, partial (87%)	879	1e-110	200	200	100	-	#	#	#	#	#	#	#	-	-	-	-
contig00412	IADK01000088	#	118	#	#	#	#	#	#	-	----	----	----	----	----	BQ697992 similar to UniRef100_A7TD57 Cluster: Predicted protein; n=1; Nematostella vectensis|Rep: Predicted protein - Nematostella vectensis (Starlet sea anemone), partial (72%)	354	2e-61	118	118	100	+	No_hits	#	#	#	#	#	#	-	-	-	-
contig00414	IADK01000089	#	188	#	#	#	#	#	#	-	----	----	----	----	----	TC189142 similar to UniRef100_A9U537 Cluster: Predicted protein; n=1; Physcomitrella patens subsp. patens|Rep: Predicted protein - Physcomitrella patens subsp. patens, complete	426	7e-96	183	184	99	-	#	#	#	#	#	#	#	-	-	-	-
contig00415	IADK01000090	gi|356545624|ref|XP_003541237.1| PREDICTED: uncharacterized protein LOC100808108 [Glycine max]	133	103	4e-13	33	37	89	-	PREDICTED: uncharacterized protein LOC100808108	gbenv/gbpln	Eukaryota	Viridiplantae	Glycine	Glycine max	TC199222 homologue to UniRef100_O04892 Cluster: Cytochrome P450 like_TBP; n=1; Nicotiana tabacum|Rep: Cytochrome P450 like_TBP - Nicotiana tabacum (Common tobacco), partial (31%)	1553	1e-65	131	133	98	+	No_hits	#	#	#	#	#	#	-	-	-	-
contig00421	IADK01000091	gi|357488211|ref|XP_003614393.1| hypothetical protein MTR_5g051120 [Medicago truncatula]gi|355515728|gb|AES97351.1| hypothetical protein MTR_5g051120 [Medicago truncatula]	245	385	3e-19	48	67	71	+	hypothetical protein MTR_5g051120	gbpln	Eukaryota	Viridiplantae	Medicago	Medicago truncatula	TC187354 homologue to UniRef100_O04892 Cluster: Cytochrome P450 like_TBP; n=1; Nicotiana tabacum|Rep: Cytochrome P450 like_TBP - Nicotiana tabacum (Common tobacco), partial (36%)	3483	1e-101	192	193	99	+	#	#	#	#	#	#	#	-	-	-	-
contig00431	IADK01000092	gi|356547715|ref|XP_003542256.1| PREDICTED: uncharacterized protein LOC100793251 [Glycine max]	146	189	8e-18	46	48	95	+	PREDICTED: uncharacterized protein LOC100793251	gbenv/gbpln	Eukaryota	Viridiplantae	Glycine	Glycine max	TC198257 homologue to UniRef100_O04892 Cluster: Cytochrome P450 like_TBP; n=1; Nicotiana tabacum|Rep: Cytochrome P450 like_TBP - Nicotiana tabacum (Common tobacco), partial (22%)	760	4e-78	146	146	100	+	No_hits	#	#	#	#	#	#	-	-	-	-
contig00433	IADK01000093	gi|357458593|ref|XP_003599577.1| hypothetical protein MTR_3g035650 [Medicago truncatula]gi|355488625|gb|AES69828.1| hypothetical protein MTR_3g035650 [Medicago truncatula]	221	128	3e-31	66	71	92	-	hypothetical protein MTR_3g035650	gbpln	Eukaryota	Viridiplantae	Medicago	Medicago truncatula	TC154838 homologue to UniRef100_Q5W7C9 Cluster: Unknow protein; n=1; Oryza sativa Japonica Group|Rep: Unknow protein - Oryza sativa subsp. japonica (Rice), partial (86%)	965	1e-122	221	221	100	-	#	#	#	#	#	#	#	-	-	-	-
contig00444	IADK01000094	#	214	#	#	#	#	#	#	-	----	----	----	----	----	TC195739	893	2e-93	185	188	98	-	#	#	#	#	#	#	#	-	-	-	-
contig00524	IADK01000095	gi|357488217|ref|XP_003614396.1| hypothetical protein MTR_5g051150 [Medicago truncatula]gi|355515731|gb|AES97354.1| hypothetical protein MTR_5g051150 [Medicago truncatula]	212	2133	5e-36	69	70	98	+	hypothetical protein MTR_5g051150	gbpln	Eukaryota	Viridiplantae	Medicago	Medicago truncatula	BG625862 UniRef100_A6N0E9 Cluster: ADP-ribosylation factor 1; n=2; Magnoliophyta|Rep: ADP-ribosylation factor 1 - Oryza sativa subsp. indica (Rice), partial (8%)	353	1e-117	212	212	100	-	No_hits	#	#	#	#	#	#	-	-	-	-
contig00525	IADK01000096	gi|170591136|ref|XP_001900327.1| Senescence-associated protein [Brugia malayi]gi|158592477|gb|EDP31077.1| Senescence-associated protein, putative [Brugia malayi]	237	121	3e-21	39	42	92	-	Senescence-associated protein	gbinv	Eukaryota	Metazoa	Brugia	Brugia malayi	BG625862 UniRef100_A6N0E9 Cluster: ADP-ribosylation factor 1; n=2; Magnoliophyta|Rep: ADP-ribosylation factor 1 - Oryza sativa subsp. indica (Rice), partial (8%)	353	1e-110	232	237	97	+	#	#	#	#	#	#	#	-	-	-	-
contig00553	IADK01000097	gi|145408590|ref|YP_001152214.1| ORF124 [Pinus koraiensis]gi|145048839|gb|ABP35456.1| ORF124 [Pinus koraiensis]	162	124	7e-11	40	50	80	-	ORF124	gbpln	Eukaryota	Viridiplantae	Pinus	Pinus koraiensis	TC191648 homologue to UniRef100_A4QMB9 Cluster: ORF124; n=1; Pinus koraiensis|Rep: ORF124 - Pinus koraiensis (Korean pine), complete	1580	2e-52	103	103	100	-	No_hits	#	#	#	#	#	#	-	-	-	-
contig00562	IADK01000098	gi|242039819|ref|XP_002467304.1| hypothetical protein SORBIDRAFT_01g024221 [Sorghum bicolor]gi|241921158|gb|EER94302.1| hypothetical protein SORBIDRAFT_01g024221 [Sorghum bicolor]	156	91	2e-15	40	50	80	+	hypothetical protein SORBIDRAFT_01g024221	gbpln	Eukaryota	Viridiplantae	Sorghum	Sorghum bicolor	TC194525 homologue to UniRef100_O04892 Cluster: Cytochrome P450 like_TBP; n=1; Nicotiana tabacum|Rep: Cytochrome P450 like_TBP - Nicotiana tabacum (Common tobacco), partial (36%)	1783	5e-84	156	156	100	+	#	#	#	#	#	#	#	-	-	-	-
contig00578	IADK01000099	gi|303291414|ref|XP_003064992.1| senescence-associated protein [Micromonas pusilla CCMP1545]gi|226453528|gb|EEH50839.1| senescence-associated protein [Micromonas pusilla CCMP1545]	189	151	5e-17	43	43	100	-	senescence-associated protein	gbpln	Eukaryota	Viridiplantae	Micromonas	Micromonas pusilla	TC199222 homologue to UniRef100_O04892 Cluster: Cytochrome P450 like_TBP; n=1; Nicotiana tabacum|Rep: Cytochrome P450 like_TBP - Nicotiana tabacum (Common tobacco), partial (31%)	1553	1e-103	189	189	100	-	No_hits	#	#	#	#	#	#	-	-	-	-
contig00592	IADK01000100	gi|168068130|ref|XP_001785944.1| predicted protein [Physcomitrella patens subsp. patens]gi|162662374|gb|EDQ49243.1| predicted protein [Physcomitrella patens subsp. patens]	337	107	1e-28	72	101	71	+	predicted protein	gbpln	Eukaryota	Viridiplantae	Physcomitrella	Physcomitrella patens	TC199222 homologue to UniRef100_O04892 Cluster: Cytochrome P450 like_TBP; n=1; Nicotiana tabacum|Rep: Cytochrome P450 like_TBP - Nicotiana tabacum (Common tobacco), partial (31%)	1553	0	334	337	99	+	#	#	#	#	#	#	#	-	-	-	-
contig00595	IADK01000101	gi|29565711|ref|NP_817271.1| ORF56f [Pinus koraiensis]gi|29469810|gb|AAO74138.1| ORF56f [Pinus koraiensis]	229	56	3e-24	56	56	100	-	ORF56f	gbpln	Eukaryota	Viridiplantae	Pinus	Pinus koraiensis	TC191464 homologue to UniRef100_A4QMC4 Cluster: ORF107c; n=1; Pinus koraiensis|Rep: ORF107c - Pinus koraiensis (Korean pine), complete	1239	1e-118	214	214	100	-	#	#	#	#	#	#	#	-	-	-	-
contig00616	IADK01000102	#	217	#	#	#	#	#	#	-	----	----	----	----	----	TC195209 homologue to UniRef100_O04892 Cluster: Cytochrome P450 like_TBP; n=1; Nicotiana tabacum|Rep: Cytochrome P450 like_TBP - Nicotiana tabacum (Common tobacco), partial (26%)	1043	1e-103	202	204	99	-	No_hits	#	#	#	#	#	#	-	-	-	-
contig00618	IADK01000103	gi|167859793|gb|ACA04850.1| senescence-associated protein [Picea abies]	263	157	3e-45	86	87	98	-	senescence-associated protein	gbpln	Eukaryota	Viridiplantae	Picea	Picea abies	TC195363 homologue to UniRef100_A9TVA3 Cluster: Predicted protein; n=5; Physcomitrella patens subsp. patens|Rep: Predicted protein - Physcomitrella patens subsp. patens, partial (87%)	879	1e-147	263	263	100	-	#	#	#	#	#	#	#	-	-	-	-
contig00633	IADK01000104	gi|356551334|ref|XP_003544031.1| PREDICTED: uncharacterized protein LOC100803684 [Glycine max]	269	287	3e-34	71	89	79	+	PREDICTED: uncharacterized protein LOC100803684	gbenv/gbpln	Eukaryota	Viridiplantae	Glycine	Glycine max	TC188222 homologue to UniRef100_Q41018 Cluster: Pine globulin-2; n=1; Pinus strobus|Rep: Pine globulin-2 - Pinus strobus (Eastern white pine), partial (25%)	1075	1e-145	262	263	99	-	#	#	#	#	#	#	#	-	-	-	-
contig00636	IADK01000105	gi|357488211|ref|XP_003614393.1| hypothetical protein MTR_5g051120 [Medicago truncatula]gi|355515728|gb|AES97351.1| hypothetical protein MTR_5g051120 [Medicago truncatula]	167	385	2e-17	35	39	89	-	hypothetical protein MTR_5g051120	gbpln	Eukaryota	Viridiplantae	Medicago	Medicago truncatula	TC188876 similar to UniRef100_A7TD57 Cluster: Predicted protein; n=1; Nematostella vectensis|Rep: Predicted protein - Nematostella vectensis (Starlet sea anemone), partial (90%)	971	9e-86	166	167	99	-	No_hits	#	#	#	#	#	#	-	-	-	-
contig00658	IADK01000106	gi|253761550|ref|XP_002489152.1| hypothetical protein SORBIDRAFT_0016s002240 [Sorghum bicolor]gi|241947187|gb|EES20332.1| hypothetical protein SORBIDRAFT_0016s002240 [Sorghum bicolor]	341	220	9e-20	61	115	53	+	hypothetical protein SORBIDRAFT_0016s002240	gbpln	Eukaryota	Viridiplantae	Sorghum	Sorghum bicolor	TC187354 homologue to UniRef100_O04892 Cluster: Cytochrome P450 like_TBP; n=1; Nicotiana tabacum|Rep: Cytochrome P450 like_TBP - Nicotiana tabacum (Common tobacco), partial (36%)	3483	1e-157	330	349	94	-	#	#	#	#	#	#	#	-	-	-	-
contig00693	IADK01000107	gi|55168340|gb|AAV44205.1| unknow protein [Oryza sativa Japonica Group]	340	265	3e-47	98	113	86	-	unknown protein	gbpln	Eukaryota	Viridiplantae	Oryza	Oryza sativa	TC154838 homologue to UniRef100_Q5W7C9 Cluster: Unknow protein; n=1; Oryza sativa Japonica Group|Rep: Unknow protein - Oryza sativa subsp. japonica (Rice), partial (86%)	965	0	337	340	99	-	#	#	#	#	#	#	#	-	-	-	-
contig00709	IADK01000108	gi|357488199|ref|XP_003614387.1| RRNA intron-encoded homing endonuclease [Medicago truncatula]gi|355515722|gb|AES97345.1| RRNA intron-encoded homing endonuclease [Medicago truncatula]	289	1440	2e-22	57	65	87	-	RRNA intron-encoded homing endonuclease	gbpln	Eukaryota	Viridiplantae	Medicago	Medicago truncatula	TC194421 similar to UniRef100_Q8UWJ5 Cluster: CDH1-D; n=1; Gallus gallus|Rep: CDH1-D - Gallus gallus (Chicken), partial (25%)	2811	1e-137	249	250	99	-	#	#	#	#	#	#	#	-	-	-	-
contig00711	IADK01000109	gi|339470667|gb|EGP85764.1| hypothetical protein MYCGRDRAFT_45585 [Mycosphaerella graminicola IPO323]	484	61	1e-24	58	61	95	+	hypothetical protein MYCGRDRAFT_45585	gbpln	Eukaryota	Fungi	Mycosphaerella	Mycosphaerella graminicola	DR014798 similar to UniRef100_A8JJG4 Cluster: Predicted protein; n=1; Chlamydomonas reinhardtii|Rep: Predicted protein - Chlamydomonas reinhardtii, partial (71%)	733	0	464	484	95	+	#	#	#	#	#	#	#	-	-	-	-
contig00713	IADK01000110	gi|357119040|ref|XP_003561254.1| PREDICTED: uncharacterized protein LOC100821068 [Brachypodium distachyon]	2208	961	0	365	553	66	+	PREDICTED: uncharacterized protein LOC100821068	gbpln	Eukaryota	Viridiplantae	Brachypodium	Brachypodium distachyon	TC163216 similar to UniRef100_Q6YS30 Cluster: DEAD-box ATP-dependent RNA helicase 5; n=1; Oryza sativa Japonica Group|Rep: DEAD-box ATP-dependent RNA helicase 5 - Oryza sativa subsp. japonica (Rice), partial (44%)	1093	0	1035	1046	98	+	K14811_osa-4342981	512	0	357	509	70	+	DBP3	ATP-dependent RNA helicase DBP3	Genetic Information Processing; Translation; Ribosome biogenesis [BR:ko03009]
contig00717	IADK01000111	gi|357488199|ref|XP_003614387.1| RRNA intron-encoded homing endonuclease [Medicago truncatula]gi|355515722|gb|AES97345.1| RRNA intron-encoded homing endonuclease [Medicago truncatula]	240	1440	7e-22	56	64	87	+	RRNA intron-encoded homing endonuclease	gbpln	Eukaryota	Viridiplantae	Medicago	Medicago truncatula	TC194421 similar to UniRef100_Q8UWJ5 Cluster: CDH1-D; n=1; Gallus gallus|Rep: CDH1-D - Gallus gallus (Chicken), partial (25%)	2811	1e-119	218	219	99	+	No_hits	#	#	#	#	#	#	-	-	-	-
contig00718	IADK01000112	gi|357488213|ref|XP_003614394.1| hypothetical protein MTR_5g051130 [Medicago truncatula]gi|355515729|gb|AES97352.1| hypothetical protein MTR_5g051130 [Medicago truncatula]	354	1337	3e-28	70	94	74	-	hypothetical protein MTR_5g051130	gbpln	Eukaryota	Viridiplantae	Medicago	Medicago truncatula	TC194421 similar to UniRef100_Q8UWJ5 Cluster: CDH1-D; n=1; Gallus gallus|Rep: CDH1-D - Gallus gallus (Chicken), partial (25%)	2811	0	346	346	100	+	#	#	#	#	#	#	#	-	-	-	-
contig00719	IADK01000113	gi|350286273|gb|EGZ67539.1| hypothetical protein NEUTE2DRAFT_133468 [Neurospora tetrasperma FGSC 2509]	248	107	2e-16	26	37	70	+	hypothetical protein NEUTE2DRAFT_133468	gbpln	Eukaryota	Fungi	Neurospora	Neurospora tetrasperma	TC194421 similar to UniRef100_Q8UWJ5 Cluster: CDH1-D; n=1; Gallus gallus|Rep: CDH1-D - Gallus gallus (Chicken), partial (25%)	2811	1e-128	231	231	100	+	No_hits	#	#	#	#	#	#	-	-	-	-
contig00720	IADK01000114	gi|350286273|gb|EGZ67539.1| hypothetical protein NEUTE2DRAFT_133468 [Neurospora tetrasperma FGSC 2509]	221	107	1e-15	44	60	73	+	hypothetical protein NEUTE2DRAFT_133468	gbpln	Eukaryota	Fungi	Neurospora	Neurospora tetrasperma	TC194421 similar to UniRef100_Q8UWJ5 Cluster: CDH1-D; n=1; Gallus gallus|Rep: CDH1-D - Gallus gallus (Chicken), partial (25%)	2811	1e-102	194	195	99	+	No_hits	#	#	#	#	#	#	-	-	-	-
contig00722	IADK01000115	gi|328861967|gb|EGG11069.1| hypothetical protein MELLADRAFT_92514 [Melampsora larici-populina 98AG31]	184	126	5e-18	44	58	75	-	hypothetical protein MELLADRAFT_92514	gbpln	Eukaryota	Fungi	Melampsora	Melampsora larici-populina	CR394393	553	4e-82	153	153	100	+	#	#	#	#	#	#	#	-	-	-	-
contig00723	IADK01000116	gi|356545632|ref|XP_003541241.1| PREDICTED: uncharacterized protein LOC100810244 [Glycine max]	297	232	7e-12	38	65	58	-	PREDICTED: uncharacterized protein LOC100810244	gbenv/gbpln	Eukaryota	Viridiplantae	Glycine	Glycine max	BX679093	509	1e-165	296	297	99	-	#	#	#	#	#	#	#	-	-	-	-
contig00724	IADK01000117	#	114	#	#	#	#	#	#	-	----	----	----	----	----	CR394393	553	1e-56	113	114	99	-	No_hits	#	#	#	#	#	#	-	-	-	-
contig00725	IADK01000118	No_hits	523	#	#	#	#	#	#	-	----	----	----	----	----	TC194399 homologue to UniRef100_A8JJG4 Cluster: Predicted protein; n=1; Chlamydomonas reinhardtii|Rep: Predicted protein - Chlamydomonas reinhardtii, partial (76%)	1932	2e-74	220	245	89	-	#	#	#	#	#	#	#	-	-	-	-
contig00726	IADK01000119	#	159	#	#	#	#	#	#	-	----	----	----	----	----	TC196799 similar to UniRef100_A4S1P1 Cluster: Predicted protein; n=1; Ostreococcus lucimarinus CCE9901|Rep: Predicted protein - Ostreococcus lucimarinus (strain CCE9901), partial (74%)	845	4e-69	152	155	98	+	#	#	#	#	#	#	#	-	-	-	-
contig00728	IADK01000120	gi|357488213|ref|XP_003614394.1| hypothetical protein MTR_5g051130 [Medicago truncatula]gi|355515729|gb|AES97352.1| hypothetical protein MTR_5g051130 [Medicago truncatula]	164	1337	2e-11	32	37	86	-	hypothetical protein MTR_5g051130	gbpln	Eukaryota	Viridiplantae	Medicago	Medicago truncatula	GW725893 similar to UniRef100_A7QEG0 Cluster: Chromosome chr1 scaffold_84, whole genome shotgun sequence; n=1; Vitis vinifera|Rep: Chromosome chr1 scaffold_84, whole genome shotgun sequence - Vitis vinifera (Grape), partial (35%)	869	6e-59	117	118	99	-	#	#	#	#	#	#	#	-	-	-	-
contig00735	IADK01000121	gi|350286273|gb|EGZ67539.1| hypothetical protein NEUTE2DRAFT_133468 [Neurospora tetrasperma FGSC 2509]	422	107	2e-19	34	46	73	-	hypothetical protein NEUTE2DRAFT_133468	gbpln	Eukaryota	Fungi	Neurospora	Neurospora tetrasperma	TC172281 similar to UniRef100_Q6CQE3 Cluster: Kluyveromyces lactis strain NRRL Y-1140 chromosome D of strain NRRL Y- 1140 of Kluyveromyces lactis; n=2; Kluyveromyces lactis|Rep: Kluyveromyces lactis strain NRRL Y-1140 chromosome D of strain NRRL Y- 1140 of Kluyveromyces lactis - Kluyveromyces lactis (Yeast) (Candida sphaerica), partial (92%)	1191	2e-55	222	256	86	-	#	#	#	#	#	#	#	-	-	-	-
contig00737	IADK01000122	#	301	#	#	#	#	#	#	-	----	----	----	----	----	CF663767 weakly similar to UniRef100_Q7TMB1 Cluster: Ac1147; n=2; Bilateria|Rep: Ac1147 - Rattus norvegicus (Rat), partial (21%)	680	5e-27	70	73	95	-	#	#	#	#	#	#	#	-	-	-	-
contig00738	IADK01000123	gi|357488199|ref|XP_003614387.1| RRNA intron-encoded homing endonuclease [Medicago truncatula]gi|355515722|gb|AES97345.1| RRNA intron-encoded homing endonuclease [Medicago truncatula]	305	1440	7e-29	60	71	84	-	RRNA intron-encoded homing endonuclease	gbpln	Eukaryota	Viridiplantae	Medicago	Medicago truncatula	TC195897 similar to UniRef100_Q6CQE3 Cluster: Kluyveromyces lactis strain NRRL Y-1140 chromosome D of strain NRRL Y- 1140 of Kluyveromyces lactis; n=2; Kluyveromyces lactis|Rep: Kluyveromyces lactis strain NRRL Y-1140 chromosome D of strain NRRL Y- 1140 of Kluyveromyces lactis - Kluyveromyces lactis (Yeast) (Candida sphaerica), partial (72%)	1475	1e-172	304	304	100	-	#	#	#	#	#	#	#	-	-	-	-
contig00739	IADK01000124	No_hits	125	#	#	#	#	#	#	-	----	----	----	----	----	TC156379 similar to UniRef100_A7P6Y7 Cluster: Chromosome chr9 scaffold_7, whole genome shotgun sequence; n=2; Vitis vinifera|Rep: Chromosome chr9 scaffold_7, whole genome shotgun sequence - Vitis vinifera (Grape), partial (92%)	1469	2e-52	117	121	96	-	No_hits	#	#	#	#	#	#	-	-	-	-
contig00740	IADK01000125	No_hits	121	#	#	#	#	#	#	-	----	----	----	----	----	#	#	#	#	#	#	#	No_hits	#	#	#	#	#	#	-	-	-	-
contig00743	IADK01000126	gi|357488135|ref|XP_003614355.1| hypothetical protein MTR_5g050490 [Medicago truncatula]gi|355515690|gb|AES97313.1| hypothetical protein MTR_5g050490 [Medicago truncatula]	164	535	1e-12	37	50	74	-	hypothetical protein MTR_5g050490	gbpln	Eukaryota	Viridiplantae	Medicago	Medicago truncatula	TC194421 similar to UniRef100_Q8UWJ5 Cluster: CDH1-D; n=1; Gallus gallus|Rep: CDH1-D - Gallus gallus (Chicken), partial (25%)	2811	3e-79	151	152	99	+	No_hits	#	#	#	#	#	#	-	-	-	-
contig00744	IADK01000127	No_hits	114	#	#	#	#	#	#	-	----	----	----	----	----	TC155359 similar to UniRef100_A2RS74 Cluster: Adrb3 protein; n=2; Mus musculus|Rep: Adrb3 protein - Mus musculus (Mouse), partial (5%)	868	1e-34	98	106	92	-	No_hits	#	#	#	#	#	#	-	-	-	-
contig00746	IADK01000128	No_hits	331	#	#	#	#	#	#	-	----	----	----	----	----	TC155359 similar to UniRef100_A2RS74 Cluster: Adrb3 protein; n=2; Mus musculus|Rep: Adrb3 protein - Mus musculus (Mouse), partial (5%)	868	8e-91	280	310	90	-	#	#	#	#	#	#	#	-	-	-	-
contig00747	IADK01000129	gi|242068415|ref|XP_002449484.1| hypothetical protein SORBIDRAFT_05g016450 [Sorghum bicolor]gi|241935327|gb|EES08472.1| hypothetical protein SORBIDRAFT_05g016450 [Sorghum bicolor]	142	52	1e-15	41	43	95	-	hypothetical protein SORBIDRAFT_05g016450	gbpln	Eukaryota	Viridiplantae	Sorghum	Sorghum bicolor	TC196799 similar to UniRef100_A4S1P1 Cluster: Predicted protein; n=1; Ostreococcus lucimarinus CCE9901|Rep: Predicted protein - Ostreococcus lucimarinus (strain CCE9901), partial (74%)	845	1e-75	142	142	100	-	#	#	#	#	#	#	#	-	-	-	-
contig00748	IADK01000130	No_hits	368	#	#	#	#	#	#	-	----	----	----	----	----	TC178222 weakly similar to UniRef100_A7P380 Cluster: Chromosome chr1 scaffold_5, whole genome shotgun sequence; n=2; Vitis vinifera|Rep: Chromosome chr1 scaffold_5, whole genome shotgun sequence - Vitis vinifera (Grape), partial (63%)	2041	0	359	368	97	-	#	#	#	#	#	#	#	-	-	-	-
contig00749	IADK01000131	gi|13171103|gb|AAK13589.1| rRNA intron-encoded homing endonuclease [Oryza sativa]	131	66	3e-13	39	43	90	+	rRNA intron-encoded homing endonuclease	gbpln	Eukaryota	Viridiplantae	Oryza	Oryza sativa	GW726355 UniRef100_A7QNB7 Cluster: Ubiquitin carrier protein; n=2; core eudicotyledons|Rep: Ubiquitin carrier protein - Vitis vinifera (Grape), partial (72%)	787	3e-69	131	131	100	-	No_hits	#	#	#	#	#	#	-	-	-	-
contig00754	IADK01000132	gi|255628345|gb|ACU14517.1| unknown [Glycine max]	139	66	6e-11	33	44	75	+	unknown	gbenv/gbpln	Eukaryota	Viridiplantae	Glycine	Glycine max	TC196799 similar to UniRef100_A4S1P1 Cluster: Predicted protein; n=1; Ostreococcus lucimarinus CCE9901|Rep: Predicted protein - Ostreococcus lucimarinus (strain CCE9901), partial (74%)	845	6e-74	139	139	100	-	No_hits	#	#	#	#	#	#	-	-	-	-
contig00757	IADK01000133	gi|336362677|gb|EGN91373.1| hypothetical protein SERLA73DRAFT_67532 [Serpula lacrymans var. lacrymans S7.3]	616	91	4e-11	34	49	69	-	hypothetical protein SERLA73DRAFT_67532	gbenv/gbpln	Eukaryota	Fungi	Serpula	Serpula lacrymans	TC195897 similar to UniRef100_Q6CQE3 Cluster: Kluyveromyces lactis strain NRRL Y-1140 chromosome D of strain NRRL Y- 1140 of Kluyveromyces lactis; n=2; Kluyveromyces lactis|Rep: Kluyveromyces lactis strain NRRL Y-1140 chromosome D of strain NRRL Y- 1140 of Kluyveromyces lactis - Kluyveromyces lactis (Yeast) (Candida sphaerica), partial (72%)	1475	4e-63	122	122	100	+	#	#	#	#	#	#	#	-	-	-	-
contig00762	IADK01000134	gi|328850145|gb|EGF99314.1| hypothetical protein MELLADRAFT_94739 [Melampsora larici-populina 98AG31]gi|328855945|gb|EGG05069.1| hypothetical protein MELLADRAFT_88315 [Melampsora larici-populina 98AG31]	582	113	1e-31	85	139	61	-	hypothetical protein MELLADRAFT_94739	gbpln	Eukaryota	Fungi	Melampsora	Melampsora larici-populina	TC194421 similar to UniRef100_Q8UWJ5 Cluster: CDH1-D; n=1; Gallus gallus|Rep: CDH1-D - Gallus gallus (Chicken), partial (25%)	2811	1e-179	322	324	99	+	#	#	#	#	#	#	#	-	-	-	-
contig00767	IADK01000135	#	1398	#	#	#	#	#	#	-	----	----	----	----	----	TC194421 similar to UniRef100_Q8UWJ5 Cluster: CDH1-D; n=1; Gallus gallus|Rep: CDH1-D - Gallus gallus (Chicken), partial (25%)	2811	0	732	803	91	-	#	#	#	#	#	#	#	-	-	-	-
contig00793	IADK01000136	gi|356545600|ref|XP_003541226.1| PREDICTED: uncharacterized protein LOC100801180 [Glycine max]	317	245	3e-36	60	66	90	+	PREDICTED: uncharacterized protein LOC100801180	gbenv/gbpln	Eukaryota	Viridiplantae	Glycine	Glycine max	TC195897 similar to UniRef100_Q6CQE3 Cluster: Kluyveromyces lactis strain NRRL Y-1140 chromosome D of strain NRRL Y- 1140 of Kluyveromyces lactis; n=2; Kluyveromyces lactis|Rep: Kluyveromyces lactis strain NRRL Y-1140 chromosome D of strain NRRL Y- 1140 of Kluyveromyces lactis - Kluyveromyces lactis (Yeast) (Candida sphaerica), partial (72%)	1475	1e-168	312	314	99	+	#	#	#	#	#	#	#	-	-	-	-
contig00794	IADK01000137	gi|253760001|ref|XP_002488959.1| hypothetical protein SORBIDRAFT_1180s002020 [Sorghum bicolor]gi|241947001|gb|EES20146.1| hypothetical protein SORBIDRAFT_1180s002020 [Sorghum bicolor]	192	69	3e-21	40	42	95	+	hypothetical protein SORBIDRAFT_1180s002020	gbpln	Eukaryota	Viridiplantae	Sorghum	Sorghum bicolor	TC196799 similar to UniRef100_A4S1P1 Cluster: Predicted protein; n=1; Ostreococcus lucimarinus CCE9901|Rep: Predicted protein - Ostreococcus lucimarinus (strain CCE9901), partial (74%)	845	1e-102	186	186	100	+	#	#	#	#	#	#	#	-	-	-	-
contig00801	IADK01000138	gi|358057767|dbj|GAA96378.1| hypothetical protein E5Q_03044 [Mixia osmundae IAM 14324]	541	308	2e-25	50	86	58	+	hypothetical protein E5Q_03044	gbpln	Eukaryota	Fungi	Mixia	Mixia osmundae	TC189707	688	0	493	515	95	-	#	#	#	#	#	#	#	-	-	-	-
contig00802	IADK01000139	gi|148909320|gb|ABR17759.1| unknown [Picea sitchensis]gi|224286475|gb|ACN40944.1| unknown [Picea sitchensis]	1044	288	e-148	263	288	91	-	unknown	gbpln	Eukaryota	Viridiplantae	Picea	Picea sitchensis	TC178222 weakly similar to UniRef100_A7P380 Cluster: Chromosome chr1 scaffold_5, whole genome shotgun sequence; n=2; Vitis vinifera|Rep: Chromosome chr1 scaffold_5, whole genome shotgun sequence - Vitis vinifera (Grape), partial (63%)	2041	0	1027	1041	98	-	#	#	#	#	#	#	#	-	-	-	-
contig00814	IADK01000140	#	105	#	#	#	#	#	#	-	----	----	----	----	----	TC195897 similar to UniRef100_Q6CQE3 Cluster: Kluyveromyces lactis strain NRRL Y-1140 chromosome D of strain NRRL Y- 1140 of Kluyveromyces lactis; n=2; Kluyveromyces lactis|Rep: Kluyveromyces lactis strain NRRL Y-1140 chromosome D of strain NRRL Y- 1140 of Kluyveromyces lactis - Kluyveromyces lactis (Yeast) (Candida sphaerica), partial (72%)	1475	5e-49	104	105	99	+	No_hits	#	#	#	#	#	#	-	-	-	-
contig00852	IADK01000141	gi|336362676|gb|EGN91372.1| hypothetical protein SERLA73DRAFT_128186 [Serpula lacrymans var. lacrymans S7.3]gi|336362802|gb|EGN91417.1| hypothetical protein SERLA73DRAFT_128176 [Serpula lacrymans var. lacrymans S7.3]	311	86	8e-21	58	95	61	+	hypothetical protein SERLA73DRAFT_128186	gbenv/gbpln	Eukaryota	Fungi	Serpula	Serpula lacrymans	TC194421 similar to UniRef100_Q8UWJ5 Cluster: CDH1-D; n=1; Gallus gallus|Rep: CDH1-D - Gallus gallus (Chicken), partial (25%)	2811	1e-157	306	311	98	-	#	#	#	#	#	#	#	-	-	-	-
contig00864	IADK01000142	gi|253761396|ref|XP_002489102.1| hypothetical protein SORBIDRAFT_0070s002020 [Sorghum bicolor]gi|241947393|gb|EES20538.1| hypothetical protein SORBIDRAFT_0070s002020 [Sorghum bicolor]	241	100	2e-17	45	70	64	-	hypothetical protein SORBIDRAFT_0070s002020	gbpln	Eukaryota	Viridiplantae	Sorghum	Sorghum bicolor	TC184173 similar to UniRef100_A7TD57 Cluster: Predicted protein; n=1; Nematostella vectensis|Rep: Predicted protein - Nematostella vectensis (Starlet sea anemone), partial (96%)	743	1e-134	241	241	100	-	#	#	#	#	#	#	#	-	-	-	-
contig00866	IADK01000143	#	111	#	#	#	#	#	#	-	----	----	----	----	----	TC195897 similar to UniRef100_Q6CQE3 Cluster: Kluyveromyces lactis strain NRRL Y-1140 chromosome D of strain NRRL Y- 1140 of Kluyveromyces lactis; n=2; Kluyveromyces lactis|Rep: Kluyveromyces lactis strain NRRL Y-1140 chromosome D of strain NRRL Y- 1140 of Kluyveromyces lactis - Kluyveromyces lactis (Yeast) (Candida sphaerica), partial (72%)	1475	2e-57	111	111	100	+	No_hits	#	#	#	#	#	#	-	-	-	-
contig00868	IADK01000144	gi|356551344|ref|XP_003544036.1| PREDICTED: uncharacterized protein LOC100806341 [Glycine max]	438	162	4e-35	65	86	75	-	PREDICTED: uncharacterized protein LOC100806341	gbenv/gbpln	Eukaryota	Viridiplantae	Glycine	Glycine max	TC194421 similar to UniRef100_Q8UWJ5 Cluster: CDH1-D; n=1; Gallus gallus|Rep: CDH1-D - Gallus gallus (Chicken), partial (25%)	2811	0	435	438	99	-	#	#	#	#	#	#	#	-	-	-	-
contig00869	IADK01000145	gi|356551344|ref|XP_003544036.1| PREDICTED: uncharacterized protein LOC100806341 [Glycine max]	438	162	6e-40	100	145	68	+	PREDICTED: uncharacterized protein LOC100806341	gbenv/gbpln	Eukaryota	Viridiplantae	Glycine	Glycine max	TC194421 similar to UniRef100_Q8UWJ5 Cluster: CDH1-D; n=1; Gallus gallus|Rep: CDH1-D - Gallus gallus (Chicken), partial (25%)	2811	0	437	438	99	+	#	#	#	#	#	#	#	-	-	-	-
contig00885	IADK01000146	gi|357488213|ref|XP_003614394.1| hypothetical protein MTR_5g051130 [Medicago truncatula]gi|355515729|gb|AES97352.1| hypothetical protein MTR_5g051130 [Medicago truncatula]	211	1337	1e-15	49	70	70	-	hypothetical protein MTR_5g051130	gbpln	Eukaryota	Viridiplantae	Medicago	Medicago truncatula	BX681869 similar to UniRef100_Q6CQE3 Cluster: Kluyveromyces lactis strain NRRL Y-1140 chromosome D of strain NRRL Y- 1140 of Kluyveromyces lactis; n=2; Kluyveromyces lactis|Rep: Kluyveromyces lactis strain NRRL Y-1140 chromosome D of strain NRRL Y- 1140 of Kluyveromyces lactis - Kluyveromyces lactis (Yeast) (Candida sphaerica), partial (65%)	404	1e-116	210	210	100	+	No_hits	#	#	#	#	#	#	-	-	-	-
contig00897	IADK01000147	#	103	#	#	#	#	#	#	-	----	----	----	----	----	GW725897 weakly similar to UniRef100_A7PF96 Cluster: Chromosome chr11 scaffold_13, whole genome shotgun sequence; n=1; Vitis vinifera|Rep: Chromosome chr11 scaffold_13, whole genome shotgun sequence - Vitis vinifera (Grape), partial (41%)	875	1e-52	103	103	100	+	No_hits	#	#	#	#	#	#	-	-	-	-
contig00941	IADK01000148	gi|339470667|gb|EGP85764.1| hypothetical protein MYCGRDRAFT_45585 [Mycosphaerella graminicola IPO323]	497	61	1e-24	58	61	95	+	hypothetical protein MYCGRDRAFT_45585	gbpln	Eukaryota	Fungi	Mycosphaerella	Mycosphaerella graminicola	DR014798 similar to UniRef100_A8JJG4 Cluster: Predicted protein; n=1; Chlamydomonas reinhardtii|Rep: Predicted protein - Chlamydomonas reinhardtii, partial (71%)	733	0	442	462	95	+	#	#	#	#	#	#	#	-	-	-	-
contig00943	IADK01000149	gi|339470667|gb|EGP85764.1| hypothetical protein MYCGRDRAFT_45585 [Mycosphaerella graminicola IPO323]	456	61	2e-23	55	61	90	+	hypothetical protein MYCGRDRAFT_45585	gbpln	Eukaryota	Fungi	Mycosphaerella	Mycosphaerella graminicola	DR014798 similar to UniRef100_A8JJG4 Cluster: Predicted protein; n=1; Chlamydomonas reinhardtii|Rep: Predicted protein - Chlamydomonas reinhardtii, partial (71%)	733	0	426	456	93	+	#	#	#	#	#	#	#	-	-	-	-
contig01003	IADK01000150	#	181	#	#	#	#	#	#	-	----	----	----	----	----	BX679093	509	7e-99	181	181	100	-	#	#	#	#	#	#	#	-	-	-	-
contig01054	IADK01000151	gi|350286273|gb|EGZ67539.1| hypothetical protein NEUTE2DRAFT_133468 [Neurospora tetrasperma FGSC 2509]	291	107	3e-14	49	78	62	-	hypothetical protein NEUTE2DRAFT_133468	gbpln	Eukaryota	Fungi	Neurospora	Neurospora tetrasperma	TC194421 similar to UniRef100_Q8UWJ5 Cluster: CDH1-D; n=1; Gallus gallus|Rep: CDH1-D - Gallus gallus (Chicken), partial (25%)	2811	1e-113	271	283	95	-	#	#	#	#	#	#	#	-	-	-	-
contig01055	IADK01000152	gi|159481769|ref|XP_001698950.1| hypothetical protein CHLREDRAFT_155068 [Chlamydomonas reinhardtii]gi|158269841|gb|EDO95983.1| predicted protein [Chlamydomonas reinhardtii]	146	87	5e-12	27	31	87	+	hypothetical protein CHLREDRAFT_155068	gbpln	Eukaryota	Viridiplantae	Chlamydomonas	Chlamydomonas reinhardtii	TC194421 similar to UniRef100_Q8UWJ5 Cluster: CDH1-D; n=1; Gallus gallus|Rep: CDH1-D - Gallus gallus (Chicken), partial (25%)	2811	3e-73	145	146	99	-	No_hits	#	#	#	#	#	#	-	-	-	-
contig01056	IADK01000153	gi|357488199|ref|XP_003614387.1| RRNA intron-encoded homing endonuclease [Medicago truncatula]gi|355515722|gb|AES97345.1| RRNA intron-encoded homing endonuclease [Medicago truncatula]	424	1440	7e-14	38	47	80	-	RRNA intron-encoded homing endonuclease	gbpln	Eukaryota	Viridiplantae	Medicago	Medicago truncatula	TC192038 homologue to UniRef100_A8JJG4 Cluster: Predicted protein; n=1; Chlamydomonas reinhardtii|Rep: Predicted protein - Chlamydomonas reinhardtii, partial (38%)	954	1e-127	242	246	98	-	#	#	#	#	#	#	#	-	-	-	-
contig01058	IADK01000154	gi|348665043|gb|EGZ04879.1| hypothetical protein PHYSODRAFT_535525 [Phytophthora sojae]	198	49	7e-15	32	33	96	-	hypothetical protein PHYSODRAFT_535525	gbpln	Eukaryota	stramenopiles	Phytophthora	Phytophthora sojae	TC195897 similar to UniRef100_Q6CQE3 Cluster: Kluyveromyces lactis strain NRRL Y-1140 chromosome D of strain NRRL Y- 1140 of Kluyveromyces lactis; n=2; Kluyveromyces lactis|Rep: Kluyveromyces lactis strain NRRL Y-1140 chromosome D of strain NRRL Y- 1140 of Kluyveromyces lactis - Kluyveromyces lactis (Yeast) (Candida sphaerica), partial (72%)	1475	1e-109	198	198	100	+	#	#	#	#	#	#	#	-	-	-	-
contig01079	IADK01000155	gi|356545632|ref|XP_003541241.1| PREDICTED: uncharacterized protein LOC100810244 [Glycine max]	297	232	4e-13	42	74	56	-	PREDICTED: uncharacterized protein LOC100810244	gbenv/gbpln	Eukaryota	Viridiplantae	Glycine	Glycine max	BX679093	509	1e-168	297	297	100	-	#	#	#	#	#	#	#	-	-	-	-
contig01128	IADK01000156	#	238	#	#	#	#	#	#	-	----	----	----	----	----	BX679093	509	1e-125	236	238	99	+	#	#	#	#	#	#	#	-	-	-	-
contig01254	IADK01000157	gi|358348842|ref|XP_003638451.1| hypothetical protein MTR_132s0010, partial [Medicago truncatula]gi|355504386|gb|AES85589.1| hypothetical protein MTR_132s0010, partial [Medicago truncatula]	1458	1458	5e-45	114	240	47	-	hypothetical protein MTR_132s0010, partial	gbpln	Eukaryota	Viridiplantae	Medicago	Medicago truncatula	TC184701 homologue to UniRef100_Q6CQF3 Cluster: Kluyveromyces lactis strain NRRL Y-1140 chromosome D of strain NRRL Y- 1140 of Kluyveromyces lactis; n=1; Kluyveromyces lactis|Rep: Kluyveromyces lactis strain NRRL Y-1140 chromosome D of strain NRRL Y- 1140 of Kluyveromyces lactis - Kluyveromyces lactis (Yeast) (Candida sphaerica), partial (83%)	880	1e-156	393	431	91	+	#	#	#	#	#	#	#	-	-	-	-
contig01255	IADK01000158	gi|242805359|ref|XP_002484510.1| hypothetical protein TSTA_040370 [Talaromyces stipitatus ATCC 10500]gi|218715135|gb|EED14557.1| hypothetical protein TSTA_040370 [Talaromyces stipitatus ATCC 10500]	598	305	2e-46	107	186	57	-	hypothetical protein TSTA_040370	gbpln	Eukaryota	Fungi	Talaromyces	Talaromyces stipitatus	TC184701 homologue to UniRef100_Q6CQF3 Cluster: Kluyveromyces lactis strain NRRL Y-1140 chromosome D of strain NRRL Y- 1140 of Kluyveromyces lactis; n=1; Kluyveromyces lactis|Rep: Kluyveromyces lactis strain NRRL Y-1140 chromosome D of strain NRRL Y- 1140 of Kluyveromyces lactis - Kluyveromyces lactis (Yeast) (Candida sphaerica), partial (83%)	880	1e-112	375	432	86	+	#	#	#	#	#	#	#	-	-	-	-
contig01257	IADK01000159	gi|298283545|gb|ADI72892.1| hypothetical protein [Ophiocordyceps unilateralis]	325	78	3e-25	58	63	92	+	hypothetical protein	gbpln	Eukaryota	Fungi	Ophiocordyceps	Ophiocordyceps unilateralis	TC184701 homologue to UniRef100_Q6CQF3 Cluster: Kluyveromyces lactis strain NRRL Y-1140 chromosome D of strain NRRL Y- 1140 of Kluyveromyces lactis; n=1; Kluyveromyces lactis|Rep: Kluyveromyces lactis strain NRRL Y-1140 chromosome D of strain NRRL Y- 1140 of Kluyveromyces lactis - Kluyveromyces lactis (Yeast) (Candida sphaerica), partial (83%)	880	1e-107	289	320	90	-	#	#	#	#	#	#	#	-	-	-	-
contig01259	IADK01000160	No_hits	510	#	#	#	#	#	#	-	----	----	----	----	----	TC188333 homologue to UniRef100_A9RKD8 Cluster: Predicted protein; n=1; Physcomitrella patens subsp. patens|Rep: Predicted protein - Physcomitrella patens subsp. patens, complete	1185	0	490	509	96	+	#	#	#	#	#	#	#	-	-	-	-
contig01262	IADK01000161	gi|116791989|gb|ABK26190.1| unknown [Picea sitchensis]	616	166	2e-85	162	166	97	+	unknown	gbpln	Eukaryota	Viridiplantae	Picea	Picea sitchensis	TC188333 homologue to UniRef100_A9RKD8 Cluster: Predicted protein; n=1; Physcomitrella patens subsp. patens|Rep: Predicted protein - Physcomitrella patens subsp. patens, complete	1185	0	591	595	99	+	K02870_ppp-PHYPADRAFT_175850	165	6e-82	152	163	93	+	RP-L12e, RPL12	large subunit ribosomal protein L12e	Genetic Information Processing; Translation; Ribosome [PATH:ko03010]	Genetic Information Processing; Translation; Ribosome [BR:ko03011]
contig01263	IADK01000162	No_hits	248	#	#	#	#	#	#	-	----	----	----	----	----	TC198522	1342	1e-123	240	246	97	+	No_hits	#	#	#	#	#	#	-	-	-	-
contig01264	IADK01000163	No_hits	248	#	#	#	#	#	#	-	----	----	----	----	----	TC198522	1342	1e-125	241	246	97	+	#	#	#	#	#	#	#	-	-	-	-
contig01265	IADK01000164	No_hits	507	#	#	#	#	#	#	-	----	----	----	----	----	TC188333 homologue to UniRef100_A9RKD8 Cluster: Predicted protein; n=1; Physcomitrella patens subsp. patens|Rep: Predicted protein - Physcomitrella patens subsp. patens, complete	1185	0	492	508	96	+	#	#	#	#	#	#	#	-	-	-	-
contig01266	IADK01000165	No_hits	111	#	#	#	#	#	#	-	----	----	----	----	----	TC188333 homologue to UniRef100_A9RKD8 Cluster: Predicted protein; n=1; Physcomitrella patens subsp. patens|Rep: Predicted protein - Physcomitrella patens subsp. patens, complete	1185	5e-12	41	43	95	+	No_hits	#	#	#	#	#	#	-	-	-	-
contig01267	IADK01000166	No_hits	131	#	#	#	#	#	#	-	----	----	----	----	----	#	#	#	#	#	#	#	No_hits	#	#	#	#	#	#	-	-	-	-
contig01268	IADK01000167	gi|302769302|ref|XP_002968070.1| hypothetical protein SELMODRAFT_440252 [Selaginella moellendorffii]gi|300163714|gb|EFJ30324.1| hypothetical protein SELMODRAFT_440252 [Selaginella moellendorffii]	928	596	9e-66	72	126	57	-	hypothetical protein SELMODRAFT_440252	gbpln	Eukaryota	Viridiplantae	Selaginella	Selaginella moellendorffii	TC190711 weakly similar to UniRef100_Q5DMW8 Cluster: Protein disulfide isomerase (PDI)-like protein 4; n=1; Cucumis melo|Rep: Protein disulfide isomerase (PDI)-like protein 4 - Cucumis melo (Muskmelon), partial (12%)	821	0	410	425	96	-	K08766_mbr-MONBRDRAFT_34499	918	8e-20	50	109	45	-	CPT2	carnitine O-palmitoyltransferase 2	Metabolism; Lipid Metabolism; Fatty acid metabolism [PATH:ko00071]	Organismal Systems; Endocrine System; PPAR signaling pathway [PATH:ko03320]
contig01269	IADK01000168	gi|148905966|gb|ABR16144.1| unknown [Picea sitchensis]gi|224286874|gb|ACN41140.1| unknown [Picea sitchensis]	1295	586	e-175	295	340	86	+	unknown	gbpln	Eukaryota	Viridiplantae	Picea	Picea sitchensis	TC175268 weakly similar to UniRef100_Q503L9 Cluster: Nucleoredoxin; n=1; Danio rerio|Rep: Nucleoredoxin - Danio rerio (Zebrafish) (Brachydanio rerio), partial (14%)	1592	0	1268	1295	97	+	K08766_mbr-MONBRDRAFT_34499	918	2e-19	43	108	39	+	CPT2	carnitine O-palmitoyltransferase 2	Metabolism; Lipid Metabolism; Fatty acid metabolism [PATH:ko00071]	Organismal Systems; Endocrine System; PPAR signaling pathway [PATH:ko03320]
contig01271	IADK01000169	gi|358399524|gb|EHK48867.1| hypothetical protein TRIATDRAFT_262275 [Trichoderma atroviride IMI 206040]	388	131	3e-14	34	48	70	+	hypothetical protein TRIATDRAFT_262275	gbpln	Eukaryota	Fungi	Trichoderma	Trichoderma atroviride	TC192310 similar to UniRef100_Q6CQE5 Cluster: Protein TAR1; n=1; Kluyveromyces lactis|Rep: Protein TAR1 - Kluyveromyces lactis (Yeast) (Candida sphaerica), partial (55%)	359	3e-29	71	73	97	-	#	#	#	#	#	#	#	-	-	-	-
contig01272	IADK01000170	gi|358399524|gb|EHK48867.1| hypothetical protein TRIATDRAFT_262275 [Trichoderma atroviride IMI 206040]	403	131	9e-15	33	48	68	+	hypothetical protein TRIATDRAFT_262275	gbpln	Eukaryota	Fungi	Trichoderma	Trichoderma atroviride	TC192310 similar to UniRef100_Q6CQE5 Cluster: Protein TAR1; n=1; Kluyveromyces lactis|Rep: Protein TAR1 - Kluyveromyces lactis (Yeast) (Candida sphaerica), partial (55%)	359	2e-36	83	85	97	-	#	#	#	#	#	#	#	-	-	-	-
contig01273	IADK01000171	gi|325089337|gb|EGC42647.1| transcript antisense to ribosomal RNA protein [Ajellomyces capsulatus H88]	729	199	4e-43	64	78	82	+	transcript antisense to ribosomal RNA protein	gbenv/gbpln	Eukaryota	Fungi	Ajellomyces	Ajellomyces capsulatus	TC190137 similar to UniRef100_Q6CQE5 Cluster: Protein TAR1; n=1; Kluyveromyces lactis|Rep: Protein TAR1 - Kluyveromyces lactis (Yeast) (Candida sphaerica), partial (56%)	359	1e-126	328	359	91	-	#	#	#	#	#	#	#	-	-	-	-
contig01274	IADK01000172	gi|291415306|ref|XP_002723895.1| PREDICTED: hypothetical protein [Oryctolagus cuniculus]	244	488	4e-19	47	57	82	+	PREDICTED: hypothetical protein	gbmam	Eukaryota	Metazoa	Oryctolagus	Oryctolagus cuniculus	TC177245 homologue to UniRef100_A3LSK3 Cluster: Predicted protein; n=1; Pichia stipitis|Rep: Predicted protein - Pichia stipitis (Yeast), partial (83%)	1608	1e-107	232	243	95	-	No_hits	#	#	#	#	#	#	-	-	-	-
contig01275	IADK01000173	gi|242805359|ref|XP_002484510.1| hypothetical protein TSTA_040370 [Talaromyces stipitatus ATCC 10500]gi|218715135|gb|EED14557.1| hypothetical protein TSTA_040370 [Talaromyces stipitatus ATCC 10500]	983	305	1e-49	115	207	55	-	hypothetical protein TSTA_040370	gbpln	Eukaryota	Fungi	Talaromyces	Talaromyces stipitatus	TC184701 homologue to UniRef100_Q6CQF3 Cluster: Kluyveromyces lactis strain NRRL Y-1140 chromosome D of strain NRRL Y- 1140 of Kluyveromyces lactis; n=1; Kluyveromyces lactis|Rep: Kluyveromyces lactis strain NRRL Y-1140 chromosome D of strain NRRL Y- 1140 of Kluyveromyces lactis - Kluyveromyces lactis (Yeast) (Candida sphaerica), partial (83%)	880	0	640	720	88	+	#	#	#	#	#	#	#	-	-	-	-
contig01280	IADK01000174	gi|225678436|gb|EEH16720.1| hypothetical protein PABG_06807 [Paracoccidioides brasiliensis Pb03]	900	157	5e-51	110	168	65	-	hypothetical protein PABG_06807	gbpln	Eukaryota	Fungi	Paracoccidioides	Paracoccidioides brasiliensis	TC184701 homologue to UniRef100_Q6CQF3 Cluster: Kluyveromyces lactis strain NRRL Y-1140 chromosome D of strain NRRL Y- 1140 of Kluyveromyces lactis; n=1; Kluyveromyces lactis|Rep: Kluyveromyces lactis strain NRRL Y-1140 chromosome D of strain NRRL Y- 1140 of Kluyveromyces lactis - Kluyveromyces lactis (Yeast) (Candida sphaerica), partial (83%)	880	0	666	734	90	+	#	#	#	#	#	#	#	-	-	-	-
contig01283	IADK01000175	No_hits	626	#	#	#	#	#	#	-	----	----	----	----	----	TC193119	1098	0	615	626	98	-	#	#	#	#	#	#	#	-	-	-	-
contig01284	IADK01000176	gi|356508212|ref|XP_003522853.1| PREDICTED: uncharacterized protein LOC100804883 [Glycine max]	1620	540	7e-34	86	214	40	+	PREDICTED: uncharacterized protein LOC100804883	gbenv/gbpln	Eukaryota	Viridiplantae	Glycine	Glycine max	TC193119	1098	0	393	398	98	+	K14404_pti-PHATRDRAFT_50624	603	9e-11	39	98	39	+	CPSF4, YTH1	cleavage and polyadenylation specificity factor subunit 4	Genetic Information Processing; Transcription; Transcription machinery [BR:ko03021]	Genetic Information Processing; Translation; mRNA surveillance pathway [PATH:ko03015]
contig01285	IADK01000177	gi|325089337|gb|EGC42647.1| transcript antisense to ribosomal RNA protein [Ajellomyces capsulatus H88]	487	199	2e-30	76	117	64	+	transcript antisense to ribosomal RNA protein	gbenv/gbpln	Eukaryota	Fungi	Ajellomyces	Ajellomyces capsulatus	TC189655 similar to UniRef100_Q6CQE5 Cluster: Protein TAR1; n=1; Kluyveromyces lactis|Rep: Protein TAR1 - Kluyveromyces lactis (Yeast) (Candida sphaerica), partial (62%)	370	1e-155	327	341	95	-	#	#	#	#	#	#	#	-	-	-	-
contig01286	IADK01000178	gi|312216440|emb|CBX96391.1| predicted protein [Leptosphaeria maculans JN3]	209	124	7e-22	47	53	88	-	predicted protein	gbpln	Eukaryota	Fungi	Leptosphaeria	Leptosphaeria maculans	TC177245 homologue to UniRef100_A3LSK3 Cluster: Predicted protein; n=1; Pichia stipitis|Rep: Predicted protein - Pichia stipitis (Yeast), partial (83%)	1608	2e-22	95	109	87	-	#	#	#	#	#	#	#	-	-	-	-
contig01287	IADK01000179	gi|312216440|emb|CBX96391.1| predicted protein [Leptosphaeria maculans JN3]	210	124	2e-20	45	53	84	+	predicted protein	gbpln	Eukaryota	Fungi	Leptosphaeria	Leptosphaeria maculans	TC177245 homologue to UniRef100_A3LSK3 Cluster: Predicted protein; n=1; Pichia stipitis|Rep: Predicted protein - Pichia stipitis (Yeast), partial (83%)	1608	2e-22	95	109	87	+	#	#	#	#	#	#	#	-	-	-	-
contig01288	IADK01000180	gi|68491867|ref|XP_710281.1| hypothetical protein CaO19.6835 [Candida albicans SC5314]gi|46431455|gb|EAK91016.1| hypothetical protein CaO19.6835 [Candida albicans SC5314]	277	108	2e-12	39	60	65	-	hypothetical protein CaO19.6835	gbpln	Eukaryota	Fungi	Candida	Candida albicans	TC177245 homologue to UniRef100_A3LSK3 Cluster: Predicted protein; n=1; Pichia stipitis|Rep: Predicted protein - Pichia stipitis (Yeast), partial (83%)	1608	1e-24	97	109	88	-	#	#	#	#	#	#	#	-	-	-	-
contig01289	IADK01000181	gi|339470930|gb|EGP86027.1| hypothetical protein MYCGRDRAFT_30981 [Mycosphaerella graminicola IPO323]gi|339470936|gb|EGP86033.1| hypothetical protein MYCGRDRAFT_30987 [Mycosphaerella graminicola IPO323]	547	80	5e-29	61	62	98	+	hypothetical protein MYCGRDRAFT_30981	gbpln	Eukaryota	Fungi	Mycosphaerella	Mycosphaerella graminicola	TC192310 similar to UniRef100_Q6CQE5 Cluster: Protein TAR1; n=1; Kluyveromyces lactis|Rep: Protein TAR1 - Kluyveromyces lactis (Yeast) (Candida sphaerica), partial (55%)	359	2e-67	150	157	95	-	#	#	#	#	#	#	#	-	-	-	-
contig01290	IADK01000182	gi|68491867|ref|XP_710281.1| hypothetical protein CaO19.6835 [Candida albicans SC5314]gi|46431455|gb|EAK91016.1| hypothetical protein CaO19.6835 [Candida albicans SC5314]	283	108	2e-21	50	60	83	-	hypothetical protein CaO19.6835	gbpln	Eukaryota	Fungi	Candida	Candida albicans	TC177245 homologue to UniRef100_A3LSK3 Cluster: Predicted protein; n=1; Pichia stipitis|Rep: Predicted protein - Pichia stipitis (Yeast), partial (83%)	1608	2e-29	98	109	89	-	#	#	#	#	#	#	#	-	-	-	-
contig01293	IADK01000183	gi|357488213|ref|XP_003614394.1| hypothetical protein MTR_5g051130 [Medicago truncatula]gi|355515729|gb|AES97352.1| hypothetical protein MTR_5g051130 [Medicago truncatula]	962	1337	4e-47	104	241	43	+	hypothetical protein MTR_5g051130	gbpln	Eukaryota	Viridiplantae	Medicago	Medicago truncatula	TC183843 similar to UniRef100_A7TD57 Cluster: Predicted protein; n=1; Nematostella vectensis|Rep: Predicted protein - Nematostella vectensis (Starlet sea anemone), partial (98%)	1216	9e-87	174	178	97	+	No_hits	#	#	#	#	#	#	-	-	-	-
contig01294	IADK01000184	gi|242805359|ref|XP_002484510.1| hypothetical protein TSTA_040370 [Talaromyces stipitatus ATCC 10500]gi|218715135|gb|EED14557.1| hypothetical protein TSTA_040370 [Talaromyces stipitatus ATCC 10500]	1104	305	8e-86	143	196	72	-	hypothetical protein TSTA_040370	gbpln	Eukaryota	Fungi	Talaromyces	Talaromyces stipitatus	TC184701 homologue to UniRef100_Q6CQF3 Cluster: Kluyveromyces lactis strain NRRL Y-1140 chromosome D of strain NRRL Y- 1140 of Kluyveromyces lactis; n=1; Kluyveromyces lactis|Rep: Kluyveromyces lactis strain NRRL Y-1140 chromosome D of strain NRRL Y- 1140 of Kluyveromyces lactis - Kluyveromyces lactis (Yeast) (Candida sphaerica), partial (83%)	880	0	820	881	93	+	#	#	#	#	#	#	#	-	-	-	-
contig01296	IADK01000185	gi|242805359|ref|XP_002484510.1| hypothetical protein TSTA_040370 [Talaromyces stipitatus ATCC 10500]gi|218715135|gb|EED14557.1| hypothetical protein TSTA_040370 [Talaromyces stipitatus ATCC 10500]	930	305	6e-85	178	272	65	+	hypothetical protein TSTA_040370	gbpln	Eukaryota	Fungi	Talaromyces	Talaromyces stipitatus	TC184701 homologue to UniRef100_Q6CQF3 Cluster: Kluyveromyces lactis strain NRRL Y-1140 chromosome D of strain NRRL Y- 1140 of Kluyveromyces lactis; n=1; Kluyveromyces lactis|Rep: Kluyveromyces lactis strain NRRL Y-1140 chromosome D of strain NRRL Y- 1140 of Kluyveromyces lactis - Kluyveromyces lactis (Yeast) (Candida sphaerica), partial (83%)	880	0	736	755	97	-	#	#	#	#	#	#	#	-	-	-	-
contig01297	IADK01000186	gi|358399227|gb|EHK48570.1| hypothetical protein TRIATDRAFT_55202, partial [Trichoderma atroviride IMI 206040]	134	85	5e-13	37	40	92	-	hypothetical protein TRIATDRAFT_55202, partial	gbpln	Eukaryota	Fungi	Trichoderma	Trichoderma atroviride	TC184701 homologue to UniRef100_Q6CQF3 Cluster: Kluyveromyces lactis strain NRRL Y-1140 chromosome D of strain NRRL Y- 1140 of Kluyveromyces lactis; n=1; Kluyveromyces lactis|Rep: Kluyveromyces lactis strain NRRL Y-1140 chromosome D of strain NRRL Y- 1140 of Kluyveromyces lactis - Kluyveromyces lactis (Yeast) (Candida sphaerica), partial (83%)	880	3e-54	123	126	97	+	No_hits	#	#	#	#	#	#	-	-	-	-
contig01298	IADK01000187	No_hits	128	#	#	#	#	#	#	-	----	----	----	----	----	No_hits	#	#	#	#	#	#	No_hits	#	#	#	#	#	#	-	-	-	-
contig01300	IADK01000188	gi|328847999|gb|EGF97271.1| hypothetical protein MELLADRAFT_86114 [Melampsora larici-populina 98AG31]	333	241	2e-23	37	41	90	+	hypothetical protein MELLADRAFT_86114	gbpln	Eukaryota	Fungi	Melampsora	Melampsora larici-populina	TC184566 similar to UniRef100_O04892 Cluster: Cytochrome P450 like_TBP; n=1; Nicotiana tabacum|Rep: Cytochrome P450 like_TBP - Nicotiana tabacum (Common tobacco), partial (28%)	1989	1e-103	299	333	89	+	#	#	#	#	#	#	#	-	-	-	-
contig01301	IADK01000189	#	165	#	#	#	#	#	#	-	----	----	----	----	----	TC199222 homologue to UniRef100_O04892 Cluster: Cytochrome P450 like_TBP; n=1; Nicotiana tabacum|Rep: Cytochrome P450 like_TBP - Nicotiana tabacum (Common tobacco), partial (31%)	1553	2e-89	165	165	100	+	No_hits	#	#	#	#	#	#	-	-	-	-
contig01303	IADK01000190	No_hits	157	#	#	#	#	#	#	-	----	----	----	----	----	No_hits	#	#	#	#	#	#	No_hits	#	#	#	#	#	#	-	-	-	-
contig01305	IADK01000191	gi|242805359|ref|XP_002484510.1| hypothetical protein TSTA_040370 [Talaromyces stipitatus ATCC 10500]gi|218715135|gb|EED14557.1| hypothetical protein TSTA_040370 [Talaromyces stipitatus ATCC 10500]	1076	305	5e-48	123	255	48	-	hypothetical protein TSTA_040370	gbpln	Eukaryota	Fungi	Talaromyces	Talaromyces stipitatus	TC184701 homologue to UniRef100_Q6CQF3 Cluster: Kluyveromyces lactis strain NRRL Y-1140 chromosome D of strain NRRL Y- 1140 of Kluyveromyces lactis; n=1; Kluyveromyces lactis|Rep: Kluyveromyces lactis strain NRRL Y-1140 chromosome D of strain NRRL Y- 1140 of Kluyveromyces lactis - Kluyveromyces lactis (Yeast) (Candida sphaerica), partial (83%)	880	0	848	881	96	+	#	#	#	#	#	#	#	-	-	-	-
contig01306	IADK01000192	gi|328853742|gb|EGG02879.1| hypothetical protein MELLADRAFT_90626 [Melampsora larici-populina 98AG31]	2083	320	3e-42	92	145	63	+	hypothetical protein MELLADRAFT_90626	gbpln	Eukaryota	Fungi	Melampsora	Melampsora larici-populina	TC183843 similar to UniRef100_A7TD57 Cluster: Predicted protein; n=1; Nematostella vectensis|Rep: Predicted protein - Nematostella vectensis (Starlet sea anemone), partial (98%)	1216	0	986	1117	88	+	#	#	#	#	#	#	#	-	-	-	-
contig01307	IADK01000193	No_hits	242	#	#	#	#	#	#	-	----	----	----	----	----	#	#	#	#	#	#	#	#	#	#	#	#	#	#	-	-	-	-
contig01310	IADK01000194	gi|225678432|gb|EEH16716.1| senescence-associated protein [Paracoccidioides brasiliensis Pb03]gi|225678434|gb|EEH16718.1| senescence-associated protein [Paracoccidioides brasiliensis Pb03]gi|225678757|gb|EEH17041.1| senescence-associated protein [Paracoccidioides brasiliensis Pb03]	156	111	2e-22	49	51	96	-	senescence-associated protein	gbpln	Eukaryota	Fungi	Paracoccidioides	Paracoccidioides brasiliensis	DR070430 homologue to UniRef100_Q3E811 Cluster: Uncharacterized protein YLR162W-A; n=1; Saccharomyces cerevisiae|Rep: Uncharacterized protein YLR162W-A - Saccharomyces cerevisiae (Baker's yeast), partial (76%)	789	1e-81	155	156	99	+	#	#	#	#	#	#	#	-	-	-	-
contig01312	IADK01000195	gi|339470932|gb|EGP86029.1| hypothetical protein MYCGRDRAFT_74252 [Mycosphaerella graminicola IPO323]	165	126	7e-25	54	54	100	+	hypothetical protein MYCGRDRAFT_74252	gbpln	Eukaryota	Fungi	Mycosphaerella	Mycosphaerella graminicola	DR070430 homologue to UniRef100_Q3E811 Cluster: Uncharacterized protein YLR162W-A; n=1; Saccharomyces cerevisiae|Rep: Uncharacterized protein YLR162W-A - Saccharomyces cerevisiae (Baker's yeast), partial (76%)	789	3e-82	162	165	98	-	No_hits	#	#	#	#	#	#	-	-	-	-
contig01315	IADK01000196	No_hits	200	#	#	#	#	#	#	-	----	----	----	----	----	No_hits	#	#	#	#	#	#	No_hits	#	#	#	#	#	#	-	-	-	-
contig01316	IADK01000197	#	152	#	#	#	#	#	#	-	----	----	----	----	----	GO448265 weakly similar to UniRef100_Q5B2I5 Cluster: Predicted protein; n=1; Emericella nidulans|Rep: Predicted protein - Emericella nidulans (Aspergillus nidulans), partial (18%)	770	5e-81	151	151	100	+	No_hits	#	#	#	#	#	#	-	-	-	-
contig01318	IADK01000198	#	141	#	#	#	#	#	#	-	----	----	----	----	----	TC170515 similar to UniRef100_P31170 Cluster: Small heat shock protein, chloroplast precursor; n=3; Arabidopsis thaliana|Rep: Small heat shock protein, chloroplast precursor - Arabidopsis thaliana (Mouse-ear cress), partial (7%)	1353	7e-52	108	110	98	-	#	#	#	#	#	#	#	-	-	-	-
contig01319	IADK01000199	gi|116790296|gb|ABK25567.1| unknown [Picea sitchensis]	738	158	1e-23	37	49	75	-	unknown	gbpln	Eukaryota	Viridiplantae	Picea	Picea sitchensis	TC170515 similar to UniRef100_P31170 Cluster: Small heat shock protein, chloroplast precursor; n=3; Arabidopsis thaliana|Rep: Small heat shock protein, chloroplast precursor - Arabidopsis thaliana (Mouse-ear cress), partial (7%)	1353	0	705	741	95	-	K13993_vvi-100249611	164	1e-13	29	54	53	-	HSP20	HSP20 family protein	Genetic Information Processing; Folding, Sorting and Degradation; Chaperones and folding catalysts [BR:ko03110]	Genetic Information Processing; Folding, Sorting and Degradation; Protein processing in endoplasmic reticulum [PATH:ko04141]
contig01320	IADK01000200	No_hits	135	#	#	#	#	#	#	-	----	----	----	----	----	TC170515 similar to UniRef100_P31170 Cluster: Small heat shock protein, chloroplast precursor; n=3; Arabidopsis thaliana|Rep: Small heat shock protein, chloroplast precursor - Arabidopsis thaliana (Mouse-ear cress), partial (7%)	1353	7e-49	127	135	94	-	#	#	#	#	#	#	#	-	-	-	-
contig01323	IADK01000201	gi|303291416|ref|XP_003064993.1| predicted protein [Micromonas pusilla CCMP1545]gi|226453529|gb|EEH50840.1| predicted protein [Micromonas pusilla CCMP1545]	616	152	2e-47	96	131	73	-	predicted protein	gbpln	Eukaryota	Viridiplantae	Micromonas	Micromonas pusilla	TC187354 homologue to UniRef100_O04892 Cluster: Cytochrome P450 like_TBP; n=1; Nicotiana tabacum|Rep: Cytochrome P450 like_TBP - Nicotiana tabacum (Common tobacco), partial (36%)	3483	0	615	619	99	+	#	#	#	#	#	#	#	-	-	-	-
contig01326	IADK01000202	#	101	#	#	#	#	#	#	-	----	----	----	----	----	DR070430 homologue to UniRef100_Q3E811 Cluster: Uncharacterized protein YLR162W-A; n=1; Saccharomyces cerevisiae|Rep: Uncharacterized protein YLR162W-A - Saccharomyces cerevisiae (Baker's yeast), partial (76%)	789	3e-47	101	102	99	+	No_hits	#	#	#	#	#	#	-	-	-	-
contig01330	IADK01000203	gi|350632759|gb|EHA21126.1| hypothetical protein ASPNIDRAFT_138440 [Aspergillus niger ATCC 1015]	303	55	3e-18	46	55	83	-	hypothetical protein ASPNIDRAFT_138440	gbpln	Eukaryota	Fungi	Aspergillus	Aspergillus niger	DR070430 homologue to UniRef100_Q3E811 Cluster: Uncharacterized protein YLR162W-A; n=1; Saccharomyces cerevisiae|Rep: Uncharacterized protein YLR162W-A - Saccharomyces cerevisiae (Baker's yeast), partial (76%)	789	2e-48	127	137	92	+	#	#	#	#	#	#	#	-	-	-	-
contig01332	IADK01000204	gi|336361499|gb|EGN91020.1| hypothetical protein SERLA73DRAFT_67808 [Serpula lacrymans var. lacrymans S7.3]gi|336377542|gb|EGO18704.1| hypothetical protein SERLADRAFT_353223 [Serpula lacrymans var. lacrymans S7.9]gi|336377549|gb|EGO18711.1| hypothetical protein SERLADRAFT_353196 [Serpula lacrymans var. lacrymans S7.9]gi|336377555|gb|EGO18717.1| hypothetical protein SERLADRAFT_353213 [Serpula lacr…	311	82	1e-12	43	78	55	-	hypothetical protein SERLA73DRAFT_67808	gbenv/gbpln	Eukaryota	Fungi	Serpula	Serpula lacrymans	TC184566 similar to UniRef100_O04892 Cluster: Cytochrome P450 like_TBP; n=1; Nicotiana tabacum|Rep: Cytochrome P450 like_TBP - Nicotiana tabacum (Common tobacco), partial (28%)	1989	1e-46	146	162	90	-	#	#	#	#	#	#	#	-	-	-	-
contig01333	IADK01000205	gi|336361499|gb|EGN91020.1| hypothetical protein SERLA73DRAFT_67808 [Serpula lacrymans var. lacrymans S7.3]gi|336377542|gb|EGO18704.1| hypothetical protein SERLADRAFT_353223 [Serpula lacrymans var. lacrymans S7.9]gi|336377549|gb|EGO18711.1| hypothetical protein SERLADRAFT_353196 [Serpula lacrymans var. lacrymans S7.9]gi|336377555|gb|EGO18717.1| hypothetical protein SERLADRAFT_353213 [Serpula lacr…	285	82	7e-17	49	81	60	-	hypothetical protein SERLA73DRAFT_67808	gbenv/gbpln	Eukaryota	Fungi	Serpula	Serpula lacrymans	TC184566 similar to UniRef100_O04892 Cluster: Cytochrome P450 like_TBP; n=1; Nicotiana tabacum|Rep: Cytochrome P450 like_TBP - Nicotiana tabacum (Common tobacco), partial (28%)	1989	8e-69	183	199	91	-	#	#	#	#	#	#	#	-	-	-	-
contig01335	IADK01000206	gi|226290798|gb|EEH46263.1| conserved hypothetical protein [Paracoccidioides brasiliensis Pb18]	277	171	5e-15	41	54	75	+	conserved hypothetical protein	gbpln	Eukaryota	Fungi	Paracoccidioides	Paracoccidioides brasiliensis	DR070430 homologue to UniRef100_Q3E811 Cluster: Uncharacterized protein YLR162W-A; n=1; Saccharomyces cerevisiae|Rep: Uncharacterized protein YLR162W-A - Saccharomyces cerevisiae (Baker's yeast), partial (76%)	789	2e-41	127	141	90	-	#	#	#	#	#	#	#	-	-	-	-
contig01336	IADK01000207	gi|226290798|gb|EEH46263.1| conserved hypothetical protein [Paracoccidioides brasiliensis Pb18]	306	171	6e-15	44	55	80	+	conserved hypothetical protein	gbpln	Eukaryota	Fungi	Paracoccidioides	Paracoccidioides brasiliensis	DR070430 homologue to UniRef100_Q3E811 Cluster: Uncharacterized protein YLR162W-A; n=1; Saccharomyces cerevisiae|Rep: Uncharacterized protein YLR162W-A - Saccharomyces cerevisiae (Baker's yeast), partial (76%)	789	7e-57	126	131	96	-	#	#	#	#	#	#	#	-	-	-	-
contig01339	IADK01000208	gi|67538150|ref|XP_662849.1| hypothetical protein AN5245.2 [Aspergillus nidulans FGSC A4]gi|40742997|gb|EAA62187.1| predicted protein [Aspergillus nidulans FGSC A4]gi|259484709|tpe|CBF81163.1| TPA: hypothetical protein ANIA_05245 [Aspergillus nidulans FGSC A4]	305	198	9e-17	52	93	55	-	hypothetical protein AN5245.2	gbpln	Eukaryota	Fungi	Aspergillus	Aspergillus nidulans	DR070430 homologue to UniRef100_Q3E811 Cluster: Uncharacterized protein YLR162W-A; n=1; Saccharomyces cerevisiae|Rep: Uncharacterized protein YLR162W-A - Saccharomyces cerevisiae (Baker's yeast), partial (76%)	789	2e-79	198	213	92	+	#	#	#	#	#	#	#	-	-	-	-
contig01341	IADK01000209	gi|67538150|ref|XP_662849.1| hypothetical protein AN5245.2 [Aspergillus nidulans FGSC A4]gi|40742997|gb|EAA62187.1| predicted protein [Aspergillus nidulans FGSC A4]gi|259484709|tpe|CBF81163.1| TPA: hypothetical protein ANIA_05245 [Aspergillus nidulans FGSC A4]	341	198	2e-20	45	64	70	-	hypothetical protein AN5245.2	gbpln	Eukaryota	Fungi	Aspergillus	Aspergillus nidulans	DR070430 homologue to UniRef100_Q3E811 Cluster: Uncharacterized protein YLR162W-A; n=1; Saccharomyces cerevisiae|Rep: Uncharacterized protein YLR162W-A - Saccharomyces cerevisiae (Baker's yeast), partial (76%)	789	1e-68	193	211	91	+	#	#	#	#	#	#	#	-	-	-	-
contig01342	IADK01000210	gi|225423891|ref|XP_002281658.1| PREDICTED: probable galacturonosyltransferase-like 3 [Vitis vinifera]	1195	345	e-105	185	280	66	-	PREDICTED: probable galacturonosyltransferase-like 3	gbpln	Eukaryota	Viridiplantae	Vitis	Vitis vinifera	TC172607 similar to UniRef100_A7P336 Cluster: Chromosome chr1 scaffold_5, whole genome shotgun sequence; n=1; Vitis vinifera|Rep: Chromosome chr1 scaffold_5, whole genome shotgun sequence - Vitis vinifera (Grape), partial (35%)	828	1e-119	228	232	98	-	K13648_aly-ARALYDRAFT_912279	680	2e-20	50	146	34	-	GAUT	alpha-1,4-galacturonosyltransferase	Metabolism; Carbohydrate Metabolism; Starch and sucrose metabolism [PATH:ko00500]	Metabolism; Carbohydrate Metabolism; Amino sugar and nucleotide sugar metabolism [PATH:ko00520]
contig01343	IADK01000211	gi|357488211|ref|XP_003614393.1| hypothetical protein MTR_5g051120 [Medicago truncatula]gi|355515728|gb|AES97351.1| hypothetical protein MTR_5g051120 [Medicago truncatula]	159	385	4e-17	41	50	82	+	hypothetical protein MTR_5g051120	gbpln	Eukaryota	Viridiplantae	Medicago	Medicago truncatula	TC187354 homologue to UniRef100_O04892 Cluster: Cytochrome P450 like_TBP; n=1; Nicotiana tabacum|Rep: Cytochrome P450 like_TBP - Nicotiana tabacum (Common tobacco), partial (36%)	3483	8e-86	159	159	100	+	#	#	#	#	#	#	#	-	-	-	-
contig01346	IADK01000212	gi|356547585|ref|XP_003542191.1| PREDICTED: uncharacterized protein LOC100803853 [Glycine max]gi|356547587|ref|XP_003542192.1| PREDICTED: uncharacterized protein LOC100804382 [Glycine max]gi|356547589|ref|XP_003542193.1| PREDICTED: uncharacterized protein LOC100804912 [Glycine max]gi|356547591|ref|XP_003542194.1| PREDICTED: uncharacterized protein LOC100805453 [Glycine max]gi|356547593|ref|XP_003…	300	172	2e-34	72	86	83	-	PREDICTED: uncharacterized protein LOC100803853	gbenv/gbpln	Eukaryota	Viridiplantae	Glycine	Glycine max	CV136194 similar to UniRef100_A7SUL8 Cluster: Predicted protein; n=1; Nematostella vectensis|Rep: Predicted protein - Nematostella vectensis (Starlet sea anemone), partial (80%)	770	1e-142	254	254	100	+	#	#	#	#	#	#	#	-	-	-	-
contig01350	IADK01000213	gi|302783404|ref|XP_002973475.1| hypothetical protein SELMODRAFT_149040 [Selaginella moellendorffii]gi|300159228|gb|EFJ25849.1| hypothetical protein SELMODRAFT_149040 [Selaginella moellendorffii]	1040	545	e-125	231	313	73	-	hypothetical protein SELMODRAFT_149040	gbpln	Eukaryota	Viridiplantae	Selaginella	Selaginella moellendorffii	TC165070 similar to UniRef100_A7PHI8 Cluster: Chromosome chr17 scaffold_16, whole genome shotgun sequence; n=1; Vitis vinifera|Rep: Chromosome chr17 scaffold_16, whole genome shotgun sequence - Vitis vinifera (Grape), partial (41%)	1669	1e-135	249	251	99	-	K07182_sfr-Sfri_1548	615	6e-12	43	111	38	-	K07182	CBS domain-containing protein	Unclassified; Cellular Processes and Signaling; Signal transduction mechanisms
contig01351	IADK01000214	gi|242805359|ref|XP_002484510.1| hypothetical protein TSTA_040370 [Talaromyces stipitatus ATCC 10500]gi|218715135|gb|EED14557.1| hypothetical protein TSTA_040370 [Talaromyces stipitatus ATCC 10500]	943	305	4e-87	179	275	65	-	hypothetical protein TSTA_040370	gbpln	Eukaryota	Fungi	Talaromyces	Talaromyces stipitatus	TC184701 homologue to UniRef100_Q6CQF3 Cluster: Kluyveromyces lactis strain NRRL Y-1140 chromosome D of strain NRRL Y- 1140 of Kluyveromyces lactis; n=1; Kluyveromyces lactis|Rep: Kluyveromyces lactis strain NRRL Y-1140 chromosome D of strain NRRL Y- 1140 of Kluyveromyces lactis - Kluyveromyces lactis (Yeast) (Candida sphaerica), partial (83%)	880	0	730	754	96	+	#	#	#	#	#	#	#	-	-	-	-
contig01353	IADK01000215	gi|339470928|gb|EGP86025.1| hypothetical protein MYCGRDRAFT_45572 [Mycosphaerella graminicola IPO323]gi|339470934|gb|EGP86031.1| hypothetical protein MYCGRDRAFT_45273 [Mycosphaerella graminicola IPO323]	150	72	2e-22	49	50	98	+	hypothetical protein MYCGRDRAFT_45572	gbpln	Eukaryota	Fungi	Mycosphaerella	Mycosphaerella graminicola	TC183843 similar to UniRef100_A7TD57 Cluster: Predicted protein; n=1; Nematostella vectensis|Rep: Predicted protein - Nematostella vectensis (Starlet sea anemone), partial (98%)	1216	2e-49	104	106	98	+	No_hits	#	#	#	#	#	#	-	-	-	-
contig01355	IADK01000216	No_hits	123	#	#	#	#	#	#	-	----	----	----	----	----	No_hits	#	#	#	#	#	#	No_hits	#	#	#	#	#	#	-	-	-	-
contig01357	IADK01000217	gi|339470930|gb|EGP86027.1| hypothetical protein MYCGRDRAFT_30981 [Mycosphaerella graminicola IPO323]gi|339470936|gb|EGP86033.1| hypothetical protein MYCGRDRAFT_30987 [Mycosphaerella graminicola IPO323]	493	80	4e-38	77	80	96	-	hypothetical protein MYCGRDRAFT_30981	gbpln	Eukaryota	Fungi	Mycosphaerella	Mycosphaerella graminicola	TC190137 similar to UniRef100_Q6CQE5 Cluster: Protein TAR1; n=1; Kluyveromyces lactis|Rep: Protein TAR1 - Kluyveromyces lactis (Yeast) (Candida sphaerica), partial (56%)	359	1e-134	320	344	93	+	#	#	#	#	#	#	#	-	-	-	-
contig01358	IADK01000218	No_hits	135	#	#	#	#	#	#	-	----	----	----	----	----	TC155120 homologue to UniRef100_A9RKD8 Cluster: Predicted protein; n=1; Physcomitrella patens subsp. patens|Rep: Predicted protein - Physcomitrella patens subsp. patens, complete	1050	1e-59	124	127	97	+	No_hits	#	#	#	#	#	#	-	-	-	-
contig01360	IADK01000219	gi|294461669|gb|ADE76394.1| unknown [Picea sitchensis]	1076	97	5e-33	71	79	89	+	unknown	gbpln	Eukaryota	Viridiplantae	Picea	Picea sitchensis	BQ655648	251	4e-58	123	126	97	+	K06268_smo-SELMODRAFT_131200	212	2e-26	57	77	74	+	PPP3R, CNB	protein phosphatase 3, regulatory subunit	Environmental Information Processing; Signal Transduction; MAPK signaling pathway [PATH:ko04010]	Environmental Information Processing; Signal Transduction; Wnt signaling pathway [PATH:ko04310]
contig01361	IADK01000220	gi|168009556|ref|XP_001757471.1| predicted protein [Physcomitrella patens subsp. patens]gi|162691165|gb|EDQ77528.1| predicted protein [Physcomitrella patens subsp. patens]gi|229609847|gb|ACQ83539.1| calcineurin B-like protein 01 [Physcomitrella patens]	645	213	6e-54	104	132	78	+	predicted protein	gbpln	Eukaryota	Viridiplantae	Physcomitrella	Physcomitrella patens	#	#	#	#	#	#	#	K06268_ppp-PHYPADRAFT_160928	213	2e-54	104	132	78	+	PPP3R, CNB	protein phosphatase 3, regulatory subunit	Environmental Information Processing; Signal Transduction; MAPK signaling pathway [PATH:ko04010]	Environmental Information Processing; Signal Transduction; Wnt signaling pathway [PATH:ko04310]
contig01363	IADK01000221	gi|167859813|gb|ACA04860.1| putative gag-pol polyprotein [Picea abies]	145	144	2e-12	34	44	77	-	putative gag-pol polyprotein	gbpln	Eukaryota	Viridiplantae	Picea	Picea abies	TC193836 weakly similar to UniRef100_Q0J5Y3 Cluster: Os08g0389500 protein; n=1; Oryza sativa Japonica Group|Rep: Os08g0389500 protein - Oryza sativa subsp. japonica (Rice), partial (8%)	1461	1e-44	123	134	91	-	#	#	#	#	#	#	#	-	-	-	-
contig01365	IADK01000222	gi|356507720|ref|XP_003522612.1| PREDICTED: exportin-7-A-like [Glycine max]	950	1051	2e-86	156	198	78	+	PREDICTED: exportin-7-A-like	gbenv/gbpln	Eukaryota	Viridiplantae	Glycine	Glycine max	TC176804 similar to UniRef100_A9T2C2 Cluster: Predicted protein; n=1; Physcomitrella patens subsp. patens|Rep: Predicted protein - Physcomitrella patens subsp. patens, partial (32%)	1399	0	935	948	98	+	#	#	#	#	#	#	#	-	-	-	-
contig01367	IADK01000223	gi|298283569|gb|ADI72904.1| hypothetical protein [Ophiocordyceps unilateralis]	296	74	3e-28	58	62	93	+	hypothetical protein	gbpln	Eukaryota	Fungi	Ophiocordyceps	Ophiocordyceps unilateralis	TC177245 homologue to UniRef100_A3LSK3 Cluster: Predicted protein; n=1; Pichia stipitis|Rep: Predicted protein - Pichia stipitis (Yeast), partial (83%)	1608	7e-94	210	221	95	+	#	#	#	#	#	#	#	-	-	-	-
contig01368	IADK01000224	gi|242805359|ref|XP_002484510.1| hypothetical protein TSTA_040370 [Talaromyces stipitatus ATCC 10500]gi|218715135|gb|EED14557.1| hypothetical protein TSTA_040370 [Talaromyces stipitatus ATCC 10500]	791	305	3e-19	67	182	36	+	hypothetical protein TSTA_040370	gbpln	Eukaryota	Fungi	Talaromyces	Talaromyces stipitatus	DN459424 similar to UniRef100_O04892 Cluster: Cytochrome P450 like_TBP; n=1; Nicotiana tabacum|Rep: Cytochrome P450 like_TBP - Nicotiana tabacum (Common tobacco), partial (17%)	820	7e-50	115	120	95	-	#	#	#	#	#	#	#	-	-	-	-
contig01369	IADK01000225	gi|339470927|gb|EGP86024.1| hypothetical protein MYCGRDRAFT_74254 [Mycosphaerella graminicola IPO323]gi|339470933|gb|EGP86030.1| hypothetical protein MYCGRDRAFT_74248 [Mycosphaerella graminicola IPO323]	309	88	1e-37	78	88	88	-	hypothetical protein MYCGRDRAFT_74254	gbpln	Eukaryota	Fungi	Mycosphaerella	Mycosphaerella graminicola	TC184701 homologue to UniRef100_Q6CQF3 Cluster: Kluyveromyces lactis strain NRRL Y-1140 chromosome D of strain NRRL Y- 1140 of Kluyveromyces lactis; n=1; Kluyveromyces lactis|Rep: Kluyveromyces lactis strain NRRL Y-1140 chromosome D of strain NRRL Y- 1140 of Kluyveromyces lactis - Kluyveromyces lactis (Yeast) (Candida sphaerica), partial (83%)	880	1e-101	239	254	94	+	#	#	#	#	#	#	#	-	-	-	-
contig01370	IADK01000226	gi|294463507|gb|ADE77283.1| unknown [Picea sitchensis]	307	158	1e-12	37	50	74	-	unknown	gbpln	Eukaryota	Viridiplantae	Picea	Picea sitchensis	TC170515 similar to UniRef100_P31170 Cluster: Small heat shock protein, chloroplast precursor; n=3; Arabidopsis thaliana|Rep: Small heat shock protein, chloroplast precursor - Arabidopsis thaliana (Mouse-ear cress), partial (7%)	1353	3e-99	280	307	91	-	#	#	#	#	#	#	#	-	-	-	-
contig01371	IADK01000227	No_hits	282	#	#	#	#	#	#	-	----	----	----	----	----	TC170515 similar to UniRef100_P31170 Cluster: Small heat shock protein, chloroplast precursor; n=3; Arabidopsis thaliana|Rep: Small heat shock protein, chloroplast precursor - Arabidopsis thaliana (Mouse-ear cress), partial (7%)	1353	1e-89	257	280	91	+	#	#	#	#	#	#	#	-	-	-	-
contig01372	IADK01000228	gi|298283541|gb|ADI72890.1| plant senescence-associated protein [Ophiocordyceps unilateralis]	151	131	1e-21	49	49	100	+	plant senescence-associated protein	gbpln	Eukaryota	Fungi	Ophiocordyceps	Ophiocordyceps unilateralis	DR070430 homologue to UniRef100_Q3E811 Cluster: Uncharacterized protein YLR162W-A; n=1; Saccharomyces cerevisiae|Rep: Uncharacterized protein YLR162W-A - Saccharomyces cerevisiae (Baker's yeast), partial (76%)	789	9e-64	143	150	95	-	No_hits	#	#	#	#	#	#	-	-	-	-
contig01374	IADK01000229	gi|325089337|gb|EGC42647.1| transcript antisense to ribosomal RNA protein [Ajellomyces capsulatus H88]	486	199	5e-47	95	120	79	-	transcript antisense to ribosomal RNA protein	gbenv/gbpln	Eukaryota	Fungi	Ajellomyces	Ajellomyces capsulatus	TC189655 similar to UniRef100_Q6CQE5 Cluster: Protein TAR1; n=1; Kluyveromyces lactis|Rep: Protein TAR1 - Kluyveromyces lactis (Yeast) (Candida sphaerica), partial (62%)	370	1e-101	307	345	88	+	#	#	#	#	#	#	#	-	-	-	-
contig01375	IADK01000230	gi|339256140|ref|XP_003370555.1| conserved hypothetical protein [Trichinella spiralis]gi|316957852|gb|EFV47204.1| conserved hypothetical protein [Trichinella spiralis]	121	222	4e-12	34	40	85	+	conserved hypothetical protein	gbinv	Eukaryota	Metazoa	Trichinella	Trichinella spiralis	GW726299 similar to UniRef100_Q6CQE6 Cluster: Kluyveromyces lactis strain NRRL Y-1140 chromosome D of strain NRRL Y- 1140 of Kluyveromyces lactis; n=1; Kluyveromyces lactis|Rep: Kluyveromyces lactis strain NRRL Y-1140 chromosome D of strain NRRL Y- 1140 of Kluyveromyces lactis - Kluyveromyces lactis (Yeast) (Candida sphaerica), partial (72%)	819	7e-61	120	121	99	-	No_hits	#	#	#	#	#	#	-	-	-	-
contig01376	IADK01000231	#	151	#	#	#	#	#	#	-	----	----	----	----	----	GW726299 similar to UniRef100_Q6CQE6 Cluster: Kluyveromyces lactis strain NRRL Y-1140 chromosome D of strain NRRL Y- 1140 of Kluyveromyces lactis; n=1; Kluyveromyces lactis|Rep: Kluyveromyces lactis strain NRRL Y-1140 chromosome D of strain NRRL Y- 1140 of Kluyveromyces lactis - Kluyveromyces lactis (Yeast) (Candida sphaerica), partial (72%)	819	5e-16	54	58	93	-	#	#	#	#	#	#	#	-	-	-	-
contig01377	IADK01000232	#	156	#	#	#	#	#	#	-	----	----	----	----	----	GW726299 similar to UniRef100_Q6CQE6 Cluster: Kluyveromyces lactis strain NRRL Y-1140 chromosome D of strain NRRL Y- 1140 of Kluyveromyces lactis; n=1; Kluyveromyces lactis|Rep: Kluyveromyces lactis strain NRRL Y-1140 chromosome D of strain NRRL Y- 1140 of Kluyveromyces lactis - Kluyveromyces lactis (Yeast) (Candida sphaerica), partial (72%)	819	2e-25	91	102	89	-	#	#	#	#	#	#	#	-	-	-	-
contig01378	IADK01000233	gi|242805359|ref|XP_002484510.1| hypothetical protein TSTA_040370 [Talaromyces stipitatus ATCC 10500]gi|218715135|gb|EED14557.1| hypothetical protein TSTA_040370 [Talaromyces stipitatus ATCC 10500]	496	305	1e-50	68	95	71	-	hypothetical protein TSTA_040370	gbpln	Eukaryota	Fungi	Talaromyces	Talaromyces stipitatus	TC184701 homologue to UniRef100_Q6CQF3 Cluster: Kluyveromyces lactis strain NRRL Y-1140 chromosome D of strain NRRL Y- 1140 of Kluyveromyces lactis; n=1; Kluyveromyces lactis|Rep: Kluyveromyces lactis strain NRRL Y-1140 chromosome D of strain NRRL Y- 1140 of Kluyveromyces lactis - Kluyveromyces lactis (Yeast) (Candida sphaerica), partial (83%)	880	1e-135	398	450	88	+	#	#	#	#	#	#	#	-	-	-	-
contig01379	IADK01000234	gi|225678436|gb|EEH16720.1| hypothetical protein PABG_06807 [Paracoccidioides brasiliensis Pb03]	645	157	1e-54	112	164	68	+	hypothetical protein PABG_06807	gbpln	Eukaryota	Fungi	Paracoccidioides	Paracoccidioides brasiliensis	TC184701 homologue to UniRef100_Q6CQF3 Cluster: Kluyveromyces lactis strain NRRL Y-1140 chromosome D of strain NRRL Y- 1140 of Kluyveromyces lactis; n=1; Kluyveromyces lactis|Rep: Kluyveromyces lactis strain NRRL Y-1140 chromosome D of strain NRRL Y- 1140 of Kluyveromyces lactis - Kluyveromyces lactis (Yeast) (Candida sphaerica), partial (83%)	880	0	574	630	91	-	#	#	#	#	#	#	#	-	-	-	-
contig01380	IADK01000235	gi|242805359|ref|XP_002484510.1| hypothetical protein TSTA_040370 [Talaromyces stipitatus ATCC 10500]gi|218715135|gb|EED14557.1| hypothetical protein TSTA_040370 [Talaromyces stipitatus ATCC 10500]	1549	305	4e-84	172	265	64	-	hypothetical protein TSTA_040370	gbpln	Eukaryota	Fungi	Talaromyces	Talaromyces stipitatus	TC184701 homologue to UniRef100_Q6CQF3 Cluster: Kluyveromyces lactis strain NRRL Y-1140 chromosome D of strain NRRL Y- 1140 of Kluyveromyces lactis; n=1; Kluyveromyces lactis|Rep: Kluyveromyces lactis strain NRRL Y-1140 chromosome D of strain NRRL Y- 1140 of Kluyveromyces lactis - Kluyveromyces lactis (Yeast) (Candida sphaerica), partial (83%)	880	0	802	881	91	+	#	#	#	#	#	#	#	-	-	-	-
contig01381	IADK01000236	gi|358383795|gb|EHK21457.1| hypothetical protein TRIVIDRAFT_53758, partial [Trichoderma virens Gv29-8]	408	82	1e-29	66	81	81	-	hypothetical protein TRIVIDRAFT_53758, partial	gbpln	Eukaryota	Fungi	Trichoderma	Trichoderma virens	TC184701 homologue to UniRef100_Q6CQF3 Cluster: Kluyveromyces lactis strain NRRL Y-1140 chromosome D of strain NRRL Y- 1140 of Kluyveromyces lactis; n=1; Kluyveromyces lactis|Rep: Kluyveromyces lactis strain NRRL Y-1140 chromosome D of strain NRRL Y- 1140 of Kluyveromyces lactis - Kluyveromyces lactis (Yeast) (Candida sphaerica), partial (83%)	880	8e-79	220	244	90	+	#	#	#	#	#	#	#	-	-	-	-
contig01384	IADK01000237	gi|126134179|ref|XP_001383614.1| hypothetical protein PICST_57317 [Scheffersomyces stipitis CBS 6054]gi|126095763|gb|ABN65585.1| predicted protein, partial [Scheffersomyces stipitis CBS 6054]	164	94	6e-16	43	54	79	-	hypothetical protein PICST_57317	gbpln	Eukaryota	Fungi	Scheffersomyces	Scheffersomyces stipitis	TC184701 homologue to UniRef100_Q6CQF3 Cluster: Kluyveromyces lactis strain NRRL Y-1140 chromosome D of strain NRRL Y- 1140 of Kluyveromyces lactis; n=1; Kluyveromyces lactis|Rep: Kluyveromyces lactis strain NRRL Y-1140 chromosome D of strain NRRL Y- 1140 of Kluyveromyces lactis - Kluyveromyces lactis (Yeast) (Candida sphaerica), partial (83%)	880	4e-54	138	146	94	+	No_hits	#	#	#	#	#	#	-	-	-	-
contig01385	IADK01000238	gi|336377547|gb|EGO18709.1| hypothetical protein SERLADRAFT_353288 [Serpula lacrymans var. lacrymans S7.9]	135	106	9e-15	33	39	84	-	hypothetical protein SERLADRAFT_353288	gbenv/gbpln	Eukaryota	Fungi	Serpula	Serpula lacrymans	TC183843 similar to UniRef100_A7TD57 Cluster: Predicted protein; n=1; Nematostella vectensis|Rep: Predicted protein - Nematostella vectensis (Starlet sea anemone), partial (98%)	1216	3e-69	134	135	99	-	No_hits	#	#	#	#	#	#	-	-	-	-
contig01386	IADK01000239	gi|242805359|ref|XP_002484510.1| hypothetical protein TSTA_040370 [Talaromyces stipitatus ATCC 10500]gi|218715135|gb|EED14557.1| hypothetical protein TSTA_040370 [Talaromyces stipitatus ATCC 10500]	776	305	2e-86	171	259	66	+	hypothetical protein TSTA_040370	gbpln	Eukaryota	Fungi	Talaromyces	Talaromyces stipitatus	TC184701 homologue to UniRef100_Q6CQF3 Cluster: Kluyveromyces lactis strain NRRL Y-1140 chromosome D of strain NRRL Y- 1140 of Kluyveromyces lactis; n=1; Kluyveromyces lactis|Rep: Kluyveromyces lactis strain NRRL Y-1140 chromosome D of strain NRRL Y- 1140 of Kluyveromyces lactis - Kluyveromyces lactis (Yeast) (Candida sphaerica), partial (83%)	880	0	538	593	90	-	#	#	#	#	#	#	#	-	-	-	-
contig01387	IADK01000240	gi|336377547|gb|EGO18709.1| hypothetical protein SERLADRAFT_353288 [Serpula lacrymans var. lacrymans S7.9]	127	106	3e-13	29	35	82	-	hypothetical protein SERLADRAFT_353288	gbenv/gbpln	Eukaryota	Fungi	Serpula	Serpula lacrymans	TC183843 similar to UniRef100_A7TD57 Cluster: Predicted protein; n=1; Nematostella vectensis|Rep: Predicted protein - Nematostella vectensis (Starlet sea anemone), partial (98%)	1216	2e-64	126	127	99	-	No_hits	#	#	#	#	#	#	-	-	-	-
contig01388	IADK01000241	gi|67538150|ref|XP_662849.1| hypothetical protein AN5245.2 [Aspergillus nidulans FGSC A4]gi|40742997|gb|EAA62187.1| predicted protein [Aspergillus nidulans FGSC A4]gi|259484709|tpe|CBF81163.1| TPA: hypothetical protein ANIA_05245 [Aspergillus nidulans FGSC A4]	352	198	1e-22	61	108	56	-	hypothetical protein AN5245.2	gbpln	Eukaryota	Fungi	Aspergillus	Aspergillus nidulans	DR070430 homologue to UniRef100_Q3E811 Cluster: Uncharacterized protein YLR162W-A; n=1; Saccharomyces cerevisiae|Rep: Uncharacterized protein YLR162W-A - Saccharomyces cerevisiae (Baker's yeast), partial (76%)	789	3e-78	184	195	94	+	#	#	#	#	#	#	#	-	-	-	-
contig01389	IADK01000242	gi|312216440|emb|CBX96391.1| predicted protein [Leptosphaeria maculans JN3]	1512	124	6e-61	65	70	92	-	predicted protein	gbpln	Eukaryota	Fungi	Leptosphaeria	Leptosphaeria maculans	TC183843 similar to UniRef100_A7TD57 Cluster: Predicted protein; n=1; Nematostella vectensis|Rep: Predicted protein - Nematostella vectensis (Starlet sea anemone), partial (98%)	1216	0	673	753	89	-	#	#	#	#	#	#	#	-	-	-	-
contig01392	IADK01000243	#	237	#	#	#	#	#	#	-	----	----	----	----	----	TC197091 similar to UniRef100_A7P9P5 Cluster: Chromosome chr3 scaffold_8, whole genome shotgun sequence; n=1; Vitis vinifera|Rep: Chromosome chr3 scaffold_8, whole genome shotgun sequence - Vitis vinifera (Grape), partial (34%)	1800	2e-19	72	80	90	+	No_hits	#	#	#	#	#	#	-	-	-	-
contig01394	IADK01000244	#	107	#	#	#	#	#	#	-	----	----	----	----	----	TC184701 homologue to UniRef100_Q6CQF3 Cluster: Kluyveromyces lactis strain NRRL Y-1140 chromosome D of strain NRRL Y- 1140 of Kluyveromyces lactis; n=1; Kluyveromyces lactis|Rep: Kluyveromyces lactis strain NRRL Y-1140 chromosome D of strain NRRL Y- 1140 of Kluyveromyces lactis - Kluyveromyces lactis (Yeast) (Candida sphaerica), partial (83%)	880	1e-49	104	106	98	-	#	#	#	#	#	#	#	-	-	-	-
contig01395	IADK01000245	gi|339470927|gb|EGP86024.1| hypothetical protein MYCGRDRAFT_74254 [Mycosphaerella graminicola IPO323]gi|339470933|gb|EGP86030.1| hypothetical protein MYCGRDRAFT_74248 [Mycosphaerella graminicola IPO323]	484	88	3e-41	83	94	88	+	hypothetical protein MYCGRDRAFT_74254	gbpln	Eukaryota	Fungi	Mycosphaerella	Mycosphaerella graminicola	TC177245 homologue to UniRef100_A3LSK3 Cluster: Predicted protein; n=1; Pichia stipitis|Rep: Predicted protein - Pichia stipitis (Yeast), partial (83%)	1608	1e-121	259	272	95	+	#	#	#	#	#	#	#	-	-	-	-
contig01396	IADK01000246	gi|339470927|gb|EGP86024.1| hypothetical protein MYCGRDRAFT_74254 [Mycosphaerella graminicola IPO323]gi|339470933|gb|EGP86030.1| hypothetical protein MYCGRDRAFT_74248 [Mycosphaerella graminicola IPO323]	436	88	1e-42	85	94	90	+	hypothetical protein MYCGRDRAFT_74254	gbpln	Eukaryota	Fungi	Mycosphaerella	Mycosphaerella graminicola	TC177245 homologue to UniRef100_A3LSK3 Cluster: Predicted protein; n=1; Pichia stipitis|Rep: Predicted protein - Pichia stipitis (Yeast), partial (83%)	1608	1e-138	394	438	89	+	#	#	#	#	#	#	#	-	-	-	-
contig01397	IADK01000247	gi|242805359|ref|XP_002484510.1| hypothetical protein TSTA_040370 [Talaromyces stipitatus ATCC 10500]gi|218715135|gb|EED14557.1| hypothetical protein TSTA_040370 [Talaromyces stipitatus ATCC 10500]	1042	305	2e-85	111	176	63	-	hypothetical protein TSTA_040370	gbpln	Eukaryota	Fungi	Talaromyces	Talaromyces stipitatus	TC184701 homologue to UniRef100_Q6CQF3 Cluster: Kluyveromyces lactis strain NRRL Y-1140 chromosome D of strain NRRL Y- 1140 of Kluyveromyces lactis; n=1; Kluyveromyces lactis|Rep: Kluyveromyces lactis strain NRRL Y-1140 chromosome D of strain NRRL Y- 1140 of Kluyveromyces lactis - Kluyveromyces lactis (Yeast) (Candida sphaerica), partial (83%)	880	0	790	861	91	+	#	#	#	#	#	#	#	-	-	-	-
contig01398	IADK01000248	gi|358383795|gb|EHK21457.1| hypothetical protein TRIVIDRAFT_53758, partial [Trichoderma virens Gv29-8]	244	82	1e-23	55	69	79	+	hypothetical protein TRIVIDRAFT_53758, partial	gbpln	Eukaryota	Fungi	Trichoderma	Trichoderma virens	TC184701 homologue to UniRef100_Q6CQF3 Cluster: Kluyveromyces lactis strain NRRL Y-1140 chromosome D of strain NRRL Y- 1140 of Kluyveromyces lactis; n=1; Kluyveromyces lactis|Rep: Kluyveromyces lactis strain NRRL Y-1140 chromosome D of strain NRRL Y- 1140 of Kluyveromyces lactis - Kluyveromyces lactis (Yeast) (Candida sphaerica), partial (83%)	880	2e-72	209	233	89	-	#	#	#	#	#	#	#	-	-	-	-
contig01400	IADK01000249	gi|242805359|ref|XP_002484510.1| hypothetical protein TSTA_040370 [Talaromyces stipitatus ATCC 10500]gi|218715135|gb|EED14557.1| hypothetical protein TSTA_040370 [Talaromyces stipitatus ATCC 10500]	1845	305	7e-83	181	299	60	+	hypothetical protein TSTA_040370	gbpln	Eukaryota	Fungi	Talaromyces	Talaromyces stipitatus	TC183843 similar to UniRef100_A7TD57 Cluster: Predicted protein; n=1; Nematostella vectensis|Rep: Predicted protein - Nematostella vectensis (Starlet sea anemone), partial (98%)	1216	0	975	1119	87	+	#	#	#	#	#	#	#	-	-	-	-
contig01402	IADK01000250	gi|350632769|gb|EHA21136.1| hypothetical protein ASPNIDRAFT_143688 [Aspergillus niger ATCC 1015]	183	251	8e-11	23	25	92	+	hypothetical protein ASPNIDRAFT_143688	gbpln	Eukaryota	Fungi	Aspergillus	Aspergillus niger	DR070430 homologue to UniRef100_Q3E811 Cluster: Uncharacterized protein YLR162W-A; n=1; Saccharomyces cerevisiae|Rep: Uncharacterized protein YLR162W-A - Saccharomyces cerevisiae (Baker's yeast), partial (76%)	789	3e-27	94	105	89	-	No_hits	#	#	#	#	#	#	-	-	-	-
contig01407	IADK01000251	gi|148906823|gb|ABR16557.1| unknown [Picea sitchensis]	1580	336	e-152	271	346	78	-	unknown	gbpln	Eukaryota	Viridiplantae	Picea	Picea sitchensis	TC177620 similar to UniRef100_A9SWH6 Cluster: Predicted protein; n=1; Physcomitrella patens subsp. patens|Rep: Predicted protein - Physcomitrella patens subsp. patens, partial (90%)	1655	0	1462	1490	98	-	K09510_rcu-RCOM_1172180	342	1e-139	255	350	72	-	DNAJB4	DnaJ homolog subfamily B member 4	Genetic Information Processing; Folding, Sorting and Degradation; Chaperones and folding catalysts [BR:ko03110]
contig01408	IADK01000252	gi|357488217|ref|XP_003614396.1| hypothetical protein MTR_5g051150 [Medicago truncatula]gi|355515731|gb|AES97354.1| hypothetical protein MTR_5g051150 [Medicago truncatula]	339	2133	7e-46	83	87	95	-	hypothetical protein MTR_5g051150	gbpln	Eukaryota	Viridiplantae	Medicago	Medicago truncatula	TC194525 homologue to UniRef100_O04892 Cluster: Cytochrome P450 like_TBP; n=1; Nicotiana tabacum|Rep: Cytochrome P450 like_TBP - Nicotiana tabacum (Common tobacco), partial (36%)	1783	0	337	338	99	-	#	#	#	#	#	#	#	-	-	-	-
contig01409	IADK01000253	gi|253760001|ref|XP_002488959.1| hypothetical protein SORBIDRAFT_1180s002020 [Sorghum bicolor]gi|241947001|gb|EES20146.1| hypothetical protein SORBIDRAFT_1180s002020 [Sorghum bicolor]	339	69	2e-25	47	50	94	+	hypothetical protein SORBIDRAFT_1180s002020	gbpln	Eukaryota	Viridiplantae	Sorghum	Sorghum bicolor	TC195897 similar to UniRef100_Q6CQE3 Cluster: Kluyveromyces lactis strain NRRL Y-1140 chromosome D of strain NRRL Y- 1140 of Kluyveromyces lactis; n=2; Kluyveromyces lactis|Rep: Kluyveromyces lactis strain NRRL Y-1140 chromosome D of strain NRRL Y- 1140 of Kluyveromyces lactis - Kluyveromyces lactis (Yeast) (Candida sphaerica), partial (72%)	1475	1e-156	277	277	100	+	#	#	#	#	#	#	#	-	-	-	-
contig01410	IADK01000254	gi|339470928|gb|EGP86025.1| hypothetical protein MYCGRDRAFT_45572 [Mycosphaerella graminicola IPO323]gi|339470934|gb|EGP86031.1| hypothetical protein MYCGRDRAFT_45273 [Mycosphaerella graminicola IPO323]	242	72	2e-25	55	59	93	-	hypothetical protein MYCGRDRAFT_45572	gbpln	Eukaryota	Fungi	Mycosphaerella	Mycosphaerella graminicola	TC183843 similar to UniRef100_A7TD57 Cluster: Predicted protein; n=1; Nematostella vectensis|Rep: Predicted protein - Nematostella vectensis (Starlet sea anemone), partial (98%)	1216	5e-85	173	178	97	-	#	#	#	#	#	#	#	-	-	-	-
contig01411	IADK01000255	gi|325089337|gb|EGC42647.1| transcript antisense to ribosomal RNA protein [Ajellomyces capsulatus H88]	134	199	3e-14	39	40	97	-	transcript antisense to ribosomal RNA protein	gbenv/gbpln	Eukaryota	Fungi	Ajellomyces	Ajellomyces capsulatus	TC189655 similar to UniRef100_Q6CQE5 Cluster: Protein TAR1; n=1; Kluyveromyces lactis|Rep: Protein TAR1 - Kluyveromyces lactis (Yeast) (Candida sphaerica), partial (62%)	370	3e-60	125	128	97	+	No_hits	#	#	#	#	#	#	-	-	-	-
contig01412	IADK01000256	gi|253760977|ref|XP_002489033.1| hypothetical protein SORBIDRAFT_0351s002020 [Sorghum bicolor]gi|241947330|gb|EES20475.1| hypothetical protein SORBIDRAFT_0351s002020 [Sorghum bicolor]	207	55	4e-17	42	53	79	+	hypothetical protein SORBIDRAFT_0351s002020	gbpln	Eukaryota	Viridiplantae	Sorghum	Sorghum bicolor	TC184173 similar to UniRef100_A7TD57 Cluster: Predicted protein; n=1; Nematostella vectensis|Rep: Predicted protein - Nematostella vectensis (Starlet sea anemone), partial (96%)	743	1e-113	206	206	100	+	#	#	#	#	#	#	#	-	-	-	-
contig01417	IADK01000257	gi|168812252|gb|ACA30301.1| putative senescence-associated protein [Cupressus sempervirens]	159	98	5e-17	39	43	90	+	putative senescence-associated protein	gbpln	Eukaryota	Viridiplantae	Cupressus	Cupressus sempervirens	TC194525 homologue to UniRef100_O04892 Cluster: Cytochrome P450 like_TBP; n=1; Nicotiana tabacum|Rep: Cytochrome P450 like_TBP - Nicotiana tabacum (Common tobacco), partial (36%)	1783	2e-83	158	159	99	+	No_hits	#	#	#	#	#	#	-	-	-	-
contig01418	IADK01000258	gi|167859793|gb|ACA04850.1| senescence-associated protein [Picea abies]	274	157	1e-47	90	91	98	-	senescence-associated protein	gbpln	Eukaryota	Viridiplantae	Picea	Picea abies	TC195363 homologue to UniRef100_A9TVA3 Cluster: Predicted protein; n=5; Physcomitrella patens subsp. patens|Rep: Predicted protein - Physcomitrella patens subsp. patens, partial (87%)	879	1e-154	274	274	100	-	#	#	#	#	#	#	#	-	-	-	-
contig01424	IADK01000259	gi|298283545|gb|ADI72892.1| hypothetical protein [Ophiocordyceps unilateralis]	155	78	3e-11	33	38	86	-	hypothetical protein	gbpln	Eukaryota	Fungi	Ophiocordyceps	Ophiocordyceps unilateralis	TC184701 homologue to UniRef100_Q6CQF3 Cluster: Kluyveromyces lactis strain NRRL Y-1140 chromosome D of strain NRRL Y- 1140 of Kluyveromyces lactis; n=1; Kluyveromyces lactis|Rep: Kluyveromyces lactis strain NRRL Y-1140 chromosome D of strain NRRL Y- 1140 of Kluyveromyces lactis - Kluyveromyces lactis (Yeast) (Candida sphaerica), partial (83%)	880	1e-75	151	154	98	+	#	#	#	#	#	#	#	-	-	-	-
contig01425	IADK01000260	No_hits	126	#	#	#	#	#	#	-	----	----	----	----	----	No_hits	#	#	#	#	#	#	No_hits	#	#	#	#	#	#	-	-	-	-
contig01426	IADK01000261	gi|225678436|gb|EEH16720.1| hypothetical protein PABG_06807 [Paracoccidioides brasiliensis Pb03]	759	157	2e-51	113	168	67	-	hypothetical protein PABG_06807	gbpln	Eukaryota	Fungi	Paracoccidioides	Paracoccidioides brasiliensis	TC184701 homologue to UniRef100_Q6CQF3 Cluster: Kluyveromyces lactis strain NRRL Y-1140 chromosome D of strain NRRL Y- 1140 of Kluyveromyces lactis; n=1; Kluyveromyces lactis|Rep: Kluyveromyces lactis strain NRRL Y-1140 chromosome D of strain NRRL Y- 1140 of Kluyveromyces lactis - Kluyveromyces lactis (Yeast) (Candida sphaerica), partial (83%)	880	0	540	592	91	+	#	#	#	#	#	#	#	-	-	-	-
contig01427	IADK01000262	#	158	#	#	#	#	#	#	-	----	----	----	----	----	BX679534 similar to UniRef100_Q67TM0 Cluster: Glucosyltransferase-like protein; n=1; Oryza sativa Japonica Group|Rep: Glucosyltransferase-like protein - Oryza sativa subsp. japonica (Rice), partial (5%)	184	9e-55	147	154	95	+	#	#	#	#	#	#	#	-	-	-	-
contig01430	IADK01000263	gi|328766289|gb|EGF76344.1| hypothetical protein BATDEDRAFT_14869 [Batrachochytrium dendrobatidis JAM81]gi|328768021|gb|EGF78069.1| hypothetical protein BATDEDRAFT_13675 [Batrachochytrium dendrobatidis JAM81]gi|328768739|gb|EGF78784.1| hypothetical protein BATDEDRAFT_12535 [Batrachochytrium dendrobatidis JAM81]gi|328769106|gb|EGF79151.1| hypothetical protein BATDEDRAFT_12531 [Batrachochytrium den…	286	100	4e-20	39	43	90	+	hypothetical protein BATDEDRAFT_14869	gbpln	Eukaryota	Fungi	Batrachochytrium	Batrachochytrium dendrobatidis	TC183843 similar to UniRef100_A7TD57 Cluster: Predicted protein; n=1; Nematostella vectensis|Rep: Predicted protein - Nematostella vectensis (Starlet sea anemone), partial (98%)	1216	2e-51	105	106	99	+	#	#	#	#	#	#	#	-	-	-	-
contig01433	IADK01000264	gi|225678436|gb|EEH16720.1| hypothetical protein PABG_06807 [Paracoccidioides brasiliensis Pb03]	1002	157	8e-51	71	92	77	-	hypothetical protein PABG_06807	gbpln	Eukaryota	Fungi	Paracoccidioides	Paracoccidioides brasiliensis	TC184701 homologue to UniRef100_Q6CQF3 Cluster: Kluyveromyces lactis strain NRRL Y-1140 chromosome D of strain NRRL Y- 1140 of Kluyveromyces lactis; n=1; Kluyveromyces lactis|Rep: Kluyveromyces lactis strain NRRL Y-1140 chromosome D of strain NRRL Y- 1140 of Kluyveromyces lactis - Kluyveromyces lactis (Yeast) (Candida sphaerica), partial (83%)	880	0	748	838	89	+	#	#	#	#	#	#	#	-	-	-	-
contig01434	IADK01000265	No_hits	142	#	#	#	#	#	#	-	----	----	----	----	----	No_hits	#	#	#	#	#	#	#	#	#	#	#	#	#	-	-	-	-
contig01436	IADK01000266	#	110	#	#	#	#	#	#	-	----	----	----	----	----	DR070430 homologue to UniRef100_Q3E811 Cluster: Uncharacterized protein YLR162W-A; n=1; Saccharomyces cerevisiae|Rep: Uncharacterized protein YLR162W-A - Saccharomyces cerevisiae (Baker's yeast), partial (76%)	789	6e-21	95	110	86	+	No_hits	#	#	#	#	#	#	-	-	-	-
contig01441	IADK01000267	gi|320031195|gb|EFW13181.1| senescence-associated protein [Coccidioides posadasii str. Silveira]	160	126	7e-22	49	53	92	+	senescence-associated protein	gbpln	Eukaryota	Fungi	Coccidioides	Coccidioides posadasii	DR070430 homologue to UniRef100_Q3E811 Cluster: Uncharacterized protein YLR162W-A; n=1; Saccharomyces cerevisiae|Rep: Uncharacterized protein YLR162W-A - Saccharomyces cerevisiae (Baker's yeast), partial (76%)	789	1e-63	146	154	94	-	#	#	#	#	#	#	#	-	-	-	-
contig01442	IADK01000268	gi|358399524|gb|EHK48867.1| hypothetical protein TRIATDRAFT_262275 [Trichoderma atroviride IMI 206040]	264	131	1e-12	42	70	60	+	hypothetical protein TRIATDRAFT_262275	gbpln	Eukaryota	Fungi	Trichoderma	Trichoderma atroviride	TC177245 homologue to UniRef100_A3LSK3 Cluster: Predicted protein; n=1; Pichia stipitis|Rep: Predicted protein - Pichia stipitis (Yeast), partial (83%)	1608	1e-21	94	108	87	+	#	#	#	#	#	#	#	-	-	-	-
contig01443	IADK01000269	gi|350632764|gb|EHA21131.1| hypothetical protein ASPNIDRAFT_144168 [Aspergillus niger ATCC 1015]	185	58	1e-17	42	43	97	-	hypothetical protein ASPNIDRAFT_144168	gbpln	Eukaryota	Fungi	Aspergillus	Aspergillus niger	TC192310 similar to UniRef100_Q6CQE5 Cluster: Protein TAR1; n=1; Kluyveromyces lactis|Rep: Protein TAR1 - Kluyveromyces lactis (Yeast) (Candida sphaerica), partial (55%)	359	2e-43	112	120	93	+	#	#	#	#	#	#	#	-	-	-	-
contig01444	IADK01000270	gi|242805359|ref|XP_002484510.1| hypothetical protein TSTA_040370 [Talaromyces stipitatus ATCC 10500]gi|218715135|gb|EED14557.1| hypothetical protein TSTA_040370 [Talaromyces stipitatus ATCC 10500]	761	305	2e-71	156	253	61	-	hypothetical protein TSTA_040370	gbpln	Eukaryota	Fungi	Talaromyces	Talaromyces stipitatus	TC184701 homologue to UniRef100_Q6CQF3 Cluster: Kluyveromyces lactis strain NRRL Y-1140 chromosome D of strain NRRL Y- 1140 of Kluyveromyces lactis; n=1; Kluyveromyces lactis|Rep: Kluyveromyces lactis strain NRRL Y-1140 chromosome D of strain NRRL Y- 1140 of Kluyveromyces lactis - Kluyveromyces lactis (Yeast) (Candida sphaerica), partial (83%)	880	1e-177	494	553	89	+	#	#	#	#	#	#	#	-	-	-	-
contig01445	IADK01000271	No_hits	170	#	#	#	#	#	#	-	----	----	----	----	----	#	#	#	#	#	#	#	No_hits	#	#	#	#	#	#	-	-	-	-
contig01447	IADK01000272	gi|312216440|emb|CBX96391.1| predicted protein [Leptosphaeria maculans JN3]	613	124	5e-35	79	120	65	+	predicted protein	gbpln	Eukaryota	Fungi	Leptosphaeria	Leptosphaeria maculans	TC183843 similar to UniRef100_A7TD57 Cluster: Predicted protein; n=1; Nematostella vectensis|Rep: Predicted protein - Nematostella vectensis (Starlet sea anemone), partial (98%)	1216	9e-52	109	111	98	+	#	#	#	#	#	#	#	-	-	-	-
contig01448	IADK01000273	No_hits	126	#	#	#	#	#	#	-	----	----	----	----	----	TC190137 similar to UniRef100_Q6CQE5 Cluster: Protein TAR1; n=1; Kluyveromyces lactis|Rep: Protein TAR1 - Kluyveromyces lactis (Yeast) (Candida sphaerica), partial (56%)	359	1e-10	39	41	95	+	No_hits	#	#	#	#	#	#	-	-	-	-
contig01449	IADK01000274	gi|116218279|ref|XP_001230225.1| hypothetical protein CHGG_11103 [Chaetomium globosum CBS 148.51]gi|88175395|gb|EAQ82867.1| hypothetical protein CHGG_11103 [Chaetomium globosum CBS 148.51]	262	142	4e-13	30	46	65	-	hypothetical protein CHGG_11103	gbpln	Eukaryota	Fungi	Chaetomium	Chaetomium globosum	TC177245 homologue to UniRef100_A3LSK3 Cluster: Predicted protein; n=1; Pichia stipitis|Rep: Predicted protein - Pichia stipitis (Yeast), partial (83%)	1608	4e-24	95	108	87	-	#	#	#	#	#	#	#	-	-	-	-
contig01452	IADK01000275	No_hits	193	#	#	#	#	#	#	-	----	----	----	----	----	#	#	#	#	#	#	#	#	#	#	#	#	#	#	-	-	-	-
contig01454	IADK01000276	No_hits	172	#	#	#	#	#	#	-	----	----	----	----	----	No_hits	#	#	#	#	#	#	#	#	#	#	#	#	#	-	-	-	-
contig01455	IADK01000277	No_hits	216	#	#	#	#	#	#	-	----	----	----	----	----	No_hits	#	#	#	#	#	#	#	#	#	#	#	#	#	-	-	-	-
contig01456	IADK01000278	No_hits	157	#	#	#	#	#	#	-	----	----	----	----	----	No_hits	#	#	#	#	#	#	No_hits	#	#	#	#	#	#	-	-	-	-
contig01457	IADK01000279	gi|225678436|gb|EEH16720.1| hypothetical protein PABG_06807 [Paracoccidioides brasiliensis Pb03]	700	157	1e-44	100	166	60	-	hypothetical protein PABG_06807	gbpln	Eukaryota	Fungi	Paracoccidioides	Paracoccidioides brasiliensis	TC184701 homologue to UniRef100_Q6CQF3 Cluster: Kluyveromyces lactis strain NRRL Y-1140 chromosome D of strain NRRL Y- 1140 of Kluyveromyces lactis; n=1; Kluyveromyces lactis|Rep: Kluyveromyces lactis strain NRRL Y-1140 chromosome D of strain NRRL Y- 1140 of Kluyveromyces lactis - Kluyveromyces lactis (Yeast) (Candida sphaerica), partial (83%)	880	1e-146	483	554	87	+	#	#	#	#	#	#	#	-	-	-	-
contig01458	IADK01000280	gi|317157862|ref|XP_003190893.1| hypothetical protein AOR_1_262044 [Aspergillus oryzae RIB40]	223	291	1e-27	38	42	90	+	hypothetical protein AOR_1_262044	gbpln	Eukaryota	Fungi	Aspergillus	Aspergillus oryzae	DR070430 homologue to UniRef100_Q3E811 Cluster: Uncharacterized protein YLR162W-A; n=1; Saccharomyces cerevisiae|Rep: Uncharacterized protein YLR162W-A - Saccharomyces cerevisiae (Baker's yeast), partial (76%)	789	5e-82	193	205	94	-	No_hits	#	#	#	#	#	#	-	-	-	-
contig01459	IADK01000281	#	119	#	#	#	#	#	#	-	----	----	----	----	----	TC192262 similar to UniRef100_O24247 Cluster: Small heat shock protein; n=2; Picea|Rep: Small heat shock protein - Picea abies (Norway spruce) (Picea excelsa), partial (65%)	847	5e-31	100	111	90	-	No_hits	#	#	#	#	#	#	-	-	-	-
contig01460	IADK01000282	#	129	#	#	#	#	#	#	-	----	----	----	----	----	TC192262 similar to UniRef100_O24247 Cluster: Small heat shock protein; n=2; Picea|Rep: Small heat shock protein - Picea abies (Norway spruce) (Picea excelsa), partial (65%)	847	9e-42	112	121	92	-	No_hits	#	#	#	#	#	#	-	-	-	-
contig01461	IADK01000283	gi|312216440|emb|CBX96391.1| predicted protein [Leptosphaeria maculans JN3]	675	124	1e-31	64	70	91	-	predicted protein	gbpln	Eukaryota	Fungi	Leptosphaeria	Leptosphaeria maculans	TC189655 similar to UniRef100_Q6CQE5 Cluster: Protein TAR1; n=1; Kluyveromyces lactis|Rep: Protein TAR1 - Kluyveromyces lactis (Yeast) (Candida sphaerica), partial (62%)	370	1e-167	300	301	99	-	#	#	#	#	#	#	#	-	-	-	-
contig01462	IADK01000284	gi|339470928|gb|EGP86025.1| hypothetical protein MYCGRDRAFT_45572 [Mycosphaerella graminicola IPO323]gi|339470934|gb|EGP86031.1| hypothetical protein MYCGRDRAFT_45273 [Mycosphaerella graminicola IPO323]	294	72	6e-26	54	58	93	+	hypothetical protein MYCGRDRAFT_45572	gbpln	Eukaryota	Fungi	Mycosphaerella	Mycosphaerella graminicola	TC177245 homologue to UniRef100_A3LSK3 Cluster: Predicted protein; n=1; Pichia stipitis|Rep: Predicted protein - Pichia stipitis (Yeast), partial (83%)	1608	1e-104	237	251	94	+	#	#	#	#	#	#	#	-	-	-	-
contig01463	IADK01000285	#	104	#	#	#	#	#	#	-	----	----	----	----	----	BG625862 UniRef100_A6N0E9 Cluster: ADP-ribosylation factor 1; n=2; Magnoliophyta|Rep: ADP-ribosylation factor 1 - Oryza sativa subsp. indica (Rice), partial (8%)	353	5e-49	104	105	99	-	No_hits	#	#	#	#	#	#	-	-	-	-
contig01464	IADK01000286	gi|350632769|gb|EHA21136.1| hypothetical protein ASPNIDRAFT_143688 [Aspergillus niger ATCC 1015]	195	251	8e-11	35	64	54	+	hypothetical protein ASPNIDRAFT_143688	gbpln	Eukaryota	Fungi	Aspergillus	Aspergillus niger	DR070430 homologue to UniRef100_Q3E811 Cluster: Uncharacterized protein YLR162W-A; n=1; Saccharomyces cerevisiae|Rep: Uncharacterized protein YLR162W-A - Saccharomyces cerevisiae (Baker's yeast), partial (76%)	789	1e-41	113	121	93	-	#	#	#	#	#	#	#	-	-	-	-
contig01467	IADK01000287	gi|325089337|gb|EGC42647.1| transcript antisense to ribosomal RNA protein [Ajellomyces capsulatus H88]	569	199	2e-29	41	48	85	-	transcript antisense to ribosomal RNA protein	gbenv/gbpln	Eukaryota	Fungi	Ajellomyces	Ajellomyces capsulatus	TC189655 similar to UniRef100_Q6CQE5 Cluster: Protein TAR1; n=1; Kluyveromyces lactis|Rep: Protein TAR1 - Kluyveromyces lactis (Yeast) (Candida sphaerica), partial (62%)	370	1e-166	330	339	97	+	#	#	#	#	#	#	#	-	-	-	-
contig01468	IADK01000288	#	142	#	#	#	#	#	#	-	----	----	----	----	----	TC177245 homologue to UniRef100_A3LSK3 Cluster: Predicted protein; n=1; Pichia stipitis|Rep: Predicted protein - Pichia stipitis (Yeast), partial (83%)	1608	5e-25	96	109	88	-	#	#	#	#	#	#	#	-	-	-	-
contig01469	IADK01000289	gi|116782443|gb|ABK22508.1| unknown [Picea sitchensis]	275	348	7e-38	76	91	83	-	unknown	gbpln	Eukaryota	Viridiplantae	Picea	Picea sitchensis	TC155247 similar to UniRef100_A7Q9M3 Cluster: Chromosome chr5 scaffold_67, whole genome shotgun sequence; n=1; Vitis vinifera|Rep: Chromosome chr5 scaffold_67, whole genome shotgun sequence - Vitis vinifera (Grape), complete	1458	1e-147	265	266	99	-	K00100_afm-AFUA_7G00700	340	2e-15	38	89	42	-	E1.1.1.-		Metabolism; Carbohydrate Metabolism; Fructose and mannose metabolism [PATH:ko00051]	Metabolism; Carbohydrate Metabolism; Butanoate metabolism [PATH:ko00650]
contig01470	IADK01000290	gi|226290795|gb|EEH46260.1| conserved hypothetical protein [Paracoccidioides brasiliensis Pb18]	257	252	3e-17	39	40	97	-	conserved hypothetical protein	gbpln	Eukaryota	Fungi	Paracoccidioides	Paracoccidioides brasiliensis	DR070430 homologue to UniRef100_Q3E811 Cluster: Uncharacterized protein YLR162W-A; n=1; Saccharomyces cerevisiae|Rep: Uncharacterized protein YLR162W-A - Saccharomyces cerevisiae (Baker's yeast), partial (76%)	789	9e-90	230	250	92	+	#	#	#	#	#	#	#	-	-	-	-
contig01474	IADK01000291	gi|67538150|ref|XP_662849.1| hypothetical protein AN5245.2 [Aspergillus nidulans FGSC A4]gi|40742997|gb|EAA62187.1| predicted protein [Aspergillus nidulans FGSC A4]gi|259484709|tpe|CBF81163.1| TPA: hypothetical protein ANIA_05245 [Aspergillus nidulans FGSC A4]	279	198	2e-15	53	92	57	-	hypothetical protein AN5245.2	gbpln	Eukaryota	Fungi	Aspergillus	Aspergillus nidulans	DR070430 homologue to UniRef100_Q3E811 Cluster: Uncharacterized protein YLR162W-A; n=1; Saccharomyces cerevisiae|Rep: Uncharacterized protein YLR162W-A - Saccharomyces cerevisiae (Baker's yeast), partial (76%)	789	9e-44	116	125	92	+	#	#	#	#	#	#	#	-	-	-	-
contig01475	IADK01000292	gi|226290798|gb|EEH46263.1| conserved hypothetical protein [Paracoccidioides brasiliensis Pb18]	284	171	7e-17	43	57	75	-	conserved hypothetical protein	gbpln	Eukaryota	Fungi	Paracoccidioides	Paracoccidioides brasiliensis	DR070430 homologue to UniRef100_Q3E811 Cluster: Uncharacterized protein YLR162W-A; n=1; Saccharomyces cerevisiae|Rep: Uncharacterized protein YLR162W-A - Saccharomyces cerevisiae (Baker's yeast), partial (76%)	789	6e-45	118	127	92	+	#	#	#	#	#	#	#	-	-	-	-
contig01476	IADK01000293	gi|357488207|ref|XP_003614391.1| Tar1p [Medicago truncatula]gi|355515726|gb|AES97349.1| Tar1p [Medicago truncatula]	330	553	1e-19	40	43	93	-	Tar1p	gbpln	Eukaryota	Viridiplantae	Medicago	Medicago truncatula	TC194421 similar to UniRef100_Q8UWJ5 Cluster: CDH1-D; n=1; Gallus gallus|Rep: CDH1-D - Gallus gallus (Chicken), partial (25%)	2811	1e-102	190	191	99	+	#	#	#	#	#	#	#	-	-	-	-
contig01477	IADK01000294	No_hits	301	#	#	#	#	#	#	-	----	----	----	----	----	#	#	#	#	#	#	#	#	#	#	#	#	#	#	-	-	-	-
contig01480	IADK01000295	No_hits	138	#	#	#	#	#	#	-	----	----	----	----	----	No_hits	#	#	#	#	#	#	#	#	#	#	#	#	#	-	-	-	-
contig01481	IADK01000296	gi|242805359|ref|XP_002484510.1| hypothetical protein TSTA_040370 [Talaromyces stipitatus ATCC 10500]gi|218715135|gb|EED14557.1| hypothetical protein TSTA_040370 [Talaromyces stipitatus ATCC 10500]	726	305	1e-68	125	180	69	-	hypothetical protein TSTA_040370	gbpln	Eukaryota	Fungi	Talaromyces	Talaromyces stipitatus	TC184701 homologue to UniRef100_Q6CQF3 Cluster: Kluyveromyces lactis strain NRRL Y-1140 chromosome D of strain NRRL Y- 1140 of Kluyveromyces lactis; n=1; Kluyveromyces lactis|Rep: Kluyveromyces lactis strain NRRL Y-1140 chromosome D of strain NRRL Y- 1140 of Kluyveromyces lactis - Kluyveromyces lactis (Yeast) (Candida sphaerica), partial (83%)	880	1e-167	490	553	88	+	#	#	#	#	#	#	#	-	-	-	-
contig01483	IADK01000297	No_hits	622	#	#	#	#	#	#	-	----	----	----	----	----	TC188333 homologue to UniRef100_A9RKD8 Cluster: Predicted protein; n=1; Physcomitrella patens subsp. patens|Rep: Predicted protein - Physcomitrella patens subsp. patens, complete	1185	0	507	526	96	-	#	#	#	#	#	#	#	-	-	-	-
contig01484	IADK01000298	gi|358399524|gb|EHK48867.1| hypothetical protein TRIATDRAFT_262275 [Trichoderma atroviride IMI 206040]	160	131	3e-12	36	49	73	+	hypothetical protein TRIATDRAFT_262275	gbpln	Eukaryota	Fungi	Trichoderma	Trichoderma atroviride	TC177245 homologue to UniRef100_A3LSK3 Cluster: Predicted protein; n=1; Pichia stipitis|Rep: Predicted protein - Pichia stipitis (Yeast), partial (83%)	1608	1e-22	95	109	87	+	#	#	#	#	#	#	#	-	-	-	-
contig01485	IADK01000299	gi|325089337|gb|EGC42647.1| transcript antisense to ribosomal RNA protein [Ajellomyces capsulatus H88]	589	199	3e-33	39	40	97	+	transcript antisense to ribosomal RNA protein	gbenv/gbpln	Eukaryota	Fungi	Ajellomyces	Ajellomyces capsulatus	TC189655 similar to UniRef100_Q6CQE5 Cluster: Protein TAR1; n=1; Kluyveromyces lactis|Rep: Protein TAR1 - Kluyveromyces lactis (Yeast) (Candida sphaerica), partial (62%)	370	1e-168	343	358	95	-	#	#	#	#	#	#	#	-	-	-	-
contig01487	IADK01000300	No_hits	149	#	#	#	#	#	#	-	----	----	----	----	----	No_hits	#	#	#	#	#	#	#	#	#	#	#	#	#	-	-	-	-
contig01488	IADK01000301	No_hits	121	#	#	#	#	#	#	-	----	----	----	----	----	No_hits	#	#	#	#	#	#	No_hits	#	#	#	#	#	#	-	-	-	-
contig01489	IADK01000302	gi|226290798|gb|EEH46263.1| conserved hypothetical protein [Paracoccidioides brasiliensis Pb18]	285	171	9e-20	47	57	82	+	conserved hypothetical protein	gbpln	Eukaryota	Fungi	Paracoccidioides	Paracoccidioides brasiliensis	DR070430 homologue to UniRef100_Q3E811 Cluster: Uncharacterized protein YLR162W-A; n=1; Saccharomyces cerevisiae|Rep: Uncharacterized protein YLR162W-A - Saccharomyces cerevisiae (Baker's yeast), partial (76%)	789	1e-49	120	127	94	-	#	#	#	#	#	#	#	-	-	-	-
contig01491	IADK01000303	gi|350632759|gb|EHA21126.1| hypothetical protein ASPNIDRAFT_138440 [Aspergillus niger ATCC 1015]	291	55	2e-19	48	55	87	-	hypothetical protein ASPNIDRAFT_138440	gbpln	Eukaryota	Fungi	Aspergillus	Aspergillus niger	DR070430 homologue to UniRef100_Q3E811 Cluster: Uncharacterized protein YLR162W-A; n=1; Saccharomyces cerevisiae|Rep: Uncharacterized protein YLR162W-A - Saccharomyces cerevisiae (Baker's yeast), partial (76%)	789	2e-54	167	187	89	+	#	#	#	#	#	#	#	-	-	-	-
contig01492	IADK01000304	No_hits	104	#	#	#	#	#	#	-	----	----	----	----	----	No_hits	#	#	#	#	#	#	No_hits	#	#	#	#	#	#	-	-	-	-
contig01493	IADK01000305	gi|116787183|gb|ABK24401.1| unknown [Picea sitchensis]	804	462	9e-20	52	102	50	+	unknown	gbpln	Eukaryota	Viridiplantae	Picea	Picea sitchensis	CF672831 weakly similar to UniRef100_A7PIW0 Cluster: Chromosome chr13 scaffold_17, whole genome shotgun sequence; n=1; Vitis vinifera|Rep: Chromosome chr13 scaffold_17, whole genome shotgun sequence - Vitis vinifera (Grape), partial (5%)	561	0	469	508	92	+	#	#	#	#	#	#	#	-	-	-	-
contig01494	IADK01000306	gi|224285242|gb|ACN40347.1| unknown [Picea sitchensis]	824	570	e-116	190	250	76	+	unknown	gbpln	Eukaryota	Viridiplantae	Picea	Picea sitchensis	TC167989 weakly similar to UniRef100_Q693D1 Cluster: Laccase-like multicopper oxidase 130; n=1; Ginkgo biloba|Rep: Laccase-like multicopper oxidase 130 - Ginkgo biloba (Ginkgo), partial (71%)	786	2e-90	303	348	87	+	K00423_ppp-PHYPADRAFT_163787	574	3e-29	89	232	38	+	E1.10.3.3	L-ascorbate oxidase	Metabolism; Carbohydrate Metabolism; Ascorbate and aldarate metabolism [PATH:ko00053]
contig01496	IADK01000307	gi|224285242|gb|ACN40347.1| unknown [Picea sitchensis]	847	570	e-129	212	281	75	-	unknown	gbpln	Eukaryota	Viridiplantae	Picea	Picea sitchensis	TC167989 weakly similar to UniRef100_Q693D1 Cluster: Laccase-like multicopper oxidase 130; n=1; Ginkgo biloba|Rep: Laccase-like multicopper oxidase 130 - Ginkgo biloba (Ginkgo), partial (71%)	786	1e-114	355	404	87	-	K00423_rcu-RCOM_0657480	589	2e-32	88	268	32	-	E1.10.3.3	L-ascorbate oxidase	Metabolism; Carbohydrate Metabolism; Ascorbate and aldarate metabolism [PATH:ko00053]
contig01497	IADK01000308	No_hits	210	#	#	#	#	#	#	-	----	----	----	----	----	No_hits	#	#	#	#	#	#	#	#	#	#	#	#	#	-	-	-	-
contig01498	IADK01000309	No_hits	310	#	#	#	#	#	#	-	----	----	----	----	----	No_hits	#	#	#	#	#	#	#	#	#	#	#	#	#	-	-	-	-
contig01499	IADK01000310	gi|361067609|gb|AEW08116.1| hypothetical protein 2_89_01 [Pinus lambertiana]	611	137	7e-65	122	135	90	+	hypothetical protein 2_89_01	gbpln	Eukaryota	Viridiplantae	Pinus	Pinus lambertiana	TC158283 similar to UniRef100_Q9SG96 Cluster: RING-H2 finger protein ATL3C; n=2; Arabidopsis thaliana|Rep: RING-H2 finger protein ATL3C - Arabidopsis thaliana (Mouse-ear cress), partial (46%)	917	0	585	609	96	+	K05283_aly-ARALYDRAFT_354960	746	1e-13	30	45	66	+	PIGW	phosphatidylinositol glycan, class W	Metabolism; Glycan Biosynthesis and Metabolism; Glycosylphosphatidylinositol(GPI)-anchor biosynthesis [PATH:ko00563]
contig01500	IADK01000311	No_hits	150	#	#	#	#	#	#	-	----	----	----	----	----	CF398495 similar to UniRef100_A7QJW3 Cluster: Chromosome undetermined scaffold_108, whole genome shotgun sequence; n=1; Vitis vinifera|Rep: Chromosome undetermined scaffold_108, whole genome shotgun sequence - Vitis vinifera (Grape), partial (17%)	639	6e-59	141	150	94	+	No_hits	#	#	#	#	#	#	-	-	-	-
contig01501	IADK01000312	No_hits	923	#	#	#	#	#	#	-	----	----	----	----	----	GT254761	702	5e-45	309	384	80	+	#	#	#	#	#	#	#	-	-	-	-
contig01503	IADK01000313	gi|116787183|gb|ABK24401.1| unknown [Picea sitchensis]	361	462	2e-26	65	121	53	+	unknown	gbpln	Eukaryota	Viridiplantae	Picea	Picea sitchensis	TC192394 weakly similar to UniRef100_Q0ISB3 Cluster: Os11g0540600 protein; n=1; Oryza sativa Japonica Group|Rep: Os11g0540600 protein - Oryza sativa subsp. japonica (Rice), partial (7%)	992	8e-17	155	192	80	+	#	#	#	#	#	#	#	-	-	-	-
contig01504	IADK01000314	gi|116787183|gb|ABK24401.1| unknown [Picea sitchensis]	321	462	1e-21	56	108	51	-	unknown	gbpln	Eukaryota	Viridiplantae	Picea	Picea sitchensis	#	#	#	#	#	#	#	#	#	#	#	#	#	#	-	-	-	-
contig01506	IADK01000315	gi|116789572|gb|ABK25297.1| unknown [Picea sitchensis]	325	147	2e-20	48	61	78	-	unknown	gbpln	Eukaryota	Viridiplantae	Picea	Picea sitchensis	TC171763 weakly similar to UniRef100_A6YR02 Cluster: Dirigent-like protein; n=1; Picea sitchensis|Rep: Dirigent-like protein - Picea sitchensis (Sitka spruce), partial (63%)	909	1e-92	192	199	96	-	#	#	#	#	#	#	#	-	-	-	-
contig01508	IADK01000316	gi|328851288|gb|EGG00444.1| hypothetical protein MELLADRAFT_93284 [Melampsora larici-populina 98AG31]	230	83	2e-16	40	59	67	+	hypothetical protein MELLADRAFT_93284	gbpln	Eukaryota	Fungi	Melampsora	Melampsora larici-populina	TC177245 homologue to UniRef100_A3LSK3 Cluster: Predicted protein; n=1; Pichia stipitis|Rep: Predicted protein - Pichia stipitis (Yeast), partial (83%)	1608	5e-42	125	138	90	-	#	#	#	#	#	#	#	-	-	-	-
contig01511	IADK01000317	gi|225434891|ref|XP_002283273.1| PREDICTED: ATP-dependent zinc metalloprotease FTSH 10, mitochondrial [Vitis vinifera]gi|297746048|emb|CBI16104.3| unnamed protein product [Vitis vinifera]	2409	820	0	516	633	81	+	PREDICTED: ATP-dependent zinc metalloprotease FTSH 10, mitochondrial	gbpln	Eukaryota	Viridiplantae	Vitis	Vitis vinifera	TC169250 similar to UniRef100_Q0DHL4 Cluster: Os05g0458400 protein; n=2; Oryza sativa Japonica Group|Rep: Os05g0458400 protein - Oryza sativa subsp. japonica (Rice), partial (50%)	1767	0	1512	1531	98	+	K08956_vvi-100250187	820	0	516	633	81	+	AFG3	AFG3 family protein	Metabolism; Enzyme Families; Peptidases [BR:ko01002]	Genetic Information Processing; Folding, Sorting and Degradation; Chaperones and folding catalysts [BR:ko03110]
contig01512	IADK01000318	No_hits	231	#	#	#	#	#	#	-	----	----	----	----	----	TC169250 similar to UniRef100_Q0DHL4 Cluster: Os05g0458400 protein; n=2; Oryza sativa Japonica Group|Rep: Os05g0458400 protein - Oryza sativa subsp. japonica (Rice), partial (50%)	1767	1e-119	224	227	98	-	#	#	#	#	#	#	#	-	-	-	-
contig01519	IADK01000319	No_hits	201	#	#	#	#	#	#	-	----	----	----	----	----	BX679093	509	1e-106	200	201	99	-	No_hits	#	#	#	#	#	#	-	-	-	-
contig01527	IADK01000320	#	166	#	#	#	#	#	#	-	----	----	----	----	----	BX679093	509	6e-90	166	166	100	-	No_hits	#	#	#	#	#	#	-	-	-	-
contig01528	IADK01000321	gi|148909481|gb|ABR17838.1| unknown [Picea sitchensis]	276	795	2e-18	49	91	53	+	unknown	gbpln	Eukaryota	Viridiplantae	Picea	Picea sitchensis	No_hits	#	#	#	#	#	#	#	#	#	#	#	#	#	-	-	-	-
contig01529	IADK01000322	gi|306019409|gb|ADM78758.1| hypothetical protein [Picea sitchensis]gi|306019411|gb|ADM78759.1| hypothetical protein [Picea sitchensis]gi|306019419|gb|ADM78763.1| hypothetical protein [Picea sitchensis]gi|306019421|gb|ADM78764.1| hypothetical protein [Picea sitchensis]gi|306019423|gb|ADM78765.1| hypothetical protein [Picea sitchensis]gi|306019429|gb|ADM78768.1| hypothetical protein [Picea sitchens…	559	66	1e-19	48	65	73	-	hypothetical protein	gbpln	Eukaryota	Viridiplantae	Picea	Picea sitchensis	CX647428	157	1e-63	149	157	94	-	#	#	#	#	#	#	#	-	-	-	-
contig01530	IADK01000323	gi|238014838|gb|ACR38454.1| unknown [Zea mays]	294	212	2e-29	66	84	78	-	unknown	gbenv/gbpln	Eukaryota	Viridiplantae	Zea	Zea mays	TC188222 homologue to UniRef100_Q41018 Cluster: Pine globulin-2; n=1; Pinus strobus|Rep: Pine globulin-2 - Pinus strobus (Eastern white pine), partial (25%)	1075	1e-163	293	294	99	+	#	#	#	#	#	#	#	-	-	-	-
contig01533	IADK01000324	No_hits	148	#	#	#	#	#	#	-	----	----	----	----	----	TC181479 homologue to UniRef100_Q89NQ7 Cluster: Bll3777 protein; n=1; Bradyrhizobium japonicum|Rep: Bll3777 protein - Bradyrhizobium japonicum, partial (5%)	1287	3e-60	131	136	96	+	No_hits	#	#	#	#	#	#	-	-	-	-
contig01535	IADK01000325	No_hits	113	#	#	#	#	#	#	-	----	----	----	----	----	#	#	#	#	#	#	#	No_hits	#	#	#	#	#	#	-	-	-	-
contig01536	IADK01000326	gi|367034628|ref|XP_003666596.1| hypothetical protein MYCTH_2071561 [Myceliophthora thermophila ATCC 42464]gi|347013869|gb|AEO61351.1| hypothetical protein MYCTH_2071561 [Myceliophthora thermophila ATCC 42464]	486	142	4e-28	44	96	45	-	hypothetical protein MYCTH_2071561	gbpln	Eukaryota	Fungi	Myceliophthora	Myceliophthora thermophila	TC183843 similar to UniRef100_A7TD57 Cluster: Predicted protein; n=1; Nematostella vectensis|Rep: Predicted protein - Nematostella vectensis (Starlet sea anemone), partial (98%)	1216	4e-38	83	84	98	-	#	#	#	#	#	#	#	-	-	-	-
contig01537	IADK01000327	gi|255647586|gb|ACU24256.1| unknown [Glycine max]	465	75	2e-31	66	66	100	-	unknown	gbenv/gbpln	Eukaryota	Viridiplantae	Glycine	Glycine max	TC194421 similar to UniRef100_Q8UWJ5 Cluster: CDH1-D; n=1; Gallus gallus|Rep: CDH1-D - Gallus gallus (Chicken), partial (25%)	2811	0	423	423	100	+	#	#	#	#	#	#	#	-	-	-	-
contig01540	IADK01000328	gi|210162074|gb|ACJ09635.1| putative dehydrin [Cupressus sempervirens]	530	150	2e-31	46	62	74	+	putative dehydrin	gbpln	Eukaryota	Viridiplantae	Cupressus	Cupressus sempervirens	NP542706 GB|AJ512364.1|CAD54621.1 dehydrin [Pinus sylvestris]	647	0	394	411	95	+	#	#	#	#	#	#	#	-	-	-	-
contig01541	IADK01000329	gi|219562749|gb|ACL27834.1| dehydrin 7 [Pinus contorta]	309	92	6e-11	31	32	96	+	dehydrin 7	gbpln	Eukaryota	Viridiplantae	Pinus	Pinus contorta	TC193003 homologue to UniRef100_Q8H0M7 Cluster: Dehydrin; n=1; Pinus sylvestris|Rep: Dehydrin - Pinus sylvestris (Scots pine), partial (95%)	542	1e-130	271	281	96	+	#	#	#	#	#	#	#	-	-	-	-
contig01542	IADK01000330	gi|24370950|emb|CAD54620.1| dehydrin [Pinus sylvestris]	244	93	5e-29	60	60	100	+	dehydrin	gbpln	Eukaryota	Viridiplantae	Pinus	Pinus sylvestris	NP542708 GB|AJ512362.1|CAD54619.1 dehydrin [Pinus sylvestris]	537	1e-120	236	241	97	-	#	#	#	#	#	#	#	-	-	-	-
contig01546	IADK01000331	#	145	#	#	#	#	#	#	-	----	----	----	----	----	GW725897 weakly similar to UniRef100_A7PF96 Cluster: Chromosome chr11 scaffold_13, whole genome shotgun sequence; n=1; Vitis vinifera|Rep: Chromosome chr11 scaffold_13, whole genome shotgun sequence - Vitis vinifera (Grape), partial (41%)	875	4e-69	131	131	100	+	No_hits	#	#	#	#	#	#	-	-	-	-
contig01552	IADK01000332	gi|363890593|ref|ZP_09317920.1| hypothetical protein HMPREF9628_00567, partial [Eubacteriaceae bacterium CM5]gi|361964969|gb|EHL17969.1| hypothetical protein HMPREF9628_00567, partial [Eubacteriaceae bacterium CM5]	103	103	1e-12	34	34	100	+	hypothetical protein HMPREF9628_00567, partial	gbbct	Bacteria	Firmicutes	Eubacteriaceae	Eubacteriaceae bacterium	CX649468	437	1e-52	103	103	100	+	#	#	#	#	#	#	#	-	-	-	-
contig01553	IADK01000333	No_hits	142	#	#	#	#	#	#	-	----	----	----	----	----	DR745102 homologue to UniRef100_O65045 Cluster: Probable aquaporin; n=1; Picea mariana|Rep: Probable aquaporin - Picea mariana (Black spruce), partial (17%)	636	1e-38	89	92	96	+	No_hits	#	#	#	#	#	#	-	-	-	-
contig01554	IADK01000334	gi|116781599|gb|ABK22173.1| unknown [Picea sitchensis]	1301	282	e-158	273	282	96	-	unknown	gbpln	Eukaryota	Viridiplantae	Picea	Picea sitchensis	TC175363 homologue to UniRef100_O65045 Cluster: Probable aquaporin; n=1; Picea mariana|Rep: Probable aquaporin - Picea mariana (Black spruce), complete	1296	0	1222	1256	97	-	K09872_ath-AT2G16850	278	1e-129	225	274	82	-	PIP	aquaporin PIP	Environmental Information Processing; Signaling Molecules and Interaction; Ion channels [BR:ko04040]
contig01565	IADK01000335	gi|312095926|ref|XP_003148511.1| hypothetical protein LOAG_12951 [Loa loa]gi|307756324|gb|EFO15558.1| hypothetical protein LOAG_12951 [Loa loa]	186	120	2e-19	45	63	71	+	hypothetical protein LOAG_12951	gbinv	Eukaryota	Metazoa	Loa	Loa loa	CX649468	437	1e-57	112	112	100	-	K15001_dmo-Dmoj_GI19140	721	3e-15	24	63	38	+	CYP4	cytochrome P450, family 4	Unclassified; Poorly Characterized; Function unknown
contig01570	IADK01000336	gi|294996847|ref|ZP_06802538.1| hypothetical protein Mtub2_20673 [Mycobacterium tuberculosis 210]	131	345	5e-20	42	43	97	+	hypothetical protein Mtub2_20673	gbbct	Bacteria	Actinobacteria	Mycobacterium	Mycobacterium tuberculosis	FR731073 weakly similar to UniRef100_P23813 Cluster: Homeobox protein Hox-D11; n=2; Mus musculus|Rep: Homeobox protein Hox-D11 - Mus musculus (Mouse), partial (6%)	308	2e-67	130	131	99	-	K00273_fgr-FG09652.1	709	7e-16	42	43	97	-	E1.4.3.3, DAO	D-amino-acid oxidase	Metabolism; Amino Acid Metabolism; Glycine, serine and threonine metabolism [PATH:ko00260]	Metabolism; Amino Acid Metabolism; Arginine and proline metabolism [PATH:ko00330]
contig01579	IADK01000337	gi|294996847|ref|ZP_06802538.1| hypothetical protein Mtub2_20673 [Mycobacterium tuberculosis 210]	128	345	8e-16	36	42	85	+	hypothetical protein Mtub2_20673	gbbct	Bacteria	Actinobacteria	Mycobacterium	Mycobacterium tuberculosis	FR731073 weakly similar to UniRef100_P23813 Cluster: Homeobox protein Hox-D11; n=2; Mus musculus|Rep: Homeobox protein Hox-D11 - Mus musculus (Mouse), partial (6%)	308	2e-49	120	128	93	-	#	#	#	#	#	#	#	-	-	-	-
contig01582	IADK01000338	gi|294995292|ref|ZP_06800983.1| hypothetical protein Mtub2_12463 [Mycobacterium tuberculosis 210]	342	244	6e-18	33	54	61	+	hypothetical protein Mtub2_12463	gbbct	Bacteria	Actinobacteria	Mycobacterium	Mycobacterium tuberculosis	BQ106791 weakly similar to UniRef100_A0E055 Cluster: Chromosome undetermined scaffold_71, whole genome shotgun sequence; n=1; Paramecium tetraurelia|Rep: Chromosome undetermined scaffold_71, whole genome shotgun sequence - Paramecium tetraurelia, partial (4%)	480	3e-47	107	111	96	-	#	#	#	#	#	#	#	-	-	-	-
contig01584	IADK01000339	gi|325923567|ref|ZP_08185207.1| hypothetical protein XGA_4248 [Xanthomonas gardneri ATCC 19865]gi|325545955|gb|EGD17169.1| hypothetical protein XGA_4248 [Xanthomonas gardneri ATCC 19865]	119	113	6e-14	34	39	87	-	hypothetical protein XGA_4248	gbbct	Bacteria	Proteobacteria	Xanthomonas	Xanthomonas gardneri	FR731073 weakly similar to UniRef100_P23813 Cluster: Homeobox protein Hox-D11; n=2; Mus musculus|Rep: Homeobox protein Hox-D11 - Mus musculus (Mouse), partial (6%)	308	4e-53	114	119	95	+	K00273_fgr-FG09652.1	709	9e-11	34	39	87	+	E1.4.3.3, DAO	D-amino-acid oxidase	Metabolism; Amino Acid Metabolism; Glycine, serine and threonine metabolism [PATH:ko00260]	Metabolism; Amino Acid Metabolism; Arginine and proline metabolism [PATH:ko00330]
contig01586	IADK01000340	gi|358399224|gb|EHK48567.1| hypothetical protein TRIATDRAFT_55198, partial [Trichoderma atroviride IMI 206040]	158	51	2e-11	35	39	89	+	hypothetical protein TRIATDRAFT_55198, partial	gbpln	Eukaryota	Fungi	Trichoderma	Trichoderma atroviride	TC189707	688	3e-70	154	160	96	+	#	#	#	#	#	#	#	-	-	-	-
contig01588	IADK01000341	No_hits	126	#	#	#	#	#	#	-	----	----	----	----	----	TC189707	688	3e-54	121	126	96	+	No_hits	#	#	#	#	#	#	-	-	-	-
contig01589	IADK01000342	gi|116833117|gb|ABK29471.1| CHK1 checkpoint-like protein [Helicoverpa armigera]	122	47	7e-11	33	37	89	+	CHK1 checkpoint-like protein	gbinv	Eukaryota	Metazoa	Helicoverpa	Helicoverpa armigera	TC189707	688	1e-53	117	121	96	-	No_hits	#	#	#	#	#	#	-	-	-	-
contig01590	IADK01000343	gi|358399225|gb|EHK48568.1| hypothetical protein TRIATDRAFT_255346 [Trichoderma atroviride IMI 206040]	408	59	1e-22	46	59	77	-	hypothetical protein TRIATDRAFT_255346	gbpln	Eukaryota	Fungi	Trichoderma	Trichoderma atroviride	DR014798 similar to UniRef100_A8JJG4 Cluster: Predicted protein; n=1; Chlamydomonas reinhardtii|Rep: Predicted protein - Chlamydomonas reinhardtii, partial (71%)	733	1e-127	321	349	91	+	#	#	#	#	#	#	#	-	-	-	-
contig01591	IADK01000344	gi|356545600|ref|XP_003541226.1| PREDICTED: uncharacterized protein LOC100801180 [Glycine max]	414	245	2e-26	54	70	77	+	PREDICTED: uncharacterized protein LOC100801180	gbenv/gbpln	Eukaryota	Viridiplantae	Glycine	Glycine max	TC172281 similar to UniRef100_Q6CQE3 Cluster: Kluyveromyces lactis strain NRRL Y-1140 chromosome D of strain NRRL Y- 1140 of Kluyveromyces lactis; n=2; Kluyveromyces lactis|Rep: Kluyveromyces lactis strain NRRL Y-1140 chromosome D of strain NRRL Y- 1140 of Kluyveromyces lactis - Kluyveromyces lactis (Yeast) (Candida sphaerica), partial (92%)	1191	1e-135	372	414	89	+	#	#	#	#	#	#	#	-	-	-	-
contig01594	IADK01000345	gi|339470672|gb|EGP85769.1| hypothetical protein MYCGRDRAFT_86961 [Mycosphaerella graminicola IPO323]	376	113	3e-46	91	108	84	-	hypothetical protein MYCGRDRAFT_86961	gbpln	Eukaryota	Fungi	Mycosphaerella	Mycosphaerella graminicola	TC172281 similar to UniRef100_Q6CQE3 Cluster: Kluyveromyces lactis strain NRRL Y-1140 chromosome D of strain NRRL Y- 1140 of Kluyveromyces lactis; n=2; Kluyveromyces lactis|Rep: Kluyveromyces lactis strain NRRL Y-1140 chromosome D of strain NRRL Y- 1140 of Kluyveromyces lactis - Kluyveromyces lactis (Yeast) (Candida sphaerica), partial (92%)	1191	1e-125	258	269	95	-	#	#	#	#	#	#	#	-	-	-	-
contig01596	IADK01000346	gi|196016778|ref|XP_002118239.1| predicted protein [Trichoplax adhaerens]gi|190579140|gb|EDV19242.1| predicted protein [Trichoplax adhaerens]	183	206	5e-16	41	49	83	+	predicted protein	gbinv	Eukaryota	Metazoa	Trichoplax	Trichoplax adhaerens	TC194421 similar to UniRef100_Q8UWJ5 Cluster: CDH1-D; n=1; Gallus gallus|Rep: CDH1-D - Gallus gallus (Chicken), partial (25%)	2811	1e-66	167	179	93	-	#	#	#	#	#	#	#	-	-	-	-
contig01597	IADK01000347	#	224	#	#	#	#	#	#	-	----	----	----	----	----	DR014798 similar to UniRef100_A8JJG4 Cluster: Predicted protein; n=1; Chlamydomonas reinhardtii|Rep: Predicted protein - Chlamydomonas reinhardtii, partial (71%)	733	3e-58	162	177	91	-	No_hits	#	#	#	#	#	#	-	-	-	-
contig01604	IADK01000348	gi|357488225|ref|XP_003614400.1| Cytochrome P450 likeTBP [Medicago truncatula]gi|355515735|gb|AES97358.1| Cytochrome P450 likeTBP [Medicago truncatula]	1533	656	9e-50	88	216	40	-	Cytochrome P450 likeTBP	gbpln	Eukaryota	Viridiplantae	Medicago	Medicago truncatula	DR014798 similar to UniRef100_A8JJG4 Cluster: Predicted protein; n=1; Chlamydomonas reinhardtii|Rep: Predicted protein - Chlamydomonas reinhardtii, partial (71%)	733	0	578	606	95	+	#	#	#	#	#	#	#	-	-	-	-
contig01605	IADK01000349	gi|226290794|gb|EEH46259.1| conserved hypothetical protein [Paracoccidioides brasiliensis Pb18]	155	66	3e-14	40	45	88	+	conserved hypothetical protein	gbpln	Eukaryota	Fungi	Paracoccidioides	Paracoccidioides brasiliensis	CF663767 weakly similar to UniRef100_Q7TMB1 Cluster: Ac1147; n=2; Bilateria|Rep: Ac1147 - Rattus norvegicus (Rat), partial (21%)	680	2e-18	58	62	93	+	No_hits	#	#	#	#	#	#	-	-	-	-
contig01606	IADK01000350	gi|336362676|gb|EGN91372.1| hypothetical protein SERLA73DRAFT_128186 [Serpula lacrymans var. lacrymans S7.3]gi|336362802|gb|EGN91417.1| hypothetical protein SERLA73DRAFT_128176 [Serpula lacrymans var. lacrymans S7.3]	228	86	6e-18	52	71	73	+	hypothetical protein SERLA73DRAFT_128186	gbenv/gbpln	Eukaryota	Fungi	Serpula	Serpula lacrymans	TC169384 similar to UniRef100_Q6CQE3 Cluster: Kluyveromyces lactis strain NRRL Y-1140 chromosome D of strain NRRL Y- 1140 of Kluyveromyces lactis; n=2; Kluyveromyces lactis|Rep: Kluyveromyces lactis strain NRRL Y-1140 chromosome D of strain NRRL Y- 1140 of Kluyveromyces lactis - Kluyveromyces lactis (Yeast) (Candida sphaerica), partial (89%)	1620	1e-67	197	219	89	+	#	#	#	#	#	#	#	-	-	-	-
contig01607	IADK01000351	gi|339470672|gb|EGP85769.1| hypothetical protein MYCGRDRAFT_86961 [Mycosphaerella graminicola IPO323]	400	113	6e-51	98	108	90	-	hypothetical protein MYCGRDRAFT_86961	gbpln	Eukaryota	Fungi	Mycosphaerella	Mycosphaerella graminicola	TC172281 similar to UniRef100_Q6CQE3 Cluster: Kluyveromyces lactis strain NRRL Y-1140 chromosome D of strain NRRL Y- 1140 of Kluyveromyces lactis; n=2; Kluyveromyces lactis|Rep: Kluyveromyces lactis strain NRRL Y-1140 chromosome D of strain NRRL Y- 1140 of Kluyveromyces lactis - Kluyveromyces lactis (Yeast) (Candida sphaerica), partial (92%)	1191	1e-114	247	260	95	-	#	#	#	#	#	#	#	-	-	-	-
contig01608	IADK01000352	gi|358057767|dbj|GAA96378.1| hypothetical protein E5Q_03044 [Mixia osmundae IAM 14324]	427	308	6e-19	58	107	54	-	hypothetical protein E5Q_03044	gbpln	Eukaryota	Fungi	Mixia	Mixia osmundae	TC189707	688	0	410	428	95	+	#	#	#	#	#	#	#	-	-	-	-
contig01609	IADK01000353	gi|350632771|gb|EHA21138.1| hypothetical protein ASPNIDRAFT_191424 [Aspergillus niger ATCC 1015]	360	113	1e-43	87	100	87	-	hypothetical protein ASPNIDRAFT_191424	gbpln	Eukaryota	Fungi	Aspergillus	Aspergillus niger	TC172281 similar to UniRef100_Q6CQE3 Cluster: Kluyveromyces lactis strain NRRL Y-1140 chromosome D of strain NRRL Y- 1140 of Kluyveromyces lactis; n=2; Kluyveromyces lactis|Rep: Kluyveromyces lactis strain NRRL Y-1140 chromosome D of strain NRRL Y- 1140 of Kluyveromyces lactis - Kluyveromyces lactis (Yeast) (Candida sphaerica), partial (92%)	1191	1e-119	249	260	95	-	#	#	#	#	#	#	#	-	-	-	-
contig01610	IADK01000354	gi|357488213|ref|XP_003614394.1| hypothetical protein MTR_5g051130 [Medicago truncatula]gi|355515729|gb|AES97352.1| hypothetical protein MTR_5g051130 [Medicago truncatula]	518	1337	3e-23	36	60	60	-	hypothetical protein MTR_5g051130	gbpln	Eukaryota	Viridiplantae	Medicago	Medicago truncatula	DR014798 similar to UniRef100_A8JJG4 Cluster: Predicted protein; n=1; Chlamydomonas reinhardtii|Rep: Predicted protein - Chlamydomonas reinhardtii, partial (71%)	733	1e-172	401	432	92	+	#	#	#	#	#	#	#	-	-	-	-
contig01611	IADK01000355	gi|357488225|ref|XP_003614400.1| Cytochrome P450 likeTBP [Medicago truncatula]gi|355515735|gb|AES97358.1| Cytochrome P450 likeTBP [Medicago truncatula]	953	656	8e-36	66	162	40	-	Cytochrome P450 likeTBP	gbpln	Eukaryota	Viridiplantae	Medicago	Medicago truncatula	DR014798 similar to UniRef100_A8JJG4 Cluster: Predicted protein; n=1; Chlamydomonas reinhardtii|Rep: Predicted protein - Chlamydomonas reinhardtii, partial (71%)	733	0	573	605	94	+	#	#	#	#	#	#	#	-	-	-	-
contig01612	IADK01000356	gi|357488225|ref|XP_003614400.1| Cytochrome P450 likeTBP [Medicago truncatula]gi|355515735|gb|AES97358.1| Cytochrome P450 likeTBP [Medicago truncatula]	642	656	5e-35	44	97	45	-	Cytochrome P450 likeTBP	gbpln	Eukaryota	Viridiplantae	Medicago	Medicago truncatula	DR014798 similar to UniRef100_A8JJG4 Cluster: Predicted protein; n=1; Chlamydomonas reinhardtii|Rep: Predicted protein - Chlamydomonas reinhardtii, partial (71%)	733	1e-179	427	461	92	+	#	#	#	#	#	#	#	-	-	-	-
contig01613	IADK01000357	gi|339470672|gb|EGP85769.1| hypothetical protein MYCGRDRAFT_86961 [Mycosphaerella graminicola IPO323]	620	113	1e-41	68	78	87	-	hypothetical protein MYCGRDRAFT_86961	gbpln	Eukaryota	Fungi	Mycosphaerella	Mycosphaerella graminicola	TC172281 similar to UniRef100_Q6CQE3 Cluster: Kluyveromyces lactis strain NRRL Y-1140 chromosome D of strain NRRL Y- 1140 of Kluyveromyces lactis; n=2; Kluyveromyces lactis|Rep: Kluyveromyces lactis strain NRRL Y-1140 chromosome D of strain NRRL Y- 1140 of Kluyveromyces lactis - Kluyveromyces lactis (Yeast) (Candida sphaerica), partial (92%)	1191	0	528	568	92	-	#	#	#	#	#	#	#	-	-	-	-
contig01614	IADK01000358	gi|350632771|gb|EHA21138.1| hypothetical protein ASPNIDRAFT_191424 [Aspergillus niger ATCC 1015]	492	113	5e-28	62	67	92	-	hypothetical protein ASPNIDRAFT_191424	gbpln	Eukaryota	Fungi	Aspergillus	Aspergillus niger	TC172281 similar to UniRef100_Q6CQE3 Cluster: Kluyveromyces lactis strain NRRL Y-1140 chromosome D of strain NRRL Y- 1140 of Kluyveromyces lactis; n=2; Kluyveromyces lactis|Rep: Kluyveromyces lactis strain NRRL Y-1140 chromosome D of strain NRRL Y- 1140 of Kluyveromyces lactis - Kluyveromyces lactis (Yeast) (Candida sphaerica), partial (92%)	1191	1e-172	447	492	90	-	#	#	#	#	#	#	#	-	-	-	-
contig01615	IADK01000359	gi|350293034|gb|EGZ74199.1| hypothetical protein NEUTE2DRAFT_35725, partial [Neurospora tetrasperma FGSC 2509]gi|350293104|gb|EGZ74222.1| hypothetical protein NEUTE2DRAFT_76214, partial [Neurospora tetrasperma FGSC 2509]	114	58	2e-12	35	37	94	+	hypothetical protein NEUTE2DRAFT_35725, partial	gbpln	Eukaryota	Fungi	Neurospora	Neurospora tetrasperma	TC172281 similar to UniRef100_Q6CQE3 Cluster: Kluyveromyces lactis strain NRRL Y-1140 chromosome D of strain NRRL Y- 1140 of Kluyveromyces lactis; n=2; Kluyveromyces lactis|Rep: Kluyveromyces lactis strain NRRL Y-1140 chromosome D of strain NRRL Y- 1140 of Kluyveromyces lactis - Kluyveromyces lactis (Yeast) (Candida sphaerica), partial (92%)	1191	2e-24	59	60	98	+	No_hits	#	#	#	#	#	#	-	-	-	-
contig01616	IADK01000360	gi|357488199|ref|XP_003614387.1| RRNA intron-encoded homing endonuclease [Medicago truncatula]gi|355515722|gb|AES97345.1| RRNA intron-encoded homing endonuclease [Medicago truncatula]	360	1440	4e-27	66	96	68	+	RRNA intron-encoded homing endonuclease	gbpln	Eukaryota	Viridiplantae	Medicago	Medicago truncatula	TC172281 similar to UniRef100_Q6CQE3 Cluster: Kluyveromyces lactis strain NRRL Y-1140 chromosome D of strain NRRL Y- 1140 of Kluyveromyces lactis; n=2; Kluyveromyces lactis|Rep: Kluyveromyces lactis strain NRRL Y-1140 chromosome D of strain NRRL Y- 1140 of Kluyveromyces lactis - Kluyveromyces lactis (Yeast) (Candida sphaerica), partial (92%)	1191	1e-123	316	346	91	-	#	#	#	#	#	#	#	-	-	-	-
contig01618	IADK01000361	gi|344303585|gb|EGW33834.1| hypothetical protein SPAPADRAFT_70096 [Spathaspora passalidarum NRRL Y-27907]	215	69	1e-19	48	51	94	-	hypothetical protein SPAPADRAFT_70096	gbpln	Eukaryota	Fungi	Spathaspora	Spathaspora passalidarum	TC169384 similar to UniRef100_Q6CQE3 Cluster: Kluyveromyces lactis strain NRRL Y-1140 chromosome D of strain NRRL Y- 1140 of Kluyveromyces lactis; n=2; Kluyveromyces lactis|Rep: Kluyveromyces lactis strain NRRL Y-1140 chromosome D of strain NRRL Y- 1140 of Kluyveromyces lactis - Kluyveromyces lactis (Yeast) (Candida sphaerica), partial (89%)	1620	1e-66	175	191	91	-	#	#	#	#	#	#	#	-	-	-	-
contig01619	IADK01000362	gi|357488199|ref|XP_003614387.1| RRNA intron-encoded homing endonuclease [Medicago truncatula]gi|355515722|gb|AES97345.1| RRNA intron-encoded homing endonuclease [Medicago truncatula]	308	1440	5e-25	60	89	67	+	RRNA intron-encoded homing endonuclease	gbpln	Eukaryota	Viridiplantae	Medicago	Medicago truncatula	TC172281 similar to UniRef100_Q6CQE3 Cluster: Kluyveromyces lactis strain NRRL Y-1140 chromosome D of strain NRRL Y- 1140 of Kluyveromyces lactis; n=2; Kluyveromyces lactis|Rep: Kluyveromyces lactis strain NRRL Y-1140 chromosome D of strain NRRL Y- 1140 of Kluyveromyces lactis - Kluyveromyces lactis (Yeast) (Candida sphaerica), partial (92%)	1191	1e-83	256	288	88	-	#	#	#	#	#	#	#	-	-	-	-
contig01620	IADK01000363	gi|350286273|gb|EGZ67539.1| hypothetical protein NEUTE2DRAFT_133468 [Neurospora tetrasperma FGSC 2509]	490	107	8e-32	57	62	91	-	hypothetical protein NEUTE2DRAFT_133468	gbpln	Eukaryota	Fungi	Neurospora	Neurospora tetrasperma	TC169384 similar to UniRef100_Q6CQE3 Cluster: Kluyveromyces lactis strain NRRL Y-1140 chromosome D of strain NRRL Y- 1140 of Kluyveromyces lactis; n=2; Kluyveromyces lactis|Rep: Kluyveromyces lactis strain NRRL Y-1140 chromosome D of strain NRRL Y- 1140 of Kluyveromyces lactis - Kluyveromyces lactis (Yeast) (Candida sphaerica), partial (89%)	1620	1e-170	410	444	92	+	#	#	#	#	#	#	#	-	-	-	-
contig01621	IADK01000364	#	181	#	#	#	#	#	#	-	----	----	----	----	----	TC189707	688	1e-54	166	183	90	-	No_hits	#	#	#	#	#	#	-	-	-	-
contig01622	IADK01000365	No_hits	101	#	#	#	#	#	#	-	----	----	----	----	----	TC189707	688	4e-22	88	100	88	-	No_hits	#	#	#	#	#	#	-	-	-	-
contig01624	IADK01000366	gi|148909422|gb|ABR17809.1| unknown [Picea sitchensis]	1743	494	0	452	494	91	+	unknown	gbpln	Eukaryota	Viridiplantae	Picea	Picea sitchensis	TC188905 similar to UniRef100_A7QYZ2 Cluster: Chromosome undetermined scaffold_259, whole genome shotgun sequence; n=1; Vitis vinifera|Rep: Chromosome undetermined scaffold_259, whole genome shotgun sequence - Vitis vinifera (Grape), partial (67%)	1394	0	1151	1168	98	+	K13289_pop-POPTR_835003	495	0	313	482	64	+	CTSA	cathepsin A (carboxypeptidase C)	Metabolism; Enzyme Families; Peptidases [BR:ko01002]	Genetic Information Processing; Folding, Sorting and Degradation; Chaperones and folding catalysts [BR:ko03110]
contig01626	IADK01000367	#	317	#	#	#	#	#	#	-	----	----	----	----	----	TC161095 similar to UniRef100_A7QVT6 Cluster: Chromosome chr7 scaffold_192, whole genome shotgun sequence; n=1; Vitis vinifera|Rep: Chromosome chr7 scaffold_192, whole genome shotgun sequence - Vitis vinifera (Grape), partial (26%)	932	1e-148	304	317	95	-	#	#	#	#	#	#	#	-	-	-	-
contig01627	IADK01000368	gi|116790042|gb|ABK25480.1| unknown [Picea sitchensis]	117	460	2e-14	38	39	97	-	unknown	gbpln	Eukaryota	Viridiplantae	Picea	Picea sitchensis	GW753977 weakly similar to UniRef100_Q766C2 Cluster: Aspartic proteinase nepenthesin-2 precursor; n=1; Nepenthes gracilis|Rep: Aspartic proteinase nepenthesin-2 precursor - Nepenthes gracilis (Slender pitcher plant), partial (22%)	864	1e-56	113	114	99	+	No_hits	#	#	#	#	#	#	-	-	-	-
contig01631	IADK01000369	gi|116790042|gb|ABK25480.1| unknown [Picea sitchensis]	1037	460	e-178	307	345	88	+	unknown	gbpln	Eukaryota	Viridiplantae	Picea	Picea sitchensis	TC169179 similar to UniRef100_A7PKN4 Cluster: Chromosome chr7 scaffold_20, whole genome shotgun sequence; n=1; Vitis vinifera|Rep: Chromosome chr7 scaffold_20, whole genome shotgun sequence - Vitis vinifera (Grape), partial (37%)	1799	0	1000	1038	96	+	K00924_ath-AT5G22850	493	4e-21	88	275	32	+	E2.7.1.-		Unclassified; Cellular Processes and Signaling; Signal transduction mechanisms
contig01636	IADK01000370	gi|116782348|gb|ABK22475.1| unknown [Picea sitchensis]gi|116784066|gb|ABK23200.1| unknown [Picea sitchensis]gi|224285925|gb|ACN40676.1| unknown [Picea sitchensis]	753	164	7e-80	145	164	88	+	unknown	gbpln	Eukaryota	Viridiplantae	Picea	Picea sitchensis	TC157504 weakly similar to UniRef100_Q9FES4 Cluster: ENOD18 protein; n=1; Vicia faba|Rep: ENOD18 protein - Vicia faba (Broad bean), partial (89%)	907	0	739	753	98	+	#	#	#	#	#	#	#	-	-	-	-
contig01638	IADK01000371	No_hits	320	#	#	#	#	#	#	-	----	----	----	----	----	TC194067 weakly similar to UniRef100_Q9FES4 Cluster: ENOD18 protein; n=1; Vicia faba|Rep: ENOD18 protein - Vicia faba (Broad bean), partial (89%)	963	1e-103	191	192	99	-	#	#	#	#	#	#	#	-	-	-	-
contig01639	IADK01000372	gi|358383795|gb|EHK21457.1| hypothetical protein TRIVIDRAFT_53758, partial [Trichoderma virens Gv29-8]	207	82	2e-20	49	60	81	-	hypothetical protein TRIVIDRAFT_53758, partial	gbpln	Eukaryota	Fungi	Trichoderma	Trichoderma virens	TC184701 homologue to UniRef100_Q6CQF3 Cluster: Kluyveromyces lactis strain NRRL Y-1140 chromosome D of strain NRRL Y- 1140 of Kluyveromyces lactis; n=1; Kluyveromyces lactis|Rep: Kluyveromyces lactis strain NRRL Y-1140 chromosome D of strain NRRL Y- 1140 of Kluyveromyces lactis - Kluyveromyces lactis (Yeast) (Candida sphaerica), partial (83%)	880	1e-97	200	207	96	+	#	#	#	#	#	#	#	-	-	-	-
contig01642	IADK01000373	#	438	#	#	#	#	#	#	-	----	----	----	----	----	TC169179 similar to UniRef100_A7PKN4 Cluster: Chromosome chr7 scaffold_20, whole genome shotgun sequence; n=1; Vitis vinifera|Rep: Chromosome chr7 scaffold_20, whole genome shotgun sequence - Vitis vinifera (Grape), partial (37%)	1799	1e-133	280	291	96	-	#	#	#	#	#	#	#	-	-	-	-
contig01644	IADK01000374	gi|253760977|ref|XP_002489033.1| hypothetical protein SORBIDRAFT_0351s002020 [Sorghum bicolor]gi|241947330|gb|EES20475.1| hypothetical protein SORBIDRAFT_0351s002020 [Sorghum bicolor]	168	55	3e-14	38	46	82	+	hypothetical protein SORBIDRAFT_0351s002020	gbpln	Eukaryota	Viridiplantae	Sorghum	Sorghum bicolor	TC188876 similar to UniRef100_A7TD57 Cluster: Predicted protein; n=1; Nematostella vectensis|Rep: Predicted protein - Nematostella vectensis (Starlet sea anemone), partial (90%)	971	8e-77	144	144	100	+	No_hits	#	#	#	#	#	#	-	-	-	-
contig01648	IADK01000375	gi|148908569|gb|ABR17394.1| unknown [Picea sitchensis]	240	307	2e-25	60	76	78	-	unknown	gbpln	Eukaryota	Viridiplantae	Picea	Picea sitchensis	DR388726 similar to UniRef100_A7Q8P3 Cluster: Chromosome chr5 scaffold_64, whole genome shotgun sequence; n=1; Vitis vinifera|Rep: Chromosome chr5 scaffold_64, whole genome shotgun sequence - Vitis vinifera (Grape), partial (27%)	808	4e-98	198	204	97	-	#	#	#	#	#	#	#	-	-	-	-
contig01653	IADK01000376	No_hits	112	#	#	#	#	#	#	-	----	----	----	----	----	TC198909	1089	2e-20	61	65	93	+	No_hits	#	#	#	#	#	#	-	-	-	-
contig01655	IADK01000377	gi|357488217|ref|XP_003614396.1| hypothetical protein MTR_5g051150 [Medicago truncatula]gi|355515731|gb|AES97354.1| hypothetical protein MTR_5g051150 [Medicago truncatula]	105	2133	1e-10	31	34	91	-	hypothetical protein MTR_5g051150	gbpln	Eukaryota	Viridiplantae	Medicago	Medicago truncatula	DN459424 similar to UniRef100_O04892 Cluster: Cytochrome P450 like_TBP; n=1; Nicotiana tabacum|Rep: Cytochrome P450 like_TBP - Nicotiana tabacum (Common tobacco), partial (17%)	820	9e-54	105	105	100	+	No_hits	#	#	#	#	#	#	-	-	-	-
contig01656	IADK01000378	gi|357488217|ref|XP_003614396.1| hypothetical protein MTR_5g051150 [Medicago truncatula]gi|355515731|gb|AES97354.1| hypothetical protein MTR_5g051150 [Medicago truncatula]	143	2133	4e-14	35	42	83	+	hypothetical protein MTR_5g051150	gbpln	Eukaryota	Viridiplantae	Medicago	Medicago truncatula	TC187354 homologue to UniRef100_O04892 Cluster: Cytochrome P450 like_TBP; n=1; Nicotiana tabacum|Rep: Cytochrome P450 like_TBP - Nicotiana tabacum (Common tobacco), partial (36%)	3483	3e-76	143	143	100	+	#	#	#	#	#	#	#	-	-	-	-
contig01659	IADK01000379	#	346	#	#	#	#	#	#	-	----	----	----	----	----	TC197245 weakly similar to UniRef100_Q6CQE6 Cluster: Kluyveromyces lactis strain NRRL Y-1140 chromosome D of strain NRRL Y- 1140 of Kluyveromyces lactis; n=1; Kluyveromyces lactis|Rep: Kluyveromyces lactis strain NRRL Y-1140 chromosome D of strain NRRL Y- 1140 of Kluyveromyces lactis - Kluyveromyces lactis (Yeast) (Candida sphaerica), partial (35%)	411	1e-12	65	73	89	-	#	#	#	#	#	#	#	-	-	-	-
contig01660	IADK01000380	No_hits	263	#	#	#	#	#	#	-	----	----	----	----	----	No_hits	#	#	#	#	#	#	No_hits	#	#	#	#	#	#	-	-	-	-
contig01661	IADK01000381	No_hits	207	#	#	#	#	#	#	-	----	----	----	----	----	#	#	#	#	#	#	#	#	#	#	#	#	#	#	-	-	-	-
contig01662	IADK01000382	No_hits	222	#	#	#	#	#	#	-	----	----	----	----	----	TC157472 UniRef100_Q0J9W6 Cluster: Os04g0628100 protein; n=2; Oryza sativa Japonica Group|Rep: Os04g0628100 protein - Oryza sativa subsp. japonica (Rice), partial (78%)	1232	3e-95	211	222	95	+	No_hits	#	#	#	#	#	#	-	-	-	-
contig01664	IADK01000383	No_hits	138	#	#	#	#	#	#	-	----	----	----	----	----	TC162814 UniRef100_A1X1E5 Cluster: Polyubiquitin; n=1; Thlaspi caerulescens|Rep: Polyubiquitin - Thlaspi caerulescens (Alpine penny-cress) (Thlaspi calaminare), partial (48%)	986	1e-71	135	135	100	+	No_hits	#	#	#	#	#	#	-	-	-	-
contig01665	IADK01000384	gi|116312012|emb|CAJ86369.1| OSIGBa0117N13.13 [Oryza sativa Indica Group]gi|116312055|emb|CAJ86419.1| H0303G06.8 [Oryza sativa Indica Group]gi|125549841|gb|EAY95663.1| hypothetical protein OsI_17529 [Oryza sativa Indica Group]	580	381	5e-98	185	186	99	-	OSIGBa0117N13.13	gbpln	Eukaryota	Viridiplantae	Oryza	Oryza sativa	TC157472 UniRef100_Q0J9W6 Cluster: Os04g0628100 protein; n=2; Oryza sativa Japonica Group|Rep: Os04g0628100 protein - Oryza sativa subsp. japonica (Rice), partial (78%)	1232	0	574	580	98	-	K08770_osa-4337080	392	1e-98	185	186	99	-	UBC	ubiquitin C	Genetic Information Processing; Folding, Sorting and Degradation; Ubiquitin system [BR:ko04121]	Organismal Systems; Endocrine System; PPAR signaling pathway [PATH:ko03320]
contig01666	IADK01000385	gi|363992286|gb|AEW46688.1| polyubiquitin [Ulva linza]	227	226	2e-34	75	75	100	+	polyubiquitin	gbpln	Eukaryota	Viridiplantae	Ulva	Ulva linza	TC188916 homologue to UniRef100_Q0J9W6 Cluster: Os04g0628100 protein; n=2; Oryza sativa Japonica Group|Rep: Os04g0628100 protein - Oryza sativa subsp. japonica (Rice), partial (88%)	1206	1e-107	219	227	96	+	K08770_ota-Ot12g01240	288	4e-35	75	75	100	+	UBC	ubiquitin C	Genetic Information Processing; Folding, Sorting and Degradation; Ubiquitin system [BR:ko04121]	Organismal Systems; Endocrine System; PPAR signaling pathway [PATH:ko03320]
contig01669	IADK01000386	gi|363992286|gb|AEW46688.1| polyubiquitin [Ulva linza]	113	226	5e-12	37	37	100	-	polyubiquitin	gbpln	Eukaryota	Viridiplantae	Ulva	Ulva linza	TC194085 homologue to UniRef100_Q0J9W6 Cluster: Os04g0628100 protein; n=2; Oryza sativa Japonica Group|Rep: Os04g0628100 protein - Oryza sativa subsp. japonica (Rice), partial (68%)	881	2e-58	113	113	100	-	K08770_nhe-NECHADRAFT_59065	305	1e-12	37	37	100	-	UBC	ubiquitin C	Genetic Information Processing; Folding, Sorting and Degradation; Ubiquitin system [BR:ko04121]	Organismal Systems; Endocrine System; PPAR signaling pathway [PATH:ko03320]
contig01670	IADK01000387	gi|363992286|gb|AEW46688.1| polyubiquitin [Ulva linza]	154	226	7e-20	50	50	100	-	polyubiquitin	gbpln	Eukaryota	Viridiplantae	Ulva	Ulva linza	TC195026 homologue to UniRef100_A1X1E5 Cluster: Polyubiquitin; n=1; Thlaspi caerulescens|Rep: Polyubiquitin - Thlaspi caerulescens (Alpine penny-cress) (Thlaspi calaminare), partial (26%)	601	8e-83	154	154	100	-	K08770_mgl-MGL_1040	154	1e-20	50	50	100	-	UBC	ubiquitin C	Genetic Information Processing; Folding, Sorting and Degradation; Ubiquitin system [BR:ko04121]	Organismal Systems; Endocrine System; PPAR signaling pathway [PATH:ko03320]
contig01671	IADK01000388	No_hits	209	#	#	#	#	#	#	-	----	----	----	----	----	TC189431 similar to UniRef100_A7P547 Cluster: Chromosome chr4 scaffold_6, whole genome shotgun sequence; n=1; Vitis vinifera|Rep: Chromosome chr4 scaffold_6, whole genome shotgun sequence - Vitis vinifera (Grape), partial (11%)	1907	1e-54	113	115	98	+	#	#	#	#	#	#	#	-	-	-	-
contig01672	IADK01000389	gi|363992286|gb|AEW46688.1| polyubiquitin [Ulva linza]	154	226	7e-20	50	50	100	-	polyubiquitin	gbpln	Eukaryota	Viridiplantae	Ulva	Ulva linza	TC195026 homologue to UniRef100_A1X1E5 Cluster: Polyubiquitin; n=1; Thlaspi caerulescens|Rep: Polyubiquitin - Thlaspi caerulescens (Alpine penny-cress) (Thlaspi calaminare), partial (26%)	601	1e-81	152	152	100	-	K08770_mgl-MGL_1040	154	1e-20	50	50	100	-	UBC	ubiquitin C	Genetic Information Processing; Folding, Sorting and Degradation; Ubiquitin system [BR:ko04121]	Organismal Systems; Endocrine System; PPAR signaling pathway [PATH:ko03320]
contig01673	IADK01000390	gi|363992286|gb|AEW46688.1| polyubiquitin [Ulva linza]	113	226	5e-12	37	37	100	+	polyubiquitin	gbpln	Eukaryota	Viridiplantae	Ulva	Ulva linza	TC194085 homologue to UniRef100_Q0J9W6 Cluster: Os04g0628100 protein; n=2; Oryza sativa Japonica Group|Rep: Os04g0628100 protein - Oryza sativa subsp. japonica (Rice), partial (68%)	881	8e-42	103	109	94	+	K08770_nhe-NECHADRAFT_59065	305	1e-12	37	37	100	+	UBC	ubiquitin C	Genetic Information Processing; Folding, Sorting and Degradation; Ubiquitin system [BR:ko04121]	Organismal Systems; Endocrine System; PPAR signaling pathway [PATH:ko03320]
contig01674	IADK01000391	#	160	#	#	#	#	#	#	-	----	----	----	----	----	TC157168 UniRef100_Q41067 Cluster: Polyubiquitin; n=1; Pinus sylvestris|Rep: Polyubiquitin - Pinus sylvestris (Scots pine), complete	2565	3e-73	150	154	97	+	#	#	#	#	#	#	#	-	-	-	-
contig01675	IADK01000392	gi|1332579|emb|CAA66667.1| polyubiquitin [Pinus sylvestris]	546	761	3e-96	181	181	100	+	polyubiquitin	gbpln	Eukaryota	Viridiplantae	Pinus	Pinus sylvestris	TC157168 UniRef100_Q41067 Cluster: Polyubiquitin; n=1; Pinus sylvestris|Rep: Polyubiquitin - Pinus sylvestris (Scots pine), complete	2565	0	539	546	98	+	K08770_olu-OSTLU_26775	381	7e-96	179	181	98	+	UBC	ubiquitin C	Genetic Information Processing; Folding, Sorting and Degradation; Ubiquitin system [BR:ko04121]	Organismal Systems; Endocrine System; PPAR signaling pathway [PATH:ko03320]
contig01676	IADK01000393	gi|363992286|gb|AEW46688.1| polyubiquitin [Ulva linza]	107	226	6e-11	35	35	100	-	polyubiquitin	gbpln	Eukaryota	Viridiplantae	Ulva	Ulva linza	TC157168 UniRef100_Q41067 Cluster: Polyubiquitin; n=1; Pinus sylvestris|Rep: Polyubiquitin - Pinus sylvestris (Scots pine), complete	2565	6e-55	107	107	100	-	K08770_nhe-NECHADRAFT_59065	305	1e-11	35	35	100	-	UBC	ubiquitin C	Genetic Information Processing; Folding, Sorting and Degradation; Ubiquitin system [BR:ko04121]	Organismal Systems; Endocrine System; PPAR signaling pathway [PATH:ko03320]
contig01677	IADK01000394	gi|71008515|ref|XP_758220.1| hypothetical protein UM02073.1 [Ustilago maydis 521]gi|46097838|gb|EAK83071.1| hypothetical protein UM02073.1 [Ustilago maydis 521]	180	387	3e-22	53	55	96	-	hypothetical protein UM02073.1	gbenv/gbpln	Eukaryota	Fungi	Ustilago	Ustilago maydis	TC157168 UniRef100_Q41067 Cluster: Polyubiquitin; n=1; Pinus sylvestris|Rep: Polyubiquitin - Pinus sylvestris (Scots pine), complete	2565	2e-86	176	180	97	-	K08770_uma-UM02073.1	387	6e-23	53	55	96	-	UBC	ubiquitin C	Genetic Information Processing; Folding, Sorting and Degradation; Ubiquitin system [BR:ko04121]	Organismal Systems; Endocrine System; PPAR signaling pathway [PATH:ko03320]
contig01679	IADK01000395	gi|363992286|gb|AEW46688.1| polyubiquitin [Ulva linza]	249	226	8e-39	83	83	100	+	polyubiquitin	gbpln	Eukaryota	Viridiplantae	Ulva	Ulva linza	TC155219 UniRef100_Q0J9W6 Cluster: Os04g0628100 protein; n=2; Oryza sativa Japonica Group|Rep: Os04g0628100 protein - Oryza sativa subsp. japonica (Rice), partial (74%)	1368	1e-139	249	249	100	+	K08770_ota-Ot12g01240	288	2e-39	83	83	100	+	UBC	ubiquitin C	Genetic Information Processing; Folding, Sorting and Degradation; Ubiquitin system [BR:ko04121]	Organismal Systems; Endocrine System; PPAR signaling pathway [PATH:ko03320]
contig01680	IADK01000396	gi|336283388|gb|AEI29169.1| ubiquitin-like protein [Vanilla planifolia]	544	95	3e-31	70	70	100	+	ubiquitin-like protein	gbpln	Eukaryota	Viridiplantae	Vanilla	Vanilla planifolia	TC155219 UniRef100_Q0J9W6 Cluster: Os04g0628100 protein; n=2; Oryza sativa Japonica Group|Rep: Os04g0628100 protein - Oryza sativa subsp. japonica (Rice), partial (74%)	1368	0	538	545	98	+	K08770_osa-4337080	392	7e-32	70	70	100	+	UBC	ubiquitin C	Genetic Information Processing; Folding, Sorting and Degradation; Ubiquitin system [BR:ko04121]	Organismal Systems; Endocrine System; PPAR signaling pathway [PATH:ko03320]
contig01681	IADK01000397	gi|320031616|gb|EFW13576.1| ubiquitin [Coccidioides posadasii str. Silveira]	253	625	3e-35	77	83	92	-	ubiquitin	gbpln	Eukaryota	Fungi	Coccidioides	Coccidioides posadasii	TC155219 UniRef100_Q0J9W6 Cluster: Os04g0628100 protein; n=2; Oryza sativa Japonica Group|Rep: Os04g0628100 protein - Oryza sativa subsp. japonica (Rice), partial (74%)	1368	1e-127	245	249	98	-	K08770_vvi-100267431	761	9e-36	74	74	100	-	UBC	ubiquitin C	Genetic Information Processing; Folding, Sorting and Degradation; Ubiquitin system [BR:ko04121]	Organismal Systems; Endocrine System; PPAR signaling pathway [PATH:ko03320]
contig01682	IADK01000398	No_hits	207	#	#	#	#	#	#	-	----	----	----	----	----	TC162814 UniRef100_A1X1E5 Cluster: Polyubiquitin; n=1; Thlaspi caerulescens|Rep: Polyubiquitin - Thlaspi caerulescens (Alpine penny-cress) (Thlaspi calaminare), partial (48%)	986	3e-83	161	163	98	-	No_hits	#	#	#	#	#	#	-	-	-	-
contig01683	IADK01000399	No_hits	189	#	#	#	#	#	#	-	----	----	----	----	----	TC157472 UniRef100_Q0J9W6 Cluster: Os04g0628100 protein; n=2; Oryza sativa Japonica Group|Rep: Os04g0628100 protein - Oryza sativa subsp. japonica (Rice), partial (78%)	1232	3e-12	39	40	97	+	#	#	#	#	#	#	#	-	-	-	-
contig01684	IADK01000400	gi|357474767|ref|XP_003607669.1| Multidrug resistance protein ABC transporter family [Medicago truncatula]gi|355508724|gb|AES89866.1| Multidrug resistance protein ABC transporter family [Medicago truncatula]	307	448	3e-34	77	89	86	+	Multidrug resistance protein ABC transporter family	gbpln	Eukaryota	Viridiplantae	Medicago	Medicago truncatula	AW010204 homologue to UniRef100_Q0J9W6 Cluster: Os04g0628100 protein; n=2; Oryza sativa Japonica Group|Rep: Os04g0628100 protein - Oryza sativa subsp. japonica (Rice), partial (27%)	661	1e-169	305	307	99	+	K02977_act-ACLA_039150	173	1e-33	72	74	97	+	RP-S27Ae, RPS27A	small subunit ribosomal protein S27Ae	Genetic Information Processing; Translation; Ribosome [PATH:ko03010]	Genetic Information Processing; Translation; Ribosome [BR:ko03011]
contig01685	IADK01000401	gi|357148706|ref|XP_003574865.1| PREDICTED: polyubiquitin-like [Brachypodium distachyon]	466	341	1e-79	154	155	99	-	PREDICTED: polyubiquitin-like	gbpln	Eukaryota	Viridiplantae	Brachypodium	Brachypodium distachyon	TC155557 UniRef100_Q0J9W6 Cluster: Os04g0628100 protein; n=2; Oryza sativa Japonica Group|Rep: Os04g0628100 protein - Oryza sativa subsp. japonica (Rice), partial (98%)	1455	0	457	466	98	-	K08770_ota-Ot12g01240	288	2e-80	154	155	99	-	UBC	ubiquitin C	Genetic Information Processing; Folding, Sorting and Degradation; Ubiquitin system [BR:ko04121]	Organismal Systems; Endocrine System; PPAR signaling pathway [PATH:ko03320]
contig01686	IADK01000402	gi|148687613|gb|EDL19560.1| ubiquitin C, isoform CRA_a [Mus musculus]gi|148687614|gb|EDL19561.1| ubiquitin C, isoform CRA_a [Mus musculus]	646	614	5e-93	93	98	94	-	ubiquitin C, isoform CRA_a	gbrod	Eukaryota	Metazoa	Mus	Mus musculus	TC155219 UniRef100_Q0J9W6 Cluster: Os04g0628100 protein; n=2; Oryza sativa Japonica Group|Rep: Os04g0628100 protein - Oryza sativa subsp. japonica (Rice), partial (74%)	1368	0	632	647	97	-	K08770_aly-ARALYDRAFT_478302	598	3e-63	73	98	74	-	UBC	ubiquitin C	Genetic Information Processing; Folding, Sorting and Degradation; Ubiquitin system [BR:ko04121]	Organismal Systems; Endocrine System; PPAR signaling pathway [PATH:ko03320]
contig01687	IADK01000403	gi|33304714|gb|AAP34625.1| ubiquitin/actin fusion protein 2 [Bigelowiella natans]	300	459	6e-11	36	39	92	-	ubiquitin/actin fusion protein 2	gbinv	Eukaryota	Rhizaria	Bigelowiella	Bigelowiella natans	TC155219 UniRef100_Q0J9W6 Cluster: Os04g0628100 protein; n=2; Oryza sativa Japonica Group|Rep: Os04g0628100 protein - Oryza sativa subsp. japonica (Rice), partial (74%)	1368	1e-136	286	300	95	-	K08770_vcn-VOLCADRAFT_75856	305	2e-11	34	34	100	-	UBC	ubiquitin C	Genetic Information Processing; Folding, Sorting and Degradation; Ubiquitin system [BR:ko04121]	Organismal Systems; Endocrine System; PPAR signaling pathway [PATH:ko03320]
contig01688	IADK01000404	gi|33304714|gb|AAP34625.1| ubiquitin/actin fusion protein 2 [Bigelowiella natans]	284	459	6e-11	36	39	92	-	ubiquitin/actin fusion protein 2	gbinv	Eukaryota	Rhizaria	Bigelowiella	Bigelowiella natans	TC155219 UniRef100_Q0J9W6 Cluster: Os04g0628100 protein; n=2; Oryza sativa Japonica Group|Rep: Os04g0628100 protein - Oryza sativa subsp. japonica (Rice), partial (74%)	1368	1e-125	270	284	95	-	K08770_vcn-VOLCADRAFT_75856	305	2e-11	34	34	100	-	UBC	ubiquitin C	Genetic Information Processing; Folding, Sorting and Degradation; Ubiquitin system [BR:ko04121]	Organismal Systems; Endocrine System; PPAR signaling pathway [PATH:ko03320]
contig01689	IADK01000405	No_hits	195	#	#	#	#	#	#	-	----	----	----	----	----	TC185652	785	3e-98	189	192	98	-	No_hits	#	#	#	#	#	#	-	-	-	-
contig01690	IADK01000406	gi|116312012|emb|CAJ86369.1| OSIGBa0117N13.13 [Oryza sativa Indica Group]gi|116312055|emb|CAJ86419.1| H0303G06.8 [Oryza sativa Indica Group]gi|125549841|gb|EAY95663.1| hypothetical protein OsI_17529 [Oryza sativa Indica Group]	636	381	e-102	192	192	100	-	OSIGBa0117N13.13	gbpln	Eukaryota	Viridiplantae	Oryza	Oryza sativa	TC158646 UniRef100_Q0J9W6 Cluster: Os04g0628100 protein; n=2; Oryza sativa Japonica Group|Rep: Os04g0628100 protein - Oryza sativa subsp. japonica (Rice), partial (76%)	1155	0	620	636	97	-	K08770_osa-4337080	392	1e-102	192	192	100	-	UBC	ubiquitin C	Genetic Information Processing; Folding, Sorting and Degradation; Ubiquitin system [BR:ko04121]	Organismal Systems; Endocrine System; PPAR signaling pathway [PATH:ko03320]
contig01693	IADK01000407	No_hits	142	#	#	#	#	#	#	-	----	----	----	----	----	TC162814 UniRef100_A1X1E5 Cluster: Polyubiquitin; n=1; Thlaspi caerulescens|Rep: Polyubiquitin - Thlaspi caerulescens (Alpine penny-cress) (Thlaspi calaminare), partial (48%)	986	9e-64	131	134	97	-	No_hits	#	#	#	#	#	#	-	-	-	-
contig01694	IADK01000408	gi|1332579|emb|CAA66667.1| polyubiquitin [Pinus sylvestris]	262	761	2e-41	87	87	100	+	polyubiquitin	gbpln	Eukaryota	Viridiplantae	Pinus	Pinus sylvestris	TC157168 UniRef100_Q41067 Cluster: Polyubiquitin; n=1; Pinus sylvestris|Rep: Polyubiquitin - Pinus sylvestris (Scots pine), complete	2565	1e-134	256	261	98	+	K08770_nhe-NECHADRAFT_59065	305	1e-41	86	87	98	+	UBC	ubiquitin C	Genetic Information Processing; Folding, Sorting and Degradation; Ubiquitin system [BR:ko04121]	Organismal Systems; Endocrine System; PPAR signaling pathway [PATH:ko03320]
contig01695	IADK01000409	No_hits	261	#	#	#	#	#	#	-	----	----	----	----	----	TC157472 UniRef100_Q0J9W6 Cluster: Os04g0628100 protein; n=2; Oryza sativa Japonica Group|Rep: Os04g0628100 protein - Oryza sativa subsp. japonica (Rice), partial (78%)	1232	1e-113	240	249	96	-	#	#	#	#	#	#	#	-	-	-	-
contig01696	IADK01000410	gi|363992286|gb|AEW46688.1| polyubiquitin [Ulva linza]	151	226	2e-19	50	50	100	+	polyubiquitin	gbpln	Eukaryota	Viridiplantae	Ulva	Ulva linza	TC191850 homologue to UniRef100_Q0J9W6 Cluster: Os04g0628100 protein; n=2; Oryza sativa Japonica Group|Rep: Os04g0628100 protein - Oryza sativa subsp. japonica (Rice), partial (60%)	1061	1e-78	150	151	99	+	K08770_nhe-NECHADRAFT_59065	305	3e-20	50	50	100	+	UBC	ubiquitin C	Genetic Information Processing; Folding, Sorting and Degradation; Ubiquitin system [BR:ko04121]	Organismal Systems; Endocrine System; PPAR signaling pathway [PATH:ko03320]
contig01697	IADK01000411	gi|339470672|gb|EGP85769.1| hypothetical protein MYCGRDRAFT_86961 [Mycosphaerella graminicola IPO323]	419	113	5e-50	100	109	91	-	hypothetical protein MYCGRDRAFT_86961	gbpln	Eukaryota	Fungi	Mycosphaerella	Mycosphaerella graminicola	TC172281 similar to UniRef100_Q6CQE3 Cluster: Kluyveromyces lactis strain NRRL Y-1140 chromosome D of strain NRRL Y- 1140 of Kluyveromyces lactis; n=2; Kluyveromyces lactis|Rep: Kluyveromyces lactis strain NRRL Y-1140 chromosome D of strain NRRL Y- 1140 of Kluyveromyces lactis - Kluyveromyces lactis (Yeast) (Candida sphaerica), partial (92%)	1191	1e-126	355	396	89	-	#	#	#	#	#	#	#	-	-	-	-
contig01698	IADK01000412	gi|344303585|gb|EGW33834.1| hypothetical protein SPAPADRAFT_70096 [Spathaspora passalidarum NRRL Y-27907]	197	69	2e-20	47	47	100	+	hypothetical protein SPAPADRAFT_70096	gbpln	Eukaryota	Fungi	Spathaspora	Spathaspora passalidarum	TC172281 similar to UniRef100_Q6CQE3 Cluster: Kluyveromyces lactis strain NRRL Y-1140 chromosome D of strain NRRL Y- 1140 of Kluyveromyces lactis; n=2; Kluyveromyces lactis|Rep: Kluyveromyces lactis strain NRRL Y-1140 chromosome D of strain NRRL Y- 1140 of Kluyveromyces lactis - Kluyveromyces lactis (Yeast) (Candida sphaerica), partial (92%)	1191	3e-89	189	197	95	-	#	#	#	#	#	#	#	-	-	-	-
contig01700	IADK01000413	gi|339470667|gb|EGP85764.1| hypothetical protein MYCGRDRAFT_45585 [Mycosphaerella graminicola IPO323]	313	61	9e-25	59	61	96	+	hypothetical protein MYCGRDRAFT_45585	gbpln	Eukaryota	Fungi	Mycosphaerella	Mycosphaerella graminicola	DR014798 similar to UniRef100_A8JJG4 Cluster: Predicted protein; n=1; Chlamydomonas reinhardtii|Rep: Predicted protein - Chlamydomonas reinhardtii, partial (71%)	733	1e-169	308	311	99	+	#	#	#	#	#	#	#	-	-	-	-
contig01704	IADK01000414	gi|357514887|ref|XP_003627732.1| ATP synthase subunit beta [Medicago truncatula]gi|355521754|gb|AET02208.1| ATP synthase subunit beta [Medicago truncatula]	181	1098	3e-22	50	59	84	+	ATP synthase subunit beta	gbpln	Eukaryota	Viridiplantae	Medicago	Medicago truncatula	TC163784	1082	2e-86	160	160	100	-	No_hits	#	#	#	#	#	#	-	-	-	-
contig01705	IADK01000415	gi|358399224|gb|EHK48567.1| hypothetical protein TRIATDRAFT_55198, partial [Trichoderma atroviride IMI 206040]	509	51	8e-18	46	49	93	+	hypothetical protein TRIATDRAFT_55198, partial	gbpln	Eukaryota	Fungi	Trichoderma	Trichoderma atroviride	TC189707	688	0	406	413	98	+	No_hits	#	#	#	#	#	#	-	-	-	-
contig01707	IADK01000416	gi|339470667|gb|EGP85764.1| hypothetical protein MYCGRDRAFT_45585 [Mycosphaerella graminicola IPO323]	226	61	2e-24	59	61	96	-	hypothetical protein MYCGRDRAFT_45585	gbpln	Eukaryota	Fungi	Mycosphaerella	Mycosphaerella graminicola	DR014798 similar to UniRef100_A8JJG4 Cluster: Predicted protein; n=1; Chlamydomonas reinhardtii|Rep: Predicted protein - Chlamydomonas reinhardtii, partial (71%)	733	1e-108	200	201	99	-	#	#	#	#	#	#	#	-	-	-	-
contig01709	IADK01000417	gi|339470672|gb|EGP85769.1| hypothetical protein MYCGRDRAFT_86961 [Mycosphaerella graminicola IPO323]	408	113	3e-46	76	83	91	+	hypothetical protein MYCGRDRAFT_86961	gbpln	Eukaryota	Fungi	Mycosphaerella	Mycosphaerella graminicola	TC185283 similar to UniRef100_Q0PWU6 Cluster: Ac1147-like protein; n=1; Diaphorina citri|Rep: Ac1147-like protein - Diaphorina citri (Asian citrus psyllid), partial (63%)	494	1e-121	259	271	95	+	#	#	#	#	#	#	#	-	-	-	-
contig01711	IADK01000418	gi|358399224|gb|EHK48567.1| hypothetical protein TRIATDRAFT_55198, partial [Trichoderma atroviride IMI 206040]	391	51	4e-14	40	42	95	-	hypothetical protein TRIATDRAFT_55198, partial	gbpln	Eukaryota	Fungi	Trichoderma	Trichoderma atroviride	TC163784	1082	1e-169	368	391	94	-	#	#	#	#	#	#	#	-	-	-	-
contig01712	IADK01000419	gi|328850145|gb|EGF99314.1| hypothetical protein MELLADRAFT_94739 [Melampsora larici-populina 98AG31]gi|328855945|gb|EGG05069.1| hypothetical protein MELLADRAFT_88315 [Melampsora larici-populina 98AG31]	1113	113	1e-30	49	65	75	-	hypothetical protein MELLADRAFT_94739	gbpln	Eukaryota	Fungi	Melampsora	Melampsora larici-populina	TC189707	688	0	498	515	96	+	#	#	#	#	#	#	#	-	-	-	-
contig01713	IADK01000420	#	126	#	#	#	#	#	#	-	----	----	----	----	----	DR014798 similar to UniRef100_A8JJG4 Cluster: Predicted protein; n=1; Chlamydomonas reinhardtii|Rep: Predicted protein - Chlamydomonas reinhardtii, partial (71%)	733	2e-61	124	126	98	-	#	#	#	#	#	#	#	-	-	-	-
contig01714	IADK01000421	gi|358057767|dbj|GAA96378.1| hypothetical protein E5Q_03044 [Mixia osmundae IAM 14324]	1032	308	3e-36	48	86	55	-	hypothetical protein E5Q_03044	gbpln	Eukaryota	Fungi	Mixia	Mixia osmundae	DR014798 similar to UniRef100_A8JJG4 Cluster: Predicted protein; n=1; Chlamydomonas reinhardtii|Rep: Predicted protein - Chlamydomonas reinhardtii, partial (71%)	733	0	538	547	98	+	#	#	#	#	#	#	#	-	-	-	-
contig01715	IADK01000422	gi|356545600|ref|XP_003541226.1| PREDICTED: uncharacterized protein LOC100801180 [Glycine max]	352	245	3e-30	58	70	82	-	PREDICTED: uncharacterized protein LOC100801180	gbenv/gbpln	Eukaryota	Viridiplantae	Glycine	Glycine max	DR014798 similar to UniRef100_A8JJG4 Cluster: Predicted protein; n=1; Chlamydomonas reinhardtii|Rep: Predicted protein - Chlamydomonas reinhardtii, partial (71%)	733	1e-123	259	271	95	-	#	#	#	#	#	#	#	-	-	-	-
contig01716	IADK01000423	gi|358057767|dbj|GAA96378.1| hypothetical protein E5Q_03044 [Mixia osmundae IAM 14324]	576	308	1e-24	47	88	53	-	hypothetical protein E5Q_03044	gbpln	Eukaryota	Fungi	Mixia	Mixia osmundae	TC189707	688	0	481	502	95	+	#	#	#	#	#	#	#	-	-	-	-
contig01717	IADK01000424	gi|339470672|gb|EGP85769.1| hypothetical protein MYCGRDRAFT_86961 [Mycosphaerella graminicola IPO323]	1144	113	1e-46	95	106	89	+	hypothetical protein MYCGRDRAFT_86961	gbpln	Eukaryota	Fungi	Mycosphaerella	Mycosphaerella graminicola	TC169384 similar to UniRef100_Q6CQE3 Cluster: Kluyveromyces lactis strain NRRL Y-1140 chromosome D of strain NRRL Y- 1140 of Kluyveromyces lactis; n=2; Kluyveromyces lactis|Rep: Kluyveromyces lactis strain NRRL Y-1140 chromosome D of strain NRRL Y- 1140 of Kluyveromyces lactis - Kluyveromyces lactis (Yeast) (Candida sphaerica), partial (89%)	1620	0	777	856	90	-	#	#	#	#	#	#	#	-	-	-	-
contig01719	IADK01000425	gi|148909897|gb|ABR18035.1| unknown [Picea sitchensis]	442	466	3e-43	87	93	93	+	unknown	gbpln	Eukaryota	Viridiplantae	Picea	Picea sitchensis	BX249297 similar to UniRef100_A9TRW3 Cluster: Predicted protein; n=1; Physcomitrella patens subsp. patens|Rep: Predicted protein - Physcomitrella patens subsp. patens, partial (20%)	665	0	433	442	97	+	#	#	#	#	#	#	#	-	-	-	-
contig01720	IADK01000426	gi|148909897|gb|ABR18035.1| unknown [Picea sitchensis]	1359	466	0	335	372	90	+	unknown	gbpln	Eukaryota	Viridiplantae	Picea	Picea sitchensis	TC161339	1040	0	874	883	98	-	#	#	#	#	#	#	#	-	-	-	-
contig01721	IADK01000427	gi|339470667|gb|EGP85764.1| hypothetical protein MYCGRDRAFT_45585 [Mycosphaerella graminicola IPO323]	411	61	4e-24	58	61	95	-	hypothetical protein MYCGRDRAFT_45585	gbpln	Eukaryota	Fungi	Mycosphaerella	Mycosphaerella graminicola	DR014798 similar to UniRef100_A8JJG4 Cluster: Predicted protein; n=1; Chlamydomonas reinhardtii|Rep: Predicted protein - Chlamydomonas reinhardtii, partial (71%)	733	0	396	411	96	-	#	#	#	#	#	#	#	-	-	-	-
contig01722	IADK01000428	gi|339470667|gb|EGP85764.1| hypothetical protein MYCGRDRAFT_45585 [Mycosphaerella graminicola IPO323]	426	61	9e-25	59	61	96	+	hypothetical protein MYCGRDRAFT_45585	gbpln	Eukaryota	Fungi	Mycosphaerella	Mycosphaerella graminicola	DR014798 similar to UniRef100_A8JJG4 Cluster: Predicted protein; n=1; Chlamydomonas reinhardtii|Rep: Predicted protein - Chlamydomonas reinhardtii, partial (71%)	733	0	410	427	96	+	#	#	#	#	#	#	#	-	-	-	-
contig01723	IADK01000429	No_hits	121	#	#	#	#	#	#	-	----	----	----	----	----	DR014798 similar to UniRef100_A8JJG4 Cluster: Predicted protein; n=1; Chlamydomonas reinhardtii|Rep: Predicted protein - Chlamydomonas reinhardtii, partial (71%)	733	5e-37	110	121	90	-	No_hits	#	#	#	#	#	#	-	-	-	-
contig01724	IADK01000430	gi|358399225|gb|EHK48568.1| hypothetical protein TRIATDRAFT_255346 [Trichoderma atroviride IMI 206040]	403	59	9e-28	54	59	91	-	hypothetical protein TRIATDRAFT_255346	gbpln	Eukaryota	Fungi	Trichoderma	Trichoderma atroviride	DR014798 similar to UniRef100_A8JJG4 Cluster: Predicted protein; n=1; Chlamydomonas reinhardtii|Rep: Predicted protein - Chlamydomonas reinhardtii, partial (71%)	733	1e-168	326	334	97	+	#	#	#	#	#	#	#	-	-	-	-
contig01725	IADK01000431	gi|344303585|gb|EGW33834.1| hypothetical protein SPAPADRAFT_70096 [Spathaspora passalidarum NRRL Y-27907]	292	69	6e-18	45	51	88	+	hypothetical protein SPAPADRAFT_70096	gbpln	Eukaryota	Fungi	Spathaspora	Spathaspora passalidarum	TC172281 similar to UniRef100_Q6CQE3 Cluster: Kluyveromyces lactis strain NRRL Y-1140 chromosome D of strain NRRL Y- 1140 of Kluyveromyces lactis; n=2; Kluyveromyces lactis|Rep: Kluyveromyces lactis strain NRRL Y-1140 chromosome D of strain NRRL Y- 1140 of Kluyveromyces lactis - Kluyveromyces lactis (Yeast) (Candida sphaerica), partial (92%)	1191	3e-74	188	204	92	-	#	#	#	#	#	#	#	-	-	-	-
contig01726	IADK01000432	gi|339470672|gb|EGP85769.1| hypothetical protein MYCGRDRAFT_86961 [Mycosphaerella graminicola IPO323]	344	113	7e-54	103	106	97	+	hypothetical protein MYCGRDRAFT_86961	gbpln	Eukaryota	Fungi	Mycosphaerella	Mycosphaerella graminicola	TC169384 similar to UniRef100_Q6CQE3 Cluster: Kluyveromyces lactis strain NRRL Y-1140 chromosome D of strain NRRL Y- 1140 of Kluyveromyces lactis; n=2; Kluyveromyces lactis|Rep: Kluyveromyces lactis strain NRRL Y-1140 chromosome D of strain NRRL Y- 1140 of Kluyveromyces lactis - Kluyveromyces lactis (Yeast) (Candida sphaerica), partial (89%)	1620	1e-130	270	282	95	-	#	#	#	#	#	#	#	-	-	-	-
contig01727	IADK01000433	gi|344303585|gb|EGW33834.1| hypothetical protein SPAPADRAFT_70096 [Spathaspora passalidarum NRRL Y-27907]	270	69	2e-18	45	51	88	+	hypothetical protein SPAPADRAFT_70096	gbpln	Eukaryota	Fungi	Spathaspora	Spathaspora passalidarum	TC169384 similar to UniRef100_Q6CQE3 Cluster: Kluyveromyces lactis strain NRRL Y-1140 chromosome D of strain NRRL Y- 1140 of Kluyveromyces lactis; n=2; Kluyveromyces lactis|Rep: Kluyveromyces lactis strain NRRL Y-1140 chromosome D of strain NRRL Y- 1140 of Kluyveromyces lactis - Kluyveromyces lactis (Yeast) (Candida sphaerica), partial (89%)	1620	9e-84	240	268	89	+	#	#	#	#	#	#	#	-	-	-	-
contig01728	IADK01000434	gi|344303585|gb|EGW33834.1| hypothetical protein SPAPADRAFT_70096 [Spathaspora passalidarum NRRL Y-27907]	160	69	2e-20	49	52	94	+	hypothetical protein SPAPADRAFT_70096	gbpln	Eukaryota	Fungi	Spathaspora	Spathaspora passalidarum	TC172281 similar to UniRef100_Q6CQE3 Cluster: Kluyveromyces lactis strain NRRL Y-1140 chromosome D of strain NRRL Y- 1140 of Kluyveromyces lactis; n=2; Kluyveromyces lactis|Rep: Kluyveromyces lactis strain NRRL Y-1140 chromosome D of strain NRRL Y- 1140 of Kluyveromyces lactis - Kluyveromyces lactis (Yeast) (Candida sphaerica), partial (92%)	1191	4e-57	138	147	93	-	#	#	#	#	#	#	#	-	-	-	-
contig01730	IADK01000435	gi|339470672|gb|EGP85769.1| hypothetical protein MYCGRDRAFT_86961 [Mycosphaerella graminicola IPO323]	537	113	9e-53	101	110	91	+	hypothetical protein MYCGRDRAFT_86961	gbpln	Eukaryota	Fungi	Mycosphaerella	Mycosphaerella graminicola	TC169384 similar to UniRef100_Q6CQE3 Cluster: Kluyveromyces lactis strain NRRL Y-1140 chromosome D of strain NRRL Y- 1140 of Kluyveromyces lactis; n=2; Kluyveromyces lactis|Rep: Kluyveromyces lactis strain NRRL Y-1140 chromosome D of strain NRRL Y- 1140 of Kluyveromyces lactis - Kluyveromyces lactis (Yeast) (Candida sphaerica), partial (89%)	1620	1e-173	446	492	90	-	#	#	#	#	#	#	#	-	-	-	-
contig01732	IADK01000436	No_hits	113	#	#	#	#	#	#	-	----	----	----	----	----	No_hits	#	#	#	#	#	#	#	#	#	#	#	#	#	-	-	-	-
contig01733	IADK01000437	gi|327381108|gb|AEA52584.1| Conserved protein [Lactobacillus casei LC2W]gi|327381768|gb|AEA53244.1| Conserved protein [Lactobacillus casei LC2W]gi|327381784|gb|AEA53260.1| Conserved protein [Lactobacillus casei LC2W]gi|327382862|gb|AEA54338.1| Conserved protein [Lactobacillus casei LC2W]gi|327383531|gb|AEA55007.1| Conserved protein [Lactobacillus casei LC2W]gi|327384283|gb|AEA55757.1| Conserved p…	210	131	1e-14	42	69	60	-	Conserved protein	gbbct	Bacteria	Firmicutes	Lactobacillus	Lactobacillus casei	TC198199	670	1e-11	50	55	90	-	#	#	#	#	#	#	#	-	-	-	-
contig01734	IADK01000438	gi|327381108|gb|AEA52584.1| Conserved protein [Lactobacillus casei LC2W]gi|327381768|gb|AEA53244.1| Conserved protein [Lactobacillus casei LC2W]gi|327381784|gb|AEA53260.1| Conserved protein [Lactobacillus casei LC2W]gi|327382862|gb|AEA54338.1| Conserved protein [Lactobacillus casei LC2W]gi|327383531|gb|AEA55007.1| Conserved protein [Lactobacillus casei LC2W]gi|327384283|gb|AEA55757.1| Conserved p…	210	131	3e-16	44	69	63	-	Conserved protein	gbbct	Bacteria	Firmicutes	Lactobacillus	Lactobacillus casei	TC198199	670	2e-16	52	55	94	-	#	#	#	#	#	#	#	-	-	-	-
contig01735	IADK01000439	#	225	#	#	#	#	#	#	-	----	----	----	----	----	CA305459 similar to UniRef100_Q0MX19 Cluster: Leucine rich protein; n=1; Arachis hypogaea|Rep: Leucine rich protein - Arachis hypogaea (Peanut), partial (21%)	494	4e-27	64	65	98	+	No_hits	#	#	#	#	#	#	-	-	-	-
contig01736	IADK01000440	#	226	#	#	#	#	#	#	-	----	----	----	----	----	CA305459 similar to UniRef100_Q0MX19 Cluster: Leucine rich protein; n=1; Arachis hypogaea|Rep: Leucine rich protein - Arachis hypogaea (Peanut), partial (21%)	494	4e-27	64	65	98	-	No_hits	#	#	#	#	#	#	-	-	-	-
contig01737	IADK01000441	gi|297182495|gb|ADI18657.1| hypothetical protein [uncultured Acidobacteria bacterium HF4000_26D02]	209	165	7e-14	41	69	59	+	hypothetical protein	gbenv	Bacteria	Acidobacteria	uncultured	uncultured Acidobacteria	TC185073	467	3e-12	76	88	86	+	#	#	#	#	#	#	#	-	-	-	-
contig01738	IADK01000442	No_hits	115	#	#	#	#	#	#	-	----	----	----	----	----	No_hits	#	#	#	#	#	#	No_hits	#	#	#	#	#	#	-	-	-	-
contig01739	IADK01000443	#	222	#	#	#	#	#	#	-	----	----	----	----	----	No_hits	#	#	#	#	#	#	#	#	#	#	#	#	#	-	-	-	-
contig01741	IADK01000444	gi|335041355|ref|ZP_08534440.1| hypothetical protein CathTA2_0037 [Caldalkalibacillus thermarum TA2.A1]gi|334178754|gb|EGL81434.1| hypothetical protein CathTA2_0037 [Caldalkalibacillus thermarum TA2.A1]	262	169	4e-11	45	79	56	-	hypothetical protein CathTA2_0037	gbbct	Bacteria	Firmicutes	Caldalkalibacillus	Caldalkalibacillus thermarum	DR090130	730	9e-16	85	98	86	+	No_hits	#	#	#	#	#	#	-	-	-	-
contig01743	IADK01000445	gi|297182495|gb|ADI18657.1| hypothetical protein [uncultured Acidobacteria bacterium HF4000_26D02]	378	165	1e-23	64	126	50	-	hypothetical protein	gbenv	Bacteria	Acidobacteria	uncultured	uncultured Acidobacteria	CK909779	359	9e-17	95	112	84	+	#	#	#	#	#	#	#	-	-	-	-
contig01749	IADK01000446	gi|225848718|ref|YP_002728882.1| hypothetical protein SULAZ_0908 [Sulfurihydrogenibium azorense Az-Fu1]gi|225849431|ref|YP_002729595.1| hypothetical protein SULAZ_1633 [Sulfurihydrogenibium azorense Az-Fu1]gi|225643374|gb|ACN98424.1| conserved hypothetical protein [Sulfurihydrogenibium azorense Az-Fu1]gi|225643791|gb|ACN98841.1| conserved hypothetical protein [Sulfurihydrogenibium azorense Az-Fu1]	253	183	7e-12	42	74	56	+	hypothetical protein SULAZ_0908	gbbct	Bacteria	Aquificae	Sulfurihydrogenibium	Sulfurihydrogenibium azorense	#	#	#	#	#	#	#	#	#	#	#	#	#	#	-	-	-	-
contig01750	IADK01000447	gi|225848718|ref|YP_002728882.1| hypothetical protein SULAZ_0908 [Sulfurihydrogenibium azorense Az-Fu1]gi|225849431|ref|YP_002729595.1| hypothetical protein SULAZ_1633 [Sulfurihydrogenibium azorense Az-Fu1]gi|225643374|gb|ACN98424.1| conserved hypothetical protein [Sulfurihydrogenibium azorense Az-Fu1]gi|225643791|gb|ACN98841.1| conserved hypothetical protein [Sulfurihydrogenibium azorense Az-Fu1]	942	183	9e-39	69	117	58	+	hypothetical protein SULAZ_0908	gbbct	Bacteria	Aquificae	Sulfurihydrogenibium	Sulfurihydrogenibium azorense	CA305560	488	5e-39	148	170	87	-	#	#	#	#	#	#	#	-	-	-	-
contig01751	IADK01000448	gi|189337863|dbj|BAG46932.1| cell wall-associated hydrolase [Burkholderia multivorans ATCC 17616]	476	234	1e-52	109	143	76	+	cell wall-associated hydrolase	gbbct	Bacteria	Proteobacteria	Burkholderia	Burkholderia multivorans	TC197990 homologue to UniRef100_Q9ZRX0 Cluster: Translationally-controlled tumor protein homolog; n=1; Pseudotsuga menziesii|Rep: Translationally-controlled tumor protein homolog - Pseudotsuga menziesii (Douglas-fir), complete	1505	3e-82	356	422	84	-	#	#	#	#	#	#	#	-	-	-	-
contig01752	IADK01000449	gi|182701798|ref|ZP_02955130.1| conserved hypothetical protein [Clostridium botulinum NCTC 2916]gi|226947257|ref|YP_002802348.1| hypothetical protein CLM_0051 [Clostridium botulinum A2 str. Kyoto]gi|226947260|ref|YP_002802351.1| hypothetical protein CLM_0058 [Clostridium botulinum A2 str. Kyoto]gi|226947264|ref|YP_002802355.1| hypothetical protein CLM_0066 [Clostridium botulinum A2 str. Kyoto]gi|…	542	151	1e-22	46	81	56	+	conserved hypothetical protein	gbbct	Bacteria	Firmicutes	Clostridium	Clostridium botulinum	TC198786 similar to UniRef100_Q0MX19 Cluster: Leucine rich protein; n=1; Arachis hypogaea|Rep: Leucine rich protein - Arachis hypogaea (Peanut), partial (35%)	898	2e-12	88	105	83	+	#	#	#	#	#	#	#	-	-	-	-
contig01753	IADK01000450	gi|78033430|emb|CAJ30045.1| conserved hypothetical protein [Magnetospirillum gryphiswaldense MSR-1]	1144	259	2e-38	61	108	56	+	conserved hypothetical protein	gbbct	Bacteria	Proteobacteria	Magnetospirillum	Magnetospirillum gryphiswaldense	TC192770	1218	2e-29	118	134	88	+	#	#	#	#	#	#	#	-	-	-	-
contig01754	IADK01000451	#	159	#	#	#	#	#	#	-	----	----	----	----	----	CK909779	359	8e-15	94	112	83	-	#	#	#	#	#	#	#	-	-	-	-
contig01755	IADK01000452	gi|313112585|ref|ZP_07798245.1| conserved domain protein [Faecalibacterium cf. prausnitzii KLE1255]gi|310625096|gb|EFQ08391.1| conserved domain protein [Faecalibacterium cf. prausnitzii KLE1255]	525	242	7e-35	55	100	55	-	conserved domain protein	gbbct	Bacteria	Firmicutes	Faecalibacterium	Faecalibacterium cf.	CA305560	488	2e-46	154	170	90	+	#	#	#	#	#	#	#	-	-	-	-
contig01757	IADK01000453	gi|182701798|ref|ZP_02955130.1| conserved hypothetical protein [Clostridium botulinum NCTC 2916]gi|226947257|ref|YP_002802348.1| hypothetical protein CLM_0051 [Clostridium botulinum A2 str. Kyoto]gi|226947260|ref|YP_002802351.1| hypothetical protein CLM_0058 [Clostridium botulinum A2 str. Kyoto]gi|226947264|ref|YP_002802355.1| hypothetical protein CLM_0066 [Clostridium botulinum A2 str. Kyoto]gi|…	515	151	2e-19	73	148	49	-	conserved hypothetical protein	gbbct	Bacteria	Firmicutes	Clostridium	Clostridium botulinum	TC190415 homologue to UniRef100_A4QMB9 Cluster: ORF124; n=1; Pinus koraiensis|Rep: ORF124 - Pinus koraiensis (Korean pine), complete	2675	1e-10	40	42	95	+	#	#	#	#	#	#	#	-	-	-	-
contig01758	IADK01000454	gi|154500789|ref|ZP_02038827.1| hypothetical protein BACCAP_04470 [Bacteroides capillosus ATCC 29799]gi|150270406|gb|EDM97729.1| hypothetical protein BACCAP_04470 [Bacteroides capillosus ATCC 29799]	161	81	3e-11	31	37	83	-	hypothetical protein BACCAP_04470	gbbct	Bacteria	Bacteroidetes	Bacteroides	Bacteroides capillosus	CK909779	359	4e-17	95	112	84	+	#	#	#	#	#	#	#	-	-	-	-
contig01759	IADK01000455	No_hits	131	#	#	#	#	#	#	-	----	----	----	----	----	#	#	#	#	#	#	#	No_hits	#	#	#	#	#	#	-	-	-	-
contig01760	IADK01000456	gi|182701798|ref|ZP_02955130.1| conserved hypothetical protein [Clostridium botulinum NCTC 2916]gi|226947257|ref|YP_002802348.1| hypothetical protein CLM_0051 [Clostridium botulinum A2 str. Kyoto]gi|226947260|ref|YP_002802351.1| hypothetical protein CLM_0058 [Clostridium botulinum A2 str. Kyoto]gi|226947264|ref|YP_002802355.1| hypothetical protein CLM_0066 [Clostridium botulinum A2 str. Kyoto]gi|…	463	151	4e-18	40	83	48	-	conserved hypothetical protein	gbbct	Bacteria	Firmicutes	Clostridium	Clostridium botulinum	TC198786 similar to UniRef100_Q0MX19 Cluster: Leucine rich protein; n=1; Arachis hypogaea|Rep: Leucine rich protein - Arachis hypogaea (Peanut), partial (35%)	898	2e-12	88	105	83	-	#	#	#	#	#	#	#	-	-	-	-
contig01761	IADK01000457	gi|94731838|emb|CAJ55201.1| NA [Lawsonia intracellularis PHE/MN1-00]	463	164	6e-12	29	56	51	-	NA	gbbct	Bacteria	Proteobacteria	Lawsonia	Lawsonia intracellularis	CO158830 similar to UniRef100_A7QEC9 Cluster: Chromosome chr1 scaffold_84, whole genome shotgun sequence; n=1; Vitis vinifera|Rep: Chromosome chr1 scaffold_84, whole genome shotgun sequence - Vitis vinifera (Grape), partial (10%)	256	1e-10	67	78	85	+	#	#	#	#	#	#	#	-	-	-	-
contig01762	IADK01000458	gi|357498827|ref|XP_003619702.1| Ubiquitin-like protein [Medicago truncatula]gi|355494717|gb|AES75920.1| Ubiquitin-like protein [Medicago truncatula]	312	245	2e-24	58	60	96	+	Ubiquitin-like protein	gbpln	Eukaryota	Viridiplantae	Medicago	Medicago truncatula	TC167326 UniRef100_A4S5I2 Cluster: Predicted protein; n=2; Viridiplantae|Rep: Predicted protein - Ostreococcus lucimarinus (strain CCE9901), partial (80%)	1257	1e-118	250	262	95	+	K02977_bmy-Bm1_09050	193	5e-25	57	59	96	+	RP-S27Ae, RPS27A	small subunit ribosomal protein S27Ae	Genetic Information Processing; Translation; Ribosome [PATH:ko03010]	Genetic Information Processing; Translation; Ribosome [BR:ko03011]
contig01763	IADK01000459	gi|363992286|gb|AEW46688.1| polyubiquitin [Ulva linza]	183	226	8e-26	60	60	100	+	polyubiquitin	gbpln	Eukaryota	Viridiplantae	Ulva	Ulva linza	TC180369 homologue to UniRef100_A1X1E5 Cluster: Polyubiquitin; n=1; Thlaspi caerulescens|Rep: Polyubiquitin - Thlaspi caerulescens (Alpine penny-cress) (Thlaspi calaminare), partial (56%)	712	7e-93	180	183	98	+	K08770_mgl-MGL_1040	154	2e-26	60	60	100	+	UBC	ubiquitin C	Genetic Information Processing; Folding, Sorting and Degradation; Ubiquitin system [BR:ko04121]	Organismal Systems; Endocrine System; PPAR signaling pathway [PATH:ko03320]
contig01764	IADK01000460	gi|363992286|gb|AEW46688.1| polyubiquitin [Ulva linza]	217	226	1e-31	71	71	100	+	polyubiquitin	gbpln	Eukaryota	Viridiplantae	Ulva	Ulva linza	TC167326 UniRef100_A4S5I2 Cluster: Predicted protein; n=2; Viridiplantae|Rep: Predicted protein - Ostreococcus lucimarinus (strain CCE9901), partial (80%)	1257	1e-116	213	214	99	+	K08770_ota-Ot12g01240	288	2e-32	71	71	100	+	UBC	ubiquitin C	Genetic Information Processing; Folding, Sorting and Degradation; Ubiquitin system [BR:ko04121]	Organismal Systems; Endocrine System; PPAR signaling pathway [PATH:ko03320]
contig01767	IADK01000461	gi|356548684|ref|XP_003542730.1| PREDICTED: polyubiquitin 10-like [Glycine max]	263	457	7e-28	63	64	98	-	PREDICTED: polyubiquitin 10-like	gbenv/gbpln	Eukaryota	Viridiplantae	Glycine	Glycine max	TC167326 UniRef100_A4S5I2 Cluster: Predicted protein; n=2; Viridiplantae|Rep: Predicted protein - Ostreococcus lucimarinus (strain CCE9901), partial (80%)	1257	1e-111	247	262	94	-	K08770_vvi-100267431	761	1e-28	63	64	98	-	UBC	ubiquitin C	Genetic Information Processing; Folding, Sorting and Degradation; Ubiquitin system [BR:ko04121]	Organismal Systems; Endocrine System; PPAR signaling pathway [PATH:ko03320]
contig01768	IADK01000462	No_hits	192	#	#	#	#	#	#	-	----	----	----	----	----	TC169765 UniRef100_A4S5I2 Cluster: Predicted protein; n=2; Viridiplantae|Rep: Predicted protein - Ostreococcus lucimarinus (strain CCE9901), partial (64%)	1055	1e-48	128	137	93	-	No_hits	#	#	#	#	#	#	-	-	-	-
contig01769	IADK01000463	gi|356548684|ref|XP_003542730.1| PREDICTED: polyubiquitin 10-like [Glycine max]	263	457	7e-28	63	64	98	-	PREDICTED: polyubiquitin 10-like	gbenv/gbpln	Eukaryota	Viridiplantae	Glycine	Glycine max	TC167326 UniRef100_A4S5I2 Cluster: Predicted protein; n=2; Viridiplantae|Rep: Predicted protein - Ostreococcus lucimarinus (strain CCE9901), partial (80%)	1257	1e-110	240	253	94	-	K08770_vvi-100267431	761	1e-28	63	64	98	-	UBC	ubiquitin C	Genetic Information Processing; Folding, Sorting and Degradation; Ubiquitin system [BR:ko04121]	Organismal Systems; Endocrine System; PPAR signaling pathway [PATH:ko03320]
contig01772	IADK01000464	gi|145352566|ref|XP_001420612.1| predicted protein [Ostreococcus lucimarinus CCE9901]gi|144580847|gb|ABO98905.1| predicted protein [Ostreococcus lucimarinus CCE9901]	193	381	2e-25	58	58	100	+	predicted protein	gbpln	Eukaryota	Viridiplantae	Ostreococcus	Ostreococcus lucimarinus	TC189859 UniRef100_A4S5I2 Cluster: Predicted protein; n=2; Viridiplantae|Rep: Predicted protein - Ostreococcus lucimarinus (strain CCE9901), partial (21%)	513	1e-103	192	193	99	-	K08770_olu-OSTLU_26775	381	3e-26	58	58	100	+	UBC	ubiquitin C	Genetic Information Processing; Folding, Sorting and Degradation; Ubiquitin system [BR:ko04121]	Organismal Systems; Endocrine System; PPAR signaling pathway [PATH:ko03320]
contig01773	IADK01000465	No_hits	156	#	#	#	#	#	#	-	----	----	----	----	----	TC196934 UniRef100_A4S5I2 Cluster: Predicted protein; n=2; Viridiplantae|Rep: Predicted protein - Ostreococcus lucimarinus (strain CCE9901), partial (62%)	1301	4e-72	151	156	96	-	No_hits	#	#	#	#	#	#	-	-	-	-
contig01774	IADK01000466	No_hits	157	#	#	#	#	#	#	-	----	----	----	----	----	TC189859 UniRef100_A4S5I2 Cluster: Predicted protein; n=2; Viridiplantae|Rep: Predicted protein - Ostreococcus lucimarinus (strain CCE9901), partial (21%)	513	6e-65	152	161	94	+	No_hits	#	#	#	#	#	#	-	-	-	-
contig01775	IADK01000467	No_hits	148	#	#	#	#	#	#	-	----	----	----	----	----	TC189859 UniRef100_A4S5I2 Cluster: Predicted protein; n=2; Viridiplantae|Rep: Predicted protein - Ostreococcus lucimarinus (strain CCE9901), partial (21%)	513	5e-59	142	150	94	+	No_hits	#	#	#	#	#	#	-	-	-	-
contig01776	IADK01000468	gi|350420431|ref|XP_003492506.1| PREDICTED: polyubiquitin-like [Bombus impatiens]	388	471	2e-27	64	69	92	+	PREDICTED: polyubiquitin-like	gbinv	Eukaryota	Metazoa	Bombus	Bombus impatiens	TC196934 UniRef100_A4S5I2 Cluster: Predicted protein; n=2; Viridiplantae|Rep: Predicted protein - Ostreococcus lucimarinus (strain CCE9901), partial (62%)	1301	1e-123	356	403	88	+	K08770_olu-OSTLU_26775	381	3e-26	58	58	100	+	UBC	ubiquitin C	Genetic Information Processing; Folding, Sorting and Degradation; Ubiquitin system [BR:ko04121]	Organismal Systems; Endocrine System; PPAR signaling pathway [PATH:ko03320]
contig01777	IADK01000469	gi|145352566|ref|XP_001420612.1| predicted protein [Ostreococcus lucimarinus CCE9901]gi|144580847|gb|ABO98905.1| predicted protein [Ostreococcus lucimarinus CCE9901]	530	381	1e-34	75	75	100	-	predicted protein	gbpln	Eukaryota	Viridiplantae	Ostreococcus	Ostreococcus lucimarinus	TC167326 UniRef100_A4S5I2 Cluster: Predicted protein; n=2; Viridiplantae|Rep: Predicted protein - Ostreococcus lucimarinus (strain CCE9901), partial (80%)	1257	0	438	455	96	-	K08770_olu-OSTLU_26775	381	3e-35	75	75	100	-	UBC	ubiquitin C	Genetic Information Processing; Folding, Sorting and Degradation; Ubiquitin system [BR:ko04121]	Organismal Systems; Endocrine System; PPAR signaling pathway [PATH:ko03320]
contig01778	IADK01000470	gi|363992286|gb|AEW46688.1| polyubiquitin [Ulva linza]	154	226	6e-21	51	51	100	+	polyubiquitin	gbpln	Eukaryota	Viridiplantae	Ulva	Ulva linza	TC167326 UniRef100_A4S5I2 Cluster: Predicted protein; n=2; Viridiplantae|Rep: Predicted protein - Ostreococcus lucimarinus (strain CCE9901), partial (80%)	1257	1e-75	151	154	98	+	K08770_ota-Ot12g01240	288	1e-21	51	51	100	+	UBC	ubiquitin C	Genetic Information Processing; Folding, Sorting and Degradation; Ubiquitin system [BR:ko04121]	Organismal Systems; Endocrine System; PPAR signaling pathway [PATH:ko03320]
contig01780	IADK01000471	gi|363992286|gb|AEW46688.1| polyubiquitin [Ulva linza]	310	226	2e-50	103	103	100	-	polyubiquitin	gbpln	Eukaryota	Viridiplantae	Ulva	Ulva linza	TC167326 UniRef100_A4S5I2 Cluster: Predicted protein; n=2; Viridiplantae|Rep: Predicted protein - Ostreococcus lucimarinus (strain CCE9901), partial (80%)	1257	1e-165	305	309	98	-	K08770_ota-Ot12g01240	288	3e-51	103	103	100	-	UBC	ubiquitin C	Genetic Information Processing; Folding, Sorting and Degradation; Ubiquitin system [BR:ko04121]	Organismal Systems; Endocrine System; PPAR signaling pathway [PATH:ko03320]
contig01781	IADK01000472	gi|357474767|ref|XP_003607669.1| Multidrug resistance protein ABC transporter family [Medicago truncatula]gi|355508724|gb|AES89866.1| Multidrug resistance protein ABC transporter family [Medicago truncatula]	240	448	7e-19	54	78	69	+	Multidrug resistance protein ABC transporter family	gbpln	Eukaryota	Viridiplantae	Medicago	Medicago truncatula	TC167326 UniRef100_A4S5I2 Cluster: Predicted protein; n=2; Viridiplantae|Rep: Predicted protein - Ostreococcus lucimarinus (strain CCE9901), partial (80%)	1257	1e-128	233	234	99	+	K02977_bmy-Bm1_09050	193	1e-18	46	48	95	+	RP-S27Ae, RPS27A	small subunit ribosomal protein S27Ae	Genetic Information Processing; Translation; Ribosome [PATH:ko03010]	Genetic Information Processing; Translation; Ribosome [BR:ko03011]
contig01782	IADK01000473	gi|363992286|gb|AEW46688.1| polyubiquitin [Ulva linza]	283	226	5e-45	94	94	100	-	polyubiquitin	gbpln	Eukaryota	Viridiplantae	Ulva	Ulva linza	TC167326 UniRef100_A4S5I2 Cluster: Predicted protein; n=2; Viridiplantae|Rep: Predicted protein - Ostreococcus lucimarinus (strain CCE9901), partial (80%)	1257	1e-152	279	282	98	-	K08770_ota-Ot12g01240	288	9e-46	94	94	100	-	UBC	ubiquitin C	Genetic Information Processing; Folding, Sorting and Degradation; Ubiquitin system [BR:ko04121]	Organismal Systems; Endocrine System; PPAR signaling pathway [PATH:ko03320]
contig01784	IADK01000474	gi|363992286|gb|AEW46688.1| polyubiquitin [Ulva linza]	154	226	6e-21	51	51	100	+	polyubiquitin	gbpln	Eukaryota	Viridiplantae	Ulva	Ulva linza	TC167326 UniRef100_A4S5I2 Cluster: Predicted protein; n=2; Viridiplantae|Rep: Predicted protein - Ostreococcus lucimarinus (strain CCE9901), partial (80%)	1257	3e-76	149	151	98	+	K08770_ota-Ot12g01240	288	1e-21	51	51	100	+	UBC	ubiquitin C	Genetic Information Processing; Folding, Sorting and Degradation; Ubiquitin system [BR:ko04121]	Organismal Systems; Endocrine System; PPAR signaling pathway [PATH:ko03320]
contig01785	IADK01000475	gi|2760345|gb|AAB95250.1| ubiquitin [Arabidopsis thaliana]	393	304	4e-62	124	126	98	-	ubiquitin	gbpln	Eukaryota	Viridiplantae	Arabidopsis	Arabidopsis thaliana	TC170194 UniRef100_A4S5I2 Cluster: Predicted protein; n=2; Viridiplantae|Rep: Predicted protein - Ostreococcus lucimarinus (strain CCE9901), partial (80%)	1377	0	381	391	97	-	K08770_uma-UM02073.1	387	1e-62	122	123	99	-	UBC	ubiquitin C	Genetic Information Processing; Folding, Sorting and Degradation; Ubiquitin system [BR:ko04121]	Organismal Systems; Endocrine System; PPAR signaling pathway [PATH:ko03320]
contig01787	IADK01000476	gi|363992286|gb|AEW46688.1| polyubiquitin [Ulva linza]	347	226	2e-57	115	115	100	-	polyubiquitin	gbpln	Eukaryota	Viridiplantae	Ulva	Ulva linza	TC167326 UniRef100_A4S5I2 Cluster: Predicted protein; n=2; Viridiplantae|Rep: Predicted protein - Ostreococcus lucimarinus (strain CCE9901), partial (80%)	1257	1e-176	335	343	97	-	K08770_ota-Ot12g01240	288	5e-58	115	115	100	-	UBC	ubiquitin C	Genetic Information Processing; Folding, Sorting and Degradation; Ubiquitin system [BR:ko04121]	Organismal Systems; Endocrine System; PPAR signaling pathway [PATH:ko03320]
contig01788	IADK01000477	gi|363992286|gb|AEW46688.1| polyubiquitin [Ulva linza]	499	226	5e-87	166	166	100	-	polyubiquitin	gbpln	Eukaryota	Viridiplantae	Ulva	Ulva linza	TC167326 UniRef100_A4S5I2 Cluster: Predicted protein; n=2; Viridiplantae|Rep: Predicted protein - Ostreococcus lucimarinus (strain CCE9901), partial (80%)	1257	0	493	498	98	-	K08770_ota-Ot12g01240	288	1e-87	166	166	100	-	UBC	ubiquitin C	Genetic Information Processing; Folding, Sorting and Degradation; Ubiquitin system [BR:ko04121]	Organismal Systems; Endocrine System; PPAR signaling pathway [PATH:ko03320]
contig01789	IADK01000478	gi|145352566|ref|XP_001420612.1| predicted protein [Ostreococcus lucimarinus CCE9901]gi|144580847|gb|ABO98905.1| predicted protein [Ostreococcus lucimarinus CCE9901]	537	381	1e-59	117	118	99	-	predicted protein	gbpln	Eukaryota	Viridiplantae	Ostreococcus	Ostreococcus lucimarinus	TC167326 UniRef100_A4S5I2 Cluster: Predicted protein; n=2; Viridiplantae|Rep: Predicted protein - Ostreococcus lucimarinus (strain CCE9901), partial (80%)	1257	0	513	541	94	-	K08770_olu-OSTLU_26775	381	3e-60	117	118	99	-	UBC	ubiquitin C	Genetic Information Processing; Folding, Sorting and Degradation; Ubiquitin system [BR:ko04121]	Organismal Systems; Endocrine System; PPAR signaling pathway [PATH:ko03320]
contig01790	IADK01000479	gi|148910037|gb|ABR18102.1| unknown [Picea sitchensis]	2143	363	0	348	363	95	-	unknown	gbpln	Eukaryota	Viridiplantae	Picea	Picea sitchensis	TC170848 similar to UniRef100_A7PM17 Cluster: Chromosome chr14 scaffold_21, whole genome shotgun sequence; n=1; Vitis vinifera|Rep: Chromosome chr14 scaffold_21, whole genome shotgun sequence - Vitis vinifera (Grape), partial (91%)	1944	0	1651	1662	99	-	K04419_mdo-100030111	834	1e-38	99	269	36	-	MAP3K11, MLK3	mitogen-activated protein kinase kinase kinase 11	Metabolism; Enzyme Families; Protein kinases [BR:ko01001]	Environmental Information Processing; Signal Transduction; MAPK signaling pathway [PATH:ko04010]
contig01791	IADK01000480	gi|167859793|gb|ACA04850.1| senescence-associated protein [Picea abies]	302	157	2e-43	86	88	97	-	senescence-associated protein	gbpln	Eukaryota	Viridiplantae	Picea	Picea abies	TC195363 homologue to UniRef100_A9TVA3 Cluster: Predicted protein; n=5; Physcomitrella patens subsp. patens|Rep: Predicted protein - Physcomitrella patens subsp. patens, partial (87%)	879	1e-171	302	302	100	-	#	#	#	#	#	#	#	-	-	-	-
contig01792	IADK01000481	gi|116781447|gb|ABK22103.1| unknown [Picea sitchensis]	888	324	4e-48	95	100	95	+	unknown	gbpln	Eukaryota	Viridiplantae	Picea	Picea sitchensis	TC172452 weakly similar to UniRef100_A7NWH4 Cluster: Chromosome chr5 scaffold_2, whole genome shotgun sequence; n=1; Vitis vinifera|Rep: Chromosome chr5 scaffold_2, whole genome shotgun sequence - Vitis vinifera (Grape), partial (85%)	1596	0	745	765	97	+	K04708_pop-POPTR_770239	291	3e-29	60	94	63	+	E1.1.1.102	3-dehydrosphinganine reductase	Metabolism; Lipid Metabolism; Sphingolipid metabolism [PATH:ko00600]
contig01793	IADK01000482	gi|357514887|ref|XP_003627732.1| ATP synthase subunit beta [Medicago truncatula]gi|355521754|gb|AET02208.1| ATP synthase subunit beta [Medicago truncatula]	275	1098	1e-19	52	91	57	-	ATP synthase subunit beta	gbpln	Eukaryota	Viridiplantae	Medicago	Medicago truncatula	TC195363 homologue to UniRef100_A9TVA3 Cluster: Predicted protein; n=5; Physcomitrella patens subsp. patens|Rep: Predicted protein - Physcomitrella patens subsp. patens, partial (87%)	879	1e-116	267	275	97	-	#	#	#	#	#	#	#	-	-	-	-
contig01794	IADK01000483	gi|224091088|ref|XP_002309174.1| predicted protein [Populus trichocarpa]gi|222855150|gb|EEE92697.1| predicted protein [Populus trichocarpa]	2859	1377	0	239	438	54	+	predicted protein	gbpln	Eukaryota	Viridiplantae	Populus	Populus trichocarpa	AW437983 similar to UniRef100_Q0IQN5 Cluster: Os12g0110000 protein; n=1; Oryza sativa Japonica Group|Rep: Os12g0110000 protein - Oryza sativa subsp. japonica (Rice), partial (8%)	447	0	427	444	96	+	K07204_rcu-RCOM_0665170	1221	0	244	438	55	+	RAPTOR	regulatory associated protein of mTOR	Environmental Information Processing; Signal Transduction; mTOR signaling pathway [PATH:ko04150]	Organismal Systems; Endocrine System; Insulin signaling pathway [PATH:ko04910]
contig01795	IADK01000484	gi|222616497|gb|EEE52629.1| hypothetical protein OsJ_34970 [Oryza sativa Japonica Group]	201	1304	7e-22	51	66	77	-	hypothetical protein OsJ_34970	gbpln	Eukaryota	Viridiplantae	Oryza	Oryza sativa	TC176731 weakly similar to UniRef100_A9TBL2 Cluster: Predicted protein; n=1; Physcomitrella patens subsp. patens|Rep: Predicted protein - Physcomitrella patens subsp. patens, partial (18%)	954	1e-106	199	201	99	-	K07204_osa-4351289	1242	1e-22	51	66	77	-	RAPTOR	regulatory associated protein of mTOR	Environmental Information Processing; Signal Transduction; mTOR signaling pathway [PATH:ko04150]	Organismal Systems; Endocrine System; Insulin signaling pathway [PATH:ko04910]
contig01796	IADK01000485	gi|255570740|ref|XP_002526324.1| DNA gyrase subunit A, chloroplast/mitochondrial precursor, putative [Ricinus communis]gi|223534351|gb|EEF36060.1| DNA gyrase subunit A, chloroplast/mitochondrial precursor, putative [Ricinus communis]	186	433	4e-22	51	60	85	-	DNA gyrase subunit A, chloroplast/mitochondrial precursor, putative	gbpln	Eukaryota	Viridiplantae	Ricinus	Ricinus communis	TC181673 similar to UniRef100_A7QAF2 Cluster: Chromosome undetermined scaffold_71, whole genome shotgun sequence; n=1; Vitis vinifera|Rep: Chromosome undetermined scaffold_71, whole genome shotgun sequence - Vitis vinifera (Grape), partial (40%)	1245	9e-46	95	96	98	-	K02469_rcu-RCOM_0720220	433	8e-23	51	60	85	-	gyrA	DNA gyrase subunit A	Genetic Information Processing; Replication and Repair; DNA replication proteins [BR:ko03032]	Genetic Information Processing; Replication and Repair; DNA repair and recombination proteins [BR:ko03400]
contig01798	IADK01000486	gi|356551344|ref|XP_003544036.1| PREDICTED: uncharacterized protein LOC100806341 [Glycine max]	186	162	4e-22	56	61	91	-	PREDICTED: uncharacterized protein LOC100806341	gbenv/gbpln	Eukaryota	Viridiplantae	Glycine	Glycine max	GW726355 UniRef100_A7QNB7 Cluster: Ubiquitin carrier protein; n=2; core eudicotyledons|Rep: Ubiquitin carrier protein - Vitis vinifera (Grape), partial (72%)	787	1e-102	186	186	100	+	#	#	#	#	#	#	#	-	-	-	-
contig01804	IADK01000487	No_hits	601	#	#	#	#	#	#	-	----	----	----	----	----	TC178285 similar to UniRef100_A7PYL0 Cluster: Chromosome chr12 scaffold_38, whole genome shotgun sequence; n=1; Vitis vinifera|Rep: Chromosome chr12 scaffold_38, whole genome shotgun sequence - Vitis vinifera (Grape), partial (22%)	792	1e-169	325	332	97	+	#	#	#	#	#	#	#	-	-	-	-
contig01807	IADK01000488	gi|116781447|gb|ABK22103.1| unknown [Picea sitchensis]	586	324	4e-98	183	194	94	-	unknown	gbpln	Eukaryota	Viridiplantae	Picea	Picea sitchensis	TC172452 weakly similar to UniRef100_A7NWH4 Cluster: Chromosome chr5 scaffold_2, whole genome shotgun sequence; n=1; Vitis vinifera|Rep: Chromosome chr5 scaffold_2, whole genome shotgun sequence - Vitis vinifera (Grape), partial (85%)	1596	0	581	583	99	-	K04708_vvi-100251050	323	2e-72	133	193	68	-	E1.1.1.102	3-dehydrosphinganine reductase	Metabolism; Lipid Metabolism; Sphingolipid metabolism [PATH:ko00600]
contig01809	IADK01000489	#	153	#	#	#	#	#	#	-	----	----	----	----	----	TC196799 similar to UniRef100_A4S1P1 Cluster: Predicted protein; n=1; Ostreococcus lucimarinus CCE9901|Rep: Predicted protein - Ostreococcus lucimarinus (strain CCE9901), partial (74%)	845	1e-75	152	154	98	+	No_hits	#	#	#	#	#	#	-	-	-	-
contig01810	IADK01000490	#	116	#	#	#	#	#	#	-	----	----	----	----	----	GW725893 similar to UniRef100_A7QEG0 Cluster: Chromosome chr1 scaffold_84, whole genome shotgun sequence; n=1; Vitis vinifera|Rep: Chromosome chr1 scaffold_84, whole genome shotgun sequence - Vitis vinifera (Grape), partial (35%)	869	3e-60	116	116	100	-	No_hits	#	#	#	#	#	#	-	-	-	-
contig01811	IADK01000491	No_hits	382	#	#	#	#	#	#	-	----	----	----	----	----	GW725893 similar to UniRef100_A7QEG0 Cluster: Chromosome chr1 scaffold_84, whole genome shotgun sequence; n=1; Vitis vinifera|Rep: Chromosome chr1 scaffold_84, whole genome shotgun sequence - Vitis vinifera (Grape), partial (35%)	869	7e-33	71	71	100	-	#	#	#	#	#	#	#	-	-	-	-
contig01812	IADK01000492	gi|255577330|ref|XP_002529546.1| fad oxidoreductase, putative [Ricinus communis]gi|223530994|gb|EEF32849.1| fad oxidoreductase, putative [Ricinus communis]	388	433	1e-31	58	77	75	+	fad oxidoreductase, putative	gbpln	Eukaryota	Viridiplantae	Ricinus	Ricinus communis	TC178285 similar to UniRef100_A7PYL0 Cluster: Chromosome chr12 scaffold_38, whole genome shotgun sequence; n=1; Vitis vinifera|Rep: Chromosome chr12 scaffold_38, whole genome shotgun sequence - Vitis vinifera (Grape), partial (22%)	792	0	372	382	97	+	K06980_cyn-Cyan7425_2547	325	6e-28	49	76	64	+	K06980		Unclassified; Poorly Characterized; General function prediction only
contig01813	IADK01000493	gi|242059983|ref|XP_002459137.1| hypothetical protein SORBIDRAFT_03g046500 [Sorghum bicolor]gi|241931112|gb|EES04257.1| hypothetical protein SORBIDRAFT_03g046500 [Sorghum bicolor]	449	649	3e-37	77	148	52	+	hypothetical protein SORBIDRAFT_03g046500	gbpln	Eukaryota	Viridiplantae	Sorghum	Sorghum bicolor	No_hits	#	#	#	#	#	#	K01613_sbi-SORBI_03g046500	649	5e-38	77	148	52	+	E4.1.1.65, psd	phosphatidylserine decarboxylase	Metabolism; Lipid Metabolism; Glycerophospholipid metabolism [PATH:ko00564]
contig01814	IADK01000494	gi|57900287|dbj|BAD87120.1| phosphatidylserine decarboxylase-like [Oryza sativa Japonica Group]	506	597	4e-65	121	165	73	+	phosphatidylserine decarboxylase-like	gbpln	Eukaryota	Viridiplantae	Oryza	Oryza sativa	TC171928 similar to UniRef100_Q5JN42 Cluster: Phosphatidylserine decarboxylase-like; n=1; Oryza sativa Japonica Group|Rep: Phosphatidylserine decarboxylase-like - Oryza sativa subsp. japonica (Rice), partial (59%)	1606	1e-105	207	212	97	+	K01613_rcu-RCOM_0758900	633	5e-65	117	168	69	+	E4.1.1.65, psd	phosphatidylserine decarboxylase	Metabolism; Lipid Metabolism; Glycerophospholipid metabolism [PATH:ko00564]
contig01815	IADK01000495	gi|359487079|ref|XP_002271674.2| PREDICTED: DNA gyrase subunit A, chloroplastic/mitochondrial-like [Vitis vinifera]	305	925	3e-32	67	101	66	-	PREDICTED: DNA gyrase subunit A, chloroplastic/mitochondrial-like	gbpln	Eukaryota	Viridiplantae	Vitis	Vitis vinifera	TC181673 similar to UniRef100_A7QAF2 Cluster: Chromosome undetermined scaffold_71, whole genome shotgun sequence; n=1; Vitis vinifera|Rep: Chromosome undetermined scaffold_71, whole genome shotgun sequence - Vitis vinifera (Grape), partial (40%)	1245	1e-157	298	304	98	-	K02469_vvi-100250492	911	5e-33	67	101	66	-	gyrA	DNA gyrase subunit A	Genetic Information Processing; Replication and Repair; DNA replication proteins [BR:ko03032]	Genetic Information Processing; Replication and Repair; DNA repair and recombination proteins [BR:ko03400]
contig01818	IADK01000496	gi|356879752|emb|CCD00678.1| conserved protein of unknown function [Azospirillum brasilense Sp245]	219	162	1e-15	40	51	78	-	conserved protein of unknown function	gbbct	Bacteria	Proteobacteria	Azospirillum	Azospirillum brasilense	AI725263 homologue to UniRef100_Q9LLZ6 Cluster: Proline-rich protein; n=1; Pinus taeda|Rep: Proline-rich protein - Pinus taeda (Loblolly pine), complete	770	1e-17	54	57	94	+	#	#	#	#	#	#	#	-	-	-	-
contig01820	IADK01000497	gi|261754259|ref|ZP_05997968.1| LOW QUALITY PROTEIN: conserved hypothetical protein [Brucella suis bv. 3 str. 686]gi|261744012|gb|EEY31938.1| LOW QUALITY PROTEIN: conserved hypothetical protein [Brucella suis bv. 3 str. 686]	333	77	3e-29	67	77	87	-	LOW QUALITY PROTEIN: conserved hypothetical protein	gbbct	Bacteria	Proteobacteria	Brucella	Brucella suis	CK909866 similar to UniRef100_A7QL10 Cluster: Chromosome undetermined scaffold_116, whole genome shotgun sequence; n=1; Vitis vinifera|Rep: Chromosome undetermined scaffold_116, whole genome shotgun sequence - Vitis vinifera (Grape), partial (27%)	466	7e-79	187	200	93	-	#	#	#	#	#	#	#	-	-	-	-
contig01822	IADK01000498	#	110	#	#	#	#	#	#	-	----	----	----	----	----	CO163224 similar to UniRef100_Q9F713 Cluster: Orf122; n=1; Chlorobaculum tepidum|Rep: Orf122 - Chlorobium tepidum, partial (82%)	933	6e-18	66	73	90	+	#	#	#	#	#	#	#	-	-	-	-
contig01824	IADK01000499	gi|357436101|ref|XP_003588326.1| ATP synthase subunit alpha [Medicago truncatula]gi|355477374|gb|AES58577.1| ATP synthase subunit alpha [Medicago truncatula]	308	1116	2e-15	46	72	63	+	ATP synthase subunit alpha	gbpln	Eukaryota	Viridiplantae	Medicago	Medicago truncatula	TC192074 similar to UniRef100_Q0IMZ2 Cluster: Os12g0525300 protein; n=1; Oryza sativa Japonica Group|Rep: Os12g0525300 protein - Oryza sativa subsp. japonica (Rice), partial (13%)	568	1e-49	181	207	87	-	No_hits	#	#	#	#	#	#	-	-	-	-
contig01825	IADK01000500	gi|261219754|ref|ZP_05934035.1| conserved hypothetical protein [Brucella ceti M13/05/1]gi|261316118|ref|ZP_05955315.1| conserved hypothetical protein [Brucella pinnipedialis M163/99/10]gi|261322643|ref|ZP_05961840.1| conserved hypothetical protein [Brucella ceti M644/93/1]gi|261757300|ref|ZP_06001009.1| conserved hypothetical protein [Brucella sp. F5/99]gi|260924843|gb|EEX91411.1| conserved hypot…	451	116	1e-45	83	91	91	+	conserved hypothetical protein	gbbct	Bacteria	Proteobacteria	Brucella	Brucella ceti	TC186439 UniRef100_A4QMB2 Cluster: ORF137; n=1; Pinus koraiensis|Rep: ORF137 - Pinus koraiensis (Korean pine), partial (59%)	927	2e-76	291	336	86	+	#	#	#	#	#	#	#	-	-	-	-
contig01827	IADK01000501	gi|154500170|ref|ZP_02038208.1| hypothetical protein BACCAP_03832 [Bacteroides capillosus ATCC 29799]gi|154500791|ref|ZP_02038829.1| hypothetical protein BACCAP_04474 [Bacteroides capillosus ATCC 29799]gi|150270408|gb|EDM97731.1| hypothetical protein BACCAP_04474 [Bacteroides capillosus ATCC 29799]gi|150271077|gb|EDM98346.1| hypothetical protein BACCAP_03832 [Bacteroides capillosus ATCC 29799]	341	117	3e-28	63	88	71	-	hypothetical protein BACCAP_03832	gbbct	Bacteria	Bacteroidetes	Bacteroides	Bacteroides capillosus	TC192074 similar to UniRef100_Q0IMZ2 Cluster: Os12g0525300 protein; n=1; Oryza sativa Japonica Group|Rep: Os12g0525300 protein - Oryza sativa subsp. japonica (Rice), partial (13%)	568	4e-62	208	236	88	+	#	#	#	#	#	#	#	-	-	-	-
contig01828	IADK01000502	No_hits	100	#	#	#	#	#	#	-	----	----	----	----	----	TC193306 homologue to UniRef100_Q0IMZ2 Cluster: Os12g0525300 protein; n=1; Oryza sativa Japonica Group|Rep: Os12g0525300 protein - Oryza sativa subsp. japonica (Rice), partial (17%)	945	5e-15	40	40	100	-	No_hits	#	#	#	#	#	#	-	-	-	-
contig01830	IADK01000503	gi|260568928|ref|ZP_05839395.1| conserved hypothetical protein [Brucella suis bv. 4 str. 40]gi|261219753|ref|ZP_05934034.1| conserved hypothetical protein [Brucella ceti M13/05/1]gi|261313973|ref|ZP_05953170.1| conserved hypothetical protein [Brucella pinnipedialis M163/99/10]gi|261316150|ref|ZP_05955347.1| conserved hypothetical protein [Brucella pinnipedialis B2/94]gi|260154114|gb|EEW89197.1| c…	160	62	1e-16	43	49	87	-	conserved hypothetical protein	gbbct	Bacteria	Proteobacteria	Brucella	Brucella ceti	CO163224 similar to UniRef100_Q9F713 Cluster: Orf122; n=1; Chlorobaculum tepidum|Rep: Orf122 - Chlorobium tepidum, partial (82%)	933	9e-18	66	73	90	+	No_hits	#	#	#	#	#	#	-	-	-	-
contig01831	IADK01000504	gi|356879752|emb|CCD00678.1| conserved protein of unknown function [Azospirillum brasilense Sp245]	151	162	2e-12	36	44	81	-	conserved protein of unknown function	gbbct	Bacteria	Proteobacteria	Azospirillum	Azospirillum brasilense	CO159272 weakly similar to UniRef100_A7QL10 Cluster: Chromosome undetermined scaffold_116, whole genome shotgun sequence; n=1; Vitis vinifera|Rep: Chromosome undetermined scaffold_116, whole genome shotgun sequence - Vitis vinifera (Grape), partial (54%)	787	3e-11	37	38	97	+	No_hits	#	#	#	#	#	#	-	-	-	-
contig01832	IADK01000505	gi|356879752|emb|CCD00678.1| conserved protein of unknown function [Azospirillum brasilense Sp245]	188	162	3e-13	38	49	77	+	conserved protein of unknown function	gbbct	Bacteria	Proteobacteria	Azospirillum	Azospirillum brasilense	TC197334 UniRef100_Q85WW1 Cluster: ORF65b; n=1; Pinus koraiensis|Rep: ORF65b - Pinus koraiensis (Korean pine), complete	405	4e-11	49	54	90	+	No_hits	#	#	#	#	#	#	-	-	-	-
contig01833	IADK01000506	gi|356879752|emb|CCD00678.1| conserved protein of unknown function [Azospirillum brasilense Sp245]	154	162	2e-12	36	45	80	-	conserved protein of unknown function	gbbct	Bacteria	Proteobacteria	Azospirillum	Azospirillum brasilense	CO159272 weakly similar to UniRef100_A7QL10 Cluster: Chromosome undetermined scaffold_116, whole genome shotgun sequence; n=1; Vitis vinifera|Rep: Chromosome undetermined scaffold_116, whole genome shotgun sequence - Vitis vinifera (Grape), partial (54%)	787	3e-11	37	38	97	+	No_hits	#	#	#	#	#	#	-	-	-	-
contig01834	IADK01000507	gi|261219754|ref|ZP_05934035.1| conserved hypothetical protein [Brucella ceti M13/05/1]gi|261316118|ref|ZP_05955315.1| conserved hypothetical protein [Brucella pinnipedialis M163/99/10]gi|261322643|ref|ZP_05961840.1| conserved hypothetical protein [Brucella ceti M644/93/1]gi|261757300|ref|ZP_06001009.1| conserved hypothetical protein [Brucella sp. F5/99]gi|260924843|gb|EEX91411.1| conserved hypot…	740	116	2e-50	98	110	89	-	conserved hypothetical protein	gbbct	Bacteria	Proteobacteria	Brucella	Brucella ceti	TC186439 UniRef100_A4QMB2 Cluster: ORF137; n=1; Pinus koraiensis|Rep: ORF137 - Pinus koraiensis (Korean pine), partial (59%)	927	2e-90	329	380	86	-	#	#	#	#	#	#	#	-	-	-	-
contig01835	IADK01000508	gi|154500170|ref|ZP_02038208.1| hypothetical protein BACCAP_03832 [Bacteroides capillosus ATCC 29799]gi|154500791|ref|ZP_02038829.1| hypothetical protein BACCAP_04474 [Bacteroides capillosus ATCC 29799]gi|150270408|gb|EDM97731.1| hypothetical protein BACCAP_04474 [Bacteroides capillosus ATCC 29799]gi|150271077|gb|EDM98346.1| hypothetical protein BACCAP_03832 [Bacteroides capillosus ATCC 29799]	284	117	2e-25	59	84	70	-	hypothetical protein BACCAP_03832	gbbct	Bacteria	Bacteroidetes	Bacteroides	Bacteroides capillosus	TC192074 similar to UniRef100_Q0IMZ2 Cluster: Os12g0525300 protein; n=1; Oryza sativa Japonica Group|Rep: Os12g0525300 protein - Oryza sativa subsp. japonica (Rice), partial (13%)	568	8e-29	140	164	85	+	#	#	#	#	#	#	#	-	-	-	-
contig01836	IADK01000509	gi|261219754|ref|ZP_05934035.1| conserved hypothetical protein [Brucella ceti M13/05/1]gi|261316118|ref|ZP_05955315.1| conserved hypothetical protein [Brucella pinnipedialis M163/99/10]gi|261322643|ref|ZP_05961840.1| conserved hypothetical protein [Brucella ceti M644/93/1]gi|261757300|ref|ZP_06001009.1| conserved hypothetical protein [Brucella sp. F5/99]gi|260924843|gb|EEX91411.1| conserved hypot…	566	116	3e-47	93	104	89	+	conserved hypothetical protein	gbbct	Bacteria	Proteobacteria	Brucella	Brucella ceti	TC186439 UniRef100_A4QMB2 Cluster: ORF137; n=1; Pinus koraiensis|Rep: ORF137 - Pinus koraiensis (Korean pine), partial (59%)	927	7e-77	333	393	84	+	#	#	#	#	#	#	#	-	-	-	-
contig01838	IADK01000510	gi|154500170|ref|ZP_02038208.1| hypothetical protein BACCAP_03832 [Bacteroides capillosus ATCC 29799]gi|154500791|ref|ZP_02038829.1| hypothetical protein BACCAP_04474 [Bacteroides capillosus ATCC 29799]gi|150270408|gb|EDM97731.1| hypothetical protein BACCAP_04474 [Bacteroides capillosus ATCC 29799]gi|150271077|gb|EDM98346.1| hypothetical protein BACCAP_03832 [Bacteroides capillosus ATCC 29799]	277	117	9e-23	46	60	76	+	hypothetical protein BACCAP_03832	gbbct	Bacteria	Bacteroidetes	Bacteroides	Bacteroides capillosus	CO365133 weakly similar to UniRef100_Q5W7C9 Cluster: Unknow protein; n=1; Oryza sativa Japonica Group|Rep: Unknow protein - Oryza sativa subsp. japonica (Rice), partial (44%)	861	5e-30	207	253	81	-	#	#	#	#	#	#	#	-	-	-	-
contig01840	IADK01000511	gi|265984664|ref|ZP_06097399.1| conserved hypothetical protein [Brucella sp. 83/13]gi|264663256|gb|EEZ33517.1| conserved hypothetical protein [Brucella sp. 83/13]	488	122	2e-41	83	91	91	+	conserved hypothetical protein	gbbct	Bacteria	Proteobacteria	Brucella	Brucella sp.	TC186439 UniRef100_A4QMB2 Cluster: ORF137; n=1; Pinus koraiensis|Rep: ORF137 - Pinus koraiensis (Korean pine), partial (59%)	927	3e-94	329	378	87	+	#	#	#	#	#	#	#	-	-	-	-
contig01841	IADK01000512	gi|308125651|ref|ZP_07663463.1| conserved hypothetical protein [Vibrio parahaemolyticus K5030]gi|308112525|gb|EFO50065.1| conserved hypothetical protein [Vibrio parahaemolyticus K5030]	363	87	4e-25	39	52	75	-	conserved hypothetical protein	gbbct	Bacteria	Proteobacteria	Vibrio	Vibrio parahaemolyticus	TC186439 UniRef100_A4QMB2 Cluster: ORF137; n=1; Pinus koraiensis|Rep: ORF137 - Pinus koraiensis (Korean pine), partial (59%)	927	4e-59	178	199	89	-	#	#	#	#	#	#	#	-	-	-	-
contig01842	IADK01000513	gi|154500170|ref|ZP_02038208.1| hypothetical protein BACCAP_03832 [Bacteroides capillosus ATCC 29799]gi|154500791|ref|ZP_02038829.1| hypothetical protein BACCAP_04474 [Bacteroides capillosus ATCC 29799]gi|150270408|gb|EDM97731.1| hypothetical protein BACCAP_04474 [Bacteroides capillosus ATCC 29799]gi|150271077|gb|EDM98346.1| hypothetical protein BACCAP_03832 [Bacteroides capillosus ATCC 29799]	282	117	3e-28	63	85	74	+	hypothetical protein BACCAP_03832	gbbct	Bacteria	Bacteroidetes	Bacteroides	Bacteroides capillosus	CO365133 weakly similar to UniRef100_Q5W7C9 Cluster: Unknow protein; n=1; Oryza sativa Japonica Group|Rep: Unknow protein - Oryza sativa subsp. japonica (Rice), partial (44%)	861	1e-36	208	251	82	-	#	#	#	#	#	#	#	-	-	-	-
contig01843	IADK01000514	gi|299810233|gb|ADJ53040.1| pathogenesis-related protein 10 [Pinus pinaster]	624	160	5e-44	90	94	95	-	pathogenesis-related protein 10	gbpln	Eukaryota	Viridiplantae	Pinus	Pinus pinaster	TC163357 similar to UniRef100_Q9M664 Cluster: Pathogenesis-related protein PsemI; n=1; Pseudotsuga menziesii|Rep: Pathogenesis-related protein PsemI - Pseudotsuga menziesii (Douglas-fir), complete	994	1e-160	335	352	95	-	#	#	#	#	#	#	#	-	-	-	-
contig01846	IADK01000515	#	522	#	#	#	#	#	#	-	----	----	----	----	----	TC157448 similar to UniRef100_Q9M664 Cluster: Pathogenesis-related protein PsemI; n=1; Pseudotsuga menziesii|Rep: Pathogenesis-related protein PsemI - Pseudotsuga menziesii (Douglas-fir), complete	914	0	359	368	97	+	No_hits	#	#	#	#	#	#	-	-	-	-
contig01848	IADK01000516	No_hits	348	#	#	#	#	#	#	-	----	----	----	----	----	GW751135 similar to UniRef100_Q9M664 Cluster: Pathogenesis-related protein PsemI; n=1; Pseudotsuga menziesii|Rep: Pathogenesis-related protein PsemI - Pseudotsuga menziesii (Douglas-fir), partial (76%)	756	1e-133	321	347	92	-	#	#	#	#	#	#	#	-	-	-	-
contig01849	IADK01000517	No_hits	313	#	#	#	#	#	#	-	----	----	----	----	----	TC161719 similar to UniRef100_Q9M664 Cluster: Pathogenesis-related protein PsemI; n=1; Pseudotsuga menziesii|Rep: Pathogenesis-related protein PsemI - Pseudotsuga menziesii (Douglas-fir), complete	995	1e-119	278	298	93	+	No_hits	#	#	#	#	#	#	-	-	-	-
contig01851	IADK01000518	gi|299810233|gb|ADJ53040.1| pathogenesis-related protein 10 [Pinus pinaster]	458	160	3e-27	60	65	92	-	pathogenesis-related protein 10	gbpln	Eukaryota	Viridiplantae	Pinus	Pinus pinaster	GW751135 similar to UniRef100_Q9M664 Cluster: Pathogenesis-related protein PsemI; n=1; Pseudotsuga menziesii|Rep: Pathogenesis-related protein PsemI - Pseudotsuga menziesii (Douglas-fir), partial (76%)	756	1e-171	417	453	92	+	#	#	#	#	#	#	#	-	-	-	-
contig01852	IADK01000519	No_hits	193	#	#	#	#	#	#	-	----	----	----	----	----	GW751135 similar to UniRef100_Q9M664 Cluster: Pathogenesis-related protein PsemI; n=1; Pseudotsuga menziesii|Rep: Pathogenesis-related protein PsemI - Pseudotsuga menziesii (Douglas-fir), partial (76%)	756	2e-22	74	81	91	+	No_hits	#	#	#	#	#	#	-	-	-	-
contig01853	IADK01000520	No_hits	147	#	#	#	#	#	#	-	----	----	----	----	----	TC189901 similar to UniRef100_Q6EIZ0 Cluster: Keratin, type I cytoskeletal 10; n=1; Canis lupus familiaris|Rep: Keratin, type I cytoskeletal 10 - Canis familiaris (Dog), partial (4%)	859	4e-63	139	145	95	+	No_hits	#	#	#	#	#	#	-	-	-	-
contig01855	IADK01000521	gi|299810233|gb|ADJ53040.1| pathogenesis-related protein 10 [Pinus pinaster]	233	160	6e-22	51	53	96	-	pathogenesis-related protein 10	gbpln	Eukaryota	Viridiplantae	Pinus	Pinus pinaster	TC193941 homologue to UniRef100_Q40935 Cluster: Low molecular weight heat-shock protein; n=1; Pseudotsuga menziesii|Rep: Low molecular weight heat-shock protein - Pseudotsuga menziesii (Douglas-fir), partial (68%)	2441	1e-108	224	233	96	+	No_hits	#	#	#	#	#	#	-	-	-	-
contig01857	IADK01000522	gi|299810233|gb|ADJ53040.1| pathogenesis-related protein 10 [Pinus pinaster]	113	160	6e-13	36	37	97	+	pathogenesis-related protein 10	gbpln	Eukaryota	Viridiplantae	Pinus	Pinus pinaster	TC186301 similar to UniRef100_Q9M664 Cluster: Pathogenesis-related protein PsemI; n=1; Pseudotsuga menziesii|Rep: Pathogenesis-related protein PsemI - Pseudotsuga menziesii (Douglas-fir), complete	1050	6e-58	112	112	100	+	No_hits	#	#	#	#	#	#	-	-	-	-
contig01858	IADK01000523	gi|357488225|ref|XP_003614400.1| Cytochrome P450 likeTBP [Medicago truncatula]gi|355515735|gb|AES97358.1| Cytochrome P450 likeTBP [Medicago truncatula]	396	656	2e-21	50	52	96	+	Cytochrome P450 likeTBP	gbpln	Eukaryota	Viridiplantae	Medicago	Medicago truncatula	TC163357 similar to UniRef100_Q9M664 Cluster: Pathogenesis-related protein PsemI; n=1; Pseudotsuga menziesii|Rep: Pathogenesis-related protein PsemI - Pseudotsuga menziesii (Douglas-fir), complete	994	1e-120	230	234	98	-	#	#	#	#	#	#	#	-	-	-	-
contig01859	IADK01000524	gi|299810233|gb|ADJ53040.1| pathogenesis-related protein 10 [Pinus pinaster]	173	160	3e-23	54	57	94	-	pathogenesis-related protein 10	gbpln	Eukaryota	Viridiplantae	Pinus	Pinus pinaster	TC163357 similar to UniRef100_Q9M664 Cluster: Pathogenesis-related protein PsemI; n=1; Pseudotsuga menziesii|Rep: Pathogenesis-related protein PsemI - Pseudotsuga menziesii (Douglas-fir), complete	994	1e-84	166	169	98	-	No_hits	#	#	#	#	#	#	-	-	-	-
contig01860	IADK01000525	No_hits	288	#	#	#	#	#	#	-	----	----	----	----	----	GW751135 similar to UniRef100_Q9M664 Cluster: Pathogenesis-related protein PsemI; n=1; Pseudotsuga menziesii|Rep: Pathogenesis-related protein PsemI - Pseudotsuga menziesii (Douglas-fir), partial (76%)	756	7e-54	242	288	84	-	#	#	#	#	#	#	#	-	-	-	-
contig01861	IADK01000526	gi|299810233|gb|ADJ53040.1| pathogenesis-related protein 10 [Pinus pinaster]	494	160	4e-21	49	53	92	-	pathogenesis-related protein 10	gbpln	Eukaryota	Viridiplantae	Pinus	Pinus pinaster	TC172315 similar to UniRef100_Q9M664 Cluster: Pathogenesis-related protein PsemI; n=1; Pseudotsuga menziesii|Rep: Pathogenesis-related protein PsemI - Pseudotsuga menziesii (Douglas-fir), complete	940	0	368	377	97	-	No_hits	#	#	#	#	#	#	-	-	-	-
contig01862	IADK01000527	No_hits	152	#	#	#	#	#	#	-	----	----	----	----	----	TC189901 similar to UniRef100_Q6EIZ0 Cluster: Keratin, type I cytoskeletal 10; n=1; Canis lupus familiaris|Rep: Keratin, type I cytoskeletal 10 - Canis familiaris (Dog), partial (4%)	859	2e-58	141	149	94	+	No_hits	#	#	#	#	#	#	-	-	-	-
contig01863	IADK01000528	gi|299810233|gb|ADJ53040.1| pathogenesis-related protein 10 [Pinus pinaster]	318	160	7e-43	88	91	96	-	pathogenesis-related protein 10	gbpln	Eukaryota	Viridiplantae	Pinus	Pinus pinaster	TC161719 similar to UniRef100_Q9M664 Cluster: Pathogenesis-related protein PsemI; n=1; Pseudotsuga menziesii|Rep: Pathogenesis-related protein PsemI - Pseudotsuga menziesii (Douglas-fir), complete	995	1e-160	309	317	97	-	#	#	#	#	#	#	#	-	-	-	-
contig01864	IADK01000529	gi|299810233|gb|ADJ53040.1| pathogenesis-related protein 10 [Pinus pinaster]	403	160	3e-23	53	53	100	-	pathogenesis-related protein 10	gbpln	Eukaryota	Viridiplantae	Pinus	Pinus pinaster	TC186301 similar to UniRef100_Q9M664 Cluster: Pathogenesis-related protein PsemI; n=1; Pseudotsuga menziesii|Rep: Pathogenesis-related protein PsemI - Pseudotsuga menziesii (Douglas-fir), complete	1050	1e-176	383	405	94	-	#	#	#	#	#	#	#	-	-	-	-
contig01865	IADK01000530	gi|299810233|gb|ADJ53040.1| pathogenesis-related protein 10 [Pinus pinaster]	376	160	3e-51	104	107	97	+	pathogenesis-related protein 10	gbpln	Eukaryota	Viridiplantae	Pinus	Pinus pinaster	TC161719 similar to UniRef100_Q9M664 Cluster: Pathogenesis-related protein PsemI; n=1; Pseudotsuga menziesii|Rep: Pathogenesis-related protein PsemI - Pseudotsuga menziesii (Douglas-fir), complete	995	0	363	376	96	+	#	#	#	#	#	#	#	-	-	-	-
contig01866	IADK01000531	gi|299810233|gb|ADJ53040.1| pathogenesis-related protein 10 [Pinus pinaster]	297	160	2e-22	52	52	100	-	pathogenesis-related protein 10	gbpln	Eukaryota	Viridiplantae	Pinus	Pinus pinaster	TC186301 similar to UniRef100_Q9M664 Cluster: Pathogenesis-related protein PsemI; n=1; Pseudotsuga menziesii|Rep: Pathogenesis-related protein PsemI - Pseudotsuga menziesii (Douglas-fir), complete	1050	1e-134	284	298	95	-	#	#	#	#	#	#	#	-	-	-	-
contig01867	IADK01000532	gi|299810233|gb|ADJ53040.1| pathogenesis-related protein 10 [Pinus pinaster]	552	160	6e-51	100	103	97	-	pathogenesis-related protein 10	gbpln	Eukaryota	Viridiplantae	Pinus	Pinus pinaster	TC161719 similar to UniRef100_Q9M664 Cluster: Pathogenesis-related protein PsemI; n=1; Pseudotsuga menziesii|Rep: Pathogenesis-related protein PsemI - Pseudotsuga menziesii (Douglas-fir), complete	995	0	513	537	95	-	#	#	#	#	#	#	#	-	-	-	-
contig01868	IADK01000533	#	626	#	#	#	#	#	#	-	----	----	----	----	----	TC167769 similar to UniRef100_A9U052 Cluster: ATP-binding cassette transporter, subfamily B, member 11, group MDR/PGP protein PpABCB11; n=1; Physcomitrella patens subsp. patens|Rep: ATP-binding cassette transporter, subfamily B, member 11, group MDR/PGP protein PpABCB11 - Physcomitrella patens subsp. patens, partial (8%)	846	1e-143	332	355	93	-	#	#	#	#	#	#	#	-	-	-	-
contig01869	IADK01000534	gi|15220188|ref|NP_172538.1| ABC transporter B family member 10 [Arabidopsis thaliana]gi|229470217|sp|Q9SGY1.2|AB10B_ARATH RecName: Full=ABC transporter B family member 10; Short=ABC transporter ABCB.10; Short=AtABCB10; AltName: Full=Multidrug resistance protein 10; AltName: Full=P-glycoprotein 10gi|332190507|gb|AEE28628.1| ABC transporter B family member 10 [Arabidopsis thaliana]	136	1227	2e-12	39	44	88	+	ABC transporter B family member 10	gbpln	Eukaryota	Viridiplantae	Arabidopsis	Arabidopsis thaliana	GW742860 similar to UniRef100_A7PMJ8 Cluster: Chromosome chr14 scaffold_21, whole genome shotgun sequence; n=1; Vitis vinifera|Rep: Chromosome chr14 scaffold_21, whole genome shotgun sequence - Vitis vinifera (Grape), partial (40%)	816	4e-72	136	136	100	-	K05658_ath-AT1G10680	1227	3e-13	39	44	88	+	ABCB1	ATP-binding cassette, subfamily B (MDR/TAP), member 1	Environmental Information Processing; Membrane Transport; Transporters [BR:ko02000]	Environmental Information Processing; Membrane Transport; ABC transporters [PATH:ko02010]
contig01870	IADK01000535	gi|168061447|ref|XP_001782700.1| ATP-binding cassette transporter, subfamily B, member 12, group MDR/PGP protein PpABCB12 [Physcomitrella patens subsp. patens]gi|162665793|gb|EDQ52465.1| ATP-binding cassette transporter, subfamily B, member 12, group MDR/PGP protein PpABCB12 [Physcomitrella patens subsp. patens]	220	1282	7e-25	57	73	78	+	ATP-binding cassette transporter, subfamily B, member 12, group MDR/PGP protein PpABCB12	gbpln	Eukaryota	Viridiplantae	Physcomitrella	Physcomitrella patens	GW742860 similar to UniRef100_A7PMJ8 Cluster: Chromosome chr14 scaffold_21, whole genome shotgun sequence; n=1; Vitis vinifera|Rep: Chromosome chr14 scaffold_21, whole genome shotgun sequence - Vitis vinifera (Grape), partial (40%)	816	1e-119	219	220	99	-	K05658_ppp-PHYPADRAFT_198750	1282	1e-25	57	73	78	+	ABCB1	ATP-binding cassette, subfamily B (MDR/TAP), member 1	Environmental Information Processing; Membrane Transport; Transporters [BR:ko02000]	Environmental Information Processing; Membrane Transport; ABC transporters [PATH:ko02010]
contig01871	IADK01000536	gi|224141005|ref|XP_002323866.1| multidrug/pheromone exporter, MDR family, ABC transporter family [Populus trichocarpa]gi|222866868|gb|EEF03999.1| multidrug/pheromone exporter, MDR family, ABC transporter family [Populus trichocarpa]	452	1238	2e-45	92	150	61	-	multidrug/pheromone exporter, MDR family, ABC transporter family	gbpln	Eukaryota	Viridiplantae	Populus	Populus trichocarpa	TC162349 weakly similar to UniRef100_Q0WRL4 Cluster: P-glycoprotein; n=1; Arabidopsis thaliana|Rep: P-glycoprotein - Arabidopsis thaliana (Mouse-ear cress), partial (43%)	2099	0	446	452	98	-	K05658_pop-POPTR_778527	1238	4e-46	92	150	61	-	ABCB1	ATP-binding cassette, subfamily B (MDR/TAP), member 1	Environmental Information Processing; Membrane Transport; Transporters [BR:ko02000]	Environmental Information Processing; Membrane Transport; ABC transporters [PATH:ko02010]
contig01873	IADK01000537	#	126	#	#	#	#	#	#	-	----	----	----	----	----	TC162349 weakly similar to UniRef100_Q0WRL4 Cluster: P-glycoprotein; n=1; Arabidopsis thaliana|Rep: P-glycoprotein - Arabidopsis thaliana (Mouse-ear cress), partial (43%)	2099	3e-66	126	126	100	-	#	#	#	#	#	#	#	-	-	-	-
contig01874	IADK01000538	gi|297818436|ref|XP_002877101.1| abc transporter family protein [Arabidopsis lyrata subsp. lyrata]gi|297322939|gb|EFH53360.1| abc transporter family protein [Arabidopsis lyrata subsp. lyrata]	269	1239	3e-24	56	89	62	-	abc transporter family protein	gbpln	Eukaryota	Viridiplantae	Arabidopsis	Arabidopsis lyrata	TC162349 weakly similar to UniRef100_Q0WRL4 Cluster: P-glycoprotein; n=1; Arabidopsis thaliana|Rep: P-glycoprotein - Arabidopsis thaliana (Mouse-ear cress), partial (43%)	2099	1e-140	264	267	98	-	K05658_aly-ARALYDRAFT_484610	1239	6e-25	56	89	62	-	ABCB1	ATP-binding cassette, subfamily B (MDR/TAP), member 1	Environmental Information Processing; Membrane Transport; Transporters [BR:ko02000]	Environmental Information Processing; Membrane Transport; ABC transporters [PATH:ko02010]
contig01875	IADK01000539	gi|359488881|ref|XP_003633838.1| PREDICTED: ABC transporter B family member 15-like [Vitis vinifera]	218	1242	3e-24	51	71	71	+	PREDICTED: ABC transporter B family member 15-like	gbpln	Eukaryota	Viridiplantae	Vitis	Vitis vinifera	TC162349 weakly similar to UniRef100_Q0WRL4 Cluster: P-glycoprotein; n=1; Arabidopsis thaliana|Rep: P-glycoprotein - Arabidopsis thaliana (Mouse-ear cress), partial (43%)	2099	1e-116	216	218	99	+	K05658_vvi-100259277	1243	7e-25	51	71	71	+	ABCB1	ATP-binding cassette, subfamily B (MDR/TAP), member 1	Environmental Information Processing; Membrane Transport; Transporters [BR:ko02000]	Environmental Information Processing; Membrane Transport; ABC transporters [PATH:ko02010]
contig01876	IADK01000540	#	357	#	#	#	#	#	#	-	----	----	----	----	----	TC162349 weakly similar to UniRef100_Q0WRL4 Cluster: P-glycoprotein; n=1; Arabidopsis thaliana|Rep: P-glycoprotein - Arabidopsis thaliana (Mouse-ear cress), partial (43%)	2099	1e-172	314	316	99	+	#	#	#	#	#	#	#	-	-	-	-
contig01877	IADK01000541	#	134	#	#	#	#	#	#	-	----	----	----	----	----	No_hits	#	#	#	#	#	#	#	#	#	#	#	#	#	-	-	-	-
contig01879	IADK01000542	gi|110736536|dbj|BAF00235.1| P-glycoprotein [Arabidopsis thaliana]	498	908	8e-66	123	165	74	+	P-glycoprotein	gbpln	Eukaryota	Viridiplantae	Arabidopsis	Arabidopsis thaliana	GT247307 similar to UniRef100_A7PMJ5 Cluster: Chromosome chr14 scaffold_21, whole genome shotgun sequence; n=1; Vitis vinifera|Rep: Chromosome chr14 scaffold_21, whole genome shotgun sequence - Vitis vinifera (Grape), partial (41%)	775	1e-105	315	356	88	+	K05658_ath-AT3G28345	1240	7e-66	122	165	73	+	ABCB1	ATP-binding cassette, subfamily B (MDR/TAP), member 1	Environmental Information Processing; Membrane Transport; Transporters [BR:ko02000]	Environmental Information Processing; Membrane Transport; ABC transporters [PATH:ko02010]
contig01880	IADK01000543	gi|359488881|ref|XP_003633838.1| PREDICTED: ABC transporter B family member 15-like [Vitis vinifera]	531	1242	3e-57	112	176	63	-	PREDICTED: ABC transporter B family member 15-like	gbpln	Eukaryota	Viridiplantae	Vitis	Vitis vinifera	GT247307 similar to UniRef100_A7PMJ5 Cluster: Chromosome chr14 scaffold_21, whole genome shotgun sequence; n=1; Vitis vinifera|Rep: Chromosome chr14 scaffold_21, whole genome shotgun sequence - Vitis vinifera (Grape), partial (41%)	775	5e-84	232	257	90	-	K05658_vvi-100259277	1243	7e-58	112	176	63	-	ABCB1	ATP-binding cassette, subfamily B (MDR/TAP), member 1	Environmental Information Processing; Membrane Transport; Transporters [BR:ko02000]	Environmental Information Processing; Membrane Transport; ABC transporters [PATH:ko02010]
contig01881	IADK01000544	gi|116783934|gb|ABK23147.1| unknown [Picea sitchensis]	640	218	3e-82	108	135	80	-	unknown	gbpln	Eukaryota	Viridiplantae	Picea	Picea sitchensis	TC188414 weakly similar to UniRef100_A7PMJ5 Cluster: Chromosome chr14 scaffold_21, whole genome shotgun sequence; n=1; Vitis vinifera|Rep: Chromosome chr14 scaffold_21, whole genome shotgun sequence - Vitis vinifera (Grape), partial (16%)	1191	0	441	463	95	-	K05658_pop-POPTR_258774	1242	6e-39	60	128	46	-	ABCB1	ATP-binding cassette, subfamily B (MDR/TAP), member 1	Environmental Information Processing; Membrane Transport; Transporters [BR:ko02000]	Environmental Information Processing; Membrane Transport; ABC transporters [PATH:ko02010]
contig01882	IADK01000545	gi|255573463|ref|XP_002527657.1| multidrug resistance protein 1, 2, putative [Ricinus communis]gi|223532962|gb|EEF34728.1| multidrug resistance protein 1, 2, putative [Ricinus communis]	160	1156	6e-11	32	53	60	+	multidrug resistance protein 1, 2, putative	gbpln	Eukaryota	Viridiplantae	Ricinus	Ricinus communis	No_hits	#	#	#	#	#	#	K05658_rcu-RCOM_1278210	1156	1e-11	32	53	60	+	ABCB1	ATP-binding cassette, subfamily B (MDR/TAP), member 1	Environmental Information Processing; Membrane Transport; Transporters [BR:ko02000]	Environmental Information Processing; Membrane Transport; ABC transporters [PATH:ko02010]
contig01883	IADK01000546	gi|242064316|ref|XP_002453447.1| hypothetical protein SORBIDRAFT_04g006100 [Sorghum bicolor]gi|241933278|gb|EES06423.1| hypothetical protein SORBIDRAFT_04g006100 [Sorghum bicolor]	977	1236	1e-86	169	329	51	+	hypothetical protein SORBIDRAFT_04g006100	gbpln	Eukaryota	Viridiplantae	Sorghum	Sorghum bicolor	TC162349 weakly similar to UniRef100_Q0WRL4 Cluster: P-glycoprotein; n=1; Arabidopsis thaliana|Rep: P-glycoprotein - Arabidopsis thaliana (Mouse-ear cress), partial (43%)	2099	0	797	800	99	+	K05658_sbi-SORBI_04g006100	1236	2e-87	169	329	51	+	ABCB1	ATP-binding cassette, subfamily B (MDR/TAP), member 1	Environmental Information Processing; Membrane Transport; Transporters [BR:ko02000]	Environmental Information Processing; Membrane Transport; ABC transporters [PATH:ko02010]
contig01884	IADK01000547	#	460	#	#	#	#	#	#	-	----	----	----	----	----	TC169447 similar to UniRef100_A7PMJ8 Cluster: Chromosome chr14 scaffold_21, whole genome shotgun sequence; n=1; Vitis vinifera|Rep: Chromosome chr14 scaffold_21, whole genome shotgun sequence - Vitis vinifera (Grape), partial (36%)	792	1e-180	364	374	97	-	#	#	#	#	#	#	#	-	-	-	-
contig01885	IADK01000548	gi|359488881|ref|XP_003633838.1| PREDICTED: ABC transporter B family member 15-like [Vitis vinifera]	531	1242	5e-57	112	176	63	+	PREDICTED: ABC transporter B family member 15-like	gbpln	Eukaryota	Viridiplantae	Vitis	Vitis vinifera	GT247307 similar to UniRef100_A7PMJ5 Cluster: Chromosome chr14 scaffold_21, whole genome shotgun sequence; n=1; Vitis vinifera|Rep: Chromosome chr14 scaffold_21, whole genome shotgun sequence - Vitis vinifera (Grape), partial (41%)	775	3e-73	223	251	88	+	K05658_vvi-100259277	1243	1e-57	112	176	63	+	ABCB1	ATP-binding cassette, subfamily B (MDR/TAP), member 1	Environmental Information Processing; Membrane Transport; Transporters [BR:ko02000]	Environmental Information Processing; Membrane Transport; ABC transporters [PATH:ko02010]
contig01886	IADK01000549	gi|224141005|ref|XP_002323866.1| multidrug/pheromone exporter, MDR family, ABC transporter family [Populus trichocarpa]gi|222866868|gb|EEF03999.1| multidrug/pheromone exporter, MDR family, ABC transporter family [Populus trichocarpa]	674	1238	9e-73	141	218	64	+	multidrug/pheromone exporter, MDR family, ABC transporter family	gbpln	Eukaryota	Viridiplantae	Populus	Populus trichocarpa	TC162349 weakly similar to UniRef100_Q0WRL4 Cluster: P-glycoprotein; n=1; Arabidopsis thaliana|Rep: P-glycoprotein - Arabidopsis thaliana (Mouse-ear cress), partial (43%)	2099	0	649	672	96	+	K05658_pop-POPTR_778527	1238	2e-73	141	218	64	+	ABCB1	ATP-binding cassette, subfamily B (MDR/TAP), member 1	Environmental Information Processing; Membrane Transport; Transporters [BR:ko02000]	Environmental Information Processing; Membrane Transport; ABC transporters [PATH:ko02010]
contig01887	IADK01000550	gi|242064316|ref|XP_002453447.1| hypothetical protein SORBIDRAFT_04g006100 [Sorghum bicolor]gi|241933278|gb|EES06423.1| hypothetical protein SORBIDRAFT_04g006100 [Sorghum bicolor]	1092	1236	e-125	224	363	61	-	hypothetical protein SORBIDRAFT_04g006100	gbpln	Eukaryota	Viridiplantae	Sorghum	Sorghum bicolor	TC162349 weakly similar to UniRef100_Q0WRL4 Cluster: P-glycoprotein; n=1; Arabidopsis thaliana|Rep: P-glycoprotein - Arabidopsis thaliana (Mouse-ear cress), partial (43%)	2099	0	1055	1093	96	-	K05658_sbi-SORBI_04g006100	1236	1e-125	224	363	61	-	ABCB1	ATP-binding cassette, subfamily B (MDR/TAP), member 1	Environmental Information Processing; Membrane Transport; Transporters [BR:ko02000]	Environmental Information Processing; Membrane Transport; ABC transporters [PATH:ko02010]
contig01888	IADK01000551	gi|168061447|ref|XP_001782700.1| ATP-binding cassette transporter, subfamily B, member 12, group MDR/PGP protein PpABCB12 [Physcomitrella patens subsp. patens]gi|162665793|gb|EDQ52465.1| ATP-binding cassette transporter, subfamily B, member 12, group MDR/PGP protein PpABCB12 [Physcomitrella patens subsp. patens]	220	1282	7e-25	57	73	78	+	ATP-binding cassette transporter, subfamily B, member 12, group MDR/PGP protein PpABCB12	gbpln	Eukaryota	Viridiplantae	Physcomitrella	Physcomitrella patens	GW742860 similar to UniRef100_A7PMJ8 Cluster: Chromosome chr14 scaffold_21, whole genome shotgun sequence; n=1; Vitis vinifera|Rep: Chromosome chr14 scaffold_21, whole genome shotgun sequence - Vitis vinifera (Grape), partial (40%)	816	1e-117	218	220	99	-	K05658_ppp-PHYPADRAFT_198750	1282	1e-25	57	73	78	+	ABCB1	ATP-binding cassette, subfamily B (MDR/TAP), member 1	Environmental Information Processing; Membrane Transport; Transporters [BR:ko02000]	Environmental Information Processing; Membrane Transport; ABC transporters [PATH:ko02010]
contig01889	IADK01000552	#	109	#	#	#	#	#	#	-	----	----	----	----	----	TC159796 similar to UniRef100_A9U052 Cluster: ATP-binding cassette transporter, subfamily B, member 11, group MDR/PGP protein PpABCB11; n=1; Physcomitrella patens subsp. patens|Rep: ATP-binding cassette transporter, subfamily B, member 11, group MDR/PGP protein PpABCB11 - Physcomitrella patens subsp. patens, partial (17%)	909	6e-52	105	106	99	+	#	#	#	#	#	#	#	-	-	-	-
contig01890	IADK01000553	No_hits	397	#	#	#	#	#	#	-	----	----	----	----	----	TC186693 weakly similar to UniRef100_Q2HRG5 Cluster: TIR; n=1; Medicago truncatula|Rep: TIR - Medicago truncatula (Barrel medic), partial (23%)	1086	5e-37	160	186	86	+	#	#	#	#	#	#	#	-	-	-	-
contig01891	IADK01000554	gi|255552760|ref|XP_002517423.1| multidrug resistance protein 1, 2, putative [Ricinus communis]gi|223543434|gb|EEF44965.1| multidrug resistance protein 1, 2, putative [Ricinus communis]	625	672	6e-70	124	206	60	-	multidrug resistance protein 1, 2, putative	gbpln	Eukaryota	Viridiplantae	Ricinus	Ricinus communis	TC162349 weakly similar to UniRef100_Q0WRL4 Cluster: P-glycoprotein; n=1; Arabidopsis thaliana|Rep: P-glycoprotein - Arabidopsis thaliana (Mouse-ear cress), partial (43%)	2099	0	606	625	96	-	K05658_rcu-RCOM_0852810	672	1e-70	124	206	60	-	ABCB1	ATP-binding cassette, subfamily B (MDR/TAP), member 1	Environmental Information Processing; Membrane Transport; Transporters [BR:ko02000]	Environmental Information Processing; Membrane Transport; ABC transporters [PATH:ko02010]
contig01892	IADK01000555	No_hits	182	#	#	#	#	#	#	-	----	----	----	----	----	TC197990 homologue to UniRef100_Q9ZRX0 Cluster: Translationally-controlled tumor protein homolog; n=1; Pseudotsuga menziesii|Rep: Translationally-controlled tumor protein homolog - Pseudotsuga menziesii (Douglas-fir), complete	1505	1e-51	115	118	97	+	No_hits	#	#	#	#	#	#	-	-	-	-
contig01893	IADK01000556	gi|189311142|gb|ACD87749.1| glycerol kinase [Candidatus Liberibacter americanus]gi|289546839|gb|ADD10129.1| glycerol kinase [Candidatus Liberibacter sp. Sao_Paulo-2]	436	152	3e-50	99	109	90	-	glycerol kinase	gbbct	Bacteria	Proteobacteria	Candidatus	Candidatus Liberibacter	TC197990 homologue to UniRef100_Q9ZRX0 Cluster: Translationally-controlled tumor protein homolog; n=1; Pseudotsuga menziesii|Rep: Translationally-controlled tumor protein homolog - Pseudotsuga menziesii (Douglas-fir), complete	1505	0	420	425	98	+	#	#	#	#	#	#	#	-	-	-	-
contig01894	IADK01000557	gi|167771333|ref|ZP_02443386.1| hypothetical protein ANACOL_02699 [Anaerotruncus colihominis DSM 17241]gi|167666487|gb|EDS10617.1| hypothetical protein ANACOL_02699 [Anaerotruncus colihominis DSM 17241]	550	170	3e-32	81	136	59	+	hypothetical protein ANACOL_02699	gbbct	Bacteria	Firmicutes	Anaerotruncus	Anaerotruncus colihominis	TC181299 similar to UniRef100_A6FJV2 Cluster: Cell wall-associated hydrolase; n=1; Roseobacter sp. AzwK-3b|Rep: Cell wall-associated hydrolase - Roseobacter sp. AzwK-3b, partial (66%)	2129	2e-58	269	316	85	+	#	#	#	#	#	#	#	-	-	-	-
contig01895	IADK01000558	#	176	#	#	#	#	#	#	-	----	----	----	----	----	DR090041	666	2e-28	82	87	94	-	#	#	#	#	#	#	#	-	-	-	-
contig01896	IADK01000559	gi|297181029|gb|ADI17229.1| hypothetical protein [uncultured alpha proteobacterium HF0070_14E07]	205	139	5e-20	46	66	69	-	hypothetical protein	gbenv	Bacteria	Proteobacteria	uncultured	uncultured alpha	TC198786 similar to UniRef100_Q0MX19 Cluster: Leucine rich protein; n=1; Arachis hypogaea|Rep: Leucine rich protein - Arachis hypogaea (Peanut), partial (35%)	898	1e-42	135	151	89	-	No_hits	#	#	#	#	#	#	-	-	-	-
contig01897	IADK01000560	#	163	#	#	#	#	#	#	-	----	----	----	----	----	DR090041	666	7e-34	106	116	91	-	No_hits	#	#	#	#	#	#	-	-	-	-
contig01898	IADK01000561	gi|237702460|ref|ZP_04532941.1| conserved hypothetical protein [Escherichia sp. 3_2_53FAA]gi|226903374|gb|EEH89633.1| conserved hypothetical protein [Escherichia sp. 3_2_53FAA]	373	66	1e-17	43	63	68	+	conserved hypothetical protein	gbbct	Bacteria	Proteobacteria	Escherichia	Escherichia sp.	TC198786 similar to UniRef100_Q0MX19 Cluster: Leucine rich protein; n=1; Arachis hypogaea|Rep: Leucine rich protein - Arachis hypogaea (Peanut), partial (35%)	898	3e-44	279	342	81	+	#	#	#	#	#	#	#	-	-	-	-
contig01900	IADK01000562	gi|260547240|ref|ZP_05822977.1| LOW QUALITY PROTEIN: conserved hypothetical protein [Brucella abortus NCTC 8038]gi|260565852|ref|ZP_05836334.1| LOW QUALITY PROTEIN: conserved hypothetical protein [Brucella melitensis bv. 1 str. 16M]gi|260568930|ref|ZP_05839397.1| LOW QUALITY PROTEIN: conserved hypothetical protein [Brucella suis bv. 4 str. 40]gi|261219757|ref|ZP_05934038.1| LOW QUALITY PROTEIN: c…	354	135	9e-34	54	74	72	+	LOW QUALITY PROTEIN: conserved hypothetical protein	gbbct	Bacteria	Proteobacteria	Brucella	Brucella abortus	TC198766 weakly similar to UniRef100_Q8TGM6 Cluster: Protein TAR1; n=1; Saccharomyces cerevisiae|Rep: Protein TAR1 - Saccharomyces cerevisiae (Baker's yeast), partial (18%)	1421	1e-65	286	334	85	+	#	#	#	#	#	#	#	-	-	-	-
contig01901	IADK01000563	gi|260547240|ref|ZP_05822977.1| LOW QUALITY PROTEIN: conserved hypothetical protein [Brucella abortus NCTC 8038]gi|260565852|ref|ZP_05836334.1| LOW QUALITY PROTEIN: conserved hypothetical protein [Brucella melitensis bv. 1 str. 16M]gi|260568930|ref|ZP_05839397.1| LOW QUALITY PROTEIN: conserved hypothetical protein [Brucella suis bv. 4 str. 40]gi|261219757|ref|ZP_05934038.1| LOW QUALITY PROTEIN: c…	345	135	5e-34	52	66	78	-	LOW QUALITY PROTEIN: conserved hypothetical protein	gbbct	Bacteria	Proteobacteria	Brucella	Brucella abortus	TC198766 weakly similar to UniRef100_Q8TGM6 Cluster: Protein TAR1; n=1; Saccharomyces cerevisiae|Rep: Protein TAR1 - Saccharomyces cerevisiae (Baker's yeast), partial (18%)	1421	2e-67	285	333	85	-	#	#	#	#	#	#	#	-	-	-	-
contig01902	IADK01000564	No_hits	114	#	#	#	#	#	#	-	----	----	----	----	----	TC197990 homologue to UniRef100_Q9ZRX0 Cluster: Translationally-controlled tumor protein homolog; n=1; Pseudotsuga menziesii|Rep: Translationally-controlled tumor protein homolog - Pseudotsuga menziesii (Douglas-fir), complete	1505	7e-33	100	110	90	-	No_hits	#	#	#	#	#	#	-	-	-	-
contig01903	IADK01000565	gi|210635538|ref|ZP_03298598.1| hypothetical protein COLSTE_02537 [Collinsella stercoris DSM 13279]gi|210158331|gb|EEA89302.1| hypothetical protein COLSTE_02537 [Collinsella stercoris DSM 13279]	821	346	1e-28	56	129	43	+	hypothetical protein COLSTE_02537	gbbct	Bacteria	Actinobacteria	Collinsella	Collinsella stercoris	TC198766 weakly similar to UniRef100_Q8TGM6 Cluster: Protein TAR1; n=1; Saccharomyces cerevisiae|Rep: Protein TAR1 - Saccharomyces cerevisiae (Baker's yeast), partial (18%)	1421	1e-119	545	649	83	+	#	#	#	#	#	#	#	-	-	-	-
contig01904	IADK01000566	gi|78033430|emb|CAJ30045.1| conserved hypothetical protein [Magnetospirillum gryphiswaldense MSR-1]	977	259	2e-49	76	96	79	+	conserved hypothetical protein	gbbct	Bacteria	Proteobacteria	Magnetospirillum	Magnetospirillum gryphiswaldense	TC198766 weakly similar to UniRef100_Q8TGM6 Cluster: Protein TAR1; n=1; Saccharomyces cerevisiae|Rep: Protein TAR1 - Saccharomyces cerevisiae (Baker's yeast), partial (18%)	1421	1e-104	733	903	81	+	#	#	#	#	#	#	#	-	-	-	-
contig01905	IADK01000567	gi|188025368|ref|ZP_02997467.1| hypothetical protein PROSTU_00109 [Providencia stuartii ATCC 25827]gi|188023829|gb|EDU61869.1| hypothetical protein PROSTU_00109 [Providencia stuartii ATCC 25827]	428	189	8e-21	47	70	67	+	hypothetical protein PROSTU_00109	gbbct	Bacteria	Proteobacteria	Providencia	Providencia stuartii	TC181299 similar to UniRef100_A6FJV2 Cluster: Cell wall-associated hydrolase; n=1; Roseobacter sp. AzwK-3b|Rep: Cell wall-associated hydrolase - Roseobacter sp. AzwK-3b, partial (66%)	2129	6e-49	266	316	84	+	#	#	#	#	#	#	#	-	-	-	-
contig01907	IADK01000568	gi|307942496|ref|ZP_07657845.1| conserved hypothetical protein [Roseibium sp. TrichSKD4]gi|307943298|ref|ZP_07658643.1| conserved hypothetical protein [Roseibium sp. TrichSKD4]gi|307943300|ref|ZP_07658644.1| conserved hypothetical protein [Roseibium sp. TrichSKD4]gi|307944054|ref|ZP_07659396.1| conserved hypothetical protein [Roseibium sp. TrichSKD4]gi|307944864|ref|ZP_07660202.1| conserved hypot…	279	60	3e-14	38	48	79	-	conserved hypothetical protein	gbenv	Bacteria	Proteobacteria	Roseibium	Roseibium sp.	DR090041	666	2e-48	128	137	93	+	#	#	#	#	#	#	#	-	-	-	-
contig01908	IADK01000569	gi|167771333|ref|ZP_02443386.1| hypothetical protein ANACOL_02699 [Anaerotruncus colihominis DSM 17241]gi|167666487|gb|EDS10617.1| hypothetical protein ANACOL_02699 [Anaerotruncus colihominis DSM 17241]	464	170	7e-35	83	135	61	-	hypothetical protein ANACOL_02699	gbbct	Bacteria	Firmicutes	Anaerotruncus	Anaerotruncus colihominis	TC180786	570	2e-61	299	359	83	-	#	#	#	#	#	#	#	-	-	-	-
contig01909	IADK01000570	gi|78033431|emb|CAJ30046.1| hypothetical protein mgI388 [Magnetospirillum gryphiswaldense MSR-1]	349	150	3e-29	47	75	62	-	hypothetical protein mgI388	gbbct	Bacteria	Proteobacteria	Magnetospirillum	Magnetospirillum gryphiswaldense	DR090041	666	1e-61	265	311	85	+	#	#	#	#	#	#	#	-	-	-	-
contig01910	IADK01000571	#	166	#	#	#	#	#	#	-	----	----	----	----	----	DR090041	666	3e-42	107	114	93	+	No_hits	#	#	#	#	#	#	-	-	-	-
contig01911	IADK01000572	gi|237702460|ref|ZP_04532941.1| conserved hypothetical protein [Escherichia sp. 3_2_53FAA]gi|226903374|gb|EEH89633.1| conserved hypothetical protein [Escherichia sp. 3_2_53FAA]	499	66	3e-19	45	64	70	+	conserved hypothetical protein	gbbct	Bacteria	Proteobacteria	Escherichia	Escherichia sp.	TC198786 similar to UniRef100_Q0MX19 Cluster: Leucine rich protein; n=1; Arachis hypogaea|Rep: Leucine rich protein - Arachis hypogaea (Peanut), partial (35%)	898	1e-56	357	439	81	+	#	#	#	#	#	#	#	-	-	-	-
contig01912	IADK01000573	gi|188025368|ref|ZP_02997467.1| hypothetical protein PROSTU_00109 [Providencia stuartii ATCC 25827]gi|188023829|gb|EDU61869.1| hypothetical protein PROSTU_00109 [Providencia stuartii ATCC 25827]	272	189	8e-15	50	89	56	-	hypothetical protein PROSTU_00109	gbbct	Bacteria	Proteobacteria	Providencia	Providencia stuartii	TC181299 similar to UniRef100_A6FJV2 Cluster: Cell wall-associated hydrolase; n=1; Roseobacter sp. AzwK-3b|Rep: Cell wall-associated hydrolase - Roseobacter sp. AzwK-3b, partial (66%)	2129	4e-24	98	112	87	-	#	#	#	#	#	#	#	-	-	-	-
contig01913	IADK01000574	gi|78033432|emb|CAJ30047.1| conserved hypothetical protein [Magnetospirillum gryphiswaldense MSR-1]	248	149	2e-12	39	59	66	-	conserved hypothetical protein	gbbct	Bacteria	Proteobacteria	Magnetospirillum	Magnetospirillum gryphiswaldense	TC181299 similar to UniRef100_A6FJV2 Cluster: Cell wall-associated hydrolase; n=1; Roseobacter sp. AzwK-3b|Rep: Cell wall-associated hydrolase - Roseobacter sp. AzwK-3b, partial (66%)	2129	1e-20	65	70	92	-	#	#	#	#	#	#	#	-	-	-	-
contig01914	IADK01000575	#	201	#	#	#	#	#	#	-	----	----	----	----	----	DR090041	666	9e-40	100	106	94	-	No_hits	#	#	#	#	#	#	-	-	-	-
contig01916	IADK01000576	gi|224477687|ref|YP_002635293.1| hypothetical protein Sca_2202a [Staphylococcus carnosus subsp. carnosus TM300]gi|222422294|emb|CAL29108.1| truncated protein, similar to cell wall surface anchor family protein (fragment 2) [Staphylococcus carnosus subsp. carnosus TM300]	1781	1165	7e-21	153	504	30	+	hypothetical protein Sca_2202a	gbbct	Bacteria	Firmicutes	Staphylococcus	Staphylococcus carnosus	TC176951 similar to UniRef100_A7PZQ4 Cluster: Chromosome chr15 scaffold_40, whole genome shotgun sequence; n=1; Vitis vinifera|Rep: Chromosome chr15 scaffold_40, whole genome shotgun sequence - Vitis vinifera (Grape), partial (7%)	2743	0	1718	1790	95	-	K12571_tgo-TGME49_032360	2155	2e-13	96	305	31	+	PAN2	PAB-dependent poly(A)-specific ribonuclease subunit 2	Genetic Information Processing; Folding, Sorting and Degradation; RNA degradation [PATH:ko03018]
contig01917	IADK01000577	gi|358346310|ref|XP_003637212.1| hypothetical protein MTR_077s0025 [Medicago truncatula]gi|355503147|gb|AES84350.1| hypothetical protein MTR_077s0025 [Medicago truncatula]	988	1081	9e-27	76	229	33	-	hypothetical protein MTR_077s0025	gbpln	Eukaryota	Viridiplantae	Medicago	Medicago truncatula	TC176951 similar to UniRef100_A7PZQ4 Cluster: Chromosome chr15 scaffold_40, whole genome shotgun sequence; n=1; Vitis vinifera|Rep: Chromosome chr15 scaffold_40, whole genome shotgun sequence - Vitis vinifera (Grape), partial (7%)	2743	0	816	838	97	-	#	#	#	#	#	#	#	-	-	-	-
contig01918	IADK01000578	gi|356522550|ref|XP_003529909.1| PREDICTED: uncharacterized protein LOC100805117 [Glycine max]	493	1253	4e-13	61	159	38	+	PREDICTED: uncharacterized protein LOC100805117	gbenv/gbpln	Eukaryota	Viridiplantae	Glycine	Glycine max	TC186151	2688	0	462	493	93	+	#	#	#	#	#	#	#	-	-	-	-
contig01919	IADK01000579	gi|116788380|gb|ABK24860.1| unknown [Picea sitchensis]	680	97	2e-25	62	86	72	-	unknown	gbpln	Eukaryota	Viridiplantae	Picea	Picea sitchensis	TC186151	2688	0	633	679	93	-	#	#	#	#	#	#	#	-	-	-	-
contig01920	IADK01000580	No_hits	414	#	#	#	#	#	#	-	----	----	----	----	----	TC186151	2688	0	400	414	96	-	#	#	#	#	#	#	#	-	-	-	-
contig01921	IADK01000581	gi|116788380|gb|ABK24860.1| unknown [Picea sitchensis]	680	97	1e-25	62	86	72	-	unknown	gbpln	Eukaryota	Viridiplantae	Picea	Picea sitchensis	TC186151	2688	0	633	678	93	-	#	#	#	#	#	#	#	-	-	-	-
contig01922	IADK01000582	gi|218190444|gb|EEC72871.1| hypothetical protein OsI_06641 [Oryza sativa Indica Group]	1003	881	1e-27	115	405	28	-	hypothetical protein OsI_06641	gbpln	Eukaryota	Viridiplantae	Oryza	Oryza sativa	TC176951 similar to UniRef100_A7PZQ4 Cluster: Chromosome chr15 scaffold_40, whole genome shotgun sequence; n=1; Vitis vinifera|Rep: Chromosome chr15 scaffold_40, whole genome shotgun sequence - Vitis vinifera (Grape), partial (7%)	2743	0	849	872	97	-	#	#	#	#	#	#	#	-	-	-	-
contig01923	IADK01000583	gi|116788380|gb|ABK24860.1| unknown [Picea sitchensis]	1530	97	2e-33	79	144	54	+	unknown	gbpln	Eukaryota	Viridiplantae	Picea	Picea sitchensis	TC186151	2688	0	1488	1531	97	+	#	#	#	#	#	#	#	-	-	-	-
contig01924	IADK01000584	No_hits	163	#	#	#	#	#	#	-	----	----	----	----	----	TC186151	2688	8e-86	162	163	99	-	#	#	#	#	#	#	#	-	-	-	-
contig01925	IADK01000585	gi|255541756|ref|XP_002511942.1| hypothetical protein RCOM_1617200 [Ricinus communis]gi|223549122|gb|EEF50611.1| hypothetical protein RCOM_1617200 [Ricinus communis]	597	1170	8e-19	38	79	48	-	hypothetical protein RCOM_1617200	gbpln	Eukaryota	Viridiplantae	Ricinus	Ricinus communis	TC186151	2688	0	578	599	96	-	#	#	#	#	#	#	#	-	-	-	-
contig01926	IADK01000586	No_hits	320	#	#	#	#	#	#	-	----	----	----	----	----	TC186151	2688	1e-160	311	320	97	-	#	#	#	#	#	#	#	-	-	-	-
contig01927	IADK01000587	#	523	#	#	#	#	#	#	-	----	----	----	----	----	TC191380 similar to UniRef100_A9T455 Cluster: Predicted protein; n=1; Physcomitrella patens subsp. patens|Rep: Predicted protein - Physcomitrella patens subsp. patens, partial (73%)	2820	0	510	523	97	-	#	#	#	#	#	#	#	-	-	-	-
contig01928	IADK01000588	#	1009	#	#	#	#	#	#	-	----	----	----	----	----	TC191380 similar to UniRef100_A9T455 Cluster: Predicted protein; n=1; Physcomitrella patens subsp. patens|Rep: Predicted protein - Physcomitrella patens subsp. patens, partial (73%)	2820	0	956	1010	94	-	#	#	#	#	#	#	#	-	-	-	-
contig01929	IADK01000589	#	416	#	#	#	#	#	#	-	----	----	----	----	----	TC191380 similar to UniRef100_A9T455 Cluster: Predicted protein; n=1; Physcomitrella patens subsp. patens|Rep: Predicted protein - Physcomitrella patens subsp. patens, partial (73%)	2820	0	409	418	97	-	#	#	#	#	#	#	#	-	-	-	-
contig01931	IADK01000590	No_hits	163	#	#	#	#	#	#	-	----	----	----	----	----	TC186151	2688	2e-77	157	161	97	+	#	#	#	#	#	#	#	-	-	-	-
contig01932	IADK01000591	No_hits	320	#	#	#	#	#	#	-	----	----	----	----	----	TC186151	2688	1e-153	308	320	96	-	#	#	#	#	#	#	#	-	-	-	-
contig01933	IADK01000592	#	1007	#	#	#	#	#	#	-	----	----	----	----	----	TC191380 similar to UniRef100_A9T455 Cluster: Predicted protein; n=1; Physcomitrella patens subsp. patens|Rep: Predicted protein - Physcomitrella patens subsp. patens, partial (73%)	2820	0	951	1008	94	-	#	#	#	#	#	#	#	-	-	-	-
contig01934	IADK01000593	gi|326430083|gb|EGD75653.1| NOTCH2 protein [Salpingoeca sp. ATCC 50818]	1715	4350	1e-16	130	479	27	+	NOTCH2 protein	gbinv	Eukaryota	Choanoflagellida	Salpingoeca	Salpingoeca sp.	TC191380 similar to UniRef100_A9T455 Cluster: Predicted protein; n=1; Physcomitrella patens subsp. patens|Rep: Predicted protein - Physcomitrella patens subsp. patens, partial (73%)	2820	0	1520	1613	94	-	K01183_spo-SPAPB1E7.04c	1236	9e-12	121	483	25	+	E3.2.1.14	chitinase	Metabolism; Carbohydrate Metabolism; Amino sugar and nucleotide sugar metabolism [PATH:ko00520]
contig01935	IADK01000594	gi|225427065|ref|XP_002275168.1| PREDICTED: 26S proteasome non-ATPase regulatory subunit 13-like isoform 1 [Vitis vinifera]	1759	386	0	179	210	85	-	PREDICTED: 26S proteasome non-ATPase regulatory subunit 13-like isoform 1	gbpln	Eukaryota	Viridiplantae	Vitis	Vitis vinifera	TC186347 similar to UniRef100_Q8RWF0 Cluster: 26S proteasome subunit-like protein; n=1; Arabidopsis thaliana|Rep: 26S proteasome subunit-like protein - Arabidopsis thaliana (Mouse-ear cress), partial (97%)	1291	0	1270	1288	98	-	K03039_vvi-100252379	386	0	179	210	85	-	PSMD13, RPN9	26S proteasome regulatory subunit N9	Genetic Information Processing; Folding, Sorting and Degradation; Proteasome [PATH:ko03050]	Genetic Information Processing; Folding, Sorting and Degradation; Proteasome [BR:ko03051]
contig01936	IADK01000595	No_hits	158	#	#	#	#	#	#	-	----	----	----	----	----	TC177522 similar to UniRef100_Q588B8 Cluster: Pollen allergen CJP38; n=1; Cryptomeria japonica|Rep: Pollen allergen CJP38 - Cryptomeria japonica (Japanese cedar), partial (67%)	934	9e-55	142	150	94	-	No_hits	#	#	#	#	#	#	-	-	-	-
contig01937	IADK01000596	gi|116786037|gb|ABK23947.1| unknown [Picea sitchensis]	233	344	1e-18	45	50	90	+	unknown	gbpln	Eukaryota	Viridiplantae	Picea	Picea sitchensis	TC175575 similar to UniRef100_Q588B8 Cluster: Pollen allergen CJP38; n=1; Cryptomeria japonica|Rep: Pollen allergen CJP38 - Cryptomeria japonica (Japanese cedar), partial (82%)	1204	1e-113	228	234	97	+	#	#	#	#	#	#	#	-	-	-	-
contig01939	IADK01000597	gi|116786037|gb|ABK23947.1| unknown [Picea sitchensis]	173	344	3e-18	42	57	73	-	unknown	gbpln	Eukaryota	Viridiplantae	Picea	Picea sitchensis	TC175575 similar to UniRef100_Q588B8 Cluster: Pollen allergen CJP38; n=1; Cryptomeria japonica|Rep: Pollen allergen CJP38 - Cryptomeria japonica (Japanese cedar), partial (82%)	1204	2e-89	171	173	98	-	#	#	#	#	#	#	#	-	-	-	-
contig01941	IADK01000598	gi|116791469|gb|ABK25991.1| unknown [Picea sitchensis]	158	342	5e-15	36	49	73	-	unknown	gbpln	Eukaryota	Viridiplantae	Picea	Picea sitchensis	TC175575 similar to UniRef100_Q588B8 Cluster: Pollen allergen CJP38; n=1; Cryptomeria japonica|Rep: Pollen allergen CJP38 - Cryptomeria japonica (Japanese cedar), partial (82%)	1204	4e-63	145	153	94	-	#	#	#	#	#	#	#	-	-	-	-
contig01942	IADK01000599	gi|116786037|gb|ABK23947.1| unknown [Picea sitchensis]	207	344	1e-23	60	69	86	-	unknown	gbpln	Eukaryota	Viridiplantae	Picea	Picea sitchensis	TC175575 similar to UniRef100_Q588B8 Cluster: Pollen allergen CJP38; n=1; Cryptomeria japonica|Rep: Pollen allergen CJP38 - Cryptomeria japonica (Japanese cedar), partial (82%)	1204	1e-107	204	207	98	-	#	#	#	#	#	#	#	-	-	-	-
contig01944	IADK01000600	gi|116786037|gb|ABK23947.1| unknown [Picea sitchensis]	251	344	3e-26	60	75	80	-	unknown	gbpln	Eukaryota	Viridiplantae	Picea	Picea sitchensis	TC175575 similar to UniRef100_Q588B8 Cluster: Pollen allergen CJP38; n=1; Cryptomeria japonica|Rep: Pollen allergen CJP38 - Cryptomeria japonica (Japanese cedar), partial (82%)	1204	1e-104	215	223	96	-	#	#	#	#	#	#	#	-	-	-	-
contig01945	IADK01000601	gi|116786037|gb|ABK23947.1| unknown [Picea sitchensis]	402	344	9e-52	108	135	80	-	unknown	gbpln	Eukaryota	Viridiplantae	Picea	Picea sitchensis	TC175575 similar to UniRef100_Q588B8 Cluster: Pollen allergen CJP38; n=1; Cryptomeria japonica|Rep: Pollen allergen CJP38 - Cryptomeria japonica (Japanese cedar), partial (82%)	1204	1e-178	378	399	94	-	#	#	#	#	#	#	#	-	-	-	-
contig01947	IADK01000602	gi|116786037|gb|ABK23947.1| unknown [Picea sitchensis]	652	344	4e-49	91	111	81	-	unknown	gbpln	Eukaryota	Viridiplantae	Picea	Picea sitchensis	TC175575 similar to UniRef100_Q588B8 Cluster: Pollen allergen CJP38; n=1; Cryptomeria japonica|Rep: Pollen allergen CJP38 - Cryptomeria japonica (Japanese cedar), partial (82%)	1204	0	474	511	92	-	#	#	#	#	#	#	#	-	-	-	-
contig01948	IADK01000603	gi|116786037|gb|ABK23947.1| unknown [Picea sitchensis]	222	344	2e-21	49	64	76	-	unknown	gbpln	Eukaryota	Viridiplantae	Picea	Picea sitchensis	TC173386 similar to UniRef100_Q588B8 Cluster: Pollen allergen CJP38; n=1; Cryptomeria japonica|Rep: Pollen allergen CJP38 - Cryptomeria japonica (Japanese cedar), partial (47%)	855	8e-90	202	214	94	-	#	#	#	#	#	#	#	-	-	-	-
contig01949	IADK01000604	gi|116786037|gb|ABK23947.1| unknown [Picea sitchensis]	649	344	1e-50	94	117	80	+	unknown	gbpln	Eukaryota	Viridiplantae	Picea	Picea sitchensis	TC175575 similar to UniRef100_Q588B8 Cluster: Pollen allergen CJP38; n=1; Cryptomeria japonica|Rep: Pollen allergen CJP38 - Cryptomeria japonica (Japanese cedar), partial (82%)	1204	0	491	531	92	+	#	#	#	#	#	#	#	-	-	-	-
contig01950	IADK01000605	gi|116786037|gb|ABK23947.1| unknown [Picea sitchensis]	182	344	6e-18	43	60	71	+	unknown	gbpln	Eukaryota	Viridiplantae	Picea	Picea sitchensis	DR182118 weakly similar to UniRef100_Q5RZ68 Cluster: Glucanase-like protein; n=1; Thuja occidentalis|Rep: Glucanase-like protein - Thuja occidentalis (Northern white-cedar) (Arborvitae), partial (54%)	826	9e-83	175	182	96	+	#	#	#	#	#	#	#	-	-	-	-
contig01951	IADK01000606	gi|116786037|gb|ABK23947.1| unknown [Picea sitchensis]	654	344	1e-85	165	218	75	+	unknown	gbpln	Eukaryota	Viridiplantae	Picea	Picea sitchensis	TC161878 similar to UniRef100_Q588B8 Cluster: Pollen allergen CJP38; n=1; Cryptomeria japonica|Rep: Pollen allergen CJP38 - Cryptomeria japonica (Japanese cedar), partial (77%)	1225	0	640	657	97	+	#	#	#	#	#	#	#	-	-	-	-
contig01952	IADK01000607	gi|116786037|gb|ABK23947.1| unknown [Picea sitchensis]	206	344	7e-17	43	49	87	-	unknown	gbpln	Eukaryota	Viridiplantae	Picea	Picea sitchensis	DR182118 weakly similar to UniRef100_Q5RZ68 Cluster: Glucanase-like protein; n=1; Thuja occidentalis|Rep: Glucanase-like protein - Thuja occidentalis (Northern white-cedar) (Arborvitae), partial (54%)	826	1e-94	198	206	96	-	No_hits	#	#	#	#	#	#	-	-	-	-
contig01953	IADK01000608	gi|116786037|gb|ABK23947.1| unknown [Picea sitchensis]	282	344	4e-26	62	94	65	-	unknown	gbpln	Eukaryota	Viridiplantae	Picea	Picea sitchensis	TC161878 similar to UniRef100_Q588B8 Cluster: Pollen allergen CJP38; n=1; Cryptomeria japonica|Rep: Pollen allergen CJP38 - Cryptomeria japonica (Japanese cedar), partial (77%)	1225	6e-82	180	189	95	-	#	#	#	#	#	#	#	-	-	-	-
contig01954	IADK01000609	gi|116786037|gb|ABK23947.1| unknown [Picea sitchensis]	674	344	3e-48	90	111	81	-	unknown	gbpln	Eukaryota	Viridiplantae	Picea	Picea sitchensis	TC175575 similar to UniRef100_Q588B8 Cluster: Pollen allergen CJP38; n=1; Cryptomeria japonica|Rep: Pollen allergen CJP38 - Cryptomeria japonica (Japanese cedar), partial (82%)	1204	0	479	511	93	-	#	#	#	#	#	#	#	-	-	-	-
contig01955	IADK01000610	gi|116786037|gb|ABK23947.1| unknown [Picea sitchensis]	182	344	6e-18	43	60	71	+	unknown	gbpln	Eukaryota	Viridiplantae	Picea	Picea sitchensis	DR182118 weakly similar to UniRef100_Q5RZ68 Cluster: Glucanase-like protein; n=1; Thuja occidentalis|Rep: Glucanase-like protein - Thuja occidentalis (Northern white-cedar) (Arborvitae), partial (54%)	826	6e-81	172	179	96	+	#	#	#	#	#	#	#	-	-	-	-
contig01956	IADK01000611	No_hits	749	#	#	#	#	#	#	-	----	----	----	----	----	TC160685	808	0	569	585	97	-	No_hits	#	#	#	#	#	#	-	-	-	-
contig01957	IADK01000612	gi|148909489|gb|ABR17842.1| unknown [Picea sitchensis]	983	744	e-102	188	189	99	+	unknown	gbpln	Eukaryota	Viridiplantae	Picea	Picea sitchensis	TC162985 homologue to UniRef100_A7NW32 Cluster: Chromosome chr5 scaffold_2, whole genome shotgun sequence; n=1; Vitis vinifera|Rep: Chromosome chr5 scaffold_2, whole genome shotgun sequence - Vitis vinifera (Grape), partial (47%)	1538	0	966	984	98	+	K03347_vvi-100233054	744	1e-95	173	189	91	+	CUL1, CDC53	cullin 1	Genetic Information Processing; Folding, Sorting and Degradation; Protein processing in endoplasmic reticulum [PATH:ko04141]	Genetic Information Processing; Folding, Sorting and Degradation; Ubiquitin mediated proteolysis [PATH:ko04120]
contig01959	IADK01000613	gi|148909489|gb|ABR17842.1| unknown [Picea sitchensis]	316	744	3e-53	104	105	99	+	unknown	gbpln	Eukaryota	Viridiplantae	Picea	Picea sitchensis	TC175442 homologue to UniRef100_A9T788 Cluster: Predicted protein; n=1; Physcomitrella patens subsp. patens|Rep: Predicted protein - Physcomitrella patens subsp. patens, partial (40%)	896	1e-172	313	316	99	+	K03347_vvi-100233054	744	2e-51	100	105	95	+	CUL1, CDC53	cullin 1	Genetic Information Processing; Folding, Sorting and Degradation; Protein processing in endoplasmic reticulum [PATH:ko04141]	Genetic Information Processing; Folding, Sorting and Degradation; Ubiquitin mediated proteolysis [PATH:ko04120]
contig01960	IADK01000614	gi|148909489|gb|ABR17842.1| unknown [Picea sitchensis]	182	744	7e-27	59	60	98	-	unknown	gbpln	Eukaryota	Viridiplantae	Picea	Picea sitchensis	TC196715 homologue to UniRef100_A9T788 Cluster: Predicted protein; n=1; Physcomitrella patens subsp. patens|Rep: Predicted protein - Physcomitrella patens subsp. patens, partial (29%)	641	4e-97	181	182	99	-	K03347_ppp-PHYPADRAFT_167405	743	3e-26	57	60	95	-	CUL1, CDC53	cullin 1	Genetic Information Processing; Folding, Sorting and Degradation; Protein processing in endoplasmic reticulum [PATH:ko04141]	Genetic Information Processing; Folding, Sorting and Degradation; Ubiquitin mediated proteolysis [PATH:ko04120]
contig01961	IADK01000615	gi|148909489|gb|ABR17842.1| unknown [Picea sitchensis]	135	744	7e-17	45	45	100	+	unknown	gbpln	Eukaryota	Viridiplantae	Picea	Picea sitchensis	TC199162 similar to UniRef100_A9T788 Cluster: Predicted protein; n=1; Physcomitrella patens subsp. patens|Rep: Predicted protein - Physcomitrella patens subsp. patens, partial (60%)	1721	3e-69	134	135	99	+	K03347_ppp-PHYPADRAFT_167405	743	2e-14	39	45	86	+	CUL1, CDC53	cullin 1	Genetic Information Processing; Folding, Sorting and Degradation; Protein processing in endoplasmic reticulum [PATH:ko04141]	Genetic Information Processing; Folding, Sorting and Degradation; Ubiquitin mediated proteolysis [PATH:ko04120]
contig01962	IADK01000616	gi|148909489|gb|ABR17842.1| unknown [Picea sitchensis]	160	744	2e-20	49	52	94	-	unknown	gbpln	Eukaryota	Viridiplantae	Picea	Picea sitchensis	TC196715 homologue to UniRef100_A9T788 Cluster: Predicted protein; n=1; Physcomitrella patens subsp. patens|Rep: Predicted protein - Physcomitrella patens subsp. patens, partial (29%)	641	8e-80	155	157	98	-	K03347_smo-SELMODRAFT_158171	752	5e-20	46	52	88	-	CUL1, CDC53	cullin 1	Genetic Information Processing; Folding, Sorting and Degradation; Protein processing in endoplasmic reticulum [PATH:ko04141]	Genetic Information Processing; Folding, Sorting and Degradation; Ubiquitin mediated proteolysis [PATH:ko04120]
contig01963	IADK01000617	#	100	#	#	#	#	#	#	-	----	----	----	----	----	TC198940 similar to UniRef100_A9T788 Cluster: Predicted protein; n=1; Physcomitrella patens subsp. patens|Rep: Predicted protein - Physcomitrella patens subsp. patens, partial (13%)	645	5e-46	98	100	98	-	#	#	#	#	#	#	#	-	-	-	-
contig01964	IADK01000618	gi|148909489|gb|ABR17842.1| unknown [Picea sitchensis]	684	744	e-115	208	222	93	-	unknown	gbpln	Eukaryota	Viridiplantae	Picea	Picea sitchensis	TC198299 similar to UniRef100_A9T788 Cluster: Predicted protein; n=1; Physcomitrella patens subsp. patens|Rep: Predicted protein - Physcomitrella patens subsp. patens, partial (45%)	1225	0	676	688	98	-	K03347_ppp-PHYPADRAFT_167405	743	1e-106	191	222	86	-	CUL1, CDC53	cullin 1	Genetic Information Processing; Folding, Sorting and Degradation; Protein processing in endoplasmic reticulum [PATH:ko04141]	Genetic Information Processing; Folding, Sorting and Degradation; Ubiquitin mediated proteolysis [PATH:ko04120]
contig01965	IADK01000619	gi|148909489|gb|ABR17842.1| unknown [Picea sitchensis]	182	744	2e-26	59	60	98	+	unknown	gbpln	Eukaryota	Viridiplantae	Picea	Picea sitchensis	TC196715 homologue to UniRef100_A9T788 Cluster: Predicted protein; n=1; Physcomitrella patens subsp. patens|Rep: Predicted protein - Physcomitrella patens subsp. patens, partial (29%)	641	4e-97	181	182	99	+	K03347_ppp-PHYPADRAFT_167405	743	2e-25	56	60	93	+	CUL1, CDC53	cullin 1	Genetic Information Processing; Folding, Sorting and Degradation; Protein processing in endoplasmic reticulum [PATH:ko04141]	Genetic Information Processing; Folding, Sorting and Degradation; Ubiquitin mediated proteolysis [PATH:ko04120]
contig01966	IADK01000620	gi|148909489|gb|ABR17842.1| unknown [Picea sitchensis]	212	744	9e-30	65	70	92	-	unknown	gbpln	Eukaryota	Viridiplantae	Picea	Picea sitchensis	TC196715 homologue to UniRef100_A9T788 Cluster: Predicted protein; n=1; Physcomitrella patens subsp. patens|Rep: Predicted protein - Physcomitrella patens subsp. patens, partial (29%)	641	3e-86	178	184	96	-	K03347_ppp-PHYPADRAFT_107536	745	1e-28	62	70	88	-	CUL1, CDC53	cullin 1	Genetic Information Processing; Folding, Sorting and Degradation; Protein processing in endoplasmic reticulum [PATH:ko04141]	Genetic Information Processing; Folding, Sorting and Degradation; Ubiquitin mediated proteolysis [PATH:ko04120]
contig01968	IADK01000621	No_hits	446	#	#	#	#	#	#	-	----	----	----	----	----	TC162985 homologue to UniRef100_A7NW32 Cluster: Chromosome chr5 scaffold_2, whole genome shotgun sequence; n=1; Vitis vinifera|Rep: Chromosome chr5 scaffold_2, whole genome shotgun sequence - Vitis vinifera (Grape), partial (47%)	1538	0	429	445	96	+	#	#	#	#	#	#	#	-	-	-	-
contig01969	IADK01000622	gi|148909489|gb|ABR17842.1| unknown [Picea sitchensis]	1359	744	0	215	286	75	-	unknown	gbpln	Eukaryota	Viridiplantae	Picea	Picea sitchensis	TC169287 similar to UniRef100_A7NW32 Cluster: Chromosome chr5 scaffold_2, whole genome shotgun sequence; n=1; Vitis vinifera|Rep: Chromosome chr5 scaffold_2, whole genome shotgun sequence - Vitis vinifera (Grape), partial (44%)	1791	0	983	1010	97	-	K03347_vvi-100233054	744	0	201	285	70	-	CUL1, CDC53	cullin 1	Genetic Information Processing; Folding, Sorting and Degradation; Protein processing in endoplasmic reticulum [PATH:ko04141]	Genetic Information Processing; Folding, Sorting and Degradation; Ubiquitin mediated proteolysis [PATH:ko04120]
contig01970	IADK01000623	gi|148909489|gb|ABR17842.1| unknown [Picea sitchensis]	1026	744	e-114	208	218	95	-	unknown	gbpln	Eukaryota	Viridiplantae	Picea	Picea sitchensis	TC162985 homologue to UniRef100_A7NW32 Cluster: Chromosome chr5 scaffold_2, whole genome shotgun sequence; n=1; Vitis vinifera|Rep: Chromosome chr5 scaffold_2, whole genome shotgun sequence - Vitis vinifera (Grape), partial (47%)	1538	0	864	901	95	-	K03347_vvi-100233054	744	1e-107	192	218	88	-	CUL1, CDC53	cullin 1	Genetic Information Processing; Folding, Sorting and Degradation; Protein processing in endoplasmic reticulum [PATH:ko04141]	Genetic Information Processing; Folding, Sorting and Degradation; Ubiquitin mediated proteolysis [PATH:ko04120]
contig01971	IADK01000624	gi|148909489|gb|ABR17842.1| unknown [Picea sitchensis]	541	744	8e-89	166	180	92	-	unknown	gbpln	Eukaryota	Viridiplantae	Picea	Picea sitchensis	TC175442 homologue to UniRef100_A9T788 Cluster: Predicted protein; n=1; Physcomitrella patens subsp. patens|Rep: Predicted protein - Physcomitrella patens subsp. patens, partial (40%)	896	0	517	537	96	-	K03347_pop-POPTR_725818	742	4e-85	158	180	87	-	CUL1, CDC53	cullin 1	Genetic Information Processing; Folding, Sorting and Degradation; Protein processing in endoplasmic reticulum [PATH:ko04141]	Genetic Information Processing; Folding, Sorting and Degradation; Ubiquitin mediated proteolysis [PATH:ko04120]
contig01972	IADK01000625	gi|148909489|gb|ABR17842.1| unknown [Picea sitchensis]	315	744	4e-52	102	104	98	-	unknown	gbpln	Eukaryota	Viridiplantae	Picea	Picea sitchensis	TC162985 homologue to UniRef100_A7NW32 Cluster: Chromosome chr5 scaffold_2, whole genome shotgun sequence; n=1; Vitis vinifera|Rep: Chromosome chr5 scaffold_2, whole genome shotgun sequence - Vitis vinifera (Grape), partial (47%)	1538	1e-166	310	315	98	-	K03347_vvi-100233054	744	6e-47	89	104	85	-	CUL1, CDC53	cullin 1	Genetic Information Processing; Folding, Sorting and Degradation; Protein processing in endoplasmic reticulum [PATH:ko04141]	Genetic Information Processing; Folding, Sorting and Degradation; Ubiquitin mediated proteolysis [PATH:ko04120]
contig01973	IADK01000626	gi|350286273|gb|EGZ67539.1| hypothetical protein NEUTE2DRAFT_133468 [Neurospora tetrasperma FGSC 2509]	177	107	6e-12	26	37	70	+	hypothetical protein NEUTE2DRAFT_133468	gbpln	Eukaryota	Fungi	Neurospora	Neurospora tetrasperma	TC194421 similar to UniRef100_Q8UWJ5 Cluster: CDH1-D; n=1; Gallus gallus|Rep: CDH1-D - Gallus gallus (Chicken), partial (25%)	2811	2e-96	177	177	100	+	No_hits	#	#	#	#	#	#	-	-	-	-
contig01974	IADK01000627	gi|148909489|gb|ABR17842.1| unknown [Picea sitchensis]	329	744	2e-13	42	48	87	-	unknown	gbpln	Eukaryota	Viridiplantae	Picea	Picea sitchensis	TC198940 similar to UniRef100_A9T788 Cluster: Predicted protein; n=1; Physcomitrella patens subsp. patens|Rep: Predicted protein - Physcomitrella patens subsp. patens, partial (13%)	645	8e-54	168	185	90	-	K03347_ppp-PHYPADRAFT_107536	745	3e-12	38	48	79	-	CUL1, CDC53	cullin 1	Genetic Information Processing; Folding, Sorting and Degradation; Protein processing in endoplasmic reticulum [PATH:ko04141]	Genetic Information Processing; Folding, Sorting and Degradation; Ubiquitin mediated proteolysis [PATH:ko04120]
contig01975	IADK01000628	#	275	#	#	#	#	#	#	-	----	----	----	----	----	TC195524 similar to UniRef100_Q3E811 Cluster: Uncharacterized protein YLR162W-A; n=1; Saccharomyces cerevisiae|Rep: Uncharacterized protein YLR162W-A - Saccharomyces cerevisiae (Baker's yeast), partial (74%)	1428	1e-122	264	276	95	-	#	#	#	#	#	#	#	-	-	-	-
contig01976	IADK01000629	gi|356545584|ref|XP_003541219.1| PREDICTED: uncharacterized protein LOC100796402 [Glycine max]	413	265	2e-53	64	73	87	-	PREDICTED: uncharacterized protein LOC100796402	gbenv/gbpln	Eukaryota	Viridiplantae	Glycine	Glycine max	TC195524 similar to UniRef100_Q3E811 Cluster: Uncharacterized protein YLR162W-A; n=1; Saccharomyces cerevisiae|Rep: Uncharacterized protein YLR162W-A - Saccharomyces cerevisiae (Baker's yeast), partial (74%)	1428	0	412	412	100	-	#	#	#	#	#	#	#	-	-	-	-
contig01980	IADK01000630	gi|328852039|gb|EGG01188.1| hypothetical protein MELLADRAFT_92705 [Melampsora larici-populina 98AG31]	388	113	9e-30	66	96	68	+	hypothetical protein MELLADRAFT_92705	gbpln	Eukaryota	Fungi	Melampsora	Melampsora larici-populina	TC195524 similar to UniRef100_Q3E811 Cluster: Uncharacterized protein YLR162W-A; n=1; Saccharomyces cerevisiae|Rep: Uncharacterized protein YLR162W-A - Saccharomyces cerevisiae (Baker's yeast), partial (74%)	1428	0	386	389	99	+	#	#	#	#	#	#	#	-	-	-	-
contig01982	IADK01000631	gi|242805359|ref|XP_002484510.1| hypothetical protein TSTA_040370 [Talaromyces stipitatus ATCC 10500]gi|218715135|gb|EED14557.1| hypothetical protein TSTA_040370 [Talaromyces stipitatus ATCC 10500]	592	305	5e-24	48	81	59	+	hypothetical protein TSTA_040370	gbpln	Eukaryota	Fungi	Talaromyces	Talaromyces stipitatus	DN459424 similar to UniRef100_O04892 Cluster: Cytochrome P450 like_TBP; n=1; Nicotiana tabacum|Rep: Cytochrome P450 like_TBP - Nicotiana tabacum (Common tobacco), partial (17%)	820	2e-43	110	117	94	-	#	#	#	#	#	#	#	-	-	-	-
contig01983	IADK01000632	gi|339470927|gb|EGP86024.1| hypothetical protein MYCGRDRAFT_74254 [Mycosphaerella graminicola IPO323]gi|339470933|gb|EGP86030.1| hypothetical protein MYCGRDRAFT_74248 [Mycosphaerella graminicola IPO323]	437	88	8e-23	59	89	66	-	hypothetical protein MYCGRDRAFT_74254	gbpln	Eukaryota	Fungi	Mycosphaerella	Mycosphaerella graminicola	TC177245 homologue to UniRef100_A3LSK3 Cluster: Predicted protein; n=1; Pichia stipitis|Rep: Predicted protein - Pichia stipitis (Yeast), partial (83%)	1608	1e-62	185	205	90	-	#	#	#	#	#	#	#	-	-	-	-
contig01984	IADK01000633	gi|357488221|ref|XP_003614398.1| hypothetical protein MTR_5g051170 [Medicago truncatula]gi|355515733|gb|AES97356.1| hypothetical protein MTR_5g051170 [Medicago truncatula]	476	950	2e-25	71	105	67	+	hypothetical protein MTR_5g051170	gbpln	Eukaryota	Viridiplantae	Medicago	Medicago truncatula	TC197091 similar to UniRef100_A7P9P5 Cluster: Chromosome chr3 scaffold_8, whole genome shotgun sequence; n=1; Vitis vinifera|Rep: Chromosome chr3 scaffold_8, whole genome shotgun sequence - Vitis vinifera (Grape), partial (34%)	1800	3e-82	208	226	92	+	#	#	#	#	#	#	#	-	-	-	-
contig01986	IADK01000634	#	289	#	#	#	#	#	#	-	----	----	----	----	----	TC195524 similar to UniRef100_Q3E811 Cluster: Uncharacterized protein YLR162W-A; n=1; Saccharomyces cerevisiae|Rep: Uncharacterized protein YLR162W-A - Saccharomyces cerevisiae (Baker's yeast), partial (74%)	1428	7e-60	159	172	92	-	#	#	#	#	#	#	#	-	-	-	-
contig01987	IADK01000635	gi|328848484|gb|EGF97697.1| hypothetical protein MELLADRAFT_84525 [Melampsora larici-populina 98AG31]	1021	347	4e-29	49	74	66	+	hypothetical protein MELLADRAFT_84525	gbpln	Eukaryota	Fungi	Melampsora	Melampsora larici-populina	TC177245 homologue to UniRef100_A3LSK3 Cluster: Predicted protein; n=1; Pichia stipitis|Rep: Predicted protein - Pichia stipitis (Yeast), partial (83%)	1608	2e-66	185	204	90	+	#	#	#	#	#	#	#	-	-	-	-
contig01988	IADK01000636	gi|339256140|ref|XP_003370555.1| conserved hypothetical protein [Trichinella spiralis]gi|316957852|gb|EFV47204.1| conserved hypothetical protein [Trichinella spiralis]	657	222	3e-18	61	121	50	+	conserved hypothetical protein	gbinv	Eukaryota	Metazoa	Trichinella	Trichinella spiralis	DN459424 similar to UniRef100_O04892 Cluster: Cytochrome P450 like_TBP; n=1; Nicotiana tabacum|Rep: Cytochrome P450 like_TBP - Nicotiana tabacum (Common tobacco), partial (17%)	820	4e-45	110	116	94	-	#	#	#	#	#	#	#	-	-	-	-
contig01989	IADK01000637	gi|67587050|ref|XP_665229.1| senescence-associated protein [Cryptosporidium hominis TU502]gi|54655782|gb|EAL34999.1| senescence-associated protein [Cryptosporidium hominis]	219	106	2e-19	47	55	85	-	senescence-associated protein	gbenv/gbinv	Eukaryota	Alveolata	Cryptosporidium	Cryptosporidium hominis	TC195524 similar to UniRef100_Q3E811 Cluster: Uncharacterized protein YLR162W-A; n=1; Saccharomyces cerevisiae|Rep: Uncharacterized protein YLR162W-A - Saccharomyces cerevisiae (Baker's yeast), partial (74%)	1428	4e-76	161	167	96	-	#	#	#	#	#	#	#	-	-	-	-
contig01990	IADK01000638	#	170	#	#	#	#	#	#	-	----	----	----	----	----	TC195524 similar to UniRef100_Q3E811 Cluster: Uncharacterized protein YLR162W-A; n=1; Saccharomyces cerevisiae|Rep: Uncharacterized protein YLR162W-A - Saccharomyces cerevisiae (Baker's yeast), partial (74%)	1428	6e-59	145	154	94	-	#	#	#	#	#	#	#	-	-	-	-
contig01991	IADK01000639	gi|148906792|gb|ABR16542.1| unknown [Picea sitchensis]	225	55	3e-24	53	55	96	-	unknown	gbpln	Eukaryota	Viridiplantae	Picea	Picea sitchensis	TC195524 similar to UniRef100_Q3E811 Cluster: Uncharacterized protein YLR162W-A; n=1; Saccharomyces cerevisiae|Rep: Uncharacterized protein YLR162W-A - Saccharomyces cerevisiae (Baker's yeast), partial (74%)	1428	1e-118	222	225	98	+	#	#	#	#	#	#	#	-	-	-	-
contig01992	IADK01000640	#	193	#	#	#	#	#	#	-	----	----	----	----	----	TC195524 similar to UniRef100_Q3E811 Cluster: Uncharacterized protein YLR162W-A; n=1; Saccharomyces cerevisiae|Rep: Uncharacterized protein YLR162W-A - Saccharomyces cerevisiae (Baker's yeast), partial (74%)	1428	9e-80	168	173	97	-	No_hits	#	#	#	#	#	#	-	-	-	-
contig01994	IADK01000641	No_hits	145	#	#	#	#	#	#	-	----	----	----	----	----	TC186459 weakly similar to UniRef100_Q9LNW0 Cluster: F22G5.25; n=1; Arabidopsis thaliana|Rep: F22G5.25 - Arabidopsis thaliana (Mouse-ear cress), partial (62%)	1246	1e-56	134	142	94	+	No_hits	#	#	#	#	#	#	-	-	-	-
contig01995	IADK01000642	No_hits	123	#	#	#	#	#	#	-	----	----	----	----	----	TC163556 weakly similar to UniRef100_A8WCV5 Cluster: Low molecular weight heat shock protein; n=1; Gossypium hirsutum|Rep: Low molecular weight heat shock protein - Gossypium hirsutum (Upland cotton) (Gossypium mexicanum), partial (65%)	1038	7e-58	115	116	99	-	No_hits	#	#	#	#	#	#	-	-	-	-
contig01999	IADK01000643	gi|116780833|gb|ABK21837.1| unknown [Picea sitchensis]	223	175	1e-31	66	73	90	-	unknown	gbpln	Eukaryota	Viridiplantae	Picea	Picea sitchensis	TC157840 weakly similar to UniRef100_Q9LNW0 Cluster: F22G5.25; n=1; Arabidopsis thaliana|Rep: F22G5.25 - Arabidopsis thaliana (Mouse-ear cress), partial (66%)	821	1e-119	221	223	99	-	K13993_ppp-PHYPADRAFT_113859	153	2e-23	49	73	67	-	HSP20	HSP20 family protein	Genetic Information Processing; Folding, Sorting and Degradation; Chaperones and folding catalysts [BR:ko03110]	Genetic Information Processing; Folding, Sorting and Degradation; Protein processing in endoplasmic reticulum [PATH:ko04141]
contig02001	IADK01000644	gi|116780833|gb|ABK21837.1| unknown [Picea sitchensis]	199	175	8e-18	41	47	87	-	unknown	gbpln	Eukaryota	Viridiplantae	Picea	Picea sitchensis	TC156308 weakly similar to UniRef100_A8WCV5 Cluster: Low molecular weight heat shock protein; n=1; Gossypium hirsutum|Rep: Low molecular weight heat shock protein - Gossypium hirsutum (Upland cotton) (Gossypium mexicanum), partial (65%)	907	1e-105	194	195	99	-	No_hits	#	#	#	#	#	#	-	-	-	-
contig02003	IADK01000645	No_hits	306	#	#	#	#	#	#	-	----	----	----	----	----	TC186459 weakly similar to UniRef100_Q9LNW0 Cluster: F22G5.25; n=1; Arabidopsis thaliana|Rep: F22G5.25 - Arabidopsis thaliana (Mouse-ear cress), partial (62%)	1246	1e-98	220	233	94	-	#	#	#	#	#	#	#	-	-	-	-
contig02004	IADK01000646	No_hits	165	#	#	#	#	#	#	-	----	----	----	----	----	TC186459 weakly similar to UniRef100_Q9LNW0 Cluster: F22G5.25; n=1; Arabidopsis thaliana|Rep: F22G5.25 - Arabidopsis thaliana (Mouse-ear cress), partial (62%)	1246	4e-66	153	162	94	-	No_hits	#	#	#	#	#	#	-	-	-	-
contig02005	IADK01000647	No_hits	261	#	#	#	#	#	#	-	----	----	----	----	----	TC186459 weakly similar to UniRef100_Q9LNW0 Cluster: F22G5.25; n=1; Arabidopsis thaliana|Rep: F22G5.25 - Arabidopsis thaliana (Mouse-ear cress), partial (62%)	1246	1e-113	244	257	94	-	No_hits	#	#	#	#	#	#	-	-	-	-
contig02006	IADK01000648	gi|116780833|gb|ABK21837.1| unknown [Picea sitchensis]	375	175	5e-13	38	45	84	-	unknown	gbpln	Eukaryota	Viridiplantae	Picea	Picea sitchensis	TC186459 weakly similar to UniRef100_Q9LNW0 Cluster: F22G5.25; n=1; Arabidopsis thaliana|Rep: F22G5.25 - Arabidopsis thaliana (Mouse-ear cress), partial (62%)	1246	1e-178	350	362	96	-	#	#	#	#	#	#	#	-	-	-	-
contig02007	IADK01000649	gi|116780833|gb|ABK21837.1| unknown [Picea sitchensis]	248	175	1e-36	74	82	90	-	unknown	gbpln	Eukaryota	Viridiplantae	Picea	Picea sitchensis	TC157840 weakly similar to UniRef100_Q9LNW0 Cluster: F22G5.25; n=1; Arabidopsis thaliana|Rep: F22G5.25 - Arabidopsis thaliana (Mouse-ear cress), partial (66%)	821	1e-128	242	246	98	-	K13993_ppp-PHYPADRAFT_113859	153	5e-26	53	81	65	-	HSP20	HSP20 family protein	Genetic Information Processing; Folding, Sorting and Degradation; Chaperones and folding catalysts [BR:ko03110]	Genetic Information Processing; Folding, Sorting and Degradation; Protein processing in endoplasmic reticulum [PATH:ko04141]
contig02008	IADK01000650	No_hits	292	#	#	#	#	#	#	-	----	----	----	----	----	TC186459 weakly similar to UniRef100_Q9LNW0 Cluster: F22G5.25; n=1; Arabidopsis thaliana|Rep: F22G5.25 - Arabidopsis thaliana (Mouse-ear cress), partial (62%)	1246	1e-102	244	262	93	-	#	#	#	#	#	#	#	-	-	-	-
contig02009	IADK01000651	gi|253760001|ref|XP_002488959.1| hypothetical protein SORBIDRAFT_1180s002020 [Sorghum bicolor]gi|241947001|gb|EES20146.1| hypothetical protein SORBIDRAFT_1180s002020 [Sorghum bicolor]	246	69	5e-17	46	59	77	+	hypothetical protein SORBIDRAFT_1180s002020	gbpln	Eukaryota	Viridiplantae	Sorghum	Sorghum bicolor	TC195897 similar to UniRef100_Q6CQE3 Cluster: Kluyveromyces lactis strain NRRL Y-1140 chromosome D of strain NRRL Y- 1140 of Kluyveromyces lactis; n=2; Kluyveromyces lactis|Rep: Kluyveromyces lactis strain NRRL Y-1140 chromosome D of strain NRRL Y- 1140 of Kluyveromyces lactis - Kluyveromyces lactis (Yeast) (Candida sphaerica), partial (72%)	1475	1e-104	205	207	99	+	#	#	#	#	#	#	#	-	-	-	-
contig02010	IADK01000652	gi|116780833|gb|ABK21837.1| unknown [Picea sitchensis]	811	175	7e-84	152	175	86	-	unknown	gbpln	Eukaryota	Viridiplantae	Picea	Picea sitchensis	TC156308 weakly similar to UniRef100_A8WCV5 Cluster: Low molecular weight heat shock protein; n=1; Gossypium hirsutum|Rep: Low molecular weight heat shock protein - Gossypium hirsutum (Upland cotton) (Gossypium mexicanum), partial (65%)	907	0	779	807	96	-	K13993_rcu-RCOM_0497680	162	1e-37	85	155	54	-	HSP20	HSP20 family protein	Genetic Information Processing; Folding, Sorting and Degradation; Chaperones and folding catalysts [BR:ko03110]	Genetic Information Processing; Folding, Sorting and Degradation; Protein processing in endoplasmic reticulum [PATH:ko04141]
contig02012	IADK01000653	No_hits	160	#	#	#	#	#	#	-	----	----	----	----	----	TC167426 weakly similar to UniRef100_A8MRU3 Cluster: Uncharacterized protein At4g24220.2; n=1; Arabidopsis thaliana|Rep: Uncharacterized protein At4g24220.2 - Arabidopsis thaliana (Mouse-ear cress), partial (61%)	1064	1e-69	147	152	96	+	No_hits	#	#	#	#	#	#	-	-	-	-
contig02013	IADK01000654	gi|116786799|gb|ABK24243.1| unknown [Picea sitchensis]	679	399	1e-97	177	222	79	-	unknown	gbpln	Eukaryota	Viridiplantae	Picea	Picea sitchensis	TC167426 weakly similar to UniRef100_A8MRU3 Cluster: Uncharacterized protein At4g24220.2; n=1; Arabidopsis thaliana|Rep: Uncharacterized protein At4g24220.2 - Arabidopsis thaliana (Mouse-ear cress), partial (61%)	1064	0	662	679	97	-	#	#	#	#	#	#	#	-	-	-	-
contig02017	IADK01000655	gi|148907132|gb|ABR16709.1| unknown [Picea sitchensis]	167	399	1e-21	48	53	90	+	unknown	gbpln	Eukaryota	Viridiplantae	Picea	Picea sitchensis	TC160003 weakly similar to UniRef100_A7QW81 Cluster: Chromosome chr3 scaffold_199, whole genome shotgun sequence; n=1; Vitis vinifera|Rep: Chromosome chr3 scaffold_199, whole genome shotgun sequence - Vitis vinifera (Grape), partial (90%)	1516	2e-71	159	167	95	+	No_hits	#	#	#	#	#	#	-	-	-	-
contig02018	IADK01000656	gi|116786799|gb|ABK24243.1| unknown [Picea sitchensis]	183	399	2e-25	55	60	91	+	unknown	gbpln	Eukaryota	Viridiplantae	Picea	Picea sitchensis	TC160003 weakly similar to UniRef100_A7QW81 Cluster: Chromosome chr3 scaffold_199, whole genome shotgun sequence; n=1; Vitis vinifera|Rep: Chromosome chr3 scaffold_199, whole genome shotgun sequence - Vitis vinifera (Grape), partial (90%)	1516	7e-93	180	183	98	+	#	#	#	#	#	#	#	-	-	-	-
contig02020	IADK01000657	No_hits	535	#	#	#	#	#	#	-	----	----	----	----	----	TC160003 weakly similar to UniRef100_A7QW81 Cluster: Chromosome chr3 scaffold_199, whole genome shotgun sequence; n=1; Vitis vinifera|Rep: Chromosome chr3 scaffold_199, whole genome shotgun sequence - Vitis vinifera (Grape), partial (90%)	1516	0	517	533	96	+	#	#	#	#	#	#	#	-	-	-	-
contig02022	IADK01000658	gi|148907065|gb|ABR16676.1| unknown [Picea sitchensis]	106	399	5e-13	33	34	97	+	unknown	gbpln	Eukaryota	Viridiplantae	Picea	Picea sitchensis	TC167426 weakly similar to UniRef100_A8MRU3 Cluster: Uncharacterized protein At4g24220.2; n=1; Arabidopsis thaliana|Rep: Uncharacterized protein At4g24220.2 - Arabidopsis thaliana (Mouse-ear cress), partial (61%)	1064	3e-50	102	103	99	+	No_hits	#	#	#	#	#	#	-	-	-	-
contig02023	IADK01000659	No_hits	137	#	#	#	#	#	#	-	----	----	----	----	----	TC167426 weakly similar to UniRef100_A8MRU3 Cluster: Uncharacterized protein At4g24220.2; n=1; Arabidopsis thaliana|Rep: Uncharacterized protein At4g24220.2 - Arabidopsis thaliana (Mouse-ear cress), partial (61%)	1064	3e-54	121	126	96	-	No_hits	#	#	#	#	#	#	-	-	-	-
contig02024	IADK01000660	gi|148907132|gb|ABR16709.1| unknown [Picea sitchensis]	190	399	2e-26	55	60	91	+	unknown	gbpln	Eukaryota	Viridiplantae	Picea	Picea sitchensis	TC160003 weakly similar to UniRef100_A7QW81 Cluster: Chromosome chr3 scaffold_199, whole genome shotgun sequence; n=1; Vitis vinifera|Rep: Chromosome chr3 scaffold_199, whole genome shotgun sequence - Vitis vinifera (Grape), partial (90%)	1516	2e-87	183	190	96	+	No_hits	#	#	#	#	#	#	-	-	-	-
contig02025	IADK01000661	No_hits	525	#	#	#	#	#	#	-	----	----	----	----	----	TC160003 weakly similar to UniRef100_A7QW81 Cluster: Chromosome chr3 scaffold_199, whole genome shotgun sequence; n=1; Vitis vinifera|Rep: Chromosome chr3 scaffold_199, whole genome shotgun sequence - Vitis vinifera (Grape), partial (90%)	1516	0	487	524	92	+	No_hits	#	#	#	#	#	#	-	-	-	-
contig02026	IADK01000662	gi|116786799|gb|ABK24243.1| unknown [Picea sitchensis]	503	399	4e-35	70	85	82	+	unknown	gbpln	Eukaryota	Viridiplantae	Picea	Picea sitchensis	TC161045 weakly similar to UniRef100_A7QW81 Cluster: Chromosome chr3 scaffold_199, whole genome shotgun sequence; n=1; Vitis vinifera|Rep: Chromosome chr3 scaffold_199, whole genome shotgun sequence - Vitis vinifera (Grape), partial (55%)	871	0	491	531	92	+	#	#	#	#	#	#	#	-	-	-	-
contig02027	IADK01000663	gi|116786799|gb|ABK24243.1| unknown [Picea sitchensis]	476	399	1e-72	113	127	88	+	unknown	gbpln	Eukaryota	Viridiplantae	Picea	Picea sitchensis	TC160003 weakly similar to UniRef100_A7QW81 Cluster: Chromosome chr3 scaffold_199, whole genome shotgun sequence; n=1; Vitis vinifera|Rep: Chromosome chr3 scaffold_199, whole genome shotgun sequence - Vitis vinifera (Grape), partial (90%)	1516	1e-176	436	476	91	+	#	#	#	#	#	#	#	-	-	-	-
contig02029	IADK01000664	gi|260665540|ref|ZP_05866385.1| cell wall-associated hydrolase [Lactobacillus jensenii SJ-7A-US]gi|297206423|ref|ZP_06923818.1| Zn-finger domain protein [Lactobacillus jensenii JV-V16]gi|260560634|gb|EEX26613.1| cell wall-associated hydrolase [Lactobacillus jensenii SJ-7A-US]gi|297149549|gb|EFH29847.1| Zn-finger domain protein [Lactobacillus jensenii JV-V16]	169	49	1e-10	32	43	74	-	cell wall-associated hydrolase	gbbct	Bacteria	Firmicutes	Lactobacillus	Lactobacillus jensenii	No_hits	#	#	#	#	#	#	#	#	#	#	#	#	#	-	-	-	-
contig02030	IADK01000665	gi|341592470|gb|EGS35356.1| hypothetical protein HMPREF9489_1547 [Finegoldia magna SY403409CC001050417]	408	169	3e-42	52	65	80	+	hypothetical protein HMPREF9489_1547	gbbct	Bacteria	Firmicutes	Finegoldia	Finegoldia magna	TC197990 homologue to UniRef100_Q9ZRX0 Cluster: Translationally-controlled tumor protein homolog; n=1; Pseudotsuga menziesii|Rep: Translationally-controlled tumor protein homolog - Pseudotsuga menziesii (Douglas-fir), complete	1505	2e-91	257	285	90	+	#	#	#	#	#	#	#	-	-	-	-
contig02031	IADK01000666	gi|254479135|ref|ZP_05092485.1| hypothetical protein CDSM653_949 [Carboxydibrachium pacificum DSM 12653]gi|214034906|gb|EEB75630.1| hypothetical protein CDSM653_949 [Carboxydibrachium pacificum DSM 12653]	638	155	8e-30	86	158	54	-	hypothetical protein CDSM653_949	gbbct	Bacteria	Firmicutes	Carboxydibrachium	Carboxydibrachium pacificum	CA305560	488	4e-54	237	275	86	+	#	#	#	#	#	#	#	-	-	-	-
contig02032	IADK01000667	#	397	#	#	#	#	#	#	-	----	----	----	----	----	No_hits	#	#	#	#	#	#	#	#	#	#	#	#	#	-	-	-	-
contig02033	IADK01000668	gi|295691925|ref|YP_003600535.1| hypothetical protein LCRIS_00063 [Lactobacillus crispatus ST1]gi|295692304|ref|YP_003600914.1| hypothetical protein LCRIS_00442 [Lactobacillus crispatus ST1]gi|295692317|ref|YP_003600927.1| hypothetical protein LCRIS_00455 [Lactobacillus crispatus ST1]gi|295693512|ref|YP_003602122.1| hypothetical protein LCRIS_01650 [Lactobacillus crispatus ST1]gi|295030031|emb|CB…	625	156	9e-17	50	106	47	+	hypothetical protein LCRIS_00063	gbbct	Bacteria	Firmicutes	Lactobacillus	Lactobacillus crispatus	TC198766 weakly similar to UniRef100_Q8TGM6 Cluster: Protein TAR1; n=1; Saccharomyces cerevisiae|Rep: Protein TAR1 - Saccharomyces cerevisiae (Baker's yeast), partial (18%)	1421	1e-17	100	118	84	+	#	#	#	#	#	#	#	-	-	-	-
contig02034	IADK01000669	gi|297183506|gb|ADI19636.1| hypothetical protein [uncultured delta proteobacterium HF0770_45N15]	272	166	2e-14	42	73	57	-	hypothetical protein	gbenv	Bacteria	Proteobacteria	uncultured	uncultured delta	TC192770	1218	2e-16	78	87	89	-	No_hits	#	#	#	#	#	#	-	-	-	-
contig02035	IADK01000670	#	111	#	#	#	#	#	#	-	----	----	----	----	----	#	#	#	#	#	#	#	No_hits	#	#	#	#	#	#	-	-	-	-
contig02037	IADK01000671	No_hits	151	#	#	#	#	#	#	-	----	----	----	----	----	No_hits	#	#	#	#	#	#	#	#	#	#	#	#	#	-	-	-	-
contig02038	IADK01000672	#	393	#	#	#	#	#	#	-	----	----	----	----	----	No_hits	#	#	#	#	#	#	#	#	#	#	#	#	#	-	-	-	-
contig02039	IADK01000673	#	168	#	#	#	#	#	#	-	----	----	----	----	----	No_hits	#	#	#	#	#	#	#	#	#	#	#	#	#	-	-	-	-
contig02040	IADK01000674	No_hits	136	#	#	#	#	#	#	-	----	----	----	----	----	No_hits	#	#	#	#	#	#	#	#	#	#	#	#	#	-	-	-	-
contig02041	IADK01000675	No_hits	121	#	#	#	#	#	#	-	----	----	----	----	----	No_hits	#	#	#	#	#	#	No_hits	#	#	#	#	#	#	-	-	-	-
contig02042	IADK01000676	gi|354803502|gb|AER40616.1| hypothetical protein MADAR_309 [Blattabacterium sp. (Mastotermes darwiniensis) str. MADAR]	570	119	2e-17	55	111	49	-	hypothetical protein MADAR_309	gbbct	Bacteria	Bacteroidetes	Blattabacterium	Blattabacterium sp.	TC192770	1218	5e-16	78	87	89	-	#	#	#	#	#	#	#	-	-	-	-
contig02043	IADK01000677	gi|297183506|gb|ADI19636.1| hypothetical protein [uncultured delta proteobacterium HF0770_45N15]	778	166	2e-23	54	104	51	+	hypothetical protein	gbenv	Bacteria	Proteobacteria	uncultured	uncultured delta	TC198766 weakly similar to UniRef100_Q8TGM6 Cluster: Protein TAR1; n=1; Saccharomyces cerevisiae|Rep: Protein TAR1 - Saccharomyces cerevisiae (Baker's yeast), partial (18%)	1421	2e-25	145	171	84	+	#	#	#	#	#	#	#	-	-	-	-
contig02044	IADK01000678	gi|198274280|ref|ZP_03206812.1| hypothetical protein BACPLE_00421 [Bacteroides plebeius DSM 17135]gi|198272770|gb|EDY97039.1| hypothetical protein BACPLE_00421 [Bacteroides plebeius DSM 17135]	303	148	1e-28	67	96	69	-	hypothetical protein BACPLE_00421	gbbct	Bacteria	Bacteroidetes	Bacteroides	Bacteroides plebeius	CA305560	488	9e-38	153	175	87	+	#	#	#	#	#	#	#	-	-	-	-
contig02045	IADK01000679	No_hits	205	#	#	#	#	#	#	-	----	----	----	----	----	TC185046 weakly similar to UniRef100_Q8W3X9 Cluster: PR-1; n=1; Solanum torvum|Rep: PR-1 - Solanum torvum, partial (77%)	890	6e-75	186	201	92	-	No_hits	#	#	#	#	#	#	-	-	-	-
contig02049	IADK01000680	gi|307340553|gb|ADN43438.1| pathogenesis-related protein 1 [Vitis hybrid cultivar]	149	161	2e-15	35	41	85	-	pathogenesis-related protein 1	gbenv/gbpln	Eukaryota	Viridiplantae	Vitis	Vitis hybrid	TC186505 similar to UniRef100_A7P1Y2 Cluster: Chromosome chr19 scaffold_4, whole genome shotgun sequence; n=1; Vitis vinifera|Rep: Chromosome chr19 scaffold_4, whole genome shotgun sequence - Vitis vinifera (Grape), partial (40%)	2561	2e-77	148	149	99	-	K13449_vvi-100258414	160	5e-12	30	41	73	-	PR1	pathogenesis-related protein 1	Environmental Information Processing; Signal Transduction; Plant hormone signal transduction [PATH:ko04075]	Organismal Systems; Environmental Adaptation; Plant-pathogen interaction [PATH:ko04626]
contig02050	IADK01000681	gi|116786000|gb|ABK23936.1| unknown [Picea sitchensis]	237	164	2e-32	64	77	83	-	unknown	gbpln	Eukaryota	Viridiplantae	Picea	Picea sitchensis	TC186505 similar to UniRef100_A7P1Y2 Cluster: Chromosome chr19 scaffold_4, whole genome shotgun sequence; n=1; Vitis vinifera|Rep: Chromosome chr19 scaffold_4, whole genome shotgun sequence - Vitis vinifera (Grape), partial (40%)	2561	1e-125	234	237	98	-	K13449_rcu-RCOM_1381930	161	8e-20	47	78	60	-	PR1	pathogenesis-related protein 1	Environmental Information Processing; Signal Transduction; Plant hormone signal transduction [PATH:ko04075]	Organismal Systems; Environmental Adaptation; Plant-pathogen interaction [PATH:ko04626]
contig02052	IADK01000682	No_hits	150	#	#	#	#	#	#	-	----	----	----	----	----	TC157468 similar to UniRef100_Q8W3X9 Cluster: PR-1; n=1; Solanum torvum|Rep: PR-1 - Solanum torvum, partial (71%)	829	3e-39	108	117	92	-	No_hits	#	#	#	#	#	#	-	-	-	-
contig02053	IADK01000683	No_hits	174	#	#	#	#	#	#	-	----	----	----	----	----	TC185046 weakly similar to UniRef100_Q8W3X9 Cluster: PR-1; n=1; Solanum torvum|Rep: PR-1 - Solanum torvum, partial (77%)	890	5e-75	162	169	95	-	No_hits	#	#	#	#	#	#	-	-	-	-
contig02054	IADK01000684	No_hits	114	#	#	#	#	#	#	-	----	----	----	----	----	TC157468 similar to UniRef100_Q8W3X9 Cluster: PR-1; n=1; Solanum torvum|Rep: PR-1 - Solanum torvum, partial (71%)	829	6e-52	111	114	97	-	No_hits	#	#	#	#	#	#	-	-	-	-
contig02055	IADK01000685	No_hits	258	#	#	#	#	#	#	-	----	----	----	----	----	TC190238	913	9e-13	67	77	87	-	#	#	#	#	#	#	#	-	-	-	-
contig02056	IADK01000686	No_hits	110	#	#	#	#	#	#	-	----	----	----	----	----	CO159065 similar to UniRef100_Q8W3X9 Cluster: PR-1; n=1; Solanum torvum|Rep: PR-1 - Solanum torvum, partial (41%)	773	5e-49	106	109	97	-	No_hits	#	#	#	#	#	#	-	-	-	-
contig02057	IADK01000687	gi|361066981|gb|AEW07802.1| hypothetical protein 0_11938_01 [Pinus radiata]	115	108	3e-12	33	37	89	-	hypothetical protein 0_11938_01	gbpln	Eukaryota	Viridiplantae	Pinus	Pinus radiata	TC157468 similar to UniRef100_Q8W3X9 Cluster: PR-1; n=1; Solanum torvum|Rep: PR-1 - Solanum torvum, partial (71%)	829	1e-56	113	114	99	-	#	#	#	#	#	#	#	-	-	-	-
contig02059	IADK01000688	No_hits	211	#	#	#	#	#	#	-	----	----	----	----	----	TC195882	247	6e-66	132	134	98	-	#	#	#	#	#	#	#	-	-	-	-
contig02061	IADK01000689	No_hits	168	#	#	#	#	#	#	-	----	----	----	----	----	GW752488 similar to UniRef100_A7PCL8 Cluster: Chromosome chr17 scaffold_12, whole genome shotgun sequence; n=1; Vitis vinifera|Rep: Chromosome chr17 scaffold_12, whole genome shotgun sequence - Vitis vinifera (Grape), partial (47%)	836	7e-31	95	103	92	+	No_hits	#	#	#	#	#	#	-	-	-	-
contig02062	IADK01000690	#	255	#	#	#	#	#	#	-	----	----	----	----	----	TC164715 similar to UniRef100_A7PCL8 Cluster: Chromosome chr17 scaffold_12, whole genome shotgun sequence; n=1; Vitis vinifera|Rep: Chromosome chr17 scaffold_12, whole genome shotgun sequence - Vitis vinifera (Grape), partial (42%)	768	1e-106	223	233	95	-	#	#	#	#	#	#	#	-	-	-	-
contig02063	IADK01000691	#	118	#	#	#	#	#	#	-	----	----	----	----	----	TC164715 similar to UniRef100_A7PCL8 Cluster: Chromosome chr17 scaffold_12, whole genome shotgun sequence; n=1; Vitis vinifera|Rep: Chromosome chr17 scaffold_12, whole genome shotgun sequence - Vitis vinifera (Grape), partial (42%)	768	4e-59	117	118	99	-	#	#	#	#	#	#	#	-	-	-	-
contig02064	IADK01000692	gi|116788833|gb|ABK25017.1| unknown [Picea sitchensis]	695	436	e-121	149	167	89	+	unknown	gbpln	Eukaryota	Viridiplantae	Picea	Picea sitchensis	TC194440 similar to UniRef100_Q4JLV6 Cluster: Pectate lyase; n=1; Gossypium hirsutum|Rep: Pectate lyase - Gossypium hirsutum (Upland cotton) (Gossypium mexicanum), partial (91%)	2101	0	647	694	93	+	K01728_vvi-100242302	403	1e-110	139	166	83	+	E4.2.2.2, pel	pectate lyase	Metabolism; Carbohydrate Metabolism; Pentose and glucuronate interconversions [PATH:ko00040]
contig02065	IADK01000693	gi|116788833|gb|ABK25017.1| unknown [Picea sitchensis]	619	436	5e-52	99	124	79	-	unknown	gbpln	Eukaryota	Viridiplantae	Picea	Picea sitchensis	TC169294 similar to UniRef100_Q94FT5 Cluster: Pectate lyase; n=1; Fragaria x ananassa|Rep: Pectate lyase - Fragaria ananassa (Strawberry), partial (42%)	916	0	549	569	96	-	K01728_pop-POPTR_815540	403	2e-26	51	67	76	-	E4.2.2.2, pel	pectate lyase	Metabolism; Carbohydrate Metabolism; Pentose and glucuronate interconversions [PATH:ko00040]
contig02066	IADK01000694	#	255	#	#	#	#	#	#	-	----	----	----	----	----	GW752488 similar to UniRef100_A7PCL8 Cluster: Chromosome chr17 scaffold_12, whole genome shotgun sequence; n=1; Vitis vinifera|Rep: Chromosome chr17 scaffold_12, whole genome shotgun sequence - Vitis vinifera (Grape), partial (47%)	836	1e-112	225	232	96	+	#	#	#	#	#	#	#	-	-	-	-
contig02067	IADK01000695	No_hits	279	#	#	#	#	#	#	-	----	----	----	----	----	TC194440 similar to UniRef100_Q4JLV6 Cluster: Pectate lyase; n=1; Gossypium hirsutum|Rep: Pectate lyase - Gossypium hirsutum (Upland cotton) (Gossypium mexicanum), partial (91%)	2101	6e-45	149	167	89	-	No_hits	#	#	#	#	#	#	-	-	-	-
contig02068	IADK01000696	gi|225456814|ref|XP_002275781.1| PREDICTED: probable pectate lyase 5-like [Vitis vinifera]	254	458	1e-28	61	79	77	-	PREDICTED: probable pectate lyase 5-like	gbpln	Eukaryota	Viridiplantae	Vitis	Vitis vinifera	GW752488 similar to UniRef100_A7PCL8 Cluster: Chromosome chr17 scaffold_12, whole genome shotgun sequence; n=1; Vitis vinifera|Rep: Chromosome chr17 scaffold_12, whole genome shotgun sequence - Vitis vinifera (Grape), partial (47%)	836	1e-119	244	252	96	+	K01728_aly-ARALYDRAFT_475879	408	4e-27	59	79	74	-	E4.2.2.2, pel	pectate lyase	Metabolism; Carbohydrate Metabolism; Pentose and glucuronate interconversions [PATH:ko00040]
contig02069	IADK01000697	gi|116788833|gb|ABK25017.1| unknown [Picea sitchensis]	671	436	3e-59	109	125	87	-	unknown	gbpln	Eukaryota	Viridiplantae	Picea	Picea sitchensis	TC189574 similar to UniRef100_A1IIA7 Cluster: Pectate lyase; n=1; Prunus persica|Rep: Pectate lyase - Prunus persica (Peach), partial (47%)	888	0	653	671	97	-	K01728_aly-ARALYDRAFT_492364	406	3e-57	106	125	84	-	E4.2.2.2, pel	pectate lyase	Metabolism; Carbohydrate Metabolism; Pentose and glucuronate interconversions [PATH:ko00040]
contig02070	IADK01000698	gi|116788833|gb|ABK25017.1| unknown [Picea sitchensis]	536	436	2e-81	129	139	92	+	unknown	gbpln	Eukaryota	Viridiplantae	Picea	Picea sitchensis	TC192811 similar to UniRef100_Q2Z1Y4 Cluster: Pectate lyase; n=1; Prunus mume|Rep: Pectate lyase - Prunus mume (Japanese flowering apricot), partial (88%)	2078	0	513	537	95	+	K01728_zma-100281162	467	4e-70	112	138	81	+	E4.2.2.2, pel	pectate lyase	Metabolism; Carbohydrate Metabolism; Pentose and glucuronate interconversions [PATH:ko00040]
contig02072	IADK01000699	gi|116788833|gb|ABK25017.1| unknown [Picea sitchensis]	657	436	7e-59	109	125	87	+	unknown	gbpln	Eukaryota	Viridiplantae	Picea	Picea sitchensis	TC174389 similar to UniRef100_A7PCL8 Cluster: Chromosome chr17 scaffold_12, whole genome shotgun sequence; n=1; Vitis vinifera|Rep: Chromosome chr17 scaffold_12, whole genome shotgun sequence - Vitis vinifera (Grape), partial (43%)	826	0	626	655	95	+	K01728_aly-ARALYDRAFT_492364	406	2e-57	105	125	84	+	E4.2.2.2, pel	pectate lyase	Metabolism; Carbohydrate Metabolism; Pentose and glucuronate interconversions [PATH:ko00040]
contig02074	IADK01000700	gi|116788833|gb|ABK25017.1| unknown [Picea sitchensis]	580	436	3e-29	65	102	63	+	unknown	gbpln	Eukaryota	Viridiplantae	Picea	Picea sitchensis	TC176988 similar to UniRef100_Q4JLV6 Cluster: Pectate lyase; n=1; Gossypium hirsutum|Rep: Pectate lyase - Gossypium hirsutum (Upland cotton) (Gossypium mexicanum), partial (57%)	1223	0	561	579	96	+	K01728_rcu-RCOM_1083020	404	6e-14	34	44	77	+	E4.2.2.2, pel	pectate lyase	Metabolism; Carbohydrate Metabolism; Pentose and glucuronate interconversions [PATH:ko00040]
contig02075	IADK01000701	No_hits	100	#	#	#	#	#	#	-	----	----	----	----	----	TC164715 similar to UniRef100_A7PCL8 Cluster: Chromosome chr17 scaffold_12, whole genome shotgun sequence; n=1; Vitis vinifera|Rep: Chromosome chr17 scaffold_12, whole genome shotgun sequence - Vitis vinifera (Grape), partial (42%)	768	7e-45	96	98	97	-	No_hits	#	#	#	#	#	#	-	-	-	-
contig02076	IADK01000702	No_hits	211	#	#	#	#	#	#	-	----	----	----	----	----	TC161270 similar to UniRef100_A9SLC5 Cluster: Predicted protein; n=1; Physcomitrella patens subsp. patens|Rep: Predicted protein - Physcomitrella patens subsp. patens, partial (44%)	1274	2e-87	195	207	94	-	No_hits	#	#	#	#	#	#	-	-	-	-
contig02077	IADK01000703	gi|291085887|ref|ZP_06571240.1| hypothetical protein CIT292_08808 [Citrobacter youngae ATCC 29220]gi|291069666|gb|EFE07775.1| hypothetical protein CIT292_08808 [Citrobacter youngae ATCC 29220]	351	109	9e-25	62	105	59	-	hypothetical protein CIT292_08808	gbbct	Bacteria	Proteobacteria	Citrobacter	Citrobacter youngae	DR090130	730	1e-68	292	339	86	+	#	#	#	#	#	#	#	-	-	-	-
contig02078	IADK01000704	#	111	#	#	#	#	#	#	-	----	----	----	----	----	DR090130	730	1e-52	109	111	98	+	No_hits	#	#	#	#	#	#	-	-	-	-
contig02079	IADK01000705	gi|237702460|ref|ZP_04532941.1| conserved hypothetical protein [Escherichia sp. 3_2_53FAA]gi|226903374|gb|EEH89633.1| conserved hypothetical protein [Escherichia sp. 3_2_53FAA]	348	66	6e-19	47	65	72	-	conserved hypothetical protein	gbbct	Bacteria	Proteobacteria	Escherichia	Escherichia sp.	TC198786 similar to UniRef100_Q0MX19 Cluster: Leucine rich protein; n=1; Arachis hypogaea|Rep: Leucine rich protein - Arachis hypogaea (Peanut), partial (35%)	898	1e-61	288	342	84	-	#	#	#	#	#	#	#	-	-	-	-
contig02080	IADK01000706	gi|297181029|gb|ADI17229.1| hypothetical protein [uncultured alpha proteobacterium HF0070_14E07]	384	139	1e-34	39	56	69	-	hypothetical protein	gbenv	Bacteria	Proteobacteria	uncultured	uncultured alpha	DR090041	666	3e-69	285	338	84	+	#	#	#	#	#	#	#	-	-	-	-
contig02081	IADK01000707	gi|78033431|emb|CAJ30046.1| hypothetical protein mgI388 [Magnetospirillum gryphiswaldense MSR-1]	341	150	1e-14	51	93	54	-	hypothetical protein mgI388	gbbct	Bacteria	Proteobacteria	Magnetospirillum	Magnetospirillum gryphiswaldense	DR090041	666	2e-60	201	229	87	+	#	#	#	#	#	#	#	-	-	-	-
contig02082	IADK01000708	gi|78033430|emb|CAJ30045.1| conserved hypothetical protein [Magnetospirillum gryphiswaldense MSR-1]	425	259	3e-32	93	152	61	-	conserved hypothetical protein	gbbct	Bacteria	Proteobacteria	Magnetospirillum	Magnetospirillum gryphiswaldense	DR090130	730	7e-95	377	436	86	+	#	#	#	#	#	#	#	-	-	-	-
contig02084	IADK01000709	gi|78033430|emb|CAJ30045.1| conserved hypothetical protein [Magnetospirillum gryphiswaldense MSR-1]	424	259	2e-32	89	147	60	-	conserved hypothetical protein	gbbct	Bacteria	Proteobacteria	Magnetospirillum	Magnetospirillum gryphiswaldense	DR090130	730	1e-80	371	436	85	+	#	#	#	#	#	#	#	-	-	-	-
contig02085	IADK01000710	gi|78033430|emb|CAJ30045.1| conserved hypothetical protein [Magnetospirillum gryphiswaldense MSR-1]	679	259	5e-61	131	206	63	-	conserved hypothetical protein	gbbct	Bacteria	Proteobacteria	Magnetospirillum	Magnetospirillum gryphiswaldense	DR090130	730	1e-164	529	601	88	-	#	#	#	#	#	#	#	-	-	-	-
contig02086	IADK01000711	No_hits	137	#	#	#	#	#	#	-	----	----	----	----	----	CA305459 similar to UniRef100_Q0MX19 Cluster: Leucine rich protein; n=1; Arachis hypogaea|Rep: Leucine rich protein - Arachis hypogaea (Peanut), partial (21%)	494	5e-25	93	105	88	-	No_hits	#	#	#	#	#	#	-	-	-	-
contig02087	IADK01000712	gi|149912441|ref|ZP_01900975.1| hypothetical protein RAZWK3B_00595 [Roseobacter sp. AzwK-3b]gi|149915765|ref|ZP_01904290.1| hypothetical protein RAZWK3B_11306 [Roseobacter sp. AzwK-3b]gi|149810347|gb|EDM70192.1| hypothetical protein RAZWK3B_11306 [Roseobacter sp. AzwK-3b]gi|149812847|gb|EDM72673.1| hypothetical protein RAZWK3B_00595 [Roseobacter sp. AzwK-3b]	272	101	4e-21	46	55	83	-	hypothetical protein RAZWK3B_00595	gbbct	Bacteria	Proteobacteria	Roseobacter	Roseobacter sp.	DR090130	730	7e-63	154	165	93	+	No_hits	#	#	#	#	#	#	-	-	-	-
contig02088	IADK01000713	No_hits	192	#	#	#	#	#	#	-	----	----	----	----	----	TC198786 similar to UniRef100_Q0MX19 Cluster: Leucine rich protein; n=1; Arachis hypogaea|Rep: Leucine rich protein - Arachis hypogaea (Peanut), partial (35%)	898	9e-40	151	174	86	-	No_hits	#	#	#	#	#	#	-	-	-	-
contig02089	IADK01000714	gi|313112585|ref|ZP_07798245.1| conserved domain protein [Faecalibacterium cf. prausnitzii KLE1255]gi|310625096|gb|EFQ08391.1| conserved domain protein [Faecalibacterium cf. prausnitzii KLE1255]	777	242	2e-36	65	132	49	+	conserved domain protein	gbbct	Bacteria	Firmicutes	Faecalibacterium	Faecalibacterium cf.	DR090041	666	2e-62	202	229	88	-	#	#	#	#	#	#	#	-	-	-	-
contig02091	IADK01000715	gi|78033431|emb|CAJ30046.1| hypothetical protein mgI388 [Magnetospirillum gryphiswaldense MSR-1]	900	150	1e-34	48	72	66	-	hypothetical protein mgI388	gbbct	Bacteria	Proteobacteria	Magnetospirillum	Magnetospirillum gryphiswaldense	DR090041	666	1e-109	386	446	86	+	No_hits	#	#	#	#	#	#	-	-	-	-
contig02092	IADK01000716	gi|90419459|ref|ZP_01227369.1| conserved hypothetical protein [Aurantimonas manganoxydans SI85-9A1]gi|90336396|gb|EAS50137.1| conserved hypothetical protein [Aurantimonas manganoxydans SI85-9A1]	500	152	6e-61	113	128	88	+	conserved hypothetical protein	gbbct	Bacteria	Proteobacteria	Aurantimonas	Aurantimonas manganoxydans	TC197990 homologue to UniRef100_Q9ZRX0 Cluster: Translationally-controlled tumor protein homolog; n=1; Pseudotsuga menziesii|Rep: Translationally-controlled tumor protein homolog - Pseudotsuga menziesii (Douglas-fir), complete	1505	1e-132	358	397	90	-	#	#	#	#	#	#	#	-	-	-	-
contig02093	IADK01000717	No_hits	425	#	#	#	#	#	#	-	----	----	----	----	----	TC194399 homologue to UniRef100_A8JJG4 Cluster: Predicted protein; n=1; Chlamydomonas reinhardtii|Rep: Predicted protein - Chlamydomonas reinhardtii, partial (76%)	1932	1e-77	231	258	89	-	#	#	#	#	#	#	#	-	-	-	-
contig02095	IADK01000718	No_hits	324	#	#	#	#	#	#	-	----	----	----	----	----	TC176805 similar to UniRef100_Q13875 Cluster: Myelin-associated oligodendrocyte basic protein; n=3; Homo sapiens|Rep: Myelin-associated oligodendrocyte basic protein - Homo sapiens (Human), partial (13%)	1878	7e-85	247	269	91	+	#	#	#	#	#	#	#	-	-	-	-
contig02096	IADK01000719	No_hits	1047	#	#	#	#	#	#	-	----	----	----	----	----	TC176805 similar to UniRef100_Q13875 Cluster: Myelin-associated oligodendrocyte basic protein; n=3; Homo sapiens|Rep: Myelin-associated oligodendrocyte basic protein - Homo sapiens (Human), partial (13%)	1878	0	577	610	94	+	#	#	#	#	#	#	#	-	-	-	-
contig02098	IADK01000720	No_hits	112	#	#	#	#	#	#	-	----	----	----	----	----	TC157335 weakly similar to UniRef100_P13645 Cluster: Keratin, type I cytoskeletal 10; n=1; Homo sapiens|Rep: Keratin, type I cytoskeletal 10 - Homo sapiens (Human), partial (12%)	1694	1e-34	100	109	91	-	No_hits	#	#	#	#	#	#	-	-	-	-
contig02099	IADK01000721	No_hits	126	#	#	#	#	#	#	-	----	----	----	----	----	TC157335 weakly similar to UniRef100_P13645 Cluster: Keratin, type I cytoskeletal 10; n=1; Homo sapiens|Rep: Keratin, type I cytoskeletal 10 - Homo sapiens (Human), partial (12%)	1694	2e-33	104	115	90	-	#	#	#	#	#	#	#	-	-	-	-
contig02100	IADK01000722	No_hits	225	#	#	#	#	#	#	-	----	----	----	----	----	TC157335 weakly similar to UniRef100_P13645 Cluster: Keratin, type I cytoskeletal 10; n=1; Homo sapiens|Rep: Keratin, type I cytoskeletal 10 - Homo sapiens (Human), partial (12%)	1694	6e-66	162	174	93	-	#	#	#	#	#	#	#	-	-	-	-
contig02101	IADK01000723	No_hits	164	#	#	#	#	#	#	-	----	----	----	----	----	TC157335 weakly similar to UniRef100_P13645 Cluster: Keratin, type I cytoskeletal 10; n=1; Homo sapiens|Rep: Keratin, type I cytoskeletal 10 - Homo sapiens (Human), partial (12%)	1694	2e-37	94	98	95	-	#	#	#	#	#	#	#	-	-	-	-
contig02102	IADK01000724	No_hits	194	#	#	#	#	#	#	-	----	----	----	----	----	TC176805 similar to UniRef100_Q13875 Cluster: Myelin-associated oligodendrocyte basic protein; n=3; Homo sapiens|Rep: Myelin-associated oligodendrocyte basic protein - Homo sapiens (Human), partial (13%)	1878	5e-60	131	136	96	+	#	#	#	#	#	#	#	-	-	-	-
contig02105	IADK01000725	No_hits	120	#	#	#	#	#	#	-	----	----	----	----	----	TC157335 weakly similar to UniRef100_P13645 Cluster: Keratin, type I cytoskeletal 10; n=1; Homo sapiens|Rep: Keratin, type I cytoskeletal 10 - Homo sapiens (Human), partial (12%)	1694	1e-31	96	104	92	-	#	#	#	#	#	#	#	-	-	-	-
contig02107	IADK01000726	No_hits	130	#	#	#	#	#	#	-	----	----	----	----	----	TC157335 weakly similar to UniRef100_P13645 Cluster: Keratin, type I cytoskeletal 10; n=1; Homo sapiens|Rep: Keratin, type I cytoskeletal 10 - Homo sapiens (Human), partial (12%)	1694	9e-36	105	115	91	-	#	#	#	#	#	#	#	-	-	-	-
contig02109	IADK01000727	gi|168068130|ref|XP_001785944.1| predicted protein [Physcomitrella patens subsp. patens]gi|162662374|gb|EDQ49243.1| predicted protein [Physcomitrella patens subsp. patens]	215	107	7e-17	51	78	65	-	predicted protein	gbpln	Eukaryota	Viridiplantae	Physcomitrella	Physcomitrella patens	TC199222 homologue to UniRef100_O04892 Cluster: Cytochrome P450 like_TBP; n=1; Nicotiana tabacum|Rep: Cytochrome P450 like_TBP - Nicotiana tabacum (Common tobacco), partial (31%)	1553	1e-119	215	215	100	-	#	#	#	#	#	#	#	-	-	-	-
contig02110	IADK01000728	gi|303291416|ref|XP_003064993.1| predicted protein [Micromonas pusilla CCMP1545]gi|226453529|gb|EEH50840.1| predicted protein [Micromonas pusilla CCMP1545]	416	152	5e-30	63	74	85	+	predicted protein	gbpln	Eukaryota	Viridiplantae	Micromonas	Micromonas pusilla	CV143330 similar to UniRef100_A9U509 Cluster: Predicted protein; n=1; Physcomitrella patens subsp. patens|Rep: Predicted protein - Physcomitrella patens subsp. patens, partial (64%)	768	0	416	416	100	-	#	#	#	#	#	#	#	-	-	-	-
contig02117	IADK01000729	gi|357488213|ref|XP_003614394.1| hypothetical protein MTR_5g051130 [Medicago truncatula]gi|355515729|gb|AES97352.1| hypothetical protein MTR_5g051130 [Medicago truncatula]	719	1337	1e-45	82	147	55	+	hypothetical protein MTR_5g051130	gbpln	Eukaryota	Viridiplantae	Medicago	Medicago truncatula	TC187354 homologue to UniRef100_O04892 Cluster: Cytochrome P450 like_TBP; n=1; Nicotiana tabacum|Rep: Cytochrome P450 like_TBP - Nicotiana tabacum (Common tobacco), partial (36%)	3483	0	715	720	99	-	#	#	#	#	#	#	#	-	-	-	-
contig02120	IADK01000730	gi|168068130|ref|XP_001785944.1| predicted protein [Physcomitrella patens subsp. patens]gi|162662374|gb|EDQ49243.1| predicted protein [Physcomitrella patens subsp. patens]	187	107	1e-11	43	69	62	-	predicted protein	gbpln	Eukaryota	Viridiplantae	Physcomitrella	Physcomitrella patens	TC199222 homologue to UniRef100_O04892 Cluster: Cytochrome P450 like_TBP; n=1; Nicotiana tabacum|Rep: Cytochrome P450 like_TBP - Nicotiana tabacum (Common tobacco), partial (31%)	1553	1e-101	185	185	100	-	#	#	#	#	#	#	#	-	-	-	-
contig02121	IADK01000731	gi|357514887|ref|XP_003627732.1| ATP synthase subunit beta [Medicago truncatula]gi|355521754|gb|AET02208.1| ATP synthase subunit beta [Medicago truncatula]	161	1098	9e-17	41	45	91	-	ATP synthase subunit beta	gbpln	Eukaryota	Viridiplantae	Medicago	Medicago truncatula	TC188876 similar to UniRef100_A7TD57 Cluster: Predicted protein; n=1; Nematostella vectensis|Rep: Predicted protein - Nematostella vectensis (Starlet sea anemone), partial (90%)	971	5e-87	161	161	100	-	No_hits	#	#	#	#	#	#	-	-	-	-
contig02122	IADK01000732	gi|298706692|emb|CBJ34222.1| conserved unknown protein [Ectocarpus siliculosus]gi|298713886|emb|CBJ33762.1| conserved unknown protein [Ectocarpus siliculosus]	225	86	6e-21	48	71	67	-	conserved unknown protein	gbpln	Eukaryota	stramenopiles	Ectocarpus	Ectocarpus siliculosus	TC184173 similar to UniRef100_A7TD57 Cluster: Predicted protein; n=1; Nematostella vectensis|Rep: Predicted protein - Nematostella vectensis (Starlet sea anemone), partial (96%)	743	1e-125	225	225	100	+	#	#	#	#	#	#	#	-	-	-	-
contig02123	IADK01000733	No_hits	138	#	#	#	#	#	#	-	----	----	----	----	----	TC194804 similar to UniRef100_P58234 Cluster: 40S ribosomal protein S19-A; n=1; Schizosaccharomyces pombe|Rep: 40S ribosomal protein S19-A - Schizosaccharomyces pombe (Fission yeast), partial (90%)	2575	3e-57	134	139	96	-	#	#	#	#	#	#	#	-	-	-	-
[truncated: 22,469 more rows]
