# Supplementary material for: Construction of genetic linkage map and identification of a novel major locus for resistance to pine wood nematode in Japanese black pine (Pinus thunbergii)
Source: BMC Plant Biol. 2019 Oct 15;19:424. doi: 10.1186/s12870-019-2045-y (PMC6792208; doi:10.1186/s12870-019-2045-y)
Supplement: Supplementary file 6 — Additional file 6: Table S5. Details of 206 EST-SSR markers derived from 756 non-redundant ESTs in Pinus thunbergii. [file 12870_2019_2045_MOESM6_ESM.xlsx]

## Sheet: Sheet1
Additional file 6: Table S5. Details of 206 EST-SSR markers derived from 756 non-redundant ESTs in Pinus thunbergii
Primer name	Linkage group	Forward primer sequence (5'→3')	Reverse primer sequence (5'→3')	Repeat motif	No of SSR motif	Predicted product size (bp)	GenBank accession number	Sequence
BPES0058	LG1	TTTTCTCAGTCCTGGGCTTC	ACAGTCAAAGACGCCATTCC	AAG(mis2)	15	106	HX995065	BPCL03E01
BPES0065	LG1	CAGCGACAAACCAGTACCCT	ATACTGCAGAAACGATGGGC	GGA(mis2)	15	240	HX995079	BPCL03O01
BPES0260	LG1	TTGGGCCAGTAAGAAGTGCT	TTCGCATAAATTTACCCTTTCC	AAAT(mis1)	20	139	HX995313	BPCS04N05
BPES0447	LG1	GCTTTTCTTTCGCATTTTGC	CAAGCGTTGTGTTTTCATCG	AAAC(mis2)	16	256	HX995457	BPCS08F10
BPES0002	LG5	TCGACGAGTAACGCATTGAA	CTCCATGTATGAAGCTGCCA	AAC(mis1)	15	252	HX995020	BPCL01E11
BPES0392	LG5	AACACGGAAGATTGTCCCAG	ACCAGAATGCCAAAAGGATG	AAG	15	265	HX995410	BPCS07B17
BPES0482	LG5	CCAAAGCAATCCAACCAACT	GGGCAAAGAAGGAATAGAAGG	GGA(mis2)	15	212	HX995484	BPCS09C19
BPES0723	LG9	AGGAAGATGAAGCGAACGTG	AAACCCCAACATGGACAGAG	AT(mis1)	16	242	HX995745	BPCS16G20
BPES0043	LG8	TCATGGCTTTGGACATGAAA	GCTCAAGTGTACTGCCCAGA	AG(mis1)	18	102	HX995063	BPCL03D14
BPES0467	LG8	GGGTATGCAGTTGGCAGATT	TGCGTCTACCTTGGCTTTCT	AAG(mis1)	18	136	HX995487	BPCS09D14
BPES0542	LG8	TACTGCTACAAACCCTGCCC	ACCAACGACCATGACACCTC	AAT(mis2)	18	128	HX995557	BPCS11C12
BPES0328	LG7	CCCACTGCAACAACAACATC	AAACCTCCGAGGGACGTACT	AAC(mis2)	15	204	HX995335	BPCS05I17
BPES0040	LG4	GGCAGGTCTGATCTCATGGT	GCGAAAGGCAGACGTTACTC	GGA(mis2)	15	288	HX995033	BPCL02F09
BPES0266	LG4	TGTTGTGTGCCTCGAAAAAG	CAGCGATTAAAGAGGGAACG	AGC(mis2)	21	187	HX995278	BPCS04C03
BPES0319	LG11	AGCTTTCAGTAATCGCTGCC	CTCTCCGGGATTTCAACAGA	AT(mis2)	16	188	HX995320	BPCS05B11
BPES0500	LG11	AATTCTGCCGATTGTTCCAG	CCGAGCATAGCACAAGATGA	AAG(mis1)	15	283	HX995512	BPCS10B18
BPES0494	LG11	AGCAAAAATAGGCCGGAGAT	ATGAACCGAAGGAGAGCAGA	AGC	18	250	HX995539	BPCS10J06
BPES0302	LG10	GAGGATCACTTTGGCGAGAC	TTGCCACAATTATTCCTTTGC	AT	26	270	HX995346	BPCS05N23
BPES0077	LG2	GCTCTGCCGTTCTTCTTGTC	CTCCAGCCTCTTCCATCAAG	ATC(mis1)	15	263	HX995091	BPCL04F03
BPES0728	LG2	CTATGGCCACAAGCATTCCT	CCTGGGGCTCTATTTTCACA	AGC(mis2)	18	189	HX995756	BPCS16K02
BPES0413	LG3	GGAGTAAGGGTTTTGGAGCC	ACAACCAACAACACAAGGCA	AAAC(mis2)	16	183	HX995429	BPCS07J16
BPES0637	LG3	ACAATGCGTTGATGGCAATA	AGGAACTAGAAACTGGCCCC	AT(mis1)	16	165	HX995665	BPCS14H14
BPES0018	LG12	CAAGAATACGGGAATGGGTG	ACTTGTTGTGGATGGGGAAG	GGA(mis2)	18	209	HX995042	BPCL02L02
BPES0163	LG12	GGGTTCTCAAGAACAACGGA	GCCTAGCTGCATCTTCCATC	AGC	21	234	HX995193	BPCS02G04
BPES0115	LG6	TTTCCGATTCTAATGCCCAG	TCCTCCATCTCCAGATCTCC	ATC(mis2)	15	183	HX995131	BPCL05O01
BPES0256	LG6	GGATGTGTCTCAGCAGCAAA	CTGCTTGTGGCCTCTTCTTC	ACT	15	201	HX995289	BPCS04F05
BPES0499	LG6	AGGTTTTCGTTCTGGTGGTG	TTAGTTCCGCCTGTGCTTCT	GGT(mis1)	15	282	HX995552	BPCS10P09
BPES0540	LG6	GTTTCCTTCGTGACCCTTGA	GGGCAGTGCAAACCATAAG	AT(mis1)	16	170	HX995575	BPCS11P01
BPES0004	-	CATCATCATCATCCCAGCAG	GAAGAAATATCAATAACAGCGCA	AT(mis2)	18	228	HX995021	BPCL01F04
BPES0022	-	GAGTGGAAGTTTCACCTCGG	TTGGCAAAAGCTTTCATTACC	AAAC(mis2)	16	228	HX995029	BPCL02C16
BPES0025	-	CAGTGAGCCAAGTGGACAGA	TGAACAGATCGCTGGTCTTG	AAC(mis2)	15	249	HX995032	BPCL02E14
BPES0012	-	GCTTTGTTGTTGGGCTGTTT	GAATTTGTTGCATTTTCAGGC	AT(mis1)	16	187	HX995034	BPCL02F15
BPES0038	-	TCATAACGTCAACGGCCATA	ACTTATCGGGCTGTTGTTGC	AAC(mis2)	15	226	HX995055	BPCL02P20
BPES0054	-	ACATACGCCCCTCCATTACA	CCATGGAGCCCAAAAGTCTA	AAG(mis2)	15	267	HX995056	BPCL03A10
BPES0068	-	AGCAGTGGGAAGATGATTGG	AGCCCAGAAACAGGAACAAA	ATC(mis2)	15	177	HX995057	BPCL03B06
BPES0051	-	GACAGCAGCACCAAGATCAA	CTTATCGGGCTATTGTTGCC	AAC(mis2)	21	140	HX995060	BPCL03C19
BPES0044	-	GATTGGGGACTGGATGGATA	AGCTCGCAGCATCCATAAAT	GGC(mis1)	18	299	HX995064	BPCL03D17
BPES0049	-	ACAACAGCAGCAGCAACAAG	TGTGAAAATTCCTGTGGCAA	AGC(mis2)	21	283	HX995067	BPCL03H01
BPES0064	-	GGACAAGAAGAGGAATGATGG	TGCACCGTAATATTTTGCCA	AAG(mis2)	15	277	HX995077	BPCL03N14
BPES0053	-	ACTGTCAATTGATGCCCACA	AAGAATTGCATTTTGCCAGA	GGCA(mis2)	16	90	HX995081	BPCL03O17
BPES0067	-	TTGTGTGGCTGAAGCAAAAG	AGGCACTGGTAGGGAAGGAT	AAG(mis2)	15	246	HX995082	BPCL03P07
BPES0086	-	GGAATAGCCCAGCATGAAAA	CGTATTTAGCCTTGGACGGA	GGC(mis2)	15	225	HX995083	BPCL04A06
BPES0076	-	TCCCACCCCATGTATCGTAT	ACATAATAGTTGCCCGGTGG	GGC(mis1)	15	190	HX995086	BPCL04C03
BPES0079	-	ACACTATGGCAATGGCTGC	CAGTGGTGTTGCTGATGTCC	AGC(mis2)	18	231	HX995088	BPCL04E12
BPES0084	-	CGTTGTCCGGCTGAATAAAT	TCCCCTTCCGTTCATTAAAA	AAAC(mis2)	16	234	HX995090	BPCL04E24
BPES0089	-	TAGGGTAATTTGCAGGCCAC	TCGACAGCAGATTGGACTTG	ATC(mis2)	15	114	HX995092	BPCL04F14
BPES0090	-	GATCATCCACAAGGCCAACT	TTCCTACCAAGTCCAAACGG	GGA(mis2)	15	265	HX995093	BPCL04G05
BPES0097	-	CTACGAGCGCTACAAGAGCC	GAGATCGGCTTCGTGCTTAG	AAG(mis2)	15	97	HX995094	BPCL04H14
BPES0080	-	AGGCGAAGAAGAGGAAGGAG	TTGTCGAAGAGAATGCGATG	AAG(mis2)	18	172	HX995097	BPCL04I22
BPES0078	-	GTCGGTCTCCAACATTTGCT	AAGGTGGAAGGATAAGGCGT	AAG(mis1)	15	273	HX995098	BPCL04J02
BPES0069	-	AAAATATGTCTACCGGGGGC	TTTTCCCTGTGCCAAAAATC	AAT	18	105	HX995099	BPCL04K04
BPES0092	-	AATGATTGGAACGCGAAATC	TTGTTCCCGATGAACTGACA	AAG(mis2)	15	148	HX995100	BPCL04K08
BPES0085	-	CTTTGACGTACAGGCTGCTG	CTCCCTAAACTTCCATGCCA	AAAG(mis2)	16	290	HX995101	BPCL04K16
BPES0081	-	AAAACACAAGAATGGCCCAG	AACGACGTAGGTAGCCCCTT	GGA(mis2)	18	134	HX995106	BPCL04N11
BPES0095	-	TTGAAGTACATGCCCGATGA	TCAATGTAGTCATCTGCACCG	AAG(mis2)	15	131	HX995108	BPCL04O07
BPES0072	-	CGCGACAGAAATTGTGCTTA	AGAGGCCAGAAAGGGGATAA	AGC(mis1)	18	232	HX995109	BPCL04O15
BPES0075	-	TGGTGCTGAGTTTGACGAAG	CTTGCAAGGACATGGAGGAT	ACG(mis1)	15	274	HX995111	BPCL04P20
BPES0107	-	GTGTAATTTGCAGCGGGATT	GCAATTAAGAGAGCGGCAAG	GGT(mis2)	18	219	HX995114	BPCL05B24
BPES0105	-	CTGTTGCAGAAAAGAAGCCC	CTTGTTGTAGCGGGCAAGTT	AAG(mis2)	18	248	HX995115	BPCL05C17
BPES0110	-	TGGCAGTCTTTCCGGTAGTT	TTTTTGTCAAGAATAGGCATGAA	ATC(mis2)	15	208	HX995116	BPCL05D10
BPES0111	-	GCGGCAAGAAAAGCAGTATC	AAGCATATCCTCTGCCCCTT	GGA(mis2)	15	263	HX995117	BPCL05D24
BPES0103	-	CAAGCACAGAGGCAATGAAA	TAAATGGACAGGACGTGCAA	ATC(mis1)	15	284	HX995118	BPCL05E18
BPES0108	-	AGATTGGTTGGAGATGCCAG	CAAACGCATTTCTGAAGCCT	GGGT(mis2)	16	167	HX995119	BPCL05E24
BPES0104	-	ATGCCGCAATATAGACGACC	AATGCCTCGATACCAACAGC	GGAT(mis2)	20	230	HX995123	BPCL05G23
BPES0101	-	GCTTCTGCTGTTTCGCTTCT	GCAGGAATTGGGAGATTCAA	AAC(mis1)	15	122	HX995125	BPCL05I19
BPES0102	-	GGAGCAAGATGTAGGGGTCA	TTCAAAGAGCTCGCCAAGTT	AAG(mis1)	15	169	HX995127	BPCL05J01
BPES0148	-	CACGAGCATCACGAGAAGAA	ACACAACGATCGCATCAAGA	AAG(mis2)	15	281	HX995132	BPCL06B06
BPES0137	-	CTGACCATATCGAGCAAGCA	TGATGGCATTTGGATCGTTA	AAC(mis2)	15	130	HX995139	BPCL06E09
BPES0126	-	CTCTCTTCTCGTCACCACCC	GCAGATACCACCACCTTGCT	AAG(mis1)	15	209	HX995140	BPCL06E17
BPES0141	-	CACACGCATGCTAGGTCAAT	TCTACCATTCGGTCCAGCTC	AAC(mis2)	15	174	HX995149	BPCL06I07
BPES0122	-	CAGCTGTCTCACGAGATGGA	AATGACACCATTCCCGACTT	AATG(mis1)	16	187	HX995153	BPCL06K02
BPES0136	-	GACCCAACAAACCAACGAAC	AATGCATGAACAGTACAAAATGAA	AATG(mis2)	16	285	HX995158	BPCL06M08
BPES0119	-	TAGCAAAGCAATCCTCCCAC	GAATGCCTTCAGAGAGACCG	GACT	16	262	HX995160	BPCL06O23
BPES0128	-	AGCAAATGTTGGAGACCGAC	TGAGGCAGTGAAAGATGCAG	GGA(mis1)	15	210	HX995161	BPCL06O24
BPES0152	-	CTTGAAGAACTCCAAAGGCG	ACTTTATTTGCAACGCCACC	ACT(mis2)	18	135	HX995163	BPCS01A03
BPES0151	-	CAAGCGGTAGATCAAGAGCC	CCACCCATGCAACTATGTCA	AAG(mis1)	15	229	HX995164	BPCS01A09
BPES0150	-	CTGTGGCTTCGATGCCTATT	ACCAGTGTGGTTCATCGTCA	AAT(mis1)	18	264	HX995167	BPCS01B11
BPES0149	-	ATGTTTCTCTCCATGTCCGC	GCTCTTTTTATCAGCGGCAG	ATC	21	253	HX995173	BPCS01E10
BPES0182	-	AATACCTGGGTCAGCAAACG	GAGGACTCAGAATTGCCTGC	AAAG(mis2)	16	288	HX995183	BPCS02C05
BPES0170	-	ATGGTGGGAAATGCAGTGAT	TCGCAGGAGTCCTTGAAACT	ATC(mis1)	15	116	HX995186	BPCS02C12
BPES0190	-	TTGAAGGATGGCAGTAAGGG	CGCCTTATATGCAGCCAGAT	AAAG(mis2)	16	211	HX995188	BPCS02D19
BPES0196	-	GTTGCCTGGCCATTTACAGT	TCTCTGCTTCCTCCAACGAT	ACT(mis2)	15	205	HX995189	BPCS02F08
BPES0208	-	GAGGACTCGAGGTTCGTCTG	TCGTGCCTAGAGTGATGTGC	GGA(mis2)	15	278	HX995199	BPCS02H13
BPES0174	-	AGTTGCCAGAGGACTGCCTA	TAATGATAGCCGTTGGGCTT	AAT(mis2)	21	255	HX995201	BPCS02I21
BPES0176	-	AACGCAGGCACCTGTACTCT	TCGCTTGAAAGTTTTGGCTT	AAAT(mis2)	20	294	HX995203	BPCS02J04
BPES0209	-	CCATGAGACTCACCCTGGAT	CAGAGTACAGGCCTCCTCAAA	AAT(mis2)	15	130	HX995206	BPCS02K09
BPES0199	-	CCCCAACAGGAGTTTTGTGT	GCCCATTTCGACTTTGTTGT	AAC(mis2)	15	114	HX995207	BPCS02K10
BPES0164	-	TGGACGTAGATGCACCTGAA	TCCCCTTCCACTTCTGTTTG	AAG(mis1)	30	133	HX995222	BPCS02O06
BPES0204	-	TTGTGGTGCTGAATGGAAGA	GCTGCTTCAACATGACTCCA	ATC(mis2)	15	256	HX995224	BPCS02P02
BPES0205	-	GTAGTGGGGTGTTGGTCCAC	TGCTTCCCTCTGCAAATTCT	AAC(mis2)	15	205	HX995225	BPCS02P21
BPES0238	-	TCCCATCATCGTCAGCATAA	TGAGTTTGAAGACACGGTGC	AAC(mis2)	15	277	HX995229	BPCS03A13
BPES0239	-	AAGGCCCGCTACCAGTTTAT	TCTGGGTCGATATCAAAGGG	GGA(mis2)	15	259	HX995232	BPCS03A21
BPES0230	-	GGAAAGGATCCCAAGGATGT	AAAAATGCCTCAAAATCCCC	AAAC(mis2)	16	276	HX995233	BPCS03C24
BPES0232	-	AAAAGGAGAAGCCACGATCA	TTGGTGAACCCTGATTCAAA	AAGC(mis2)	16	192	HX995237	BPCS03E06
BPES0234	-	GGAAGCGTGCCACAAGTAAT	TGATCCTCCAATGCTACTGC	AAAG(mis2)	16	212	HX995260	BPCS03M04
BPES0216	-	CACGAGGTGGACTCACCATA	GCAGAACTGTTGTCCTCGGT	AAT(mis1)	15	251	HX995265	BPCS03N22
BPES0250	-	CGGACCCTGTTAAACTTCCA	GGGAGGAGGGGAAAATATCA	AGC(mis2)	15	167	HX995268	BPCS03P07
BPES0251	-	CCCAATTCGAAGCTGAACAT	CCCAGGATTGAAGATGAAGG	GGA(mis2)	15	296	HX995269	BPCS03P11
BPES0259	-	AATCAATCTCAGCCTGTGGG	TCACTGCTGTGGCATTCTTC	ATC(mis1)	21	158	HX995273	BPCS04A24
BPES0283	-	GGCGAGTCTACCATCCACAT	CTTGGGCTGCTTTGAGAATC	AAC(mis2)	15	260	HX995282	BPCS04D01
BPES0284	-	GTAGTTTGAAGCAGAGGGGC	CCTCACAGGCCAAGTTTTGT	AGC(mis2)	15	220	HX995283	BPCS04D12
BPES0278	-	CCCACCTCGACTTGCTAAAA	ACTGTCAACGCCTTCCTTGT	AAGC(mis2)	16	252	HX995284	BPCS04D18
BPES0300	-	GTTGGCGGTATTGAAAAGGA	ACCAGAATGCATGTTGTCCA	AAG(mis2)	15	201	HX995288	BPCS04E23
BPES0261	-	CAAATAGGAATCGGAGAGCG	TACGCCTTTTTCAGCAGACC	AAAG(mis1)	16	245	HX995295	BPCS04H15
BPES0292	-	GAGGTTGAGTTGGATTGCGT	GAGAGGTGAAACCGAAGCTG	AAG(mis2)	15	255	HX995299	BPCS04I22
BPES0270	-	AGAGAATATCCGGGCCACTT	ATATCGAACAAGGGCTGCAC	AAG(mis2)	18	281	HX995300	BPCS04J05
BPES0264	-	TGAGCTCAGTGATTGGTTCG	TTTCATGCAAAAACGCTCTG	AAG(mis1)	15	289	HX995311	BPCS04M14
BPES0335	-	CCTGTTCTTGGTTTCGCAAT	CCCAGTGGCACACACATAAG	AGC(mis2)	15	191	HX995316	BPCS05A03
BPES0306	-	TGCGACAGTTTTTGCATCTC	GAGTGCTGCTGCAAGTTTTG	AAC(mis1)	15	95	HX995322	BPCS05C15
BPES0324	-	TGTCTGTCCAATCACCCTCA	ATGTCCGAATTGTACACGCA	ACG(mis2)	15	198	HX995326	BPCS05E09
BPES0337	-	AAGGGGAAGAACAAGGGAAA	CTCCTTTCTTCGCATCTTCG	AGC(mis2)	15	235	HX995340	BPCS05M07
BPES0318	-	TTTTCACCTCCCTGCAATTC	TGGAGTGCCCAATCACAGTA	AAAG(mis2)	16	263	HX995347	BPCS05O02
BPES0314	-	GAAATGGCTTCCTCCAATCA	TGGATGCAGATTCTACGGGT	AAT(mis2)	18	233	HX995348	BPCS05O18
BPES0303	-	TCAGAGCACAAGTAAGTGGCA	TCTTCCTCTCGAGGGACTCA	AAAG	16	97	HX995349	BPCS05O23
BPES0376	-	ACCTCGGTTTGGTGACAGAG	TGCCAAATAAGAATAGGCGG	GGT(mis2)	15	279	HX995370	BPCS06H04
BPES0389	-	CGCTACTTTAATATTGCTGAGAATGA	TTCCTAATCGCAAGTGTCCC	AAG(mis2)	15	106	HX995372	BPCS06H10
BPES0378	-	AGCCCCAAGGATGAAAAACT	ATTTCGGTGAGCAAGACACC	AGC(mis2)	15	215	HX995375	BPCS06H22
BPES0380	-	CGCTTCAAGATTTCCTTTGC	GGATCCATCTGGAAGCTCCT	AGC(mis2)	15	233	HX995377	BPCS06I01
BPES0347	-	CCGAAAGAGAATGATTGGGA	GTTTTTGCAGCTTTTCTGGC	GGA(mis2)	24	197	HX995378	BPCS06I02
BPES0362	-	CCAACTGTTTTCGACAGGGT	TTTCTTCATCGCACATTTCG	GGAT(mis2)	16	230	HX995379	BPCS06I11
BPES0358	-	CAACCTTAACAAGGTATTTTTGGAA	TCTTTGAGGGGATCCAACTG	AAT(mis2)	18	185	HX995382	BPCS06J10
BPES0342	-	TACCTTCCGACCCTCCTTTT	TGGTGACCCAGGGTTCTAAG	GGA(mis1)	15	293	HX995384	BPCS06J21
BPES0343	-	CACTCCTCCACCACCTCATT	CTGGAGTCCCCTGTGAACAT	AAT(mis1)	15	285	HX995385	BPCS06K14
BPES0391	-	AACCAAAGTTCGGCTGTCTG	TTCAGTATTCGCATCCCCAT	GGGA	16	167	HX995407	BPCS07B10
BPES0402	-	GAGTCTCTTATGGCATCGGG	TTTTGGAGAGCAAAAGGAAGA	AGC(mis1)	15	259	HX995409	BPCS07B12
BPES0422	-	TGTTGAAAAGGCACAGCAAG	GCACGGGTCTGTTTTAGGAA	AAG(mis2)	15	108	HX995428	BPCS07J15
BPES0431	-	CATTCATGCATTCTTGTCGC	CGAAAAACACACAGATGAGCC	AAG(mis2)	15	166	HX995434	BPCS07L02
BPES0407	-	TATGCACGCGTAATTTGGAG	TTGTAATGGTCCACCACCCT	AGC(mis2)	18	203	HX995435	BPCS07L03
BPES0395	-	TTTGACGGCCTCTGAGGTAT	TTTTGCGGCAGAAGAACC	AAAT(mis1)	20	203	HX995436	BPCS07L17
BPES0414	-	TGAAGGCGATTTGTTCAGTG	TTTTTCAATAGGAAAACCATCTACA	AAAT(mis2)	16	118	HX995437	BPCS07M03
BPES0408	-	TGGTTTTGGGGCAATGTAAT	CAAGCGCATATCCTCACTCA	GGA(mis2)	18	201	HX995439	BPCS07N05
BPES0450	-	CGCATGAATGGAATGTCAAC	CATAACGTGAATCAGCCCCT	ATC(mis2)	15	163	HX995448	BPCS08A08
BPES0442	-	TCATTGGTTGGTTTTGGAGA	GACTCATGTTGGGCAGGTTT	AGC(mis2)	18	225	HX995450	BPCS08A21
BPES0452	-	CAACAGCTTCAAACTGCCAA	AAATTCCTGCGAGTCCCTTT	AAC(mis2)	15	188	HX995453	BPCS08C04
BPES0454	-	ACGGTACTTGTTTTGGCACC	TCATTTAGTCTTCCCGGAGTG	AAC(mis2)	15	185	HX995455	BPCS08D13
BPES0437	-	TGCGACAGTTTTTGCATCTC	GAGTGCTGCTGCAAGTTTTG	AAC(mis1)	15	127	HX995456	BPCS08D14
BPES0436	-	TTGAGGGTTCCAGATGTTCC	TATTGTAAATGGGAAGCGGC	AATG(mis1)	16	228	HX995460	BPCS08G17
BPES0435	-	ATTCAAGGACAAGGTCACGG	AGTCGCAGGACTGTCCAACT	AGC(mis1)	18	273	HX995468	BPCS08M15
BPES0446	-	AAGGGGTCAAGTGGAGGATT	GGACATGCCCCTTGATTAAC	AAAT(mis2)	16	139	HX995470	BPCS08M21
BPES0441	-	ATTTGGGCAGTTACATTCGG	GATTGCTCCCAGAAGGATCA	AAG(mis2)	18	135	HX995475	BPCS08P02
BPES0439	-	GTGGGCAGTAATGAGGCAAT	GTTTCTCTGCCTTCCGTTTG	AAG(mis1)	15	299	HX995476	BPCS08P04
BPES0479	-	CAGCAGCTGCAAGATGAGAG	ACGTATTCATTACTCGCCGC	AAC(mis2)	15	200	HX995479	BPCS09A09
BPES0483	-	GACAGCGGGAAGATGAAGAG	GAGCCGATAATTCCCCAAAT	AAC(mis2)	15	171	HX995488	BPCS09E19
BPES0475	-	GAAAAGGTGCAGGGAATTGA	ATCAAGAAGCATGTAGCGGC	AAAT(mis2)	16	205	HX995489	BPCS09E21
BPES0484	-	ACTAACCGGACGATGCAAAC	TCCTTTCGCACTCCTCCTTA	GGA(mis2)	15	266	HX995490	BPCS09F20
BPES0473	-	TGATTCAGAGACGCAACCTG	GCCTTCCGTTTCATTATCCA	AAC(mis2)	18	263	HX995492	BPCS09G09
BPES0485	-	AGCCCAAGAAAGAGAAAGCC	GTGGGATGCAGCTGTAGGTT	GGA(mis2)	15	226	HX995493	BPCS09G13
BPES0471	-	AGGCCCCACCATATATCCTC	GCCACAACAGGAGTTGGAGT	AAG(mis2)	18	153	HX995497	BPCS09J03
BPES0465	-	GAAGAAGCACCACAGAAGGC	GAGGCATTGGAGAAGAATGC	GGT	18	284	HX995502	BPCS09L14
BPES0478	-	TGTGTGCATCTTTGGAGTTGA	TTTCCCAAAGGTTATTCCCC	AAAG(mis2)	16	178	HX995503	BPCS09M18
BPES0490	-	TTTTCAATCATCATGGGGCT	AGGGTCAGTGGCATACTTGC	AGC(mis2)	15	228	HX995505	BPCS09N19
BPES0492	-	TGATTGCTTTCGAGTGGACA	ATGGGGGTTCCCCAGTAGTA	AAG(mis2)	15	235	HX995507	BPCS09O19
BPES0528	-	CATAGTGCAGACATGGGTGG	CAAATTCCCTCGACATGTACTTT	AAT(mis2)	15	237	HX995508	BPCS10A03
BPES0513	-	CCAGGACTTTCCCTGTTGAA	GATTGGATGGGATTGGACAC	ACT(mis2)	15	207	HX995509	BPCS10A13
BPES0536	-	ATACTGATGAAGCAGCGCCT	TTTCGATTCCATTCGCAACT	GGA(mis2)	15	213	HX995513	BPCS10C07
BPES0530	-	CCACCTGGATGAGGAAGAAA	TCTCCTTCTGAATCATGGGC	GGA(mis2)	15	300	HX995516	BPCS10C19
BPES0516	-	AGTTGTGGCTGCAGGAACTT	AGCCAATATGAGATGCAGGG	ATC(mis2)	15	128	HX995522	BPCS10D19
BPES0507	-	CCTGGTAGAATGGGCTCAAA	ATGCTCCTGGCATTATCGTC	AAG(mis2)	18	267	HX995523	BPCS10E05
BPES0517	-	GGGAAATGTTTGTGGATGGA	TTTAGAAGGAGATTTTCCAGCTT	ATC(mis2)	15	269	HX995524	BPCS10E13
BPES0511	-	CCACCCCAGCTGGACTATTA	TCCACTCAGAAAGGGGAAAA	AT(mis2)	16	292	HX995526	BPCS10E19
BPES0537	-	GCTGGTTCAGAGGTCTTTGG	TTCTGAGACGGTTGTTTGGA	AGC(mis2)	15	264	HX995532	BPCS10G19
BPES0520	-	CTGATGTTGAGGAGGGCATT	TGCATGACCAGCTCTGAAAC	ATC(mis2)	15	239	HX995533	BPCS10H01
BPES0508	-	TCTCCCTCGACAGACTCGAT	GTCCTGGAAGTCGTAGCAGC	GGC(mis2)	18	209	HX995537	BPCS10I14
BPES0510	-	TCAGATCCCGATGCTAATCC	TGATCTGCAACCCAAATTTCT	AATG(mis2)	16	199	HX995540	BPCS10K03
BPES0495	-	GATCTCTCAGGAAGACCCCC	AACTCCATGGAAGCATACCG	AGC(mis1)	24	165	HX995541	BPCS10K10
BPES0501	-	AGAGGGTTGGGTCTCCACTT	GAAAACTAGAATGGCACCGC	AAC(mis1)	15	246	HX995544	BPCS10L03
BPES0496	-	GGACTACTCATTGCCCCTGA	TGGTGAGATGCAGAGAATGC	AGC(mis1)	18	210	HX995548	BPCS10M03
BPES0538	-	ATTACACCGCAACTTCCAGG	CATTCCAGTAAGACCGCCAT	GGA(mis2)	15	207	HX995549	BPCS10M15
BPES0527	-	ATGAACAGGGCATTTGGTGT	CTAATGGCTGGTCGTAGGGA	AGC(mis2)	15	202	HX995550	BPCS10N07
BPES0547	-	ATTTATGGATCCCGTCCTCC	TTGGTTGCTCAAAATGGGAT	GGGA(mis2)	16	95	HX995554	BPCS11A23
BPES0543	-	CTGCTGTACGCATGGAAGAA	GGCCGAAAGGATAAAGAAGG	ATC(mis2)	18	243	HX995560	BPCS11D20
BPES0554	-	TGGAACAAACTGGGGAAGTC	TGTTCTTCCTGCAGCCAGTT	ATC(mis2)	15	273	HX995563	BPCS11I06
BPES0548	-	ATTTTGCAGAAGCAGTGGCT	CTGGGATACAGAGAACCCGA	AT(mis2)	16	98	HX995574	BPCS11O16
BPES0564	-	GTGAAATCCCAATTCGCTGT	AACCAGATAACAAGCGCAGC	AGC(mis1)	15	270	HX995576	BPCS12A05
BPES0581	-	AGCACAGAGATGACGCAGTG	GAGCAATGGCCAATTGAGAT	AGC(mis2)	15	138	HX995577	BPCS12A14
BPES0582	-	AATCCCATGCAAAATGAACC	CATTGTGGGAGCCTTACCAT	AAT(mis2)	15	299	HX995580	BPCS12A19
BPES0583	-	AGTTCGATACGTGGAAACCG	CGCAAAATCTGCAATGCTAT	AAT(mis2)	15	143	HX995581	BPCS12B06
BPES0601	-	GGATGGCTCCACTACAGGAA	TTTTTCGAGCCAAGAAATGG	ATC(mis2)	15	168	HX995582	BPCS12B10
BPES0569	-	TCTGGTAGCAGGAGCAGGTT	CTGAGAACAACCGCAAGACA	AGC(mis1)	15	266	HX995586	BPCS12C09
BPES0570	-	AATACATCCCCCATGACGAA	TATAGCGTTTGGAAAGGTCG	AT(mis2)	22	242	HX995590	BPCS12G11
BPES0577	-	ATGGGTATCCTTGAGGGGTC	ACTGCCACTGCTCTCTCTCC	GGA(mis2)	18	101	HX995600	BPCS12J09
BPES0599	-	CCGTTCCAAATCGTCTGAAT	GATTGAGCGCACTTTGTTGA	AAC(mis2)	15	290	HX995613	BPCS12P14
BPES0615	-	CTTGATTGACATCGCATTGG	GTGGTGAAATCATCCTGGCT	GGAT(mis2)	16	203	HX995618	BPCS13B14
BPES0605	-	TCAAAAGCCCCATAATTTGC	TGGAAGTTTATCAACAAGTTTTCAA	AT(mis1)	16	171	HX995619	BPCS13C15
BPES0604	-	CTGTCATGGCAGGTAGGGTT	GGCTGTGCATAGATTGCTGA	AGC(mis1)	36	159	HX995631	BPCS13I22
BPES0602	-	GCAAGCCAATTCTCAGAAGG	TCCCACAGATGACGACGATA	GGA	15	112	HX995636	BPCS13J17
BPES0649	-	AAGCAGCAGAGGCAGAAGAG	GGCCCTACAGACTATGCCAG	AAAG(mis2)	16	263	HX995672	BPCS14J18
BPES0643	-	CAGGTGGCTTGGATTTCATT	TTCAGGCGTCCTGCTTATTT	GGA(mis1)	15	281	HX995684	BPCS14P12
BPES0712	-	ACAAGGAGCATCTCCACCAG	GAGTCTGAAGGGCAGTCGAG	AGC(mis2)	15	272	HX995695	BPCS15D09
BPES0687	-	CCTTTCGAACCCTAAATCCC	TTTCTGAACTGACTCCGCCT	AGC(mis2)	18	126	HX995697	BPCS15E02
BPES0683	-	GTATGTTGGACGCCTGCTTT	CAAAGTTTCTATTAAAAATGTCTGCAT	AAT(mis1)	15	293	HX995698	BPCS15E04
BPES0692	-	AGCGGCCAATCTAAGAACAA	TGGCATGATGCTGCCTATTA	AT(mis2)	16	273	HX995705	BPCS15H15
BPES0703	-	GTACGCATATTTGGATCCCG	ATTGGCAAAGTCATCGGTTC	AGC(mis2)	15	247	HX995708	BPCS15J22
BPES0705	-	CTCACTTTCCGGGATACCCT	ATACTGCAGAAACGATGGGC	GGA(mis2)	15	279	HX995712	BPCS15K20
BPES0686	-	GGCTTCTTTGCATTCGGATA	CAAGTGGTAGCCGTTGGAAT	ATC(mis2)	18	138	HX995715	BPCS15M04
BPES0715	-	CCCCCTTGTTAGTAAGGATTCA	CATCCAAAATCCATTCTCTTGA	AAC(mis2)	15	210	HX995717	BPCS15M14
BPES0684	-	TCCCTATGGAAATGCTCCTG	CCCATAACCACTGCTTGCTT	AGC(mis2)	18	211	HX995721	BPCS15N17
BPES0673	-	TTGTGATCTATATCGGCGCA	GAGTCCTTGCAAACCAGAGC	AT(mis1)	24	267	HX995722	BPCS15N19
BPES0685	-	AAGTACTGGGGTGACGATGC	CAGGAAAGCCAATGGATGAT	AGC(mis2)	18	93	HX995723	BPCS15N23
BPES0717	-	GCGATGGTCAAAACCCTAAA	CTTTCATTCCCTCTCCCGTT	AAC(mis2)	15	192	HX995727	BPCS15P10
BPES0747	-	TGTGAAAATGCTAGAGGGGG	AGGAGGAAGGGGTTTGACAT	AGC(mis2)	15	277	HX995748	BPCS16H12
BPES0738	-	TGGCTTGGAATCATGGTTTT	TTGGGAAACTTCATATGGGC	AATT(mis2)	16	204	HX995752	BPCS16I13
BPES0730	-	GCCACTCTTGTCAAGCCTTC	ACCAACCGAGCCAGTGTATC	GGA(mis2)	18	251	HX995753	BPCS16I17
BPES0756	-	ATGCAGGAAAGGCTAGCAAA	TCTGAGTCGTTCTTCCTCCTCT	AAG(mis2)	15	96	HX995755	BPCS16J07
BPES0721	-	CCCGGTTTCGGCTAAGTAGT	CCTCCACTCTTTTCAGTCCG	AT(mis1)	18	298	HX995762	BPCS16M19
BPES0718	-	ATGTTTCTCTCCATGTCCGC	CGCAAATGTCAACAGCTTCA	ATC	21	294	HX995765	BPCS16O04
