# Supplementary material for: Construction of genetic linkage map and identification of a novel major locus for resistance to pine wood nematode in Japanese black pine (Pinus thunbergii)
Source: BMC Plant Biol. 2019 Oct 15;19:424. doi: 10.1186/s12870-019-2045-y (PMC6792208; doi:10.1186/s12870-019-2045-y)
Supplement: Supplementary file 7 — Additional file 7: Table S6. Characteristics of 768 SNPs of Pinus thunbergii on Illumina’s GoldenGate platform. Locus name, LG position, target SNP and sequence flanking the queried SNPs (in brackets) are described. [file 12870_2019_2045_MOESM7_ESM.xlsx]

## Sheet: Sheet1
Additional file 7: Table S6. Characteristics of 768 SNPs of Pinus thunbergii. Locus name, LG position, target SNP and sequence flanking the queried SNPs (in brackets) are described
S. No.	Locus name	Linkage group	Position (cM)	Target	Sequence
1	GG_contig14318_297	LG1	6.501	[T/C]	TCAAAACCAACGGTACACGCATTGATCAAGACGTCCACACCATTCACAGTAATGAAACAGCCTATATCTAGACACAGGTCATCTACGTAAAAAGCCTAGT[T/C]TAGCACATGTTACATCAGGCTAAAAAATCATATTGTAAGAGAATAAATTGCCTTCCATAAAAGCCCCAAAACAAATAGGCCTGTGACACAGCCCTGGTGC
2	GG_contig19670_700	LG1	9.135	[C/G]	AATTCTGACAGTTGGCCTATTTTCGTGCGTGGTTCCTCCATTGTTTAGAATTTATAAGGATTTCATCTGTTTTTGGTCATAATTATTTCAGGAGGCTCCG[C/G]TTAGTGGATATCTCCTGCATTCCAGCTAGTGGGACAATCGCATGTATATTCCACCACTTGTTTCGTTTATTTCCACTATTGGATAGTACTGTGTAAGTAT
3	GG_contig09980_124	LG1	17.092	[T/C]	AATGGCAAACAGAGATGGCTGAAAGAGCATTTTCTGTAGTGGAGCTTGTAAAACAAAGTGCCCACTATGAGTCTCTTGAAGTAGGAGATTACCAGAGAGC[T/C]ATGGAACTATTAAAAAAGACTGAAATGGGATTCAAAGATGTCCAATTGTATCTACTCACACCTAAGTGTAGTGTTCTTGTGAACCTTATTGGTCTGCACT
4	GG_contig22699_319	LG1	23.128	[A/G]	TGGCATCTCCAGTGCGAGCCTCTATTTCCGGGGTCACATTTTTGGATTTACATAATTCCATTGCTTTCGCCAAAATCTTCTCTGTAGACTTCTTGATATC[A/G]TTTTCCAACATCTTCAACACGTCTACTGGCATCATGAAACCTGGGCTTCCAGCTACGAAAATGGAAACTGCATCACGCTGAGCATGAATGAGAACGATTC
5	GG_contig06543_604	LG1	24.411	[A/G]	CCTTACAGTGAGTGCCGTAGCGTTGCTCAAATTTATAAGAAGGTGATTTCTGGTATAAGGCCTGCAGCATTGGGAAAAGTCACCAATCAAGAAGTGAGGC[A/G]ATTTATTGAAAAATGTCTGTCAGTTACATCGGCAAGGCCTTCTGCTGCAGAACTTCTGAAGGACCCATTTCTCAGCGAAGTACAATCGAGTAGCTAGTAC
6	GG_contig17587_683	LG1	30.6	[A/T]	AATCGGTAGAAGGTCAAGTACATTGAAATTCGGAATCCTGTTATACCCATCTATCATCTTCACATTTTTTTCCCTAACGTTATTGTCATTCTTTCTGTCT[A/T]AAGCATATGCCTTTATTGAAACCGGAACCGAAAGCATATGCCTTTATTGAAACCGGAACCGAATATTGATTTATTTAAATCTGCTGTATTATTGCCCCTC
7	GG_contig04616_349	LG1	36.199	[C/G]	AGTTGCACCCGCAACCTACTGGCCATCTGCACCGACATATGCCAATAATTTGTCGGCACCGACACGACCGGCCCACTACGACGCAGTCCACCATGGGCAC[C/G]CTTCTCAGCATTTCATCCCAGCTGATTCGACATGCTTATCACAAGTTGCAGATGTATATCTCTATGGCCAACTACTGCAAGATCAAAGATTTGATGCCCA
8	GG_contig21204_229	LG1	36.745	[A/G]	ACAGTCAGATCTTTGGCTATAGATTCTTAAAGAGAGCAAAACAACACACCAACGAAATCCCTAGTGAGTTAAGGGACCCTAACAGTTACATTGAATTGCA[A/G]GGCTGTGGAGACGTTGTGTACGGTGGCGTAGCCCAGCGCAAACCTGAACTTGCCGGTGCCTCCCACGACAGACACCTCACGCTGGTCCATGAACATCCGG
9	GG_contig16595_435	LG1	46.561	[A/T]	GGAAGCATTGCAGAGATAATTTCCTCGCAATTTCCAGGCCTAGTGGCGGTGTTTGAGGTTGATTTTCACGGACAGGGTTCGATGGAGGATTGGAAGGCAG[A/T]GGTTTCGATATCTGTTCGATTTTACTGCTGGAAATTGTAAATGTTGTGTTCCTCGAGCTATTGGCGCTGGCAAGATTCATAATGCCTTGAGCCTTCTCAG
10	GG_contig15687_1007	LG1	47.665	[A/G]	GGCTGTTTTGGTGGCGGCCACATGAGCGTGTGGTTTTCGCTCACTAAATTTACTGTTGAAGTCTACAATGACATTTCTAATTTTCTAGTCGTGGGCGGCT[A/G]AGGACTCCACTGAGTCAAGAAAAGCGCCCATCTTTTTGGCCGTTCAAACTGCTAATTGATTCCTAAGTCTTTTTGGTATGTAACGAAGTCCATCGAGTTT
11	GG_contig13109_319	LG1	52.432	[T/C]	CATAAACTCTAAAGCGGTAAGTCATGCGCTGCACTGTAGCCTCTAACGCAACAACCTCTGTAATCTAAATTCATTCTCCACATTATTAGTCACTTGGTTT[T/C]GTCCTGGGATTGAGCTGCTGCTTTACTGGCCATGTCTTTAACAAAGGTGTTTAAGTTATTAAAAGATGAGCCCCCAGGGAGGACTGCCCTCGTTGCACAC
12	GG_contig15506_796	LG1	53.502	[A/G]	TGTCACACGACTTGGATTTGCTGCTGGGTATGATTCTCCAGCTCTTAAGGAAGGCCCATCTGAAGAGTTGACCCCGGATTCAATGGATGCTGCTTCAAAT[A/G]GCATTAATATGGGAAGAGCAGGTGTTTCTGCAGATGGTGGTACAAGCAGTTCGTCCTCTATGTCATTTGCAGATATTATAGCAGCCCCAAAACCCAGCGG
13	GG_BPCS02A20_173	LG1	55.216	[A/G]	TTTGAAATCTCAGGTTCTGTCTTCCACTGCCATTTGTAGTGGGAAACGCATATTTTCTCAGCCCAAACAGAAGGAGCTCCCATATTTCTCAGCCGTGTAT[A/G]GTTATCCCTCTGTGAGGTGCTCAATGGAAATGGCTGCAGCAAAATCACAACACAGGACACTCATTTTACTTGTACACGCCATTCTATTTCTCAGTACCGC
14	GG_contig14179_1255	LG1	62.377	[T/G]	AGATTGCAGCCACTGGTGTCTGCCTGGGCTTCCCGATATCTGGAACGAGATCCTTTACTCGGCTCTCTTCTACCCCTGATCTCAAGCTCCTTTATTCAGC[T/G]CTCTTCTGCGCCTGATCTCATCATTTGTAAACATTTTACTGCTTGGAATTGTCAATACATCGTTGGCGGGATGAGATTCGAGCTCGGGACCCCTCGCGAT
15	GG_contig17144_616	LG1	63.677	[A/G]	ACGGACAGCCCAGCATCCCAAGTAACAGACGGAGAGAAGGATATTAATGCCTTGTTGCAGGAGATGTTTACGTGGAGCCATAATGGAAAATAATATTTCC[A/G]TGCTTAATAGGGATAACGTTAGCTCCATATTACAGTCACATGTACAATAAGGGGGCATTACAAGGTTTGAACAGGAGCAACAGTTGGGATCGGTGAAGCC
16	GG_contig12507_497	LG1	65.358	[T/C]	GTTAAAAAACTACCCGAGCCATAAGTTAAAAAATACTCCAGCCATTTTCAGATTGATTTCATCTTCTCGACTTTGTCATGTTAGGATCGGTTTGATAGAA[T/C]ACAATCTCTCCCTCATCATTAACATAATGATCTTGTGACATGCTCTTCATCAGAGGGTCCAGCAAGTGCAATGGCAGAGGACCGGACTGCTTCGGCTCCC
17	GG_contig20337_544	LG1	67.847	[A/G]	CAAACCCTACAGGTGCAAATCTCAATTTGATTCATTATCATTAAGCAGGTGGCCTACTTGTGAAGAAAAATGAAATAGGTCTCTAGGTTTAATTTTAATG[A/G]CTCCTCTAGGTGGTAGCATTAGGTCACTATAAAGAGTTTCAGTAGCTCTAAGTTCCATATCGTCATGGTGCATAAGGAGAAGCTTACCAGTTTCTCATGC
18	GG_contig16841_824	LG1	69.565	[A/C]	GAGAAAATTTAGCACCAATTCTCACAAGCGGTGGCGGTCAAGCCAGTGGCTCACGTAATATATATTCTTTTCTTTTGATCATCAATAGGCCCAAAATGAC[A/C]GTGGAAACATATATATTCACTAGCAAGATTATGTATGCTTGAGAGCTGCGTCAAGGTAAGCATATATTAGCTCCTTAATTCGCAAGACTATGTATAGATG
19	GG_contig17534_362	LG1	74.315	[A/G]	CTGAAGCCGTGACTAGGTGGTTCGAAGTTGCTCCTCGGAGCAGAGAGTTCAGACTCACAGATTTGCTTTGCTTTGCTTTGTCTCGTCTAGCAGAGTGGCA[A/G]GTCCAGAGGAGGAGCTTCCAGTCTGGCCAAATAATGGGGTCCATTCTCAACAGCAAAAGCCAGGGCCAGCCCCCATGTGATATGCACGTCCAGATGGCAA
20	GG_contig21934_358	LG1	88.759	[A/C]	GAGTTCTTTCCCCTGTGGGCTGTAACTCGGATCAACAGTGGGAACGCCATGGAGGTGCTTGACAAGAAATTGGGGAATGATGCAGACGAGGAACAGGTGA[A/C]GAGAGCTGCCATTGTAGGGGGATGGTGCATACAGGACAATGAAGATGAAAGGCCATCGATGAGTAGTGTACTGCAGATATTGGAAGGCATTGTCGAGGTG
21	GG_contig13537_1522	LG1	91.546	[T/C]	GGGTGGTAGATATGCTACGGGAAGCCAATCCCCAGCACAAGGCCAAGGCGGTTGCCAAGGATGGAAAAGAGCCTCAATATTATTAAGAACCCGCGACTTG[T/C]ATTTTACTGGCATGATGCTAATTGCATTTGGTCTAAACTTTTAGACTTTTCTTCTTTGCAGGCCCCTGTATTTACTGCCAATTGTAGTTACTCTGTGTGT
22	GG_contig15393_453	LG1	91.62	[T/G]	CGCGGAAGCATCGAACCTCTTTAACCTCTTTAACTTGCCCATGGCCACCGGAATGGGACCTGATAACTTGTTCTGATAAAGCTCGATCTGTACAACATTT[T/G]CCAGCTTCGTAATGCTTTCGGGAATCGAACCAGAGAACCTGTTCATGGATAAATCCAAGTTTGTTAGCTCTGCAAGGTCGCCTAGAGTCTCCGGAATTTG
23	GG_contig06032_2245	LG1	94.009	[T/C]	TGGATGAAGATAATGTCATTGGAAGCGGTGGAGCCGGTAAGGTTTACAAGGCTATGCTGAGCAATGGTGAATTCGTGGCCATCAAGAGGCTTTGGAGCAG[T/C]GGTAAAAGCGATGCTTCCAATGACCATGGTTTCAAAGCTGAGGTGGACACATTGGGGAAGATCAGGCATAAGAACATCGTAAAGCTATGGTGTTGTTGTA
24	GG_contig18048_462	LG1	100.306	[A/G]	GTCCCAGGTTCGCCTCGGGCAGATTGATAGACATTAAAAAGTTACAGATGCCCGAAGTATCACTCACCAAATAGTTGATCATCTCTATGAGAACAGAGGA[A/G]CAGTAAGCATAAATGGACAGCACAAGCCCAGCACTGAACATCTCTACCTTGAAGATCTAGCCTCTAAAAAGGAAATAAAAAGCCCTCTGTTTATTCTTTT
25	GG_contig03015_119	LG1	106.183	[T/C]	ATTATCGAATTCATTTGAAGTAGCTGGTGATCTGCTTGAAGTAGCTGGGGATTTTGTTATTTCCAATGACATTGAAGAGTTTGATGCAAAGTTTAGAGCG[T/C]TAGTATCATGGGAGGGTGCCTTCTGCTGGAGTTGCAGTAAAGCTGTATATGCCCCATCTGGTTTACAAATCAGTTCATGGTGTGCACCAAATTCAACGAC
26	GG_contig03013_129	LG1	107.611	[T/C]	TAACTGCTATGCACTCTGCATTCCGAATTGAGGCCAATCGATGAGCTACAATTACAGTCGTTCGTCCCACCGTAACTCGATCTAATGCCTCCTGAACCAC[T/C]ACCTCCGAATGAGCATCCAATGCACTGGTTGCCTCGTCCAAAAGCAAGATGCTTGGATTCTTTATAATTGCCCTTGCTATCGCAATTCTTTGTTTCTGGC
27	GG_contig16801_828	LG1	111.708	[T/C]	AATTATTGCTCTTACCAGGATACCTACGTCGCCACAACTACAACTACAGCCGAGCCTCAGAAAGGAAGCACAACTGTGGCCTCTTAGGGTTAATAGTAAA[T/C]CGTCTGTAATTTTTCAGGATATCATGAATGGGTTGGGTTGTGGTTTGTGAGTAGTGAGTAATGCTTAAGAGGATGGTAAACTATTTTTTTTCCAAGTCTG
28	GG_contig10117_135	LG1	116.362	[A/T]	TACATGGTTGACACAATTGTGATGCACTGGCTGAAAAAGCTGGTTGGATTGAAATCCAAACCCAATGAGAGATAGACTTGGAATAATATAAAATATCAAA[A/T]CCGTAATTCCATAGAGCAAGGGCTCAATCCCCTATCTTAAGGTTACAAAAACAGATCGGACATATTAAAACATAATCCGGTCAAAACCGATCTGGTTTTT
29	GG_contig17227_421	LG1	116.52	[T/C]	CATGGGAAGAATTTATTGATGCATCTGATGCAGAATTGATTGCAGAGCAAGAAATTTGGGCTGCCACAGATCCTTATGCCAAGAACCAGGCCTTTAATTG[T/C]GCCAATGGAGATGTGTTTAAATGGAAACACCTCTGGGGAATAATCGCAGAGAAATTTGATCTGGAACTGTTACCATATGAGAGTAAAGGCTTCAGTCTGG
30	GG_contig13646_201	LG1	117.49	[T/C]	TAAAACGAGGAAGTGCAATTAATATAAAAGTTTCTCTCTCAGTTACTATGCGCATATCCACCTTCTTTTCCATAAGGCAAAGCAGCGACTAGCTGAATCG[T/C]GGTGCCCTCTTATTCATCCAGGAATCCATGATCACATCAACAGGATGACAATGACAATACCGATGACGATGCTCTGCCAACAATATCTTTAACAAATTCT
31	GG_contig21049_430	LG5	0.001	[A/T]	AGTTTTATCTCAGAGCTGGGTAAGAGATTTTGGGAGGATTTCTCTAACCCAGTAGGGATAAAGGTGAATAGTTTTTCCAGTGCAGTCTTCATCAATCCTT[A/T]TAGTCATCTAAAGAGCCAGCCACATCGGATAACCATGTATAAATAAGTCATAGTAGGGCAAATCATTTTATCTAATAAGGTCCAGATCATTCCTTATAGA
32	GG_contig20774_548	LG5	10.854	[C/G]	TTTTCATAATCTGCTTCTTTAGCAAAGGCATCCAGGTCTGCTTCTTCCATAGCATGGGACCTGCCTCTTGACCTCGAAGTCCTTTCGCTTTCCCGATTAC[C/G]ACTCCTCTCCCGATGGTCCTGATATCCATCTCTTTCATTCTCCCTATGACTATCTCTTCCCACATTCCAGTCTGCTTCCCTGTTATTCCGGTATCTCCTT
33	GG_contig15203_383	LG5	21.008	[T/C]	CAGTGAAGTTGGGATCTGCCTTTATAGACGCTGCAGAATCCATGATTGATGAGTGAACTGATTGATTCTTATCCAATTCCTGACTGATATCGTTAGGCGC[T/C]GTAGGCAAGTGTTGGAAGCTGCCTGCGCCTAACTGTGGATGCTGCCCCTGTAGTTCCGGATTGAACCGATTATCTGTGAGGTCGAGAGTGATTGTGGGGA
34	GG_contig13626_394	LG5	21.008	[T/C]	GTCACTCCGTCTTCAGTCTTCCAGTGATACTGTTCTCAGTTTCTTTCATTTTCTTTTTCTTGTCTCCAGTTTTCTTCCGTTTCGACTTGGATATTTGCTC[T/C]TCTAATTGTGCAATTCTCCGGTTCAGGTTCTTGATCAACTTATTCTGCAATTTGTTTTTCTTGAACAGATCACCTACCAACATCTTTAGTTTCCCATTCT
35	GG_contig19927_403	LG5	31.959	[A/T]	CCCCAGCAGCACTTTTGAAGTAAATCTTACCACTGGATGCATCATTAATGGACATCTCAGAGACAGTGATCCAGAGGATCAGTTCCTTGCTCTTCACTCC[A/T]GTCACCTTCTTCATCTTGTGATGCTCAACATAGCAACTGATCTCTTTACCATATTGTACCACTTTCCCAATATTCTTGAACAGGTGCTCACTCTTCTTCT
36	GG_contig09275_243	LG5	34.633	[T/C]	ACCGTGAGCGGAGAACAGCAGAAGGAGACGATTGACAAGTCCGAAAAATGGCACCGAGAGGAGCGATTGGTCGGTAAATTTATCCGACAGTTCCGTTTGC[T/C]GGACGGCGATATGGAAAACGTCAAAGCGAGCTTGGAGAACGGCGTGCTGGTGGTGAGCGTGCCGAAGGTGGAGAAGAAGGTCGGTGAAGTGAAAGTTATC
37	GG_contig17608_119	LG5	36.807	[T/C]	CCTGTAGATGCTGAAGACATTGGCCATGGCACAGGTAAAAGAGTCTTGTCTCTGTCCTTGTTTGAGGGTTGGGCTGGTGCACTATCAATCCATTTTGGCT[T/C]GCAGTTAAAAACTTCTGTGGTTTAGATGGTCCATTGCATTCTGAAGGAATTCCTTGGTTAAAACCTAGAGGAGTTATGTTGCCTGCTGAACTTGGATTAG
38	GG_contig20229_444	LG5	45.925	[A/G]	TGGTCCCATCACTGTCAAGGTTGGTGCCCTTAATATGCCTCTCAAATATGGAGAGCATATTGGTGATTGGGAACATTTCACTCTTAGAGTGAGCAATTTC[A/G]CTGGTGAACTATGGAAAGTTTATTTCTCACAGCACAGCGGTGGTCAATGGGTTAATGCATCAGATTTGGAGCACATTGAAGGGAATAGGATAGCAGTATA
39	GG_contig18289_342	LG5	48.543	[A/T]	GGCTCTCAAATTGGGCTGGACCTGTGCTATAAACCCCCTGCATCGAGAGGGACTCTGCCAAAATTTCCCATTATCACTTTTCATTTCAGGGGAGCGGATT[A/T]CCATTTGCCCAGAGAGAACTACATGGTTTTAGACAAGAGCGGTTTGCTGTGCCTTGGAATGTTGCCAAACTCTGGCATGTCCATATTTGGGAATGTTCAA
40	GG_contig03437_388	LG5	49.649	[T/C]	CCACTGTCGAGGTTGTACCGTAGAAGCGATCCTTCTGAAACTTTTTAAGCACCAGTTCAGATGTCGGAGGTTCTAGAATGCCATTACTAAAGTTAAATTC[T/C]GTCAGCTTAGCAGTGTCGCTGTTCACCTCCAGCATTTCCTGTTCTCGCTTCTTGGATTCTCCACCCCGAAACATATAAGCGGTGACATACACTGCTACCG
41	GG_contig16004_179	LG5	54.497	[A/G]	GCAGTGGGCAGTGAAGAAGTGCAGGCTGAGTCTTCTGCATCTCCGACACTGAGTTACTGGCATCGCAAGTTGCCAACGACGCCCATTCCTGATGCTCTGC[A/G]GCAACTCATTTTCCCTTTCTCATCCCAGAAAACGTCGGAACTGCTGAACGCGATAAGAGAGGGCAACAAAGTTTCTACGGGAGAACCTGCCCTTACATCT
42	GG_contig19337_284	LG5	73.365	[T/C]	TCTGTGGAGACAGTATATGGTTAATGCCCAGGGGCTGATATTTGTTCTGGATAGCTGTGACAAGGAGAGGATGAAGGCAGCAAAGCAAGAGCTGGATAAG[T/C]TGATGAGCGATCCAGCACTGGAAGATGTAAAGTTGTTGGTTCTGGCCAACAAACATGACATCTCATCTGCAATTCCAGTGAGTGAGACCATGGAAATGGT
43	GG_contig15222_790	LG5	88.48	[T/C]	GGGCGAGGACGATTCTCGTGAAGAACGTTGGGCCTCAAGGCTGCGGACCATTCTGGCTCACTTACTTCAGTCACGCAGCCAACGATTTCGATAAAAATGG[T/C]TGCTCGATTTCATATAATGATGCAGTGACATTCTACAACACACAACTCCGAGAACAACTCTCTACTCTGCGCAAGCAGCTCCCGGGAGCCGACATTGTCT
44	GG_contig17901_401	LG5	98.437	[A/G]	GATATTGCTTCCCTTTGGTATGGAAACAATCGGAGCGATTGATTGCCGCCATGCTGGTAGATGCAGTAATGGTGTATCCAATTGCAGTTCCGTATAAATT[A/G]CTATATTGGGTAAGACCGCAGAACCATGTCTGTGCCGCTCCTAAATTTGCTTTCACTGCAGCCATGTAATTGTAATTTCTCTTTCCATTAACTGGATCAA
45	GG_contig13194_498	LG5	106.053	[A/T]	GATACACAATAGGAGCCTTTGACATTGAAATGTTACCTGCTAAGGATCCCATTGCGTATGTCTCGACGGGTTTAACTGTCTCAATCTGCTGTAGATTCAA[A/T]GGTAACAATTTGTCTCCCTCAAGCTTTGCTATCATCTCAAACTGCAACCTTTCAAAAGAGGGCTTTGTCCTCCACTCAGGCCATGTATCTGAATTGAACA
46	GG_contig21525_339	LG5	119.942	[A/G]	ATATGAAAGGCTGCGTGGGTGGAGGAGTGATGGTCATTTTCGGGAAGGGTGGATCCAAAAGCTTGCGTCTACCAAGTCGAAATCAGAGATCATGAAGATC[A/G]CACCTTCGGTTAGCTGAACGCTTTTCATTTAAATGTTTTTTCCTTTTGTAAATGGCTTTGTGTAACGAGCTCACAATTTCCCCAGCGAGTTTTTTGGAAT
47	GG_contig17164_707	LG5	120.463	[C/G]	CAAATACCGGCTTGCAGCCACGGTGGGTACATTCTACTAATACGCCTGCTCCTGTTACGAACTTCCGAAACAATCTCATTACAGGGAGTTGATCATCAGA[C/G]GATCGATACAGTTCCTTACTTTCCCGTGAAACAACGCCCTTCTTCCCAGAGGATCCTGATCTCTGTGGCGAATTCATCGCCATTATCGAATCGAGGTGAG
48	GG_contig19345_260	LG5	123.055	[T/C]	CAGAGGCTCCTTTTGCCAAAAAATTGTTTGGAAGAGTTGGGTATAGTAGGTTAAGCTTAATTCAGGGTATTAACAGTTCGGTAGGTGTACATTTAGGGAA[T/C]GATGCCATTCAATGTGAGTCTGTCCAGGGGAAAGAATCTGAGATGAGATTTGCATTTCATCACAATGCACTGAAGGATTCAACTGTTCCTGTTGTTGCAG
49	GG_contig17047_818	LG5	130.396	[T/C]	ACCTCTGAAACAGTGAAGGCTTTTTCTGACCCAGTACCAGCATTGAAGCTTCTAATTTCTTCACCTGGTTCACTATGGTTCTCCCTTTTTCTTCTTCCAT[T/C]GCCACCACTTCCACTACAACCTCAGGCCAGTGAGATTTGCACAGAGCTTGTAGTGATTTCGCCAAATCAAATCCCCTCTTAGTTCCTTCTACACAACCCG
50	GG_contig17412_267	LG9	0	[T/C]	ATGAAGAAAGTGCCCACACGGGGGCGAAGGAGCAGAACATTGAGGAGCCCATCAAAGAGAGTACACTTCCTGAAGGCAGGAAAAGAGGAAGACCAGGAGG[T/C]CTTAATAAAATTTGTAATGTTTCACCAGAGTTGCAGGCTATTGTTGGTGAACCAGCATTGCCTCGAACCCAGATTGTGAAGCAATTGTGGACATACATTC
51	GG_contig17216_271	LG9	1.29	[A/C]	GAAGGTGTAATCAAAGGGGTTCGTTCGATAACTTTCAGCTTTGGGGTGCAAATCGGAGGAGCAGCCGTTCTTCTTTCTATCCATACCAAGATCTTTCCAC[A/C]CGCCAGGCCTCTGAATATTTTCAGCACCCTCAGGTTCACTCAACGACAAGATCGACAGAGCAAATGAGAGCAGAGCAGCATCAACCAGGAGAAAGTGGTG
52	GG_contig15774_1043	LG9	1.605	[A/G]	ATGGCATTTCTAGCGGCCTGACGGAACTGTTGGACAAAAAGCGGAATCTCTGAGGCGTCGAGCGCTCTAGGGTTTGAATAATTGCCTAAAGATCCGTCCG[A/G]CATATTTATTTTCCACTCATCTGAAATCCTCTTGCTCGTCGACGAAACGGGTAAATCTCCTTTGGGTTGGTAAACCATATGCGATGCCCGCCCGACGTGC
53	GG_contig18232_214	LG9	2.668	[T/G]	CGGAGATGGGCTCAGTGGACAGCGGGCTCGAAGGCACGAAAGCAATTTTGTCCGATGATTGTGTGAAATTCGAATGCCGATATTGTTGTAGGGTTTTCCC[T/G]ACGTCTCAGGCTCTCGGCGGCCACCAGAACGCCCATAAACGAGAACGGCGCCGGGCAATGACGAGGTTTCAGAGATCGCCCTCTGGCAATTCAAACTCTT
54	GG_contig08427_223	LG9	9.127	[T/G]	TGAGTATTGGTAGAAAGCGATTGAATCTGCCGTTCAATTCAGCGACATTTGACAGCAAAGGCAATGGTGGAACCATAATAGATTCAGGCACTTCTTTCAC[T/G]ATCTTTCCAGAAGCAATGTATAGCCAGATTGCAGGTGAGTTTGCTTCTCAGATTGGATATAAAAGAGTTCCTGCAGTTGAAACTACGACCGCGTTAGGAT
55	GG_BPCS16D03_107	LG9	12.976	[T/C]	TAATGCATTGCTAGATCACTGAGACTTGTAAAGGTCAGTTTAAGAGCGCAATACCTATGAGAAATATTACAAGACCTTATAGTTACAGTGAAGCATGCGA[T/C]CAAGCAGTATGGAGTTCGCCTGCTCCATATGTGTTGGGTGCAGCGGGTGCCATTATCGTTCTAATTATAGCAACATTTTTTATTATTGTGCTGTGCTACT
56	GG_contig21475_305	LG9	23.43	[T/G]	GAGATACCATTTAAATCACGCGTAGCACACAGGTAGGCAAGCAGTAAGTCACATGTAACGTTTACTTTGGTCGCGGATATCCAATTCCATGGCGCTTCGA[T/G]GGAAATAGCAAGAACACCACACTGGACGCAAATCCAACACTTCCAGGAAGAGCCATCAAGAGCGACTTCTTATCCTCTGACAGTGACGGATAAAAGCAGC
57	GG_contig22738_352	LG9	24.5	[A/G]	TAGTGAACAGCGCAAAGAGCCCGAAGAATATAAGGGAGTGAACCAGAATCGATCTACCGCTAGTCCCGAAGTTGCCGAAGTCTACAGTCCGATTGTTGCC[A/G]GGAAACTGGAACAAGAGCCCAGGCGTCAGCAACACGAACAAGATCACTCCCACGAGGACCGGCCCCCAATCCGCCATTTTTATCAATTTGAGTTTTCTTC
58	GG_contig21360_291	LG9	25.688	[A/G]	CCGATGGCAATGGTGGCCCTCTTTTCCACATGGAGTCTCTCAGAGATAGCCTCCCTTCTCGCAAGAGGGGTTTGTCCAATTTCTTCACTGGCAAGTCGCA[A/G]TCGTTTACATCTCTGGCAGATGTGAAATGCGCAGAAGACCTGGCCAAGCCGGAGAAGAAGCTCAAGAGTTCCCACAGTTGGGAATCGACGGTAAAATCAT
59	GG_contig17188_446	LG9	46.559	[C/G]	ATTGCAGCCACATACGGCAATGCTATTATTCCAGAGATCCAGGCAACACTAGCCCCTCCTGTTTCTGGCAAAATGTTCAAAGGTTTGTGCATATGCTACA[C/G]GGTGGTGGTCTCAACGTTTTTCTCAGTGGCAGTATCAGGCTACTGGGCATTCGGTAACCGGTCAGCTGGAAACGTATTCAACAACCTTGCTCCTGCTGGA
60	GG_contig13451_472	LG9	46.961	[A/G]	CCTACAATTCTTCTCTTTTATCATCCTCATTGCCCATTAGCTCATCCAGTGAGAACTCGTCTTCCTCTAAAATCTCTCCATCTTTCCCATCCCACGGTTC[A/G]GTTTCCTCAATAACAGGAACAGATTCTAGGGGAAGATTACCTTTACCTCCCCGCCCTGCATCCTTCACAAAATCCACAAGATGTTCAAGCTCAAATGCAC
61	GG_contig21386_194	LG9	48.278	[T/C]	ATTCTGCACCTGCAAACGCGAGCCTGGAGGAGGATTACTCAAAGGAGACCAAGGAGGTGATAAATCAGGTGAAGAGCACCATCGACATGGAAAAATCCAA[T/C]CCCAATACAAGCGCTGCTGTGGCAGCCCTGAGGGAGAGCTCCAACAATTGGGTGGCAAAGTACAGAAGGGAGAAGCAATTAGCAGGCAAGCCCTCCTTCA
62	GG_contig21105_175	LG9	73.706	[C/G]	GGTGGCCATATCCTCTTTTGAGGTGGAATCCCCTTGTTTGAAGTTCTGGACTGTGAGAGCCGTGGCCAAGGCATAAGGAGAGACAGCATTGACTCTGATC[C/G]CAAATTTCCCAAGCTCGGCTGCTCCATTCTTAGTCAGCCCTATCACTGCATGTTTGGAGGCCGTGTACGCGAATCGAGATCCTCCCATGATCCCTGCAAC
63	GG_contig06541_404	LG9	77.092	[A/G]	TTTTCGTGAATGGCAATACTGGCATTCTTAAGATTGGGGATCTGGGTCTTGCTGCTACCCTGGAAAATGATCATGCTGCACACACTATTATAGGTACACC[A/G]GAATTCATGGCCCCGGAATTATATGAAGAGGATTACAATGAGCTTGTCGATGTTTATTCCTTTGGCATGTGCTTGCTGGAGATGGTTACTCTGGAGATTC
64	GG_contig21647_273	LG9	86.704	[A/G]	TGGAAGCAATACTTTTTCTCAACTCTGAAGCAATTGTGTATTTAGCAGTAACTGCTTAAGCTCCTTCTTATTTACTTTTCCCATGGCATTTCGAGGTAGC[A/G]ATTCCCATACATATAAGCGGGTAGGAATCTTGTATGGAGCAATTTTATCCTTAGCCCAGTTCTGGAGATACTGCAAAGTAATGACAGGTTTAGATTCAAC
65	GG_contig18946_540	LG9	91.514	[T/C]	GGAAAGTCTTTTATACGAGCTGCTCGTAATATGGCTGGCACAGAAAATGACGGGAAGAGAAAGAAAACTAAGAAGCAGGAAATTCGCTTTCAAAGGCATA[T/C]ACAACTTGATGATCCTACAAACAAAAGGACACTTCCTGAATCAGGCTCTGATTTTAGCATGAGCGAAGAGAGTGATTTAGAGGTGGAAGGCTTGAGTAAT
66	GG_contig12973_397	LG9	92.146	[A/G]	TAACATAGTTGTACATGCATTGATGCCTCAGAACTATCAGAATCTATATCCACTTCAAATCCTTTCACGAGTTTCAGAGTGAATTTTACAATTTTCCTCT[A/G]TACATGAAAGACCATCATCATGGTCATGTAGGAGGAAAGAACTTGTTCAGATTGAATGGAAGCGTGTAGAACTCCTCATTACGGCTATCCCCTTTAAATG
67	GG_contig15887_244	LG9	94.185	[A/T]	TATTCGTGACAAGCTCTATCAGCATATGGTATCCATAGACTGAAATCAGTCGAAACGTTACTTGTACAATTAAAAGGCAGTGCAATGGAGTGATGATAAT[A/T]CGACAGTGATCATAATTAGTTTGGCTTCCTGCAGTTCTTTCGGATCTGTCCGCTGGTGCCGGTAAGAGGTTTGATATTTCCCATCTTAACCATGGCCGCA
68	GG_contig13353_1346	LG9	94.833	[T/C]	GCTGTGCGGTATTAATGATGTCATTTTATATATTTTCCATCGAAGTCATTTATAGCTTTATCTCTGACATTGTCATATTGAGCTTTCAGAGTAGATATCT[T/C]GTTTGCTGGAGACAATATGATCTTTGGAGCGTACGCTATATTTTGTTGCTTCTATCATCTGTTTCTATTCAGAGCATCAGTGTTTGTTGAAATTCATATT
69	GG_contig16827_275	LG8	0	[A/C]	GCATCTCAATTTTGAATAACCTGGCTGGTACTGAAGAGGGCAGAGCAGTAATTGCTGGAACGGAAGGCTGTGTTCTGGCCATGGCAGAACTGCTTGACAC[A/C]GGCACCTCTGAAGAACAAGAGCAAGCAGCGAACATTCTTTTATTGTTGTGTACAAATAGTTTTGAGCACAGTCAATTGGTATTAAGAGAAGGTGTGATCC
70	GG_contig01720_727	LG8	2.251	[T/C]	GAGAGCTTTTCAGTGCGCAGGCAGATAGGTTTTCTCATACTACAGATTATCAACCACAGGTGCTGAATTTACTGGAGAAATCCATCAAAGAAGGCTATGG[T/C]GCTGCTCTACAAATTGATGCTACCAATTTGGATGCTTTGATGGGCCTTGGTGAAGTATGTCTCGCGGCAGCAAAACATTCTCTCCGTTCAGGGGAAGAAG
71	GG_contig14508_291	LG8	4.309	[T/C]	TAGGACCTATCTTGCTCTTTGCCAGCCTTGAACTGTAAGGTGACTAGCTTTGCAGCACCAGAGTTCTATTAAGTATCATATCGTCGACTGAAAAGTCAGG[T/C]GCCTTTCTGAATGTACCTCGGCCAAAGTCTAGATTGTAGGAATCAGCAAGACCATTGACAAGATCAAACTCTGGCTTCCAGCCAAGATCTGATTGAGCTT
72	GG_contig18532_343	LG8	12.916	[T/C]	TAATGCCGCGATCAGCTCCACACAATGATATCTGAAACGGTTCAGTGCTCCCAGTCAGCCTAAATGAATGATCTTCTTACACTCATCTCATCAAAGGAAT[T/C]ATCCCTTGTAGTTATCGTTTTCAAAGAAAACTGACTGCAATTCAGAAAAGTCATGAAGCCCATAATAAAAATGTCTATTGCTAGGATATATTCCATCAGC
73	GG_contig13860_1224	LG8	16.714	[A/G]	ACCAATTGGGCTTCTGGGTCATCTCCCAGCTTAGAGTAAGCATCCTCTGCAGACACTGTACCCCATGTTTTAGGATTGGACAGAATTCTTGTCAGAACCA[A/G]AGGGAGCCCAACAAGCACAACCCCTGCAATTATAGCCACGGAGTTCTCAGTGGCGAAGCTCAACACTGCATCTGTGATGCCATTCAGGCCAAGATCTGAT
74	GG_contig14133_1185	LG8	19.808	[T/C]	TCTCCGCGAAAACCCCCTGCGTCTGGTCAAAGGGCAAGACGGGGGCAGTTCCAGGTGTTATTTTGAGTACGTTTTCTTCGTAGATTTGGAGGCACCTGTG[T/C]CAGATGATCAAACGGGTAGTGTGGAAAGAGCTCTGGATCAGCTAATGCAGATTTCAAGTTTTGTGAGAGTGGTGGGAAGCTACTCCACCCTCTCTATTGT
75	GG_contig14012_1362	LG8	20.344	[A/G]	GCAACACATCGTTAGATCCCAGCATCCCCTCTTTGTAAATACGCTCCAGCCGATCTAACAACTCACCAGATCGTTGTACAGTAGGAAGCTTAAGAGGATC[A/G]AACACGGGCTTCGTTTTCCCCGTGGTCCGCAACTCACTGGTTACAGCAAATCTGGTGAGTTTGCAGGATCGGGGAGAATCGTCCCAGGATCTCAAGCTCT
76	GG_contig21453_229	LG8	21.919	[T/C]	AGTCCAAGTACACTGCTGACTTTATATTTATTAATAGATAATTAGCAGTCCCTGGCCAGAGAAACTTGTTCAATTTGGAACAGTGGTGCAGTTAGACTAT[T/C]GTCTCCATCCATCACGTCCAAGTGCAACTCTTGACGGCTACTGCTAGGATACATCTTTATGGTCCCTCCAGGTTTCCACTCTGCTTTTAAAAGGCCAAAA
77	GG_contig13413_1374	LG8	22.773	[T/C]	TTCGTCAAAGAAGCTCCTTGATTTGGGCTTCAAGTTCAACTACACCATGGAAGAGATGTTTGATGGGGCCATTCAGTGCTGCAGGGAGAAAGGATTGCTG[T/C]CTGAGAAAGCATCTTTCTGATAAAGTATCTTCTGATGCAGCATACACACACCGTTGGCATGTGTGGTTTGTGTAAGACATGGTGGCGGTGGAGAAATAAT
78	GG_contig20432_568	LG8	32.694	[A/C]	TTCTCCAACAATTTAGAAGGGAATTCTGTCCATTCAATCGGCACTTCAACATCTAGCTCACATTTTAATTCCATCGGAATTGATAAGGCTAACAATTTAC[A/C]GAACAAGGCTAACGCTTTCTCTCAAAGCGATTTCTGGAATTAGCAATGGTCTACAATTCGCAGGTCTTGTAAGTTCAATTATCTCCAGCCCAGGTTTTTC
79	GG_contig21459_429	LG8	34.089	[T/C]	TGGTTGAGAGGCATGGGAGCGTTGTCTATGGGGAATACCAGTGCTACGGTCCAGGTGCAAACAATAAGGACCGAGTGAAATGGTCTCAGAAACTAACAAC[T/C]ACAGAAGTCCAACCATATTTGGATTTAAGCTTCATAGATGCAACTCAGTGGCTTCAAGAATACTGAATAATGGGAAATGAGAGGTCCTCTAAGTTTTCAA
80	GG_contig06148_412	LG8	48.505	[A/C]	GGAAAGAATTCTGCCCCAGTTTGTCAAGGGTTACTGCCTGTGGAGCTATCTGCATCGCATAATAGGATTTCGCCCCCAATAGCTCTGGGTTTTAAGAGGA[A/C]CTCAGCATTTCCAAAAATTAGATGTGTTGATGGAAGTGGGGCTCTGAAAAGCATCGGAGAAAGTGATGACTCCAATCTTCAGGTTGGAAGTTTGGTCATG
81	GG_contig14530_547	LG8	57.45	[T/C]	AGTTGAATATTCAGTTGAACTTGCATTCTATTATATGTTGTGCACCCTCAACTAAACTTCTAACAACTTCAGCAGCTGGAAGAATCTCCTTTATGAGCCC[T/C]ACCCCTTCTCCAGCATACATCACCATGTTTTCAAGCTCACCCACAGTAGTTGCATTTGGAGCTGTGCCAGAAAATCGTTTAACTTCTTGCTCCTTTTCAT
82	GG_contig16505_306	LG8	58.707	[T/C]	ATGTCCAAGCGCAGCATGAGAAAAGTTTCAAAGCCAACTTTGGATTCTATTTCTGATCAACTCAGCCTACAATCTACAACAGGAATCTCTATGAATATAA[T/C]TGGAAATGATGAATCGGTCCAGCATGTAGTTCTGGATGAGACAGTTTCAGTTGTTCAGGAGATATCTCCAGTTCAGCAATCAACAAGTCCAACTGAAAGC
83	GG_contig14253_438	LG8	60.082	[T/C]	CGCCATCATCAAATTCATAATATTAGCCGCTACCGCCAGAGCCATATTTTTTGCGGAGGAAAATTAACTGCAACCGGTCATATCCAGCTAATGCACCGGC[T/C]GCAGCTACAGCACGCAGGATATTTGCACCTGCGCCCTTGAAGAGTGACTTCACACCTTCATTTTTTACTATCTGCGAGAATGCATCCATGGAACTCTTGT
84	GG_contig22159_350	LG8	65.723	[A/T]	AAACAAATTTTTCCGATTGCAGAGTAAAATATATCAGTATCATTGTCCCCATGCTGGACAGTGTTGCAAACAATAAAAGAATTTTCCTCGGATCAATTAA[A/T]GCAGCACGCTTGTATCTTTGCCATAGCCCATCAGCTGCATCTTGCATGCCATGAGATTTGCTTGTAGTCTTATATGACGGTGATGTTATTGGAAGCACAA
85	GG_contig17155_784	LG8	77.43	[A/G]	AGCAACTGTCACTCCGCCATAACGTCAGGGCAGGGCTTCGGTGGCACAATCAAAGCCATCAACAGCCAGGAATGCAACGGCGGAAACAGTGGGGAAGTGA[A/G]TAGCAGAGTGAACTACTACAAAAATATCTGTAGCCAGTTGGGTGTGGATCCTGGAGCCAACGTCTCGTGCTAAATCTCTCTTTTTCTTTAAGCTACTAAA
86	GG_contig18455_669	LG8	94.592	[A/G]	GTAAGAGATATTGTGGAAAAAAGCACAGGCTTGCATGACTGATTCGAGATGTGCAAGCTTTAGGCAAGTGTTTTGAAGATCCATGAAGCGTGATCATTTG[A/G]TTTACAAGAAACCTCTGCTGGTTTGCTCCTGATATGTCATTCGAATCAATGAAAAATCCCGCATCTGGCATGCACTTGACTTTAGCCCTGCGTGGCAGAA
87	GG_contig20854_460	LG8	95.054	[T/C]	GGAGCCTCCATTCACAAATTGCACGCCTGGATTCACCGGAACACTCGATTATATTTTATTCTCAAATCCTGAGCACATGCAGCCTGTCAGTTTTCTCAAA[T/C]TGCCATCCGCGGAATCCCCTGACATACAGGGTGGACTGCCAAATGAAAATCATCCCAGTGATCACCTGCCCATTGGAGCAAATTTTGAAATTCGTTAGAG
88	GG_contig15574_381	LG8	100.15	[A/G]	TGGACGTGAAGTTTGGAGCAATAAGAAATACTGACCATCCTGAACTAAGACAGCCCAGGGCACAAGAAATTTGGCAAAACATTTCAAATAAACTTATGCC[A/G]GGGAAGAAAGTGACAATTTTGACAACAGGTCCTCTTACAAACATGGCAAACATTCTCTTGTCTAATACAAATTCAACCTCAAAGATTGAGCATGTGTACA
89	GG_contig20970_574	LG8	100.936	[A/G]	CTGAAATGAAACGCAAATTTTCAGATGTAGGCCTTGGTCCACGACAGTTGGCTGTGATGTCTGCATTTTTTAGCCCTGATCAAGCAGCAATGGAGGCGAA[A/G]TTAGCCTCCGATCCAGAAGTGGCTCCTTGGGTTGACAAGTATCAACGTAGCCGGGAGACAATATCAGAGACTGACTATGAGGTAGATCTCATCACGACAT
90	GG_contig16893_339	LG8	114.099	[A/G]	TCCTCTGCGCCTCCTAAGCTGAAGGAGCAACTTTTATCTACAATTGCAGACTCTAATGGCACCCTAAGAGAGGACTCCATAGCTCTCATATCGTCTCTAG[A/G]GAAGTTCAACCCCAACCCAGATCTCAGACTCGCTTCTCATCTCTACAATGGCTGCTTCGAATCAATCAGTGGGTCCTTCAAAGGCACTGGCAAACCTGGA
91	GG_contig12187_1567	LG7	0	[C/G]	AACTCCATGTGCTCTCTCCTTCAAAAAGATGTTTCTAGCATGACTGCTTCAGAGACGAGTCCTGGAAAAGTTGACAACGAGTCAGTGACAGGTTATGAGG[C/G]TCAAAATTCCCTTGGAGAAGATGATGAATTAAGGCATGAGATAAACAATGAAAGCAGCAATGCATTTTCAAGGAAGTGTGACCGTGTTCCTTTTCAGTTA
92	GG_contig13708_150	LG7	32.058	[A/C]	ATGAACGCAAGAAGCTAACTCTGTACAGACATTTATCCCGCCCCGGCAATTGGAATGAAAGTGCAGTTAAAGTAATCAAAGACTGGTCGCGTGAAGGTAA[A/C]AAGCTTACGAAAACGAATCTAGAAAAAGCCGTCGAGAAGCTCCGCAAATATGGCAGATATAAGCATGCCCTTGAGGTTTCAGAGTGGATGGATGGTGGTG
93	GG_contig18415_124	LG7	35.239	[A/C]	CAGTTACATTCAAAGCGTGCACCTCCACACCACCCAACAAAACAAATCCCAGTGTTGTTGAGCCAACTCCCTTCAGCACTCCAACAATTGTAGTAGTTAA[A/C]GCGGAATTTACAATCGTACATAAAAACATGGTGAAGTTGAGGACGATACCCATAACTAATGAAAGAATGAGAACCACGAAAAATGTTAAGGATTCAAGCT
94	GG_contig18540_360	LG7	47.83	[A/G]	CTACAACCCTGAAACTCAATCCAAATCCAATACCCCAGCACCTTCTCTTAAAGTGATCCCGGCATACTCTCTCCAAATCCTGCTCAAAGCTGTGAGCCCA[A/G]TAATTTACACCATGTGTGCTCACATACTTGTAATGTTTTTCATGCCGTAGTTGCTGCTCAGCCTCAGGAATTTTCAGGGATACATTCATGGCATCAGCAA
95	GG_contig18371_259	LG7	65.493	[A/G]	CTCTTATCTCATTTCTTGGTCTGCATATTGGACGCAAACAACGTTTCGCATTTCATCTTCATCATGGCTGTTATTGAATCGCTCGTAAATGTTACAGGAG[A/G]AATAATCCGTAACTGGCAAACAGAAGCACAGCAGACACAGGCTGAGCTCTTCTTCTTGCTGGATCCTTGCAGATCTCCTCGGCGAAAATCTGCTGTGGGG
96	GG_contig19820_342	LG7	70.97	[T/C]	AGAACTATGCGAGGGCCAAAGTGGGGGAGCTGCCTCTGTTCTGGGACTACAAAGTGGAGAGCTACGCGCAGTGGTGGGCGCAGCAGAGGAAAGGGGACTG[T/C]AACATGATCCATTCCCATGGGCCATATGGGGAGAACATTTTCTGGGGCAGCGGTTCTGACTGGAAACCGAGCGATGCTGTGAAATTCTGGGTTGATGAAG
97	GG_contig17423_814	LG7	72.926	[T/G]	GATTAATTTGCTATTTTCTTGGCTTTTAATATTTCGTGTGAAGTAAATAAATGGCGATTTCGCCCCTCATAAATAATTGGATGTTAAATAAGCGTATGTC[T/G]ACGGCACTAGTTGTTAATTAAATAATTTATGAATCGTCTCCCATTTTAAGCCGTTTTGTTTGACGGTTGCAGTATAGAATAGATTGTTTGTATCCTTTAC
98	GG_contig03717_260	LG7	84.745	[T/G]	CATAGCAAAATTGTATGAGGGACTGGCAAGCTGAATTTGCTTGAAAGTGATGAAAGAGGATGTATTCTTGAAGTATTGCTTTGCTCTTAGTCTAATTGAC[T/G]TAGATAATGAAGCTCTTGGTTTTTGTTGAATAATATGAAGCATGAATATCACAACTGCATTGATAACGTTTGGCTGTAATGTTTGAAATGAAGCCGGACG
99	GG_contig18350_328	LG7	89.726	[A/G]	TCCTCTCCATGGAGTATTTGACGGGGAATTTATTGCTAGAATCATTCAAGGGACACGCGGACGGTTTCATTTGCTCCCTTTTGCCTGAAACATCATATCC[A/G]CCACATTTTCAATACACGCCAGGTGGGCTGATATACAAATCTAATGCCAGTAATATGCAGAGCGTGACGTCAATATCGTTTTTGGCTTTAGCGTATGCCA
100	GG_contig12791_484	LG7	94.77	[A/G]	ATATTCTAATCTGCTAAACTTTGTCAAGCCCTCCATCTTCAGATCCACCAAGTTTCAGGTTCTTTTCACTAGATATCGGATACATACGCCGTTCTTTACC[A/G]CCAGGCTTTCCGGATGCATTACCATACCAAACCATTCCAATCACAGCTAGGAACATTCCCAAAACCACCTGTGAATTTAACCCTTCTTTGCCAAAAAAGA
101	GG_contig20969_353	LG7	95.828	[T/C]	TGAAAAGATAATCTTCGACTGCATTTATTATTTTCCATACCCTTGCTCTAGAACTTGATCGCGCTGTTGCTGCCGCCCTTGCCTTTGTTGTTGCTGTTCA[T/C]GGTGTTGTTGCTCTTGCTGTTGTTGTTGTTGCCCACGATGGGATCGCCGTTGATGGGGCCGTTAACGGGATTGCCATGAATCTTGGTGTTCTTGTTGCCG
102	GG_contig12794_1475	LG7	97.476	[A/G]	GTGGTCTTTATGAGCATTATCCTAAATTTAGAAACTATTTGCAGTTGGCTATTGTGGAACTCCTTGGAGAGGAAACAGCTCAGCATATTGTCATTAAGCT[A/G]TCCAACGATGGATCTGGTATTGGAGCTGCACTCATTGCTGCCTCTCATTCTATTTATGCAGATAATTAATGAACGTGGTCTGAAAAGCAAATTGATTTTA
103	GG_contig18260_606	LG7	98.318	[A/G]	GTTAATGGATTTTGTTCCTATTCAAATGAATCCTAATCCTGCATCCATGGCGAGAACATCAAAGACCTACGAGATCAAAGTAAGAAATCTCTCATACAGT[A/G]TTGCTGTAGACAAACCAGGCCTCCATGTATTTCATCCGTGTGGAGGACCTGAAAGACCGGTGCATAACATACTGAAAAACATAAGTTGTGATGCAAAAAC
104	GG_contig12898_1157	LG7	102.25	[T/G]	CCAGACAAAACTTGGATCTGAATTCTGGCCCAGAGACTTTTGAAGCAGAGGGTAAAGAAGAACGAGCAGGATCAAAACATGTAGCAGTTTTGGAAGGTCC[T/G]TTGATAACAGATGGCCAAACTAGAGTCATCCGGCAATCATCAGCATCAGCAGACTCTTTTAAGAGAAAGGAACCCGAAGTAGGGTGGGATTTAAATAGAT
105	GG_contig14526_914	LG7	111.098	[T/G]	TTCCTCAACTTATCCCGGACAAAGATCTTGAAGCTGCCGAGGTCCTTGAGTGGTCTTTGGCGCCTCCAGTTTCTGGATGTTAGTTTCTGTAAAGATTTGA[T/G]AAGGCTGCATCCGGGCATAGGCGAGCACAAATTCATGGTACATCTCAATGTGAAGCGCTGCAGAAACTTGGTGTCGTTGCCTGCGGGAGTAGCGAAGCTA
106	GG_contig14566_1026	LG7	137.966	[C/G]	GCACCGGCATCCATTGACGATGAGCATCCTGCTTTATTTAGAAGCTTCTCTTACCACGAATATTACGAAAAGTTTTGGGACAGAGAACTGCAAGGGAATA[C/G]TTGCCTGCAGTCATTCTCACTTGCTCATCAACAGCAACAAGAAGATTCCCAACTATTGGAGCATTCTACTCAGGAGGAGGAGAACGACATCTGAAAGCTT
107	GG_contig08742_268	LG7	141.165	[A/C]	TCCTTGCCTGAAGCGGTCCAGGTCCCTTATGATCTTCTCCTTCATCGCAGGATCCAGGGCCAGAGAATCGAAAGAGGAAGGATGCTTGAACAAAACCCCT[A/C]TCCATCCACCATTATTGGTATAGAGGGTTCTGCTGCTCTTCAATCTCTTCAATTCAGCTGCTCTATTTGCAATGTGAACAAAATATGCTGATAAAAAGGA
108	GG_contig12254_1808	LG7	145.368	[T/C]	CTCGAGGCACGGTCCAGGGCAACGGAAGCACTTGGGCCATAGATTTTAATCCTGTCCTGCTCTTCCCAAACCTCATTCAACATGTTCAATATTCCTTCTA[T/C]ACGTCTGATGCCTCATTTCCTAGGCATGCTCTCAGAAATGTCTCTGAAAACAAAGTGGTGATCGAGGCGGATACCGAAGTATCTGCAACGGTGTCTGTAC
109	GG_contig15475_928	LG7	151.958	[C/G]	ATTCAACATCTCCTTCGCTGCTCCCTCCAACCAGGCTTTCTCTCACTTCACTGCCAAAGTCAGCCACATCACTATGAATCCCTACACCAATAGACCTCAC[C/G]GATCCATGTTGATCATCGTCAATGCCAAAGTCATCTGGCCGTGGCTGCTCTAGATCACTCATAACCCTCTCACTGCCTAACATTACAAGCTCATTGTTTT
110	GG_contig12942_1788	LG4	0	[A/C]	AATAAGAGGAAAGGCTATAGAAAAATGCAGAACACATCATAGTGGAGAGACTGGAATCCAATCCTTCTCTATAGTTTCAAAGCTAGTAGATTCTTAAAAG[A/C]CTGATACATATGTATGGATTCGTCCTTTTTAAAACTAGTTGTTTCTATTGAACTATGGATTCAGCCTTTTTAAAACTAGTTGTTTTTAGAAGTATTTAGG
111	GG_BPCS13L12_111	LG4	26.653	[C/G]	TTTGGAGCGCAAAGACAGGCTACACATGTGTCCTGTGGCTACAATGGGTATAATGAGTTCTTTGTTCCCCTTATAAGGGCTTCCCTCATCCTTTCTGAAC[C/G]CAAGTCATTCACTGACTTCTGTCTGTGCACACCCACTTTTTCTTTTTCCCTTCTGTACAAAGCCCAAATGATTTTTTTGTTAAAAAGGGCCTTGACAGAC
112	GG_contig22240_397	LG4	29.008	[A/C]	TAATCCACTTTTGATCATGAGACTATTATAAAATTGATCCCCTATTATGCCAGTTTTTCATTTCCCTGGAGAGATTTCTAAAGAAGTATCCCAGATGGAT[A/C]TTATATTCCCATAAAAAATGTGAGATAGCCATGTGAACATCAACCTCCAATAAGGATATTTACTGAGGATGATGTTGCAAAACGGAATGGAATAGCTTCC
113	GG_contig09199_526	LG4	36.436	[T/C]	AAGCTGGTGCCGGATACAAAGAGAGCTCTGGCAAGGGCGCTGGTTATGGTGCCGGGTCTAGCTACCGTGGTGAAGCTTATGTTTCAGGTTCTGGCTCTGG[T/C]TCTGGTTCGGATTGGCGTGGGTCTAATGCCGGCTATGGGCAAGGTGGTGATAAATACGCTTCGGGTTACGGTGCACGTTCGGAAAGCAATGGCGCCTACC
114	GG_contig17847_586	LG4	42.861	[T/C]	TCTGGAGGAGCCACAGCAATGGCCGCTTCGGGTACAGCGTCCAGCGCAGGATATGGAACAAGGTGAATCGGGATTTCACAGAATTTTTCAAGAAGGTGGA[T/C]TGGATGAGGCGCTTGCAGGATTCTGAAATAGAACAGTATACATACAGGTCGTTTCCCCGTGAGTTCATTTGGGAATGTGGAGACTCTACGCCTGAGGGGC
115	GG_contig14708_461	LG4	45.936	[C/G]	TGTATTCTTCATGGATGAACTTCCTGTACCGGAGCTGCTGGTCTTCATCAACTATCTTTGATGACGGAGCAACCTCGCCATCCATACTCGTACTGTAGAA[C/G]AGGGCAACAGAAAGTCTGGTTCTTTCCTGGCTTGTTACTGCGCGATGCTCTACGCTCCTGTATTTCCCGTTCGTCATCACCTCTACCAAGTCTCCAATGT
116	GG_contig19517_592	LG4	48.72	[T/C]	TGAGGGGCAGATCATCAGAGTCCACCACACCTTTCACAAAACCCAGGTATTCGGGAATAAGTTCTTCACAGTTGTCCATTATGAAAACCCTTCTCACATA[T/C]AGCTTAATGTTGTTAAGCTTCTTCCTGGTGTCAAACAGATCGAACGGAGCCCTCTTGGGAACAAAGAGAATAGCCTTGAATTCCAACTGACCCTCCACAG
117	GG_contig12012_1828	LG4	48.72	[A/G]	AGCTCAAGGAGTACGACGGCAAGAAGCTTGTTTCTGCGACCAAAGAAGGGCTGAAGCTTGAGGAAACAGAGGAGGAAAAGAAGAAGAAGGAAGAGAAGAA[A/G]GCTGCCTTTGAGAACCTGTGCAAAGTGATGAAGGACATCTTGGGCGACAAGGTGGAGAAGGTAGTGGTGTCGGATCGCATTGTGGACTCTCCGTGCTGTC
118	GG_contig13459_772	LG4	51.331	[T/C]	CGGGGTGCTCGGGGTTCATTCAGCAACTCAATTCCCAGGAGAGCTGAGTTTGAAGCATACCTGCCAGCGAGAAAGTCGATTACTGATATACTTTTATCGA[T/C]GTTGTCTTGTGAATCAGGCCACTCAAGATATCCATCTCTGGTGCCGCTGTGTGCATCTCCGTTTTGGGAACCCGGAGCAGCATGGAGATCCACAATTACC
119	GG_contig16843_285	LG4	67.342	[C/G]	TATTGAAAGCGCAAAATAAGAGCTGCGATTCCTTCCAGAGTTTTGGGAAGGTGTATCCTAAAAAGCAGTCTTTGACACGGATTGAAATGGTCTTACATTA[C/G]AAACACTTGAACGCCATGGGATGGCAGTTCATTCACCCTCCAACTTCATTGCTCACACAACATCAATATGCAGCTGAAGATGGACATCTTGCTCTTCTTT
120	GG_contig18660_111	LG4	71.74	[T/C]	GTTTGATTTTCCTGTGTTTGATCGGGGCAGGCGAAGGGAAATTCTTTGCACTGCCTTCCAATTGGAAAGTGGCTATCAAGAACTCCAGCCTTCCTAGGTA[T/C]AGCACCGAGCAGGGGCCTTTCAGAGCAGTCACAGATGGAAATGGGAACGCCATTGTTAGCGAGGATCACAGATTTGGGCTTGGATTCATTGACGTTAATT
121	GG_contig13033_1607	LG4	75.111	[A/C]	AGCCAACCAGTTAGGACCTACTGCAAAAATAGACTAGTTTGGTATGGGTCAATTCGTTAATGGAGTTTATGTAGTATGAAGTCAAAAGGCTTATAGCCCA[A/C]CAACTAGGGCCTGTTGCTAAAAAGATATAGACGTTTGGTTTCGGTCAAATTTGTTACTCTGTGTAGTATAAAAACAAAAGGTTAGCCCACCAATTAGAGC
122	GG_contig22230_423	LG4	82.975	[A/G]	AAAAAATGGATCAAGATGAGATCTTGGAGGGGGAGGAGATGGGAACGGAAGGCAGAGAACTTATAACCCACATTGACTACGCGGGAGCAACTACTCATCC[A/G]CCCCATGAACCTCCTAAGAAAAAGAGCCCTTCCTCTCCGAAAGGCCTGCCATATGAACCACGCGGGTATTAAATTAAACACAGCAGTGGTCGCCTCCCGC
123	GG_contig21506_430	LG4	94.894	[T/C]	AGAAGGGGGTTACGCCTTCCACGAGCATCACGAGAAGAAGGATTCCAAAAAAGAAGAAAAGGAAGCAGAGGGCAAAAAACATCACCACCTCTTCTAGCTC[T/C]GCCTGTTACCTCTCATCATTATACATTTAAAATAATGTTCTGCCCTTTCCTTTCCTTTGTTAGTTGGAATTGGTATGGTTTTGTTATTGTTATTGCATTA
124	GG_contig18724_149	LG4	95.45	[A/G]	ACGACGGTCAATACCCCGGCGCAGAGCAACGCCCGCGGGAATGTCCGCTGCGGCTCCTCGACTTCCCCGGCCAGAGTGCTCGCGTTGTCCCAGAAATTCA[A/G]GTTCCAGAACAGTGTATTGAAATACAAGGACCAGTCCATGTGACCCTGGTCGGCCACGAGCCAGCGCGAGGCCTTAATTTGGGGAATCGATATTAGGGCC
125	GG_contig14466_1199	LG4	98.602	[T/G]	GGTGTGTTACATGCTGGACAAATCTTGGGCGTGGGCTCCTGTTGAGAGGTCACATGAGTTTGAGGGTTTTGCTCAGTCTGCAATAACTGTAGAGATGTGA[T/G]CAGATTCTGGTGGGTCCACTTAATTTTGGGATTATAATAGTGCAGAGGGGAGCCGAGAAGTTTCAGTGTACAGTGATGGGCACCACATGTTGCCAGCATT
126	GG_contig12348_996	LG4	109.136	[A/G]	GATCTGGAAGTAATTGGTGCAAACATTAAATCTCAGGATCGCTTGATTGGTGCTCATTTCTTCAGTCCTGCGCATGTCATGCGATTGCTTGAGATAGTGC[A/G]CACTAATAAGACGTCTCTGCAAACCATAGTAGACTTGCTTGGGCTTTCAAAATCTTTAAAAAAGGTGCCAGTTGTGGTGAAAAGTTCACCTGGATTTGCA
127	GG_contig08222_154	LG4	117.438	[T/C]	GCACTGGTTCTTGTAGTTAGGGTTTGTAAATTTTTTGTTTAAATATGATGACGAGCGTGCCGAGCGTAAACCCCGACAGTTTCCTCATGGCTGCAAGTCT[T/C]AATAATGTTTCCAAAGACCGCCGTCTGATGGCCGCCGGGGCGAGCTGTATGGAGAAGCTCTTGGGATTTTCCCCGCAGAATTTGAATTCTAATTCTGCTG
128	GG_contig09773_388	LG4	118.29	[T/G]	AAGGGTTCCAGGATGCAAGCAGTTCACATACACCTTTTGAAGATCTCTGGCCAGAAGCCTAGTGTAGGCATTGAGGGCTATCTTGGATACCATGTATGCT[T/G]TCAGACGAGGTGGCCAACCCTTGCCCTCAATCTCTCCCGATTTCTCGTCATTCAGATACATGTCGATAAACCCATCTATCGTTTCTTCGCTCAGGTTCTC
129	GG_contig06954_108	LG4	122.579	[T/C]	GTAGAAAGTAGCTGGATTCACGAGGTAATTGGAGAATTAAATGACTGCAGTGGATAACAGTTCAGAACTGAGACACCCTAGCAATGGAGTCTATTGTTTT[T/C]ACGAACCTGCCATGTACAGATCTACTCGGCTTGCCTGTTGGTCGTTAACCTGTGTTCTACGATTCATCATATGTACAGAACCAATAACATTTACTAAGAA
130	GG_contig20998_257	LG11	0	[T/G]	CATCAAAAAATACCATCTAGCTTCGCAGGGTAGCATCGCGATTCCCTCTTAAGTCCACACATTTTATTTGACCTTTTGATTGCTTCAAAGCAGTGGCAAT[T/G]AGCTCCAGTGACTTGAGACACAAAAAGTTATAACTTGCATCAATTACACTTATTTGTTTGAATGTGAGATGAGCTTGGATAACATAGTTGCAGCAGCCAA
131	GG_contig23862_260	LG11	7.181	[T/G]	TGGAGGCTTAACAACTGGTGGAGGAATGACCGGCACTGGGGGTTTGTACACTGGTGGAGGCTTGACAACTGGTGGAGGGATGACTGGTACTGGTGGCTTG[T/G]GAACTGGGGGAGGCTTGACTACTGGCGGAGGGATGACTGGGACTGGTGGCTTGTAAACTGGGGGAGGCTCGCCATCTGTGGCCGATTTGTACTCTGCCGG
132	GG_contig13073_620	LG11	9.884	[A/G]	GCCCACAGAGGGCTCGAGACTTGCGAGCAACGCTGCGGGCGAAGATGCATGGGAATTGTTCCATATGGCTGCAGACCAGGTTGTTCGACTCAATATGCTG[A/G]TTCCTGAGAACTCCGACCGGTATAAGCCACCGGTGAAGGGCTTCTCCATAGCTCCTGGAGGAGGGGAACCTCAATTTCAGTGGAGTCAAAATGTTACGGA
133	GG_contig13198_1082	LG11	24.277	[A/G]	ACAAACTTCCAATGTCCGATGAGACTTCAGAAATGCTTTGTAGGTCCATAACCCTAAACCACATTTCATGGATTCTCAAGAAAGGAAGCTGCAATGCAAG[A/G]GTTCATTCGGCCATGTTACTGAAGACCCTTTCTAGCAGTGGGCATAACAGGTTGCAACAGCTCGTTGCGAATGCGAATGAGGATCTGATTGAAGGGCTCC
134	GG_contig16014_1069	LG11	25.479	[T/G]	TGGTCACATGAACACTTTCTATCACAGGGTGTTTCAGTTGCAATTCCTTGGTCTGGTATGAAGCTTCAGCCTCGAGTTTGGAATTCACCTGAATTTATGC[T/G]TGGTCAGAGGCACAATTTGCTTTCATTGCAGGGAGGTAAGGATGTTGGATATCAGAATGGTCTTCTTTCAAGAGAAGCTGGTGAGGGGCAGGAATCAGAG
135	GG_contig23214_113	LG11	29.423	[T/C]	TAAATATGGCCTTTTCTTATTGTATAGTAGAGGAATTACAGTGAGCAGCTTTGAAAGAATATGGCTCCAACATCGCTTCAAGCGCTTGGAGAATATTATG[T/C]TATGATCCTTCCAGCCATTTCTTCCCTACTGTAATAATCAATACAAGATTTTGAACGAGCTTGGGCTCCTCCGTTGAAACTCATCTTGCAAATCAGTATA
136	GG_contig14445_792	LG11	47.966	[A/G]	TCGGCATGACAAGCATCTCTGCGAACTTCCCACATCAGCTTCGCGTACAGGGCAAGTACTTCCCCATCGCCAGGGCTTGCAAGTATGGCCCTTTCATAGT[A/G]CTCCTCTGCCTTGGCAAGGTTGCCTTTAACCTCATGCAGGAACTTTGCATAGTTTCTGAGCAGAAGTGAGTTGCCCGGATTTGCCTCCAGCATTTTCTGA
137	GG_contig12239_326	LG11	50.621	[A/G]	TTATAAAGCTTTGAATCAAAGGTAAACTTAAAAAGGGGTACAAAAGACTTGCATTTCTTCCCATGCATTTTTTTGGATGTTTACAAAAGAAATTGGGTAA[A/G]TAGACGAGTTTATTATTTCATATCTACACATTCAGCGAGAAATTCTCAAGGGGTGGCCACATTTTCTTTTGCCAAAGGACCAATTTCATCTCCCTCTTCG
138	GG_BPCL06P20_497	LG11	57.691	[T/C]	GTTCAGCTTCAGAATGGACGTCATACGCTTGCAGCAGAGGCTTATTCAGCTCACTAATTCCCTTTTCCAAGAGGGATTCCTGGATGAGCAATTCACACAG[T/C]TGCAGCAGCTACAGGACGACAGCAACCCGGATTTTGTGACCGAAGTGGTTGTATTGTTCTTTGAGGATTCTGAGAAGTTGCTCCATAACTTAACAAACGC
139	GG_contig18908_748	LG11	63.411	[A/T]	TCCAGGCCGTTATGAATGGGAGAGGTTGCTGCCATGAAAATCAGTCAATCAATTCAGCTTACTCAGATTGTATCAACTGTGCTACCCTTGGCTTCACCGG[A/T]ATTATGCTATAAATTTGGCATCTTGAAGAGATGTAAGACAAAGAGCCGAAGCTGCAATTGCAGTTAACCGGTGCAGAAGGCTGGGTTGTACATTTCTCTG
140	GG_contig10519_340	LG11	66.305	[T/C]	TTACCAGGTTTCAATCTCACTGCCCTCAGACATCGCGCATGTATTATCATCCAACTTCCAACAGTAACACTTGGAAGTCTAAAAATGAGGGTGAGGGCGC[T/C]TCCTCTGGTGGAGGACTGATGGCTACCTCTGGTGCCTGGCAATTTCCTGCATCTCGCGCCGATGCCGCATTTGACATCCTCTGCATCGGTGTTTAGGCTG
141	GG_contig09580_532	LG11	75.619	[C/G]	CAAAACATTTCAATGTTTGTTTTCACCGAGGAACCCACTACCTCTGCGCCTACCGGAACTTTATACACCTCATCTTGATGGCACTCAATTATAGTAATCA[C/G]AGAAGGGATCTTTAAAGCAGGATACTTTGCTGAGAGTTTATCAGAGACTCTAATTTTCCTCACTCCAATATCCCATCCACCTAAATTTCTTCCAATTTTT
142	GG_contig18555_641	LG11	83.096	[A/C]	ATCACTTCCATGGAATTTCGTTGGAGATCACGGAGCTGGGAAACAGATCAGTGCTGGTGATGGTCATGGATATTAATCAGCATTGCCTCATTGAAGCGCT[A/C]TTTTGGAGCTGTGAAAACTTCGAAGATCTACTGGTATTTGGGGACCGTAAAATAATGGTGGGAGCATTAGAAGGTTTCTCGGGCTGGATTTCAGCTCTAC
143	GG_contig23420_151	LG11	86.895	[T/C]	TGGAGCACGCCATCTATCCAGGCAACGAGGTTTTCTCTGATAAACGGGCCGTGAGACGCGCCATTGAAGCAGCAGGGATTCCTTATACTTATGTCTCTGC[T/C]AATTGCGGTGCCGGCTATTTTCTGGCGTCGTTGGCCCAGATGGAGCATTTCATGCCTCCACGAGATGGATCAATAACCCTCTATGGCGATGGAAACAAAA
144	GG_contig13868_872	LG11	86.933	[C/G]	TGATAGTCCTGTTGTTCAACAGGCCATTGTCGCCGTCTTTCTGCAGCCCGGGATCCTGCCCCTCATTTATCTTCACATCTCTGCACTGTAGAATCCGCTT[C/G]TCGTCCCAATTACCAGTGGAAAATCCCAGCACGCCAAGACCCTCGTCCAACCCGTGCCCAATTATGCTTTCCACGTCCATGTCCATATCGACGCCAAAGC
145	GG_contig08804_119	LG11	90.189	[T/C]	CCTTGTGCAGTGTTCAGTGAATAGAAGGAAGACAGACAGCAGATGACCACTTCAGTTCACTAGTTTATGTTTTCATATAGCTATAACGAAACCATATCCT[T/C]AAACTTCAATTCGCAAGGCAAGGTGAATTTGCGCCAGTACAGAATGACTATCTGTATTGGCATGGGAATTGTGTTTCTTAAAAAATGACTCTTCAATCAC
146	GG_contig08529_591	LG11	90.588	[T/C]	AAAAGACATCCAAGACGCAGGGGTTCAGCAACCACGGCAACCACAGCAGTTTATCCATCACCAAAGTTAGCAATGACCATGACGGCTATGATGAATATAA[T/C]GATCAGGTGGTGGCCTGTGCTGAATTCAGCAGTAGTGAGGTGAGTTTCGTGAAGAGAATGATGGTCTCTGAGAAGATAAATTGGACAAGAGAGCTGAGTT
147	GG_contig18720_677	LG10	1.619	[T/G]	GAGGTTGGGTTATAGAGATTGGTCTGGTCGCGTGGGCCGGAATTGGGAAACAGATCAATGCTGGTGATAGTCGCATGGGTTTTGGTTACATGGTGTGTCT[T/G]CATTTAAATTGCAGTTTTAAATGTGAAAATGAATTCAAAGCAAAATTTTTGGGAGACTTGGATCTTATAAAACCCTTATTAAATTTTGGACAAAATCGAT
148	GG_contig21661_265	LG10	28.515	[A/G]	ACAGGCCTTGGCTGACAAAATCTCTGTTCATATAATCTTGCACCTGACTCGCATCATAGACATCTTCATACACTGCAAAATCTTGATAGTTTTCAAACTC[A/G]TCCTCGAAGTGCCAGTTTTCACCGAGATATTTAAGATCCGTGCCATCCGACAAACCATCTGATGTTACTTTGGGAGATGGGCAGACTATGTCATTCGAGT
149	GG_contig04847_332	LG10	36.014	[A/G]	TGGAGGATTTGGTGTCTCTGCCAAATCTGGATATGGGGAAACAGAGGCGAGCGGAGGATTTGGCTATGAAGGTCGGGGAAAATCTCCTCGGCTTCGTGCA[A/G]TCGTTCTGTTCCGTAGAGATGAACAAACTGGCAATGCCCATAGACATATTGGATAGGTGGTTCAAAAGGTTTCAGGAGAGAACGAAAAGGGACCCTGCTT
150	GG_contig13234_505	LG10	38.955	[A/G]	TCCGAGCAGACACCTGGGGACTCAGCCAAGCCAAAGCATAAGGAGGTTGTGATGCAAGTGGATATATTGCTGTCATTAATGTTCCTAGTGGAAGAACAGG[A/G]ACACTAAGTGCCTGTGCTGGATCTGCAAGAGGAAGCAATAACTTCAGTGAGGAATTGGAAACCGTGTAATCAAGTGATGATCCCAATGTAACAACAGCTG
151	GG_contig15598_672	LG10	40.962	[A/G]	TGATATACCGTGTAAAATTTGTCTAGCAGTTACCATTTCTAAAGATGAAGCAACCAAGTCAATGATGATCGGATGTTCTGGATATCCTGATGAGATAACC[A/G]TTGACCGAGTGGTAATCATGGAAGCAGAATCATCTCAGGAATTGACTTATGAAGGGCCGGGTTTTGAGCGCATGAAAGAAGATCTCCAGAGAGCTTTCCA
152	GG_contig17958_522	LG10	41.24	[C/G]	CCTCGCACAGGCGGGGCAAATATACACCTTCCCCAGCGGCAAGATTGAAGTAGAGGTCGACGATGTTGGGGCAGTTGTTGTAGCACCGGGGGCGGCATAA[C/G]TTATTTGTGAAACCATGTTCTGCTAGAGAATCCGTGGACATCCCCACTATCATCCTCTCCACCCCACACGCATTCATGCACTCGTCTGTTTCTATCAATT
153	GG_contig06259_147	LG10	55.667	[T/C]	CTTTTTTTTGGGTGAAACTCAAACAAGTACCTGCAAGCAACTTTTCTGAATTTTTTGTCATGTGAAAATTACTGTGATTTGATGGATTGTATTGACTCTC[T/C]ACTCCAGAGAGATGTATGGTCACAGGTTATGCTGAAAAGAGGATGACCCACCGACTGTAGTCATCTGACAGCAGCCCCATTGAAAGGATATTCCCTCGCG
154	GG_contig17684_352	LG10	85.134	[T/C]	ATCCAGAGTCTGTGTTTGAACTCTTCTCCCTTTATCGAGAATGGCAAGAAGACATAGCAAAAAGAATCAACAAAACTCAGGGGGAGTTGGAACATAAAAT[T/C]GAGATTGTAGATGCATTAGCTGTTAAACTTCTGCAGCGTTTCAATGACTCAGTTTCTGTTATGAAAAGTAGTGCCACACACTTGGAAAATGTCTATCCAT
155	GG_contig17285_432	LG10	93.04	[A/C]	TATTAGAAAACGTCAGCGGGGTTGGACTAGCTAGGGTTTGGGATCCGCACTCTCGTTCCATGGGGTAAAAGTCGAGGACCTCATCTAGGCTTAAATTCTG[A/C]CCGGCCGGATCGTTCCTGCCAAGAACGCTTAAAACCTGGTTAAAAACAGTTACCTCACAGGGTATGGTGAGCCCGCCTCGGTGATCGAAGCCGAACTCTT
156	GG_contig18543_691	LG10	95.116	[A/G]	TGGAATACATCCATTTCCTATCTTCCCACTATGCATGGAACCAGAGTAACTGCCTCTGCTTCTACATTCATGGAGTGGATGTTACTGTAGAAGCATTGCA[A/G]TTGTGATATGTGAAAATGCAATCACTAACCTGTAGAAACAGAAAGGATTGCCCCTCCCATGATGATCTCTATTCGGTCCACTTGTTCGCATTAAAAACGA
157	GG_BPCS11M11_240	LG10	95.336	[T/C]	GAGTAACTGTAATTGAGTTTCAGATAATCTGTCCATGAGTTTGTGTTAAAGGGTATATGTTTTTTCTATCTAACAGAAACAAACGGTTATTACAACTTTT[T/C]CGTCTTCTGAGATAATTTGGAAGCCATCAAGAGGGTTGTTGAGCCTCAGATAGCAATAGAATGGGTCTGGCAAGCGGACACATCGAACCCGTTGTTGCAA
158	GG_contig09076_211	LG10	113.825	[A/T]	GCCCTTCTGAGATTTAGTACTTTACAACTGCAGCCACATATGAATCCCCCGCAATACAGCCAGACCAAAATTATTCTGGAAGCTGGCTTTTAAGTGCAAA[A/T]CCCCAAGACCCTGGGTTGATGTGACAACATTCTCTCCCACTCCAGCACTAGCATTGCTGGCAGTTTCAGTACCATGTTTCATGGTCCCTCTCTATCTTGT
159	GG_contig12513_1879	LG10	114.401	[A/G]	GGGTGGCATGGACTACTGAAGAGCATATCTAGAGCGGTGTGCCTTCTACGTGGTGTCCTGTTTGGAAAGTAGGCTTAAAGTTCAGGTTATCTGGTGTCAT[A/G]GTTTTGAAGGGTAAACTTTGGGTCAATTAGTTTGATAGCAGTTAGTTTGACCCTTGTGATTGTCTAAAACATTACATTCCCCTTACTGGGCGCAATTGCT
160	GG_BPCS04I06_147	LG2	18.489	[A/G]	TTCTGAGGATCCACCCACCTGGGCCATTGCTCTCTTGGGCTAGGCGTTCCATCCATGATGTCCATGTCGGTGGGCATCTCATTCCTGCTGGCACAACTGC[A/G]TATGTAAATATGTGGGCCATCACTCATGATGAGAAGATATGGACCGACCCTCCCAGCTTCAAACCAGAGCGGTTCTTGCCATCCACTGGGGGATTGGATG
161	GG_contig15729_949	LG2	20.424	[T/C]	GAAAATCATAGCCGTTTCTCTCACAGGGATTTTTATGTACGACTGAGAGATATTCTGGACATAAATTTGTCAGCGACAAATAAATTTTGACAAACGCTAT[T/C]AGAGCCAGAGATTGTGAAGAGAATCATGGCCGTTTCTTTCACAGGGATTGTTTCATTTACAGGGTTGGGCTATAGCCTCCGGGCGATTCATGGACTATTA
162	GG_contig20927_585	LG2	30.104	[A/G]	TTTTTGTCAGTATCCATTGTTTATCAATGGTTGTTATGGCTGTGTTACCGGCTATGCTAATTCCTGTGTTAACGGTTTTTTATCGGCTATGACTGTCTAT[A/G]TATACACCTGTTTGAATTTTAAAGGGCCGATTTTGGTGAAGTCACACGATCCTATTTTTGTAAACCCCATTGATGCTGTTGATTGTTGCAGGGCATCTAT
163	GG_contig02705_141	LG2	33.065	[A/G]	TGCCCTGTTTTGTAGTTGTGTTTAATTACTTGCTGGTGGCCGTTGCAATGGGGGCAAGAACATTAGCAGTTTCGATTTATGTTACAGCAATACTAGCGTT[A/G]ATATTTAACGTTTGTCTTCAAGGAGCTACGGGTGCGACGTTTGTGATCCAGAACCAGTGTTCATACACGGTATGGGCCGCAGGTATTCCCGTAGGTGGCG
164	GG_contig17780_748	LG2	33.867	[T/C]	AAATATTCAAGGATCAATGCCCACAGGCCTACAGCTATGCAAAGGATGATGCTTCAAGCACGTTCACCTGTGCTTCTGGTGCAAACTACAAAATTGTCTT[T/C]TGCCCTTGATGATGCCATAAAATCCGTTTCATAAATAAACTCATTTCCATGTAATAACGAATACCAGTGTATTCACAAAGTTCTATCCCAGAATAAACTC
165	GG_contig03133_118	LG2	41.593	[A/G]	CTATCAAAGCCATCCAAAAGGTTACCAATACAGTTTTAGTGGATCCACAGAAGATGCCGCACTTATGTGCATGGATAGACCGATTCTCTGAAATCGATTT[A/G]GTGAAAGGAATTATGCCAGATCCGGTCAAGGTATTGGAACGTGTATCCTCCCAGAGAGCCAAATTTACCTCAGCAATGGCCGGCAATTAGGGAACATTAT
166	GG_contig22646_244	LG2	42.101	[T/C]	TACAGATTATAATTGCCATCGCGTTTGGATTTTTATTGAAAGCGATACAGGGGATGTTGCATATGTGCCGAAGGTCGGATAGAACCCTAATTCTCTCATG[T/C]TCTCTATAAGGTCCAATACAACCCTAATTCTGTGATCATAGGGAATTAGCGCATTTGGACGCTTGGTATCGGCCTTCTCACTTGCGTGCCTATAAAGAGT
167	GG_contig05100_598	LG2	42.101	[A/G]	CTCTGCGAACGAACCTCTGTTTCTCGGGGAAAGCGTATTTCGGAGGAGATGGGATCGGTTTTGTTGACATCGCATTGGGTGGTACGTTAGCATTTGTCAG[A/G]GCGCTAGAGAAGGGTACTGATTCAGTTTTGATAGACGCGGAGAAGATGCCGCTGTTAAGCGCATGGATGGATCGATTCTGTGAGGCCGATGGAGTGAAAG
168	GG_contig22304_176	LG2	43.035	[A/G]	GCTGATTGTATCCTGAAATTTTTAGGGGAAGATCCAGGGTACAGCTGTAGAACTTTTGAGAGCAGTTATTCCCATCTTGTTCTTCATGGCTGCCATAGTT[A/G]GAGGGAAGGCTCAAGATAGCTCGGCCCCTGCTCCAGCTCCCGTGAGCAAAGTAATGGTAATCGATGAAGGAATTGCTTACACTCTCATGTTCGTTGCACT
169	GG_contig12199_1549	LG2	47.045	[T/G]	ACTCATTTTTTGTGTTCACAGAGTCAGTTACGGGCAGGCTTTTCAGGTACTGGTTAAAAGGTCCAAATACAGGGAAAGTAGACATATTTGCAATGATGCC[T/G]GCTTACCCTGATAATATAAGGATCAATGACAAGGGTGAATTTTGGGTTGCCCTTCATGGTCGACATAATTATTTAGCCTTTTTTTTGGCTTCACATCCTC
170	GG_contig20899_303	LG2	52.657	[T/G]	CGAATCTTGCAGAGAAACCTCGATAGGGATAGACATCGGCTTCCTGCCAATCACCTTCATCAAAATTCTGGGCATAGCTGAGCTCATCATAGTTACAGTG[T/G]ACTGTTTTGCGAGAGCAGACAATGGATGATATCATATTTCCCTCTTTCTTCAGCCACTTAGTACTGTTCCACCGCCATTTCCACCTCCACCTCCACTTAG
171	GG_contig18267_730	LG2	58.335	[A/G]	TAGTGTAATGCTGTCATCCCCATTATAAGGATATATAATTAAGGTTTGTTGATCCAGCAATATTATTGTATTTGTTGGTTAGTGTAATGCTCTCAGGCTC[A/G]AGGATCTATAAAAGAGATCGGCCTGTTGATCCAGCAAGATTATTGCATGTGTTGGTTAGTATAATGTTGTCATGCTTATTATATGGATCTATAAATGAGG
172	GG_contig13227_150	LG2	84.529	[T/C]	TATGTCAAAAAGAATAAAGTCAGGACATCAAACCCAGAATTAAGGCAGAAGTAAAATTCTTGAATTATGTTTCTTCATACTGGAATTTGTGTGTTAAAAC[T/C]ATGATTGATAACCTGAGACATGAAAGTGCCATTGACATTTTTAAATTCCAATTCACGAACTGAAAGATATCATACTCTTTCAACTTGAATAACTGGTTGC
173	GG_contig04543_309	LG2	84.89	[A/G]	TGGGAGCTTACATTGCCGATACTCACTGGGGGCGCTACTGGACCTTCATAGTCTTCTCAGCTGTCTATGTAGTGGGTATGGCGATTCTCACGTTGGCCGT[A/G]TCTCTGCCATCTCTGAGATCCCCTGCTTGCTCTTCCAACAAAGGCTGCGAGAATGTGTCAAAGTCTTCAGACTGGTTATTTTCTATTCTGGATTATATCT
174	GG_contig13837_1034	LG2	93.207	[C/G]	ACTTAATGTACTTGGGGAGGGGAAGAGTTCTGCCATCATGAAACAACTTTTGAAGCCATTTAAACCGGGAGAACCCCGATTCGAAGGGTTGAAAACGAAG[C/G]AAGCTAGTAGTGGCGGCCGAATTCTTTTAGATGCGATATCGTGGATGGAATGTACTGTAAAGAGTCGAATGGAAAGTGGAGACCATTGGGTTCTCTATGC
175	GG_contig12313_2168	LG2	95.23	[T/C]	TTCTCAACAATATTGAAGGATTGTGGCCAAGCTGCTGCCTTGACAGTAGTCGATCCAGTGTGAGGGATGGCCAAAGGCACCGTCTCCTTGAAGATGGCTG[T/C]ACTACTCAGAGACCTCGAAAGCAACGGAGCCGAAGCTGCCTTATTGTCTTTCTGGAAATTCTTCCAACTCTCCAAGCATCTGCCTGAACTCAATTCAATT
176	GG_contig17220_907	LG2	98.716	[A/G]	ATTGTGGGAGTAATTTTAGCGAGCATTTTAATGTAAATATGGTTAGTAAATCGATGTTCGCTTTTAGAGAACGGCTGTGCATTTGAATTTTGAGAGGTGT[A/G]TTTCTCATGTATGGCATTGTCGTAAGAATGGAGTCGTCTCAATTGTGAGAAATAAAGGGCTTTCTATTCTCTTCGCTCACTGATCGCCCACCCTATCATA
177	GG_contig03759_402	LG3	0	[T/C]	CGGAACACAGAGTACGGCTTCAAGTAGACTGTTCGAGCTTTTTGGCGGCTTGGGCTTCCGCCTGGGCTTGGGCCTTCTTGAAAAGCTTATGATCGGTGTG[T/C]TGTTTGAAGGTTTTCGCCGGAAACAATGGAGGATTCTGCTCGTCCACCACTTCCTTCATGGGTCCAATTAGGGCATCTTTTGGCGGATCACAGAACACCG
178	GG_contig12156_1663	LG3	2.474	[C/G]	AAGGTGAACAACTTCACCTGGATGATAGAAATTTCAAAGACCTTGGTCAATTACAACCATTCAATTTAGATAGCTTTCAACAATCCGAATATCAGGCTGT[C/G]AAACATGTCAGATTGGATGATAGACAGCCTTTGCATCCCAAGGTTCTGGATGATGGTCGTTTTGCCTCCTTTCCATATCCATACAACAATCAAGGCTACC
179	GG_contig15004_947	LG3	6.74	[A/G]	TAAAAGAAGTTATATGGAGCTCTCACATGACATCAAATTGCAGGCTGGAGAGTTTGTTGCATCCTGAGAAGCCACTGAACCTTTCCAACGAGAAGTTTTT[A/G]AAGTTGAAAAGGCAATATTCTGGAGAGCTGGCATAGTTGCACCTACCTCTGATCTGTGGTGGTCAGGTCACGATATATGTAAGCAACCAACCAAGTTTAG
180	GG_contig20212_156	LG3	9.904	[A/C]	CGTTGTCTATTGACCATAAGCCTGACAGAGCAGACGAGATGGCCCGTATAGAGGCTGGTGGAGGACGAGTTATATTTTGGAATGGCTATCGTGTTATGGG[A/C]GTCTTGGCCACGTCCAGGTCTATTGGGGACCGTTATTTGAAGCCGTACGTTATTCCCGAGCCGGATGTGACCTACCGTCGCCGGACACCCGACGACGAGT
181	GG_contig11765_2811	LG3	11.825	[T/G]	CCCTTTCACCACAAGCCTGCTAATTTGCCTTTGGATGCATTACTTTCCATCAAACCTTGGAGAGAGACAGCTAACCCCTATTAAACCCGGTTTGTACAGT[T/G]TGATACACAAACATATTGTACTCCAGAGTCCATTCACCCGTCCATACCCCTTCCAAAACCAGTCAGCTAATTTGCCTTTTGAGTGCATTTCTTTCCATCA
182	GG_contig04773_388	LG3	36.85	[A/G]	GGGGAGTCACCAGCCTCTGGATCTTAGGTGCCTTGCTGCATTTCTTACCTGATTTTGTTACGAAAGTTCGACGGTAAGTGTTAACATATTGTCGCACGTC[A/G]TCATCCTTTGAAAGGTTGAACAACTTCCTTATCTTAGATGCCCTCTTGGGCCCCCTCATCCTCGGCCTTTCAATGTCAGTGAGACCAGGAAGATCATTTT
183	GG_contig10661_154	LG3	38.775	[A/G]	ATAAAGTCGGCAATAAGGAATTAGAAGCTCAGTTTTATCCCATTCCTGAGACGCGATACGAGATACTGAGAAGCGATGAATACAACAGGAGAAAATTAGC[A/G]CCTTTTCAGTTATGCTCGGGCTGTACATGCTGTGCATCCACTGATAGCAAGGATGTGTGCACCACCTCTGCTTGCTGCTACTCCATAACCTGTGGATTAC
184	GG_BPCS14F07_283	LG3	49.823	[A/T]	GGTTCATAATCTATATCAGAGCAGGGGTGTATGAAGAGATTGTTAGGATTCCTCCCACTAAGTTCAACTTGATGCTACTGGGAGATGGCATCGCTCAGAC[A/T]GTCATCACTGGGAATCGATCTGCGCAGGATCTTGGTGGAAGTATATACAGTTCCACAACTGTCGGAGTGAATGGCGATGGATTTGTGGCACGGGACATAA
185	GG_contig16053_425	LG3	51.091	[T/C]	ACACTAACCTAGACAAAGCATTTGCCTTCATTGTTGATTACATGGAAAAGAATGGCCCCTTTGATGGGCTGCTTGGATTTTCTCAGGGGGCCACCCTCTC[T/C]GCAGCTCTTGTGGGTTATCAAAGAAAGGGATTGATGCTGAAAAATCATCCACCCGTTAGATTTATCATACATATTTCAGGAAGCAAGTTCAGAGACCCAG
186	GG_contig08078_367	LG3	52.858	[T/C]	AGCACCACCACAGATGAGAATTTCGATGCTCTGAAATCCATTAGATGCAGATAGAGGCAGCATAGCAGATGAACCAGTGGAGGGGTAATTTCTGGGTCCA[T/C]CTGGCATCCGGGGAAAGGTCTTTACAACACTATTTTTTCTGTAATCAAATAAGATGGAATCCTTGTTGGCAAAGATGAAAAGATTTCCATCGGAGGAGAG
187	GG_contig10609_100	LG3	65.872	[C/G]	TTGGGGGATGCTGTTGAGTACCTGAAGGAGCTGCTACAGCGTATTAATGATCTTCATACTGAGCTTATGGTTGGCTCCTCAAACTCCAACCCATCCGTAC[C/G]CCACGCTGCCAGATTTTCCCTACAGAATGAGCCAAGAGTCTCAAGTTTCGCTGCTAAATCCAGAACTAGAACCAACAACGGTGGAGGTAAGCAGAAGAGA
188	GG_contig14017_1344	LG3	75.104	[T/G]	TGGATATCATACCCTTTAATTGTAGTAATGGGAACATGTTTAATCACATTGCTTGTAACTAATATAAAGATTTATACTTCCTAATGTGAAGCACAAGAAT[T/G]CTGAGAGCAGTCGAGAACTTGATTGTATGGCAAAAACTAATTGGAAAGCAGTTTCTTGGTGGAGCACTACTAAAATTTGGTTGGAATTTAACTTTACTGT
189	GG_contig13494_1050	LG3	80.784	[T/C]	TCTGTTCAATTCCACTGTGCTCAATTGAAGTTGAGGAGGGTTGATTATCCATATCCTTTTCATCGATGGCTTCCATTGGTACAACATCATGGGAGCTTTC[T/C]TTCTGCTCTTGTGCTAACTTCTCAGCACCGATCTTTTTGTTGTATATTCGACAGAGAACCCAATCATCCAATCTTAAGCTGCCTTTCTTCCTTGCAGGTC
190	GG_contig02877_238	LG3	82.17	[T/G]	AGGAATTTGAAAATGGCAGCCATCGTGGGCTCTGAATACTGGTGCCACATATGCAAGGAAACAATTCGCAATGTAATTGGAGAAGACGTCTGTTGCCCTA[T/G]ATGCAATGAAGGGTTTGTTGAAGAAATCGAAGGTGGACGGACTCAAGAAGCTCAGTCCCGGTCTGGTGGCTCTGAGTCGACCCCAAGGGAAAGGATCTTT
191	GG_contig20293_351	LG3	88.727	[C/G]	GTTCTATCGTTGTCACTGCTACTAACTTCTGCCCGCCCAACAATGCGCTTCCCAATGACAACGGTGGTTGGTGCAATCCTCCTCTGGAGCACTTCGATCT[C/G]TCGGAGCCCGTTTTTCAGCACATTGCTAAGTTTCGGGCTGGAATCGTCCCTGTTCAATACAAAAGGGTACCCTGTCAAAGAAAGGGCGGAATTCGTTTCA
192	GG_contig15099_491	LG12	0	[T/C]	AGCATAATTTCAGTGAGCCTCCGGCGTCAAGATCTTACTTTGCGACAGTGGTCTCCGGATCGTTTTACAAAAGACTTTTTCCAGCTCAGAGCCTCCATTT[T/C]TGTCACTCTTCCAGCAGCCTTCACTGGCTTTCGCAGATTCCTGATAGCGTTGTAGACAAAAATTCTCCGGCATGGAATGGAGGGGCAGTTTATATATCCA
193	GG_contig20996_410	LG12	4.688	[A/G]	TGGCTGTGCTGGAATGGTATTCATCAAGCCGCTGGATCCGACTGTGACAGTCGGAAAAATGGGTACCAGAGGAGGTCACGCCGGAGGAGATTTCAGAGGA[A/G]CCACCGGAGAATCTGACACTAGACGCTGGGAGGACCTGGCGGCGCTTGAAGGAGCTGCAAACGACTTCAACGGGGAAATTGAGAATGGCGGCGGAGCCTC
194	GG_contig09497_110	LG12	10.15	[C/G]	GTACAATTGCTCGAGCCCGGCGAGCTGGATCACCGCTTTTGAACACGCCTGAACCTACAAAAACACCATCACAACCTAGCTGCATCATCAAGGCAGCATC[C/G]GCAGGTGTAGCAACACCTCCTGCTGCAAAATTCACAACAGGAAGCCTTCCCAGCTGCTTGGTTTGCCTCACAAGCTCATAAGGAGCAGCAATTTGTTTAG
195	GG_contig12567_1750	LG12	11.673	[T/C]	GGTCGAGACCGGGGCGACGTAGCCCGCGGGCTTTGGCATTTGCCTTCTTTACCGCATTTATACTCAGATGCACGACGGCCTTCACAATCTCCATGGGGTT[T/C]GGCCGTTTAGATAATCCAGGAAAGCTCGAAACGCTGGATACACAGAATTCCGGATACAGTGTGCTGCTGCAGGCGCGGTGGACAGCATTGGATGTCGATT
196	GG_contig13878_420	LG12	20.359	[T/C]	AAACGTTCTGACTTGAACTTCAATAGGTCACCAAATGAAAACGTACTGTTTTGCCGTGGAGATGACTCAACGTGCAGAGAGCCTTCTTTCACTTGCAATG[T/C]TCTGTTACCCACCTCTTGGCGAATTGCTTCAACTGTTTTAGAGTCAACGAAGTTTCCTGCCACATCTGTGACATAGAAGACATCGACTCCCTTCTCATCC
197	GG_contig02336_792	LG12	23.757	[T/C]	AGAAAAATGTATTGATCTTCGATTTGGGTGGTGGAACATTTGATGTTTCACTTTTGACTATTGAAGAGGGTATTTTTGAAGTGAAGTCTACAGCTGGTGA[T/C]ACCCATCTGGGTGGTGAAGATTTTGATAATAGGATGGTTAACCACTTTGTACAGGAATTTAAAAGGAAGTTCAAGAAGGATATTAGTGGTAGTGCTAGGG
198	GG_contig21379_466	LG12	34.627	[T/C]	TAGAAACCATTCTTTCGGATTGCGGGTGCCCACATTATTTTCTGGCATTTGTGGCCGGACCAGTATAGAGGCCTAGAAAATCTGCTTCCAAATCTGCGCT[T/C]TAGCAAGGATAGTGCAGGTGTCTGAACTTTGTGATTTGTTTACATGTGCAGATCATAGTATGACGACCAAGACAAGTTGGAAAAGTGTTCTGTTTCTCAC
199	GG_contig21672_454	LG12	37.401	[T/G]	CAGTCTATAAGCCTGTAATTCAATATTCGTTATACCATATATTCCATGGGAAAGAGAATAACCTAGCAATACTTGAAATTTCGCTGAAGATTGGTAGAGA[T/G]GTGGCACTCATTATTTCATGTTCCCAAAATGTAAATTCTAAGGTTTGAAAGTATTTGTTACGGAGTGCAAACTTGTAAATGTATTTTTATCAAATAAAAG
200	GG_contig12637_1398	LG12	53.942	[A/G]	TATTTATAACAGAAAATGGAGTGAATGATTTCCCTGTGGAAAACTCCGATCCATCGCTTGATGAAGCACTGAATGATACATGGCGTATAAATTACTGTTC[A/G]GAGCATCTGCACTACATACTTCAAGCTATAAGGGAAGGTGCAGATGTCCGTGGATTCTTTGCTTGGTCGCTTATGGATAACTTTGAATGGGGATTTGGTT
201	GG_contig18285_622	LG12	59.663	[C/G]	AGTTTGTCAAAATCAAAGTCAAGCACCCATTCCAAATCGTCTAGATCCCTGGATCCAAAGGCAACCGCAAAACTGAGTCGGAAGTTGCTGTAATTGCACT[C/G]TCATCCATAGGTACACGATTATTATTAAGTAATTCCATGGAGAAAAGTAGGATTATTCGGCGGTTCGAATCGATTCTTGGATTAATACGCCAACGCCAAT
202	GG_contig13823_438	LG12	67.912	[C/G]	GATAACCTGCATGGATTTCTGAAATAAGAACATTGCAAACATTAGGCCAGCATCTTCCTAGTCCCCTGTTCCATTCTCCTGAAATAGGAGCAGTTTGACC[C/G]AGTCCAGTTTTCAGAATTGAGAATGAAACAAAGAACCTAAGCATATGAGAGACTACTTTTCACAGGATCTCAACAGCCCTCTGCTGAGATCCATTTGATA
203	GG_contig13733_632	LG12	82.162	[A/G]	ATGCACTAGCCATTATAATTATTAAGCGGTTCAGTTTTTAACCTCCAAGAAGCCTCTTTAAACCAGCTTTTTGCTCAGCAGTTAGCCTTGTTGGGAACTT[A/G]ATGTCAAATTTGATTCGAAGGTTTCCTTTCCGTCCATGCTCTTTTCCAATGGGCATTCCTTCATTTGGAACGACCTTTTCAGTTCCCGGATTTACAACCT
204	GG_contig17625_405	LG12	88.615	[T/C]	CGATTGGTTCAAGATCTTCCCTCCGACCAGAGAGTTGAAGCTATAGATAGTTTGGTCTTCGAAGCAAGTGCAAGACTAGAAAATCCTGCGTTCGGTTGTA[T/C]AGACATAATACACCAGCTTCAACGCCAAGTATCAGACCTGCAGTCACAAATAACCACAACACAGACAACTATTCAGAAAATACGTTCTCAACAAGCCGTA
205	GG_contig22578_443	LG12	107.612	[A/G]	ATGCACATACAGGAACTCATCTTTTTCAGGAATGCCTTATGGGTGTTTTGAGTGGCAAAACCTTAATATATGTCACCCACCAAGTCGATTTTCTGCCCTC[A/G]GCGGACCTCATACTTGTGATGCAAAATGGAAAGATTACACAAGCTGGAAAGTATGATGAGCTTTTACAGGCAGGTACAGGTTTTGATACCTTGGTCAGTG
206	GG_contig20142_513	LG12	108.82	[A/G]	GCGCGATTCTGAAACTCGTCCAGTCGGTTTCCGCTGGTGCAGGCGTTATTCCGAGAAGATCTGGTAATGCGGAGACAGAACAAGGGCGAGGTGGAGAGGT[A/G]CTGTATATGAGAGCCACGTATGAACGAGTGGTTGGCTCCCCGGATTCTGAGTCCTTCCACCTTATCAATCCTGTGGGAAGCACCGGTCAGCAGCTCAGTA
207	GG_contig16558_979	LG12	112.16	[A/G]	AGCTCCATCTGGAGCTGTTCTCAAAACTTAGACACCAGAATTTGGTCAGCCTTCTTGGGCACTGTATTGATTGTGAGCTGGACGGTTCGAATGTGAAAAG[A/G]GTATTTCTCATCTTTGAATATGTATCAAATGGGACTTTGCAAAGTCACCTTTCTGAGAATATGCCAGGAAAATGTTTAACCTGGCCACAGAGGCTGACAG
208	GG_BPCS07D19_110	LG6	0	[T/C]	TGCTTGTTTATGAATACATGCCCAACGGGTCACTGAATTCCTTTCTCTTTTCCCGGCCAAAGGGCCAGCCGGAAAACCAGATTCTCGACTGGAAAACCCG[T/C]TACGGCATCGCCTTGGGTACGGCGCGGGGAATTCTTTACCTCCACGATAAATGCAGAGATTGCATCATTCACTGTGATATCAAGCCTGAGAACATTCTCC
209	GG_contig15870_254	LG6	1.332	[A/T]	GGCTCGTAAAGCTGTTAGTCGACAAGGGCTACACTGTCCATGCTACAGTGCGCGATCCAGACAATGAAGCAAAGGTGCGCCATCTCCTGGACATTCCTGG[A/T]GCCGCGGAGAGGCTCAAGCTCTTCAGAGCGGAGCTGTCGGAAGACGGCAGTTTCGACGCCGCTGTCGCCGGCTGCCGCGGTGTTTTTCATCTCGCCACTC
210	GG_contig22471_424	LG6	10.096	[T/C]	GAATGCACTGGGGGCGTAGAAGTTTTTCTTTTATTGTGATGGTAGGTAGGATGTGATCGGCACTTTGTGTAATCATGTTCTGCTGAAACCGATTTTTTCC[T/C]ATTTTCTCACCACTTGCCTCTGTATTTGGTGTTATGCCCACCTTCTCAAAGCTGAAATAAATTTCCTTGGATCGTAATGTGCACATCTCGTGGATAAAAA
211	GG_contig15645_238	LG6	12.529	[T/C]	AGAGAAGTTAAGCAAGCAATCCCTTCGCCTTCGCGGATTCTACAGCGTCATCGTAGATTTCGTCGATGCCAAATTTGAAGGAGAAACCGCTCTCCACCAA[T/C]TTCTTCGACGACATGTTCAACTTCTGGGTTTGTGGCACACCCTCGAACTCAGTCGGGACATTGTACTGCGGATAGCGTTTGGATAAGTAGTCTGCCAGCT
212	GG_contig22700_304	LG6	12.882	[A/C]	GCTAATTTGTGAGATATAATCTCCACAGACGGCTTCCTTTGGTGGCCTGGTTATTACAGGTTCTCCAAAATAGCTTCCTTATACAGAGCAATTACAATCT[A/C]ATGTACAGACCTTCACTTCACATAAAAAGGCAATCTCAAACTCTACAAACTTGACAATCTGCAACTGTACAGTGTTACATAATCGAAGGTAAAATTTCAC
213	GG_contig12774_271	LG6	21.659	[T/G]	CATCGAACCAAAACAAAATAAGAGGGGATCCTGCTTTACTCAACACTTGCATACACAGCTCTTTAACGTTTTTCTCCACCCTAAACAAACACCTTGAAAA[T/G]GCAGTATAATCTCCAAGTCCAAATACAATCAAAAGGGCTTCTATTTTCAGTGATTCCACTCGAAATTAAGAACTATTTTAGGTGGCCAATGCATTCAAGG
214	GG_contig12999_1343	LG6	28.491	[T/G]	CTCCAAGTACAGCTTTAGGTGAAGGTTGTGACAACATGACCATTATTGTAGTGCAGCTCCAGCACAGACATTGAAATAGATGTTATAGCTTGATCTGCAC[T/G]TGAATTTAGTACTCTTCCACTGCTTATGTAAAAGTATACTCACATTTCTTCCTAACCTTTAGGTCATATTATACATGCACATGCATATTGATAGCATGGT
215	GG_contig17833_461	LG6	31.043	[A/G]	ACATCATTTGAACGGGAAGTAGCAGAAGGAGAATGAAACGATGCTATGGGTGGCAAAACAACATAAATAGCCAATGGCCTTGATGAAGGAAGCAGCATTA[A/G]CTGTTCACTGGGATCTATCAGAACTTGCAGCGCTTCTCTGATTGAAGGACGCAGCTGTGGATCCGGATGCGAGCAGGAAAGTCCCAAAATCAATGCTCGT
216	GG_contig18217_767	LG6	31.072	[C/G]	CCTCTGTGCTCAGTCCCTTCCCCACGCTGAAGAAGTCTTGGAGATCCGAGAGACTGATTTTCCCGTCCCCATCTTTGTCCAATACGTTGAACGCGTCTTT[C/G]GCCTTCCACGGTTCGTGCGTCCACGATTTTATTTCTGATAGTGCCGACCTCCTGTTTCTGCTTCGAGGACACATGAGTAGCGAATCGGCGGATACCGAAT
217	GG_BPCS15C19_715	LG6	34.144	[A/G]	AGAATCAAAATAATATCATTTGTTTTCATATAAGATTCAAACCCTGAGCTTTGTCAGTGCAAAATCAAAAGAGCTTTGCCAGTGCAAAATCAAAATCATA[A/G]CATAGTAATTCCTGCTTCCAGAGAAATATGTGTTATGGCAAAATTTTGGGCAACTTTCAAAGGATGGTACTGACAGTAAATCTTAAATTCTTCTGTCTAT
218	GG_contig11682_777	LG6	34.417	[A/G]	TTACTCCCATATTCAGAGCTGCTCTGGAAACGATATGGAATCCAGCGTAGCCGAATTGAAGAGCAAGCATGGCTGCATGCAGCTTCACTCTCTCAGACAT[A/G]AAAACATTACACCTCTGCATAATGTTACTAGCCATCTCGATGACTATGGACCTCTTGAGCTTGCAGGGCTAGACTTCTTGGACTGGCTTGGATACAAACT
219	GG_contig14867_919	LG6	37.321	[T/C]	GTGGACGTTATCAAGAGTCACCCATATCCGTTGAAGCAGGTTCCGAATATCAGGAGATTCAGCCTCGAGCTCCTGAACGCTGTTATGTTGAACGCTGTTA[T/C]ATTCTCATTGGAAATTAGACCAGTGATGGAGAAGAAGAGATCGGAATTGGTGGACGCTTTGAAGGGTGTGATGAACACGACGTCGGACTGGGAATATTAC
220	GG_contig14298_707	LG6	37.927	[T/C]	ATTAAATTACGCGGCTTAAACAACACGGAGAATGAGGGGTAATTGAGATCTCCAGGCCTGGAGCGTAATTTGGGGCAGGATATTGCCTTCCTTGTTAGCA[T/C]ATGAATTTGATTTGCTGTGTAATTAAGGCTACACAGAAAGCTAACGTAGTCATCGATTCCAAGATCATAGACCAGACCAGGATGCAAGGCAGCGTTGGGA
221	GG_contig18412_671	LG6	55.883	[A/G]	AATGCTGTGTGCCCTGCAGAACTGAAAGTGACCGATGGATGCAAGAGTGCTTGTGCGGAGTTCAATACCCCTCAATACTGCTGTACCGGAGACTATGAAA[A/G]CAACTGCTCTCCCACCAACTATTCGCAATTCTTCAAGGGGCAGTGCCCACAGGCATACAGCTATGCCAAGGACGATGCCACCAGCACCTTCACCTGCCCT
222	GG_contig12798_674	LG6	59.36	[A/G]	TGCAGTTGTAAAAGCTTGTTGCACCATCCCTTCCTGTATCATAGTGGCAGCAACTCCATAGGTTACACCTGTCCATATCTCCCTTGATTGCATTGCTGAT[A/G]TGTCAATTTTCCCATCTGGTTGCATTCCATTAACTGCACCTAGCTTTCCATTGTTTACCTTCATTACATTGAATTGATAAACCTTTTCAAGTGCACTCTG
223	GG_contig12016_2124	LG6	60.033	[C/G]	CAGTGATTCTTAGACCATAATTTATCTTCTGCCATGGAGGACCACTCTTTTTGCAGAGGGACTCAAATTCTTTGCAGATGTAACACTTGTGTCTGTCTGC[C/G]GAGACGGTCATTCGGTGGAGTAACATGATTTGTTGAGAGGTCAATACAAGTGCAGGAGTAGCAATTTGGAGTACATGTTGTGTTGATAGTCATCAGTATA
224	GG_contig22021_161	LG6	60.469	[T/C]	TTTCATTGCTTGCTGGATCTGCTGATCAGAGACTGGCATCGGGCTACTGACCTGGCCATAATGGGGATTGCTAGAACCACATTTGGTAGCTTTTTCTCGG[T/C]GAGAAATCCGGTGGCTCTCCTGCTTTCCTATACCCACTGCAAAAGTGGGCATCTTGGATAAGTGTTGCAGCACAGGCAACAATAATCTGATGAAGAATCA
225	GG_contig18735_512	LG6	61.072	[A/T]	AGCAATTATGTCGTTCGTGCAACCTATTTTCTGACAGTTAGACGGAGTTGCACTGAGAGGGATATTGAAACCTTCAATCAAAGACATGTCATAGAAGTCT[A/T]GATTCTGGTACTGATTGAGCGCATATTCAAAAAGAGTTTGAGGAGGACTTCCATAGCCTTGACACTTGAGCAACCCCCCGCAGTCACCGGTGTTGCACTT
226	GG_contig15453_942	LG6	72.248	[T/C]	GGGAAAACTACTGCAAATGTCAGCTTGCTTTTCACTTGGACTAATTCAATTGGTGGAAAGTCAGAGTTTTCTGGTGGTCATGTCAATTCTTCAATGATGA[T/C]GGAAGATGGAGTGCAAGGAGCGCTTCTTCATCACAGGACAGCAAAAGATCTTCCTCCAGTGACATTTGCTATAGCATCCCAGCAAACAAGTGATGTTAGT
227	GG_contig11964_1052	LG6	72.74	[A/G]	GCTCTTCCAGGGTCCCCGTCGAGTGCAAATCGACTTTCGCGATGCCGGAAACCTTGGGCCAGGGCTCCGCTATGGCTAAGTAAGCATATCTTGTTTTCCG[A/G]CCGAGGAGATTTCGGTTCACTTGCCCGGCCTCGAGATTCATCGGCGTGATCTCGCGTCTGGTGGACAAGCCGGTTTTGAGATTGAGCCGAATTTCCGACA
228	GG_contig23297_111	LG6	88.339	[C/G]	ATATGTTTGGATGTGAGCAGTGTACCAGATGAAGAGGAAGTAAGAAGGGCAGTGACCATGCTTCTGGCGGAAGAAGAAGGAAAAAACATGAGAATGAGAT[C/G]TCAGCAACTGAGGAAACTTGCGAAAATAGCTGTAGCAAAAGAAGGTTCTTCTTATACAAACTTGAGGAAGTTTGTTGAAGAAATGGAACAGCTGCACCGG
229	GG_contig08156_202	LG6	91.053	[A/G]	CTCAGTGAGAACTGATTTGTAGAGGGTAGCTTCTTCTCTCAGTGCCTTGGTCAGAGGTTGGATTTTTGCCTTCTAAGAGGCATAGAGGTTGAGGGAATCT[A/G]GCTTGAATCCAGTGCTGTTGCAGAAGTCATAAGAATGCTTGTAATTTCTGTATAGGTTAGAAGTTGTGCATGAGTGAACTCAGAAATATGCATAGTACAA
230	GG_contig04228_1152	LG6	98.974	[C/G]	CATTGAGGAACCGGATCAGCTCCTTCTGCAGCGCCTCACCCTGGCGGGTACGCCTATGCGACGTTGCGCCGAACCCCGTCGTAACGCCATAGCTATCCGT[C/G]CCGTTCGCCATACTGTCCATCACCCAATTACTGCTCTCATCTACCCGCGCCTTCGCGCCGGTCTCGAGTTCGACTCTCACGGACCCCATTCTCCTGGCCA
231	GG_contig16832_455	LG6	99.491	[T/C]	ATGCAAGAAAGTGGGATACATGAGATCCAAATCCTCCAATGGAACCTTCTTCCACAGTAACAAGGATTTCATGTTCCTTCACCAATCTCCGTATCAGGTC[T/C]CCATCCAGAGGTTTACAGAAGCGAGCATCAGCAACAGTCACTGATATGCCCTGCTGAGCTAGCATCTCCCTAGCTGCAAGGCAATTTTGGACTATTGAAC
232	GG_contig12511_1265	-	-	[C/G]	CTTTGCCTCGTCTAATTGAGGCATCCGAAGCAGCTAAAAAGCAGGGCATTTCAATGGCTCTGAAACTTGTGCGGGGTGCCTACATCACAAGAGAAAGTGC[C/G]GAGGCAAAATCATTTGGCGCCCCTTCCCCTGTACATTCTCTGATTACGGACACACACAGCTGTTACAACGCCTGCACTTCGTTGATGCTAGAGAAGGTTT
233	GG_contig15452_612	-	-	[T/C]	AACAAAAGATGTAAATATTCTAGGAAAAAGGTGAAAGTTGCATCACATCCTCCTGTGCAGGAAAATGTTTTGATCAACTTTTCAAAAGCTCATAAATCAA[T/C]GTCTTCTTTAACAATAGGCCTTTCATATCTAAATAAAACTAAAAGATGAAACATCCAAGTGCTTAAAGGCCAAGTAACGACAGCAACCTCATATGCGGCT
234	GG_contig15392_636	-	-	[A/G]	GCGCCACCTGCGAGGGGCAGTCGAAGGGATTCACGGCAGGACAACGAAGCGCAACGGCACCGTTCATGCTCTCATGCGCCCTTGCATTTATCGTGGCTGC[A/G]TCATCCACACGACCGAAATCGAGAGCCGAGATGTTTAGATCGATAGCTCTGCTCTCCACGGCTCTGTTAACATAAATTGTCTTCCAGGCAGCGGCAGCGG
235	GG_contig19061_356	-	-	[T/G]	CAGGAATTCCCGTAGGTGGCGGTCAAGCGTTGGGGCAGGGTCAATCATGGAGTGTTGACGTGCCCGCAGGAACAAGCTCAGGCAGATTTTGGGGACGTAC[T/G]GGATGCTCCTTCGATGCCTCTGGTAAAGGAAGCTGCAGCACTGGTGACTGCGGTGGCGTGCTCAGCTGTACGCTCTCGGGACAGTCTCCTACAACGCTGG
236	GG_contig17643_904	-	-	[T/G]	TGTTTGCGTCCTGGAGGCGGCTGATCTTGAGCCCGGGCGCCGACGTGGACTCCCACTCGGCGCCACGGCCCGGCGGGAGGACGATCGGCTCGTTGTCCAG[T/G]AAGAGAGAGAGCTCGTCGCGGGCATCGTCCCACTTGGCAACCTTGTTAGCGCCCAAGTAGAGTTTGTGGGAATCGAACTGCACACCTATGGACTGCACCC
237	GG_contig20721_275	-	-	[T/C]	GCAGAATCACCATCTCTTTCACCAACTACACCATTTGGCTTCTCAACCCCTCCACTTTTGTGGAATCCAGACTCAATCCCAGCTTGTCCCTGCAACAAGC[T/C]CAACTCGTCGGAGCCCTCTGGACCTTCAAGTGTATCAGCACTGGTGGTTACATAGCGACCCAAGTCATGAAAAGTGTCAATGCTTCCACCCATATTACTC
238	GG_BPCS03M22_454	-	-	[T/C]	TTGTTTTCTCCAGCGGCGAGTATAACGGCAGCACCCTGTCAGTGGTGGGGATCAACGCTGTTTTCAATAATGTTAGAGAACTACCGATCGTCGGAGGCAC[T/C]GGATTGTTTCGATTGGCTCGAGGCTACGCGCTTGCTCACACTTATTTCTTCGATCTGACCACAGGAAACGCAATCGTTGGATATAATGTCACTGTTTTCC
239	GG_contig07509_421	-	-	[T/C]	CACTTTATCATGGCGTTTATATGTTGGAGAGCATCTTCCTCTGTTGATCCCGGATTGTCTTTCATATAACACGATATGCAGGAAGCTTCTTCTCCACGGG[T/C]CCTGTCCGCCTTGTAGCAGCGTGTGTCACCGCGTAGTCGAAGGAAGGAGGATGCCAAATCGTTGAATCTAGACGGAAAATCGATTCCCGTCAAGACGCGC
240	GG_contig13213_1039	-	-	[A/G]	AATATGTGAAGAGCCTTGTGTTATTGTCCCCATATAGATCTGGACTCACTTGCCAGCCTGCTTCAATACTGTTCAAATCCCCATCAAATGAACCTGCCAG[A/G]ACCCACAACTGAGACAAGCTGAACTCGTTTGAAAGCTGAATTTTAGGATCCCAGACATTTATGGTTGCTTTAGCTCCATAGTACTTGTCTCCTTGAACAA
241	GG_contig17262_311	-	-	[T/C]	GCAACACTGGTGGAGGAGGAGGAGGAGAGGCTACTGGAAATGGCAGTGGAGGAAGTGGGGGCAAGGGCGGTAAAAGAGAGGGGGGTGGAGGAAGCAAGGG[T/C]GGTAAAAGAGAGGGGGGTGGAGGAAGCAAGGGTGGTAAAAGAGAAGGTGGTGGAGTAAGCAGGGGTGGTAACTGTGATGGCTTAAAAGATGATCCTGATG
242	GG_contig17452_779	-	-	[A/G]	AGATGCTCCGGCAGTGCTCTTTTTGCCTGGGTTTGGTGTGGGCTCTTTTCATTATGAGAATCAATTACGTGACCTGGGACGAGATTTCAGAGTCTGGGCT[A/G]TTGATTTTCTAGGGCAGGGCCGGTCGTTGCCATCTGAAGATCCTGCACCGCTAGTTGAAGGAAATGCTTCACCAGAAGATCGTCAGTACTGGGGCTTTGG
243	GG_contig18348_729	-	-	[T/C]	GGTTTGTTCTGATTCCTGTGGCCATGGGTCTAGCCCTGAATACCTATGCCAAACCTTTTGTAAATGTTATCCGTCCATTCATGCCATTGATGGCCATGGT[T/C]TGCACATCACTCTGCATTGGAAGCCCACTTGCACTAAATCAAAGTCAGATTATATCCATGGAAGGCCTCCAACTAGTGCTTCCAGTATTGTCATTCCATA
244	GG_contig11882_567	-	-	[T/G]	ATTGGTGATATGCCATGTAAGCTGTACATTCTCCTATAATGCCTCGAAAATGTCATCCACAGATTTGCAGCAGTTGATTTGACTGCCCTCTCTCACGAGA[T/G]ATTTCAGCATCTGATTTGCCACTTCAGGTTTTATGATGATCATCATCTAGAAGAAGGGGTTTGTTATATGAACCTTCCTCGTCTACACTACCGCTATATG
245	GG_contig18841_505	-	-	[A/C]	GCCCAAACCCAAGGCCGCAGGCTCTGCAAAGAAGGCTGGCAGACCAGCTAAAGTTGCCAAGGCTCCCGCTGCTAAGCCTGCCAAGGCACCTGCTAAAGTT[A/C]CCGCTAAACCGGCCGCTAAGAGTCCTGGTAGGCCCAAGGCTGCACCCAAGAAAGCTGCGAAGCCTGCTGCTGCCCCCAAGGCTCCTAAAGCGGCTAAAGT
246	GG_contig16562_635	-	-	[C/G]	AGACCTTCACATCCTCCTTTGACAATCCGGGCATGTCGAACCTCATTTTGAGTTCAGTCTCGTTTTCCATCATGTCCCACGGGGTTCGAACCGACAACTT[C/G]TTGTCTCTGGATACTCCCCGCGAAGAAGAGGGAAACATAAAAGCGTCGTCGAAAAGCCGGTCCATCGTGTCAAGCATCTGCCTCATCGTCCTCATTGGCG
247	GG_contig21063_600	-	-	[A/G]	CGTCGCAACAGTCCTTTGCAGGGAATTTGGCGGTGCCCTGGACATATGGAATGCATGTGGCCAGCGTCGCGAGCTGAGACCCGCATTCTTTCTGGTCCGC[A/G]GCAAAATCTGAGAGCCCCAGAAAGGCCATGGCCATGACCAGGACTCCTACTGTGAGTGCCTTCTCCGCCATGGCTGCTGTTTCCTATGAATCCTATGAAT
248	GG_contig17035_720	-	-	[T/C]	CTTCTGGGGCAGATGGGGTTCAAAAGGCCAGTGAAAGAGAGAGCAGTTTTGATGGATCTTCAAGTTCAACAGCAGCTATTGAGAGTCAAACAAGTGCAAA[T/C]GAAGGCAGAGAAAGGAAGGATATTTTTCATGGTTCTTCAATGTCAGCAACAAGGTCTGAAAACCAAACGAGTGAAAATGAAAGGGATTCTACGTGGGAGT
249	GG_contig08587_820	-	-	[A/C]	CTGCGTTTTCTGCATCTTGCGCCTCATCCGCTGTTGCCTATCTCAAAGGTGCCAGAGAGATGTACGAGAGGAATCTGCTGGCGACAGTGGACGTAAGGAG[A/C]GCAGCAGAGGCTCACGTCTGTGTGTATGAAGAGATGGAGATTGGGGGCAGTGGAAGATATATTTGCTTTGATAAGGTCATAACCAGGCCTGAGGATGCCA
250	GG_contig08389_800	-	-	[T/C]	ACTGGAAGCATTTCTTCTTCTTTGGCCGACAATTTTCAGATAGAAAGAGAAAAGTGTGCACATGTGGAGGATCTAAATGAAGCTTTGTCTTCAAAGTATG[T/C]AGAAATTGAGATGCTAGTTTCTAAAGAAAACAATTTTTTCATGGATACTGAGGGTCAAACTAGTAACATTCTCCTTGACAATGGTTCAAAGGTTGAAAGC
251	GG_contig16242_750	-	-	[A/G]	AGCAGCAACAACAACAGCATGATCATTCTCAGCACCAGCAGCAGCATCAGCTAATTCATTCCCAGCAAATGCAACCCTCATCGGTCGACCAGGGTTTGCT[A/G]GAGGACATTGTTCCACCAGGCATGCGCAAAAATCCCTAGCAGCTTATTTCTAAACATATATACATAGTTATATATACATACTTATCCTGTTTCGAAGAAC
252	GG_contig21339_448	-	-	[A/G]	CAGATCCTCCCCCAGACGCTCATCTTCTTCACGTATTCTCATCACCTGACTGTGCAGGACACGCACGTTCTTGACAGAAAGCGGCACATCTTTCTTGACG[A/G]CAAAATCGCCGTCATCATTGACGGGAATATTAATGCTCATTTTTCTCACAGAAGGCTCGGGGTTAGGGTTACAAGGCAGATTGTCACAGGCGGTCTCGTG
253	GG_contig17944_118	-	-	[A/G]	TGGGCTCCTAACATATACAAAAATGGGTATCTGAATGCCTTATTAGTGCTCAGGAGCATGGCAACTGCCTGAACAAAAGAATGTCTGGACCGTATATAAG[A/G]AGTATACAAATAAGAAACCTAAACCCATTTATGTAAATACCCAAATCTACAAGAATCTCTCTGTAACCTGCCATGAGTATCACATAATTAGCACAAGCGA
254	GG_contig04276_456	-	-	[A/T]	ACATGCGCTTGAATTTTTCCTTGAGTTCTGTCATATGCTCGCTGTCGGTGATTTTGAAGTAGTAATCGGGATAACTGCTCTGGTCGACCGCATTGGGAGG[A/T]GTGGCAGTACCAATAGCGAGGATGGTGGCTGGGCCATCTGCCCTCTGAGCCTTCCTGAATGCCTCCAAATCCTTCATCATTCCTGCAGACATAATGTTGT
255	GG_contig13674_1124	-	-	[A/G]	ACTTTTGCTTGAATGGTAAGTCCTCACTGGGGTTACCCCACAATCTGCGGAGGTACAAATCAGTCTCGGCCACAACAATTCCTGGAGCCAATGTCTCTGC[A/G]CCACGAGGGTTTGTCGGTACATATATCTGAGAGTTATTTCCAGCCGCAGAAGCAGTTGGAGAAACACCGGATTTTAGCTTTTTCTCGGATGCATTTCCAG
256	GG_contig17458_665	-	-	[A/G]	TACAGACACTGAACGACTGTTTTTGGTGGACTGGGTGTGGGTGCTGTACACGAATGCGAGTCTGCTAGATGCGGCAGATCCGAAGCTGGGAAATGAATAC[A/G]ACGCGGGCGAAATGGAGAAGGTGTTGAAATTGGGATTATTGTGCTGCAATACAGAGCCGAATGCAAGGCCAGGGATCCGGCAAGTGTGGCAAATACTGGA
257	GG_contig04292_285	-	-	[T/C]	TCGCCCTCAATACGAATGTCTGGCGCCCAGAGCTTGCCGACAACATGTACCAGGCCGCCCAGGCAGTGGGCTCCGATTTCAAGCTCTTCTTCTCCGCCGA[T/C]ATGCACAGTGACTCCTCTGGGAGCCTCAGCGCCGACGACATTGTGGCGATGATGACCAGATACAAAGACCATCCCAACCAGCTGACATACCAAGGAAAGC
258	GG_contig13012_1211	-	-	[A/T]	CATAAGTGGGCCGACAGAAAGCACAGGGACACTTATGACGTCCTGGAAATAACGAATATACTTCTCTTCGTCTTCAAATGAGGATTTCACAGCCACTGCC[A/T]CGCATCCTTCAAGGCATCTAGCCAGCCGAGATGGTGGAGAGAGTTGACCAGGTACTCCTCTGTACGAAGGCAAGGCATCCTGCGCTTCGTACAGCCTGAA
259	GG_contig05710_200	-	-	[T/G]	TTTAATGCAATTGACAGTAACGGGGCAGGATATAATGCTGGGCATCTGTATACTACATACACCTTTGTCGATTGTTAAGGAATTCCCCTACTGATCATCA[T/G]CCTTATATGCACTACATATTGTCTAGAATAAAAGGCAAGGTCGCTTATGTGCCTCGGCGTGTAAACTTCCATGCTCAGATGGGTAACGGAATAAATGTTG
260	GG_contig05717_218	-	-	[C/G]	TGGTGCTCTGCTTATTTACAGAAACAACCCCTTTGAAACCTTCAAGAACGCCCACCAAGTAATTATCCAGCATCCCCTTGGCCGCTGGGCTGTGCCCAAC[C/G]TCTTCAAAATCTCTGGTGGCATCCCGTCCTGAGGCCTCCACCAGAACCTCCTCACCCCCTGGGTGTTCTTGCAGGAACTTGGTCACGTTGTACACCTTGC
261	GG_contig02238_446	-	-	[T/C]	AGGCTGACAAGCACGACAAATCTGTGAAGGATCTGGTGATGCTCTTGTACGAAACTGCTCTGCTTACCTCCGGGTTCAGCCTGGAGGAGCCAAACACATT[T/C]GCTGCCAGAATCCACAGGATGCTGAAGCTCGGCCTCAGCATCGAGGACGATGCCACCGGTGAGCTGGATGCAGACATGCCGCCCCTGGAAGAGGACGCTT
262	GG_contig20011_588	-	-	[C/G]	GATTATCATTGGGTTGAGGCCCCATTTTCTGAAGTACCAAGTGGTCTTCAAGTATATTTTTGCCAGTTTGTATCAGATGTATTTTCTCATCGTTTTGGAA[C/G]CTATTTTGGTTATAATATCCACACTATTTTGGAGGTTTGATGAAGAATGAGACAGGGCTGGTATATTCCTGGATAATAGCGAAGGAAAAGTTCTATCATT
263	GG_contig13478_138	-	-	[A/G]	GGTCGATACCGTGGTGAACCCAAAACCCGCAGGCGTGCACAAGAAGTATGGATCCATGAGTTGGATCTGTTTCAGGACTGGCTATGGAATTGATTATTCT[A/G]TAAAATAGACTATGCAGTAGATATTCAGAGATGTTTCAACAGCCCGTTGCTAAGTTTAACAACATCTGGCTCTTTTTCTTCGACTCCCCCTGGGCGAAAT
264	GG_BPCS11O16_229	-	-	[A/G]	GGTAACAATCCTGAGGTCTGCTACAAATTGCTCATACCAACCTCAAATAAAATCATCAAGCGCGCGCTTTGTCAGTCATGGATGCCCAGCAGCAGGTCGC[A/G]GGTTCGAGAGTTCTGGTGGTCGATTCTGACAAATCATGGGATATCATTTTGGGTCGAGCCCAAGCTCAAGCCTGCCCGGTTGCAGTGCATTTTACTGCAG
265	GG_BPCS10E04_254	-	-	[A/G]	GGTAACAATCCTGAGGTCTGCTACAAATTGCTCATACCAACCTCAAATAAAATCATCAAGCGCGCGCTTTGTCAGTCATGGATGCCCAGCAGCAGGTCGC[A/G]GGTTCGAGAGTTCTGGTGGTCGATTCTGACAAATCATGGGATATCATTTTGGGTCGAGCCCAAGCTCAAGCCTGCCCGGTTGCAGTGCATTTTACTGCAG
266	GG_contig04886_122	-	-	[A/C]	ACGTGCCCGCAGGAACAAGTGCAGGCAGATTTTGGGGACGTACGGGATGCTCCTTCGATGCCTCTGGTAAAGGAAGCTGCAGCACTGGTGACTGCGGCGG[A/C]GTGCTCAGCTGTACACTCTCGGGACAGCCTCCTACAACGCTGGTTGAATATACTCTGAATGGGGGCAACAATCAAGATTACTATGACATCTCCGTAATTG
267	GG_contig08699_432	-	-	[A/G]	TCCACGGCTACAGAAAACCTGCCTTCCACACCCAAGAAGCCTATTCTGCGCCCCACCTGGTCTCAGGCTCAAATCCTCCAAGCACACCCAGGGTTCGGCC[A/G]CATTCAGCTGCCTCAAATCTGCCATGAAAACCGACCCAGATCGGACACCCACCTTAAAAAGCCCACAAAGCTCCTCGTTGGCAATCACATCTGCGAAGCA
268	GG_contig10032_238	-	-	[C/G]	GCATTCTTGGACTTAGGGTTAGTGTTCAAGAAATGGGAATAGTGACAGACTTCGGCTTCTCAGTGTCGGAGGGCTGGCGCTTGGCCACAGTCACAGTCAA[C/G]ACGCCGTCCTTGTAAGTAGCCTTTATGTCCTCCACATTGGAGTCTCCGGGGAGGCTGAATTTCCGCATATACCTTGCCCTTCGCCTCTCCATTCTTATCA
269	GG_contig04304_559	-	-	[A/G]	CTGAACCATCGGAACATGAAATCTGAGACCTGCTTGATCATCGATATTGGAAAGGTATAGAGACTCTTTAGGAGTAGGCAAGGAAGGAGCGACAAGAACG[A/G]CCGGCTTTCTGGCGACCTTGAATTGCAGAGATGCCATGACACGTGAAGCAAGATGGTGAAGGTGCCGAGACATAGTGTTGACAAAGAGAGGAGCGGACTT
270	GG_contig16530_484	-	-	[T/C]	TTTCCTCTCTTCAGCAACAAGTTGCCTATCTCAAGTCTCAGTTAGCCCTCGCCCAGGCAGAGATTGTTCACCTCAAAATGCGCCAAACACCTCTTTCTCT[T/C]TTCAACACCAACGACTGCAAGATGATGATCATGGAGGAAGGTTCTTCGCCTAGCCATATGCTTGATTGATATACATATGGATGGTGCAAATCTTTTTTCA
271	GG_contig15337_392	-	-	[C/G]	GCCTAGAAGACTGTGCACTGTCTGTAGAAGGCATCAAGGAAGCCTTTCTGAAGGCAGCAGAGGCTGTGAAATACAAGGCCTCCCACGTTTTTCATGGCGG[C/G]GGATGCGTAGAAGATGCAGGGCCTTCCAACGGGGAATGGACTGATTCCCTGGAAGGCAACTCTCAGATACCCACTGAGCCAGATAAGTCCCAGAGCTGTG
272	GG_contig14605_1117	-	-	[T/C]	TGATCATGGTGTTGTTGTACATGATAACGGAGTGATTAGACTGTATGAATCCCATACCACCCATGTCTGCGGCCAAGTTGAAAACATGGTCGACTCCTTT[T/C]GTAACAGCCAAGCAATTATCCATAACTCTCAGATCGACGAGATGGAATTCATTGCAGAACATATCCTCAGTCATGTGCTCGTTCTTCTTCCAATCAGAGG
273	GG_contig14889_153	-	-	[T/C]	AGTAAAAAAACACGACAGATAATTATGGAAAAATCAAAATTGTGTATCATTGTGGCGGTCGAGGGTATAGCTGCCGCCAAGTTGATGGACCAGAAGACGG[T/C]GGTCGTCCGGATTGGCCGAACTGGTGGTGGATACCTGCGAAATCGGAAACATGGCCGGATTCAGTAAAGTCGGGCAAAGTTGGTGGCTGTGCAGCCGGCG
274	GG_contig17256_210	-	-	[A/C]	AGTGGATTTGGCTCTAAATCCACCGCTGAAGATGTCACCTCTACTTGCAACCTTCAATGTTTAACTGCAATAATAACTGGTGCCACCTCTGGTATAGGGG[A/C]AGAGACGGCAAGAGTGCTGGCTAAACGAGGGGCGAGATTGATAATTCCTGCACGGAATCTGAAGGCCGCGGAAGATGTGAAATCTCGTATTCAGAAAGAG
275	GG_contig16223_993	-	-	[T/G]	CCTCCGGCATTGTTAGGTAGCGCATTGTTTGGTGGGCAAAAGTTGGTAGCAGTGACCACAATTGCGCCGGGAAGGCACCACTGTGGATCATCGTTGCATC[T/G]GATTGCAAAGCAGGCTCCGCAGCTGAGACCATTGTTGAAGAGTGCAGTGCTCAGAGCAGCAGTACTGGTGCCATATCCCTGGCTGTATAGATTGCCATAA
276	GG_contig20122_614	-	-	[T/C]	GCGAGTTCAGGAGGTGTCCAGTCTGTGCCCACAACTACAATTTCATCTGCAGAATTTGGTTTCAATTTTAGCCTGGAATTGCCCTTTTCAAAATGCAAGA[T/C]GAGCTCCATCTGCTGCTTGAACCGACGATCCCATCCTGCGCCCTTGAGGGCAATGCTGCCGAGCTCCCTGGCCAAAGAGGACTCATCTGGGGAAGAGGCG
277	GG_contig12643_660	-	-	[T/C]	CAAGCCGACCTGCGGTTTGTAGCTCTGATTCATGCTCTGCCATTCACAACTCAGATAACCCCAGAGATCTCTGCACCATGGCAGGCTGCTCATTTGAAAG[T/C]ATTGACATGGATCCCTGTCAGGCCCCCTGCCCAGCATTTTATTATGCCTATGGGGATGGCAGCTTAAGGGGTGAGCTGATAAGAGACAGGCTATCAGTCC
278	GG_contig17903_346	-	-	[T/C]	ATACCTTTTCATTCAGGATGTCAACGCCCTTCTCTCTAGCTGTGACCACAGGAGATGAAGATTTGTAAAATCCCAACAATTTGTCCAACGACAGCTCTGT[T/C]TCCATCTCCAGTTCCAAGGGATTACCCTCGCTTCCCTGCCCAGTATGTAGCACAGGTTCGAAGGGGAAGGGCAGCGTCCGATATCCTTGTGCCACATACT
279	GG_contig17267_443	-	-	[A/C]	ACTACCAGACTGGTTCAGGTTATAACGCGGGAAATGATTACCAGACTGGCTTTGGTTATAAGGCCGACTCTGATTATCAGAGCGGCTCTCGTTTTAATGT[A/C]GATTCGGGTTATGGCGCTGACACTGGTTATCAACAAGACCAGTCGGATGATTATGACAGAGCCCGACAGGAGGTAAAAAGCGACAAGCGCAAGGAGCACC
280	GG_contig18299_412	-	-	[C/G]	GATGTTTGGGACGCTATGGTGGATCCCTTCAAAGTTCTGGACTCCATTCCCAAAGACATTGAGGCTGTTGCCCTCACACGGGTCGACTGGAAAGAAACCA[C/G]TGACGCCCACGTCTTCACCGTTGATGTACCAGGGATGAGGAAGGATGAAATCAAGATCGAAGTAGAGGACAACAGGGTTCTGAGAATCAGCGGCGAGCGG
281	GG_contig01529_365	-	-	[A/G]	TCAGAATTAATGAAGAACATAAGTGAGTAGCAATGCGGCGAACATAAGAATGTAAGCAATTCCCTGGTCGATCGCCATTCCGTTGCTGACGGGAGCTGGA[A/G]CAGGGGCTGAGCTATCTTGAACTTTCCCTCCAACCACGCCGGCGATGAAGAATAAAATGGGAATAAGCGCGCTTAACAGTGCTACAGCTGCACCCTCCAT
282	GG_contig18161_634	-	-	[A/C]	AGCTGGAGGCAGCGCTGTGCTTCTGTACAACTATTCGCCTCAAGCTACTGAACCTCAATATCATCCTCCCGCTGGCTCTGGAGCTTTTTGTTCAGTGCGG[A/C]ACTACCCCTCCCCCCGGATTCAAATGCCCACCTCTCAATTAGTGAGGCAGTTCATGCGCTGGTATCGCTCAGTCGAATATTTTATTCATAAATAAATCCA
283	GG_contig11926_1816	-	-	[T/C]	AACGTGTGGCTGAAATATATTTTTCACCAGCGTCATTTTTGTTTGAGCCAGAGTTCGCTACCTGCAGAGCCGTTTACACAAAAACTTCTAATTTCACAGT[T/C]ATATTAGATGATCTTTATGACGCTCATGGAACTTTGGACAATCTCAAGTTGTTTTCAGAATCTGTGAAAAGATGGGATCTCTCCTTGGTAGATCAAATGC
284	GG_contig17111_640	-	-	[A/G]	GTACATGGGATAATGTAGACCGAGAAGCTCATAATAAAAGAGCCAATTACGCTGTTAAGAGGCCCAAAGAAAGGAAACAACAATGCGAATAACCACAGCA[A/G]AATTGCCACCGGGAGCCTCGCTATGATTCTGACCAGATAACGTGATTGATGTACACCCAGCAATTTTTCCCACATGAAGTTCAGTGGCATCACGTACAGC
285	GG_contig12111_1546	-	-	[A/C]	TCCTCCCAATGCTACCTTCTTCATTAGTTTTGTTGCGCTCAAGTTTTTTGTAGGCTATGGGCTTGAACTTTCTCGCTTGGTGTCGCTAGTGATATACCAT[A/C]TCAAGAGGAAATTTCTTTGTAAGACTGAAGCAGATGTGGAAGAGGCTTGGGCACCTGGTGGTTTTGCTTATGCTACCAGAGTTCCAAATGACATGTTGAT
286	GG_contig14657_731	-	-	[A/G]	ACCCCCAAGAATACATCGAGGTGACAGACGCCTATGGTCGGGAGATACGGAAACTGGTGACCAAGATGCTGAGAACGCTTTCGTTGGATCTGGGCGTGGA[A/G]GAAGACAGAATGGAGCGAGTGCTCGGCGGTGAAAATCTGGAAATGCAATTGAAAATAAATTACTATCCCCGCTGTCCACAACCGGAGCTCGCTCTCGGAG
287	GG_contig06051_595	-	-	[T/C]	AGCTTGTGATCCAAGACTACCCCTATGCCGTAGACGGCCTGGACATATGGTTTACTTTGAAACAATGGGTTTCAGACTACTTGTCCTTATATTACAAGGA[T/C]GATGCTTCAATAAAAAATGACCAAGAATTGCAGGCATGGTGGAATGAGATTGTAAATGTTGGGCACGGAGATCTCAAGGACGATCCGAGCAGATGGTACA
288	GG_contig23678_220	-	-	[A/C]	ACAAGGAGGAGGGAAAGATAACTGCTGTGGGAGAAACAGATCCTGTGTATCTTGCAAAAAAATTAAGGAAATTGGGGTACAAAGCAGAGTTGCTGAGCGT[A/C]GGTCCTGCAAAGGAGGAGAAAGAGGAGAAAAAGGAGGAGGAGAAGATACCTATTGTGTATCATGTGAATCCCAGCAGCATCTATGGATACCCATCATTTG
289	GG_contig02789_548	-	-	[C/G]	TTAAAGCCAAACACCTATCTAGAATTCGCCCACTATCTAACAACAACATTGATGACAATAGTGAGCTTACCCTTGGACTAAAATATCTGTGATTTCACCC[C/G]TTGTACTTCATGTCATCTCTTTATAAGCCTTGTTATCTTGTTATTGTTCAATTTGTGTCCCTGAAGATCTATCATCTGCCTCTATATCCATGTATTCTCC
290	GG_contig20727_589	-	-	[C/G]	TTCGAGTGTCATACTAAAAGACAAACAAATAAGCGGAGAGAAGAACCTAAAGAAAAATACCCAGATGGAAGGAAATCTTCTGAGTCGTCAAGTGCCCCTT[C/G]CTGTGATTTCTTTCGGCTGAAATTGGTCAGAAAGGCATGTAAATGAAAGCAAAGGTGTTCTTGATGACTGAACCGCGGTAGATGATTGTTTATTCATGCC
291	GG_contig22506_123	-	-	[A/G]	CGCGGGCGGAAGCGCCGACGAGAAGGACTTCAGCGGCGTGGGCATAAGTCTCATGAGCAACGACAACGCTGTAACGGATGTCGTCATTTTTTCAGCTGCT[A/G]TGGGGATTTTGGTGAGCGGGGAGGCTAATATATTCACGGGAGTCCACTGTTATAACAAAGCCACTCGTTTCGGAGGAGTTGGAATCAAGCTGAAACTCGG
292	GG_contig15498_832	-	-	[A/G]	GGCAGCTGCAGGAGTGACGAACCTCAACCGCACTGGATTCCGCCACTCTGACCTTCCAAACTTCTGCAAGCCCCTTCATCGCTTCTGTGACAAGGCCGCC[A/G]TCTCCATCGTTTTTGCATTCACCAGCTCTCTCCTTCTGGGAGGCTCTGCAATTTTGGACGTTTTCTGGCTCTCCAAAAACTAGCTAGCCTGCTTTGTTGG
293	GG_contig07749_553	-	-	[C/G]	CCTTCGATCTCCAGTTCCAATCCTTCCATTCATTCACGTCCCCGTTTACCCGCTTTGTTACCTCTTTCGCAAAAGGATTTGCGGGTGCGGAGAATCTATT[C/G]CCTTGACTGTTGATCGTGGGGTTTGCACTCCCACCAATCGCGTACATTTCCCAGTGAGTGTAATCATTGTTGACCACATGGAAGTATCCATGCCTGCACC
294	GG_contig11995_2011	-	-	[C/G]	TGGACGACTACCTGCTGTTTCTCTGCAACTTGGGATTCAAAGCATCACAGATCGCTTCCGTGTCGGGTAACCAGGCCTTCAACTGCTCGTCGGAGGCCAG[C/G]GAGGAGATGATCAGCGACATGAACTATCCGACCATCGCCATCTCGGGCTTGAAGTCTACCAGATCTGTCAAGAGGACACTGACAAACATAGGATCCGCCT
295	GG_contig15944_718	-	-	[C/G]	ACAGCACAGGCAATGTGTGTGCAGCAACAAACCCTATGTACAATATAGTTAAGAGATTGCACCAGCTGCCAATTATAGCAAGAAACCATAGCCCTGCTGA[C/G]ACCGCCAGAAATGTCTTCACATCTCTTCCTATTGCAACTTCTTGTAGAAACCCTAAAAGTCTGTTGATTTGATCACGTAGAGCAATAGCAGCATCAACGA
296	GG_contig05191_212	-	-	[A/G]	ACAGTAATCCAGTTTTTGCCATCGTCCTTGGTAGCTTGTAGGCCTCCAACTTGGTCTTGCAGGAGAAGAGTGATGGTGCCCGGATCGGTGTGCCTTTTCA[A/G]CCCCAATGTCATGTCTGGTTGTGGGCATTTGGGATAGAAGTTTATCACCACTTTCTGGTCCATCTCCACACAAGCCTTGGTCACTGCTTCAGTTTCCAAT
297	GG_contig20468_429	-	-	[A/G]	CTTTAGCAGAAGGTGTGTTTACAGAAAAGTTATGCTGCCCGAACTGCTACAACAACTGCCCCAACATCGTCGACTTCTACTTCAATGTTGCCGCAGCGAT[A/G]GGTGTCTACTTGCCCAGCTTGTGCGAGGCTAACGGAAGCGGAGACCGGCGGATGATAAGCGAGGCTGCAGTATTGCCTACATTACCAATCCCTCCGTTGC
298	GG_BPCS08E21_162	-	-	[T/C]	AATCCTTCCTCCTCCGCATCCACTTAGCCAGGATTCCGTTTCTTCAAATAAATGAAGATAAATTTATGATGCGGTTATGTGGTATTTTTTCTTATATTTC[T/C]CCTGATTGCTACATGTACTCCGATATATTTGCCGTGCAGGTTCAAACAAATTGCGATATTTCTACAATGAAACCTATCTTTCCTGGTTGGTGCCTTTTTT
299	GG_contig21160_570	-	-	[T/G]	AATCCACCGCTGAGAATTTCACGCTGCAGGGCTTGCTAATTGGGTGCGTATAGTTTATGACTTCCGGCTCTTTCATATCTGGTCCGCTTAACGCAATGCC[T/G]GCTAGGGCCAGTATCAGCACCATGGAAGCAAAAAGAGAGCTTGAAGAATTCATTATATACTACGGCGCCCTGGAGTTATTTTGTTCGATACCAGAATTGG
300	GG_contig14653_1281	-	-	[A/T]	GGTATGGCGGTTGAGATTATGTATGGATGTTTGTCCTTCATCTCGTCATTGTATCTTCTTACGTAGTGGTAAGAGTTTGGAGGCTGAGAAACAATGTATT[A/T]TGAAAGAGATGAGTTAATAATAAAATGGACAAATGTTTTTAACCGTGATGAATGTGCTGTTTTCTCTTTTTCTGGAATGCAAGCCCTTTTTCTTGTTTTA
301	GG_contig12782_1504	-	-	[A/G]	GCCTCAGGAAACATGTACTCAATATGAATGTTATAGCGTTTCTCAACCTCTGCAAAGAGTTGATATGTCTCAGGATTAAGCCTTCCAGTATCAAGGCTGA[A/G]CACTCTGAATGGCCGACCGGTCAACCATGCATATTCAATCAATGCAACATCTTCTGCTCCACTGAAAGCAATCGCAATGTCGTTACCGAACATTGACAGA
302	GG_contig05925_102	-	-	[C/G]	ACAACAAACAGAAAACCGCCGCCTCCCACTGATCGTCTATTTCCACGGCGGCGGTTTCTGCCTCGCCTCTCCTGCCCTGCCGGATTTTCACAACTTTACT[C/G]TCAAATTGGCGGCGTCCGTGGGCGCAATCGTAGTCTCCGTGGCTTACAGATTGGCTCCGGAGCACCGTCTCCCCGCCGCCTACGACGACTGCATCACGGC
303	GG_contig12485_1833	-	-	[A/T]	GTAACTTGTGAATCTTGACAGCATCAGAGATTAGTACTGTACTATGAAGTTCCAAATCCAAAAACAAAAAAAGCAAAAAAGCTCTTATGACCATCTGAAC[A/T]GTTTTCAGTTTCACATGAGTCATTCTAGGCTGTATGCCATTCCACATGGATTCTAGTGCATTGAGGTAATTAGTGAACTCTCACAGCATCACAGAGAATG
304	GG_contig18638_183	-	-	[A/G]	TAACGACAGGGGACCCTGTCCCAAGCCCACTATCCCAGCCCCTTGATCGAACCCGTTGCCTTCATTATTTTGACCGCATCCAAACGCAAAATTTGGGATT[A/G]ATTGCTCTGCTCCAGATTTGGAAGTTAATGTCAAGGTCTCGTATGAGAGAATCCCCACAGTAATTGAGAAATCACCATACGTATACTGGTATTCACATCC
305	GG_contig12356_1428	-	-	[C/G]	AAGGAGCATGGCAGGAAAGGCAATTTTAGAATCAAGTTTGAAATTAGATTTCCCTCCAAACTCAGTCCTGAGCAGAAGGCTGGAATCAAGAGAATTCTGG[C/G]AGGTCATGCTTGACATTGCTGTTTCAAGTTGTGCCTCTTTTATTGTAGATACTTAACAAGACTGAAATAGATATAACAAAAATAGCTGATCGTAGTTGCG
306	GG_contig21576_358	-	-	[T/C]	CGCCCAACCTAATTTCCAGGATTGTAGGTACTAGTGTGCTAAAAGTCACAGAGAAACAACAGTACAAAAGGTGTGGAAATTGCTTCATAATCACTTATGA[T/C]CCTATCATAGATATTCCAGGCAGAGAGCGGTTCATCATGAGAGGAGAGATGCTGTTGTCTCCTGGGGAGGACCGAGGATGTGTTATCACGATCAATATTT
307	GG_contig13160_1549	-	-	[T/C]	CGTCCAGGGCTTTGTCGAAGAGAGGCGCTAAATGGATTGGCAGATCTTTGGTGCTCTCTATCCCTGCGGGCAGGCCTTCCACTGGCGGTAACCGTAATTC[T/C]AGCGGCTGGACATTGTGATGACGGGCGAAGAAGGATTTGAGGTTGGCAATGTTGAGAGGAGTGGAGACGAAGGAGACGTTAATGGCGAGCTGTGCGAGTG
308	GG_contig23528_119	-	-	[A/G]	TAACACCAAATCCAATGCAATGTTATAAAATCCAATCGATCTAAACAAAACGGCGAACAATTTTAGAACATCAATCCAAGCAAAACGATGGGCTACGTTC[A/G]AATTGGTGCTGTTTGCAGAGAGGATTAGGATCTAACATCAAACACTTTGACATTATATCCCTTTCTTCAATCACTGCAGGGAACGCTTTCTTCGATCGCT
309	GG_contig13738_825	-	-	[A/G]	GCTTTCAGAGAATCTCTTGGGACTTGTGTTTCGAGCCCTTGACCTGTCGATCCTCGCTTTGGAGTCTTTATTATTCATCTGTTGCGCTACCGAGGGTTTC[A/G]TATTAACCCTCAAGGGCTTGCGGAGAATCGTGTCTTCGTTAATAGAATCCACAGAGTAGCGCGGCAGTTCGTCCAGATCGGGATCGAGAGACTGGACCGA
310	GG_contig06370_234	-	-	[A/G]	AAAAAATGTATGTGGGGATGAATTGATTGGGCCTGCGAGGGGTTCCCAGGGGAGGGTCTGCAACCATTCTCCTTATAACCCTCCGGTTATAAAGGGCTGC[A/G]TAATTGATGTTGGCACCCAACTGACTAATGTCACCGGCATTAGGCCATCCAGTTTCAGCTATGGCCAACTTAATGTCGTCATAACCCAATTTGCTCATGG
311	GG_contig20254_396	-	-	[T/C]	ATATACGACAGAGCACTACTTCCGTCTTGGGCTTATCAAAGTAGTCAGGCAGTTTGTACTCATTCATAATCCAATCGGTCTTCTGTCCCCGAGGGGCTCG[T/C]CCTCTGTAGAAAACCAGCGTTTTCTTGAGCCCAATGCACTTAGCATTGTCGTCGCGAACGAACCGATCAGATCCCGTGGCCTTCCAGTAGCCAGAAGCCG
312	GG_contig12159_315	-	-	[C/G]	TAGCTGCAATATGCTCTGGAGTCAAACCTGCTTCTTCGATTTGATCTTTGGGAGCTCCATGGTCAATGTATCTATCTGGTAACACCATTGCCCTCCACTT[C/G]AGCTTTCCATCAAGTAGCCCGTTCAAAGCCAGGAAATGGGAGACATGGGATCCAAAACCCCCAATGGATCCTTCCTCCACAGTCAATAGGATCTCGTGCT
313	GG_contig19191_606	-	-	[T/C]	CATCACTACTCACAGGTTCGAATCCTGCAATGGCAGTGTCAGAGAAATTCTCCGAGACGGGAACCTCGTCGGAATCCCAGAAGCAGCTTTCTGACTCGGC[T/C]TCGAGATCCTGGTTCTCCTCGTCCGCTGCTTCTTCTGGCTCTTCTTCATCGATTTCGGCCTCGGGATTCGAGGCTTGGAGGAGAGGAAAATCGTCGTCGT
314	GG_contig14426_671	-	-	[T/C]	CTCCAGTCCCATAAAGACCTTCACAGAGATCTGCAATCTCAGTAGGAGAAGTAGGATCCTCACCAGCATACCAGGCATTGATCAGGGGATTCGAAGAAAG[T/C]TCAGCCAATTCATGGGCAATCACACTTATCATCCCATCGATACCAACATCCCCATTAGGTGCCTTGAATGCCTTCGTTCCAGTCATGTAACTTGGCACTG
315	GG_contig13771_1208	-	-	[C/G]	TATATTCACAGCCCACATTTGAAGTTTTGGAGGGAAAATCGGGAGATACGAACCAGGGAAAGTTTTCTGTACGGAATCTCATACCAAGACTGTTCCTACG[C/G]TCAGTATATGTAAGCGTGGCCACTGTGATTGCCGCAATGCTACCATTTTTTGGAGACATCAACGGTGTGATTGGTGCATTTGGTTTCATGCCTCTTGACT
316	GG_contig13147_847	-	-	[A/T]	CTCTCCAGCTTCAGCTTGAAGCAAATGCACGCATTGATCTTCCCCAAGGTGCTTTGCTTAAATCACCAGCAGATAAAACTGGGTCTGAACTCTATCAAGA[A/T]GATCAGAAAAATGAAGATATTTTTGCACTAGCTGAAATGCAAGTAAATGATCATCCAATTCATAAGGATGGGATTGATGAAATCATCAGGGAATCTGGGG
317	GG_contig07840_638	-	-	[A/T]	ATGTTTCATATACAAGTCCTGGTTGCAGAGCTCCGATTGGATTTACTACTCCCGCTCCAAAATCAAATGGCGTCCCAGCGATATCTGATGCATTAGTCAA[A/T]AATTCTCCCATATTGTTCCTTACAATGGCTGTTGTCATCAGGGCTGATCTGATAACAGAGGGGCTCCAAGTAGGATTCATAGATTTTAAAAATGCAGCAG
318	GG_contig14618_997	-	-	[C/G]	TCACCAACAGGCTCTGCAACTGCAAAACTGGATCCAGCCTTACTTTCCTCTTCTTCCTCCTCAAAATCTATGAGCGGTCCCAAAAACTGTGGCTTCTGCA[C/G]ATGCGTCGAGAGCTTCAATGGCCGAATCTGGCCATTACAGAAAAGCTCATCGGCCGAAGACATGGTGGGCTCAGTCGACACGGAATCAGCCCCCTCGAGC
319	GG_contig15283_748	-	-	[A/G]	GCTTGCAACTCATGCTGCTCCTAAGGTTAAAAGATCTACATACGCTTCCAATCGAACAGGCAGCCCTCTCAAGTACATGACAGATCACATGAATGCTAAC[A/G]GGACATGATTGTATCTTCTATATTTCGACCATTAAGTTCAAAGTTGAGTAGTGTTCAGTTCAAAGTTCAAACTTGAATTCCATGGTTACCCCGGGTTGTT
320	GG_contig05761_431	-	-	[A/G]	TTGGAGGCGGAATCTGTGGAACAAGCGCGGGCTTACAATCAAGAAATCATTTCTCTCACGCAGCGCCTCAAACACGCGGAGCGCCTTCTTTGTGAGGCCA[A/G]TGATAAGCTCCAACACCATCGCTGAATGTGCGTATGTATGATATAGTGTGCCACCTTTTTTTTCCGTTCTCTGGTGTAAACAAAGTGGATGCTTTAATGG
321	GG_contig18129_496	-	-	[C/G]	TGGATCTTTCGCTTCCTTCTATGAAGTCATCGTCAACTACTGGCGTGTGGCCAACTACGAGGTCGTGGTTGGAGGTTCCGCTTCCAGCTGTGCTCTGATC[C/G]AGGTCCTCACTGAGTGCTACGAGAACACCTCCAGCGGATCCATCTCTCAACGCTCTCAGATCAAGCAGTTGGTCGAGAAACTCACCGCCTACTTCGAATC
322	GG_contig23397_272	-	-	[C/G]	GTTTTTTAACTAGAACTATCCCCTCCCTTGCAGCCTCCAACGCCAGTTGCTGATGCTGCTCACTACAAACATCACGAGGTCCAAGATTACCAAAGGGCTG[C/G]GTTGCTGGATTGCCATCAAATACTCCCAAACGCATTCGAACGGTGAAAGAGTTGATTAGAGCCCTGTCTATTAAGGCTTCCTTCAACTTCCCAACCTTAA
323	GG_contig12255_1589	-	-	[A/C]	CTCAGAAACCGCCGATGATGTGGGTGATTGGTTTGAAGAGCCTGTTCAGAGGGTCGAATCTGGTAAAGACTTGAGGGCAAAGATATACGCAAGGCTTACA[A/C]GAGAAAATTTCAATCAGGACTCTTCTTCATCAGCAGAGTCGCCAGATGTCGGTTGGGTGAATGAGCTTGTCAAGTAATGGATTCAGGGTTTTAGGTTTTT
324	GG_contig06722_323	-	-	[A/G]	AGCAAGTATGGATACTGCGGGACCACCTCTGCTTACTGCGGCGATGGCTGCCAGAGCGGTCCTTGTAGCAGTTCAGGAGGAGGATCTCCAAGTGGCGGAG[A/G]TGGAAGCGTGGGTACCATAATTTCCCGGAGTTTCTTCAATGGCCTCGCGGGCGGAGCTCCCAGCTCCTGCGAGGGCAAGGGATTCTACACTTACGATGCG
325	GG_contig14936_666	-	-	[T/C]	CCTCCGATCATCCTGACTTCAACAATCTCTTCAACAGCGCCATGGCCTGCAACGCCAGAATTGTGATGAAGGCTATTCTGTCGAAATACCAAGGCTTCCA[T/C]TCCCTCAATTCCTTGGTGGACGTTGGGGGTGGGACTGGAACCGCCGTGGCAGAGATTGTTAGAGCTTACCCTTTCATCACAGGCATCAACTACGACCTCC
326	GG_contig17118_760	-	-	[A/C]	CTGCTAAAAAATCGGTTTCCTCAACCCGGGGATCTGCCGAAAGGGCCGAGACGTTGGTGGATTGAACGTCAGACTCAGCTCTCTCCACCTGTTGCTTCAG[A/C]TTCTCCACATATTCGATGGCGTCCGCTAAAATCGATGCCTTGTCCATCTTGGAAATATTGGGAACCAGAGCCCGCAGTGTGTAGAGAAGCTTGTTCATTT
327	GG_contig22372_252	-	-	[A/G]	GAAAATCTTGCTTGATCTCTTAATTACCACTTTTCTCCCAAATTGATTCTATCTGAAATCGACCCACACTCTTTATTTGCTGGAACTAACAGTATATAGC[A/G]TATGACGTAAACTTCACGGTTCATCTCTCAGTATCTCCCTCACTTGTCGACATAACCGCGGATTTTTTAAGCTTTAATTTCTTCCGCCATGGACGATCAC
328	GG_contig08828_805	-	-	[T/C]	CTTCCTGTGAAATTATTATGAGAAAGATTAAGTCTGCGTAACAATGAAAGGCTACCCAGAGATGGAGAAACGCTACCTTCCAATTGCAGTCCAGGAAGTA[T/C]GATGGCAACCACCCTCTTAGTTCCTTTTCTGCACCAAATGCCAGTCCAGGAACATACTTTCTTAGAGTTTTCTGCCGTCCAGTTGAGCAGAGATCCATGT
329	GG_contig07214_193	-	-	[A/G]	CCTTCGTGCCTGACGATCTGCGCGATGCATACTAATCAGAGCGCTAACGGCCATCAAAGGGGAGGGATAATCCCCCCGGAAGTTCCCAGCTGCGTCACCG[A/G]TTTCGGATTTCAGTAAAGGTCGCCCACTATGCTCTAGCCCAGTGCAGGAATATTAACCTGCTTCTCTTTCGCATCCGAGAGCAAGCCAGAACCTTCCCAC
330	GG_contig09148_396	-	-	[T/G]	ATGAGACTCTGAGATTGAGTCCTGGGGCTGCTGGGAAAGATGTCAAGAGTGCCTTTCGGCGCCTTGCTTTGCAGTATCATCCTGATGTTTGCAAAGGAAA[T/G]GACTGCGGGGTTGAGTTTCAGAAGATAAATCAGGCTTATGAGACTATAATGTCTAGTTTGACACAAGCAAAACAGCAAAATTATCCTGACGATTACTACA
331	GG_contig12929_1597	-	-	[C/G]	AAATTGCAAGGATCCTTTCGAATCTCTAAAGCAGGTTGGGTGTATTTTTCCGTTTCAACATTCAGAGTCCAGTGAATGTGTCCAAGCCTTTTCAGATCTT[C/G]AGAAGCAAGCAGTTAGATATATATTAGAAGAACATTCAGAGTCCAGTGAATGTGTCCAAGCCTTTTCAGATCTTGGGAAGCAAGCAGTCAGATATATATG
332	GG_contig05124_458	-	-	[A/C]	GACTTTACGTCTCTATCCAGTGGTGCCTCTGCTCCTTCCTCATGTTGCAGCGGCCCCGTGCACAGTGGGAGGGTATTATATACCGGAGGGCACGGAGCTT[A/C]TGTTGAATGCGTGGGGTATACACAAAGACCCAGCTGTGTGGGAACGCCCCCTACAATTCGAGCCGGAAAGGTTTATCAACAGTTCGGTAGACGTGAATGG
333	GG_contig21355_574	-	-	[T/C]	CTTTCTTTGGAAGATTTCCATATCTTTTACCATGTCTTTGCATCTCAGTCATTGCAGTTGTAGTTCTTGTGACTACATTCTGGCTTCCGGAGACACTCCA[T/C]AGACACCCTTTGGAATGTGAGGAGAAAGGAGGTGATGAATTAGAGTTTGGTTTTGGACACAATTATAGCAAGGAAAAAGATGGACAGATTACAGAGAAGA
334	GG_contig13965_453	-	-	[A/C]	TCTGCAAGGCATCATAATGCCCAAATCCATGATACAAAACACTAACCGGATTTCCCTTCCCATAATCTTGACCATACTCTGCAATGGCAATGAGGCCATC[A/C]GCGTCCCTCTCACGCATATACACAGTTATTGGCATCTGGAGAACGTGCGAAGCCATCAGTAATTCAGGCTCTCCACCCCAGACATGTGGCCTTTTAATCT
335	GG_contig08474_246	-	-	[A/G]	ACCCGAGAGTTGTGTCGAGGCCTTCAATCTCAGAGGCACTGCTCGCCCTCGAAGCTATAGATGGCCCACTGTTGGTGACCAAGGAATTCGAATCGGAACT[A/G]GAAGCTTTTTGCAACAGCAGAGGGGACGTTACTTGGTTTCAATCTCCGGAAGGCCGCACAAACGAGAGCATGAGCGACTGGAGTTATTCTTCAGGATGAG
336	GG_contig01540_171	-	-	[A/G]	GGACAACAAAATAAGAATGACGTGGAGTAAGAGAAGATAGTGTAAAGAAGACCCCCTGCCCATCTAATATGTGAATCTGTGTACACTCGTTCAGGGCATT[A/G]CTTAGGAGCATGCATGGATGAGAATAATGTTATGTGCGTGTTGATTAGTAATGTGTTGTGTTACAAGAGGGGGATCAAAGTTACGACTGTAATCCGATGG
337	GG_contig15164_596	-	-	[A/G]	AGGTCTATGGATACATGAGTATGAGCCAGGCAGTTTCTTTCTTGTCAGACTTCAAGCTCGGCCATTACATGAAAATCCCCCCTCGATCTATGTTCCTTGT[A/G]CAGTTTATAGGCACAATAGTGGCTGGAACAGTCAACCTGGGAGTTGCATGGTGGATGTTGGGATCAGTGAAAGATATATGCCAAGCAGATCTTTTGGCTG
338	GG_contig20718_187	-	-	[C/G]	TTCCAGTCGAATACAGTAAAAAATGCAAAGAAGGCGCAGGTGAACATTGCTTTGTTAGGATTTTGGACCTTTTCTGAATCAATTCACAGTTTGAAAATTT[C/G]AGAAGAAAATCGATTCAAAATCTTAAAATTAGTGAAACTTTACCTTTCATATTGGGTTGAATTCAGACATCATTCACTGAGAATTCACTGAAAATGAAGC
339	GG_contig05771_129	-	-	[T/C]	ATGCATGGAATTATTCCACTGCTATTATAGTAGCATAATCAGATATCAACACACACATATCCGATTCTTATTATTCTCCCATTTATTTAGTCACACTTGA[T/C]ACCCGCAGTACACTAAAACTAATTAGTACAAGTAACTTGGGTGCCATTGGTGAGATGCAGAGTGCAGCTGCCCCCTGTGGGTATGATTGTTCGGGCAGAA
340	GG_contig18255_268	-	-	[A/G]	TCAAGAAGGGCAGATATGCTCAGCGACTTGGTATAGGGGCTCCCGTTTATTTGGCAGCTGTTCTGGAGTACTTGGCAGCTGAGGTCTTGGAACTTGCAGG[A/G]AATGCTGCCAGGGACAACAAGAAGAACAGAATAATTCCCAGGCATCTGCTCTTGGCTGTGAGGAATGATGAGGAATTGGGTAAACTCATGGCTGGTGTGA
341	GG_contig03017_492	-	-	[C/G]	AAAAGTACTTGAGATTTGGGAGCCCGCTAGCCAGAGACAGTCCACCGAGGATTATGCAGTAGCCTACACCAAAAATCTTCCCACCACTCACATCGTGATT[C/G]ATCACCAACTTGCTCCCATACCATGAAATGAATGCCCACAAGACAAAACTCACTGATCCATTACCACCTATGGCAATCCCCTTTGCCAGCCCTTGTTTAA
342	GG_contig04769_190	-	-	[T/C]	TAATTCCGCCTCCGGGGGGCTTTATTAATATTTTGGTCTGATCATACCTGGTACAAGCTGCAGGCTTCAATGCCGAATTATTTATACGCCCCTGTTTCGA[T/C]TGATTCTGGAATATATTACATTTCTTTATGCCGTGCTTCTGTGCTTGCTTTGCAGGAGGAATATTCAGGCTGGGTAATCTCCGCAGCATATCCTTCGCTC
343	GG_contig10176_193	-	-	[C/G]	TCCGGCCACTTTGTGCAGTCGATCTCTACCCGCGAGCTCGTCCCCACGACGAAGTCGCGAGAGACTGAGTGATCGAGGTACGCCGATGGCAGCAATGGGC[C/G]AACACAGTATACCTGTAATTTCTCTGACAGAGCCTCCACTACATGGCCTTCTAACGCTTGGAAGGAATTGGCTACTACCCAATCTGCTTCTCTGGCTCTT
344	GG_contig19992_687	-	-	[A/C]	AGAGGCCATTGTGCACCAAAGCACATGCCAATGAGAATGGAAGCCATGTAAAGGGATCCAGGGACTGCAGAAGCAATGAGGAGATGACCTATGGATGCAA[A/C]TAACAGGACCAGGCTCAGCAAAAAGGGCCTAGGAACTGAATACTTGTGCAAAAGTATTTCAGAGATGAAGCCTGCCCCAACTCTGCCGAAGAAGTTCCAG
345	GG_contig17693_619	-	-	[T/G]	TTCCGTTTATGGTGAACCTCATTCCCCCTACTTTCGCACATCGAACTCTTCTGTACTGGACATTCATGGTGCCGATTTTCCACATGGCAATCTTTTCAAA[T/G]GCGGTGATAGGCAATACGAAATGCTGGCGAGGGGGATTGCACCACCCGCCATCGTCCCCAGGCAGGCCGTAGTTCGGCGGGCAGAAATTCGTGGCTGTGA
346	GG_contig12119_1528	-	-	[A/G]	AAGCCCTCCAATAATCGGCTCTTGCTATTATGGCGTGGACACTCCAAGCAGAGAGAAACTGATATCCTATAGGATGAGCATTGAGGAGACCAGAAAATAT[A/G]TCGGCGCTGATTCCCTCGCTTTCTTGCCTCTGCACAGGCTGAGGGAGATGTTGGGGGAAGAGTCACCGTCCTTCTGTTACGCCTGCTTCTCAGGGTCATA
347	GG_contig08035_520	-	-	[T/G]	TTGTGGTCTTTCAAGCCAGAAAGTATGGTATCAGACTAATACTTAGTCTGGCAAACAATTATGTGAACTTTGGAGGAAAGGCCCAATATGTACAATGGGC[T/G]CGCAATGCTGGACAGAATCTCAACTCTGATGATGATTTCTTCACCAATCCCACTGTTAAAGCCTATTATAAGAACCATGTTAAGACTGTATTGACTAGAG
348	GG_contig15903_572	-	-	[T/C]	ACCGGAGCCACATTGCCGCTCTGGTAGAGAGAGCCATTGCTACCAGAGCAGTGCCAGAGAATGGCAATGCCGTGTATTTGGTTCTCACGTCCGATGACGT[T/C]ACTGTGGAGGGCTTCTGTATGAGTTGTGGATTTCATGCTAATCTCTTGGCCGCCAAGAAGCTTCTTCTGCCATATGCCTGGGTTGGGAACTCCGAAACTC
349	GG_contig14429_578	-	-	[C/G]	GAAGAAGATTGATCGGGAGTTGAGCGACCTCATTGCCAGTCCTATGGCCAATAACTTATAGTAGAGTTGGGCGAGGAGTCTTAACATGCAGCTGTTCCCG[C/G]GATTCGGTGGCTGGTCTTACAAGGTCAAGAAAAGGTCTTACAAGGTCAAGAAAGGCTCAGATTGGGGGTGATGGGAAACGAACGCTAGGTTGCGGATCAG
350	GG_contig09533_602	-	-	[T/C]	CCAGAGCAAAATCCATCAAACAAAGTTTCCTTGCTCAAATCTTCATTTAAATAAGGGAACCCGTCTTCACGAAGTTTATTGAAGTATTTCCAACGGGAAA[T/C]GGAGACATCCCTGGGGTTGCGAGCAATGTAAACAATCTTACAAGCAGAAGACCTGACAGGAGGACGCAGCAAACTGAATGGCAAATGGGTGTGCAGCAGA
351	GG_BPCS09P11_542	-	-	[A/G]	CTGGTGACACCGACTACGTCGACACATGGAAGGCCATGGAAGCAGTCTACAAGAAGGGCAAGGCCAAAGCCATCGGCATCAGCAACTTCAGCAAGGCCGA[A/G]ACCGAGAGACTGCTAAGCAAGGCGGAAGTGAAGCCAGCCGCACATCAACTCGAGATGCATCCATACCTTGTACAGAAGTCGTTCGCCGACTTCCACAAGC
352	GG_contig23311_195	-	-	[T/C]	TGGCAGAACACAAAGATACTTTAGGTGCACCCTTATGTCCTTGCAGGCATTATGACGACAAAGTCACAGAAGCAAAACAAGGGTTCTGGAATTGTCCATG[T/C]GTGCCCATGAGGGAAAGGAAGGAGTGCCATTGCATGCTGTTTCTCACAGCTGATAACGATTTTGCTGGGAAAGACCAGGAAATTTCATCGGAGGAAATAA
353	GG_contig08957_350	-	-	[T/C]	CGTTCGGATGGATCTGCAGTAAACGTGGATTTGACGGGAGGATATTACGACGCAGGAGACAATGTGAAGTTCGGTTTGCCAATGGCTTTCACGACTACCA[T/C]GCTGTCATGGAGCGTTTTGGAATTCGGAGAGTACATGGGAGATGACCTCGACCATGCAAAAACTGCCATCCGTTGGGCCACAGATTACCTACTTAAAGCC
354	GG_contig04112_457	-	-	[C/G]	CATAAAATACGGCCTTACCAATCTCACCAAAACCTACTTCACCTCCGATGATATTAGTTCGCGAAGCCTTGTTCCCTTCGTTCTTTTGCAGACACACCCA[C/G]TTTACGTTACCGCCTGGGACCATATTCACGAACGTGTGCTTCATGGCGGCGATAATTTCAAGAATTCTAGTGGCAATGGAAAAGACTTCTGGAATTTCGC
355	GG_contig04607_180	-	-	[T/C]	CCGATGTTCATATCAAAGCTCTACTACTGAATTTATTCACAGCAGGAACCGATACGTCCAGCAGCGTGATCGAATGGACATTGGCGGAAGTAATCAACAA[T/C]CCCAGGTTACTGAAGCGGGTGCATCAGGAGATGGACGCGGTGATCGGGCGTGAGAGGAGACTGAAGGAGTCGGACCTTGCGAACCTGCCCTACTTTGTGG
356	GG_contig14839_1137	-	-	[A/G]	TTGACAGCTGCTTTGAGAGAGAGGACTCTACTCTAAGCTCCGCCCTGACGAGATTGCCCATGGATATATGAGGCACATTCAGCAGCTTGGAAACCTTACT[A/G]GCATAGGCGCTCTTCCCCACGCCGGGGCTCCCAATAAAAACCCACTGAACACCCCTGCCAATCGTGTGACCGTCGGCTTCTGGCGCCATGACCGACGACG
357	GG_contig08101_672	-	-	[A/G]	ATATATAAATATCCCCAATCTTCAATGTACAAAACTCTTCAAAGTTAGGTGTTTATTTTTGGGATTTTGCCTCTATCTCAAACCCATTTTAGTTGAGTTG[A/G]GAATATAGGAAAGGAGTTCGTTACTCCACTTTCTTCCGAAAAAAATATACACGGAAAGCATGACCCGCCGTAAACAGTGCATTATACACATTTATAGATG
358	GG_contig16179_267	-	-	[T/G]	TCGCATTCTGAGGCCGAAGAAGCGCTGGAATCTGATAATCTGTGGCTGAAAATGCGAGCCGAAGCGAGGAAAGATGCAGAGGACGAACCCCTGCTTGCAG[T/G]TTTTCTGTGCACTTCGGTCTTAGCTCACAAATCTATGGAAGATGCCCTGGCTTTCCAATTGGCCAGTAAGCTTTCAAATTGCACTCTTTCAAGCACCGTC
359	GG_contig11987_905	-	-	[T/C]	ATTTGCCTAATTCTCGGCAGTCCTTTGTTAGACTCCGCTCCCCTTCATAAACCTTGATTGAAACAGTGGTTTGTTGATCTTGATAAGTTGTGAACACTTG[T/C]GACTTCTTTGTTGGTATGACAGTGTTCCTTGGAATTAGTTTGGTCATTACTCCACCAACAGTTTCGATACCTAGACTGAGAGGAGCAACATCCAATAGAA
360	GG_contig12717_1557	-	-	[C/G]	CGGGACTGAGCTTAATGGGGGTCATGATCGTTGTTTGCACATTGCCAGTTGGCTTCATCTACTTTCCGCAGTGGGGAGGAATGGTGTGTCCACCGTCCAA[C/G]GCTGAAGATGCTACCGAGGAAAGATATTACGGGGACGAATGGTCAGAGGAGGAAAAGCGAAAGGGATACCATGAAGGGAGCATGAAATTCGCAGATAACA
361	GG_contig22172_414	-	-	[A/G]	CACTGAGGCTTCCTCAGGTTCATTTCCGTTTTAGCATTTCTCCAAGATTCTTGGTGAAATATAGAGTCCAGTGGTGTCGGCTTCAATTGGTTCAGCTGTA[A/G]AGTTACGCAACAGAAAGTGGGCTTGATAACAACGCTCATTTTTTGTTGCAGGCAGAACATTTAGTTATCTTCAACAGGCGTAAGATCTCAAATTTTGGAT
362	GG_contig15836_181	-	-	[A/T]	AGAGTGATGTCTATAGCTTTGGAGTAGTGCTGCTGGAACTAGTCACTGGTAGAAGGCCGGTGGGGGAGTTTGGAGATGGTGTAGATATTGTTCAATGGGT[A/T]AAGAAGATGACTAACTCAACCAAGGAAGGAGTTTCAAACATTTTGGACGAGAGGCTGTCTTCAGTTCCTTTGCACGACGTTATCCACGTTTTCTGTGTGG
363	GG_contig09355_318	-	-	[A/T]	AACCCCTCCTACATCTCTCAGATCCACTTCCTCGTCCTTCATGAACTCGAGTTTGTTGAGATCGGAAGTGGACAAGTTCATTCACAGTATACCAAGAAGC[A/T]GCTGTGGCGGTGCGCTCTCCACTGAATGCTCAGTTGCGCTCTCAACCGAAGCTTTGCGTTGGCTGTTCGGCGTTGCGGCTGTGGTTTTGATGTTATCAAA
364	GG_contig12364_1689	-	-	[T/G]	TAGAACCAAACTCCTTCCATAAATTCAGAGCAGACTAAGAGGCTTTTTGGCGTGTGTATAATACTGTCAGATCAACATGTTATTTCCTTGACATATATCC[T/G]ACCAGTCTTTCAATATTCAATTCCCAGAGAACCAGATTTAGACTGGTAAATGGTATGTACTATGAAGATGGGGTCATGGACACAATCATATAGCTGTCTA
365	GG_contig16295_935	-	-	[C/G]	ATCCTTTTGTTTCCTATGAAATTCCTCGGATTCGAACACTTGTCCGTTGAACGTAACTGTTGCTTTAAATCGGGGAAGATGATCAAGCCCCTCTTTTGTG[C/G]ATACATAAGAGGGGAGTGCCAAATGATTTTTTTGGGCAATCATCAGTAGCCTTACCTTCTCCATAAAATAACAAGTCTGCAAATCTCCTCCAGATATATT
366	GG_contig14604_1239	-	-	[T/C]	GATTTTGACCAATGGTTTCTCTGTGGGTGGCTTGTTGGCTCTTATTCTCAACCTGGTTTTGCCATTTGATAATGACGAGAAAGAACTGCCCATAAAGCAG[T/C]CCCTAATCCAAAATGAACCAGATGAATAGCTCAGCGAAAGGGATGATATAAAATGTGTTGAGAGTGAAATTGCATCGCTCCATGCAACCAATGGCTAGTA
367	GG_contig02423_868	-	-	[A/G]	TTTCTTCAGGAGAGAATTGCTTCTTCTCGCCCTTGTAGCTGACCTCAATCATAGGCTTATCCCCAGGGCCGGATAATACCTTAAAAGGCCAGAGCTTCAT[A/G]TCGTTTTGCACAGGGGCATCGCTGAAGCGCCTGCCGATCAATCTTTTAGCGTCAAAGACCGTGTTCTGGGGATTCATGGCCACTTGATTCTTGGCAGCGT
368	GG_contig10723_395	-	-	[A/G]	CCACTCCGGATTATCGACAGGAACAGCATCCACTGCAGCCTGCACTGTCTGAAAGTTCCCATGGCCCGAACTATCAACCACCATGTAATGGGACACAGGT[A/G]TCTTCGAATCCAACTGCCACATTCTGCCATCAGATCTGCGTCTCTGTCTTGAACCTGTCCTGTGTACCCAATTTTCAAAATCGCTTTGATGAAAACCACC
369	GG_contig17656_268	-	-	[A/G]	TCATGTTCTGAACTGTGCATAAAGTTTATTAGTCATCTTATGAAGTATGTATAAATTTTATTAGTCAACTATGAAATAATACCTCCAGTCACAACCATGG[A/G]TAAGATATATGCAACGGTCCGTGAACATTCGTGATACGCTTCATGTTACGAAGCCAAAGTGGTAGATGGGCAGCTCCCGATGGTATCACAACCAAGAATG
370	GG_contig15209_904	-	-	[A/G]	AGCTCAGTCCTTCAGAAACAGAGAAATACGAGTGGGTGAGAAGGAATCACTTGACCTACGATTATTGCACCGACAGGTCCAGGTACCCTGTCACACCTCC[A/G]GAATGCTCTCCCGGTGTTTGAGTTCGCTCCAAAATAGTGCCGCATTGCTATGCAAAACCATGAAAGAAAATTATCCATGGTATGGTGTAAGTATGGTATT
371	GG_contig20683_293	-	-	[T/C]	GATCTGCTGAGAGCGACCTAGCTATTCCTTGGCCTGATAAGTCGGAAAGATTTGGCAATAGTTCAGAAGCTAATGGTAATAGAGCATTCTTGTCCAACAT[T/C]GCAATATAGCTCTTTGCAAAGAGCTCCTCCAAGTGTTTGGCAAGGATAGAACCAGAACTAACAAACTGCCGCTTTGTAGGCCACATCTCTGACTTGCATG
372	GG_contig19482_297	-	-	[A/T]	AACTTGTTTATTCTATATTGGCTATATTCATAATTTTTATCACTGAGCTCTGGCCGCTTCAGATTTCACTGATACCTAAGAGGACTCAGAGCAAACATAC[A/T]GCACCTATCACTCTAATCACCAAATATGTGCGCAAATTTTACTATCAATCTCAGCCTTTGATCGATTCCCAGTGCCATCTTACCCTTCTATATGCATGGA
373	GG_contig20980_370	-	-	[T/C]	TCTTTCAATCTTTAATAGCACAATTATCAGGCTCTTCCTCCAGACAGTCACCAACTGAAAAGGAACAGATGGATACTGTACTGGTGGCTGGGGCAACTGG[T/C]GGTGTTGGTAAACGAGTTGTTGATGTTCTGCGCATGAAGGGCATCCCTGTCCGTGCTCTGGTAAGGAATGCAGACAAGGCAAGATCTCTACTTGGCCCTG
374	GG_contig08378_322	-	-	[C/G]	ATTTCAACCCACATAAAAGGATGTTGGCTCGCACCAAACCAGTTTAGTGAATTCTCTATAAGATTATTTTTCTGTCAATTAAGGACCCATTTCATTTCAT[C/G]ATATGATCTAAGGTTCAAAATTTATGAACCTCATTAAGGAAACCTTTGTCTTATTTCTCATAATAAGAAATCGGAATGTAAAACCTTTGTCTTATTTCTC
375	GG_contig09498_155	-	-	[T/C]	CACCTGAACCTACAAAAACTCCATCACAGCCCAGCTGCATCATCAAAGCAGCATCAGCAGGTGTAGCAACACCTCCTGCTGCAAAATTCACAACAGGAAG[T/C]CTTCCTAGCTGTTTGGTTTGCCTCACAAGCTCATAAGGAGCAGCGATTTGTTTGGCAAATGCAAAAACCTCATCATCATCTAAGCTCTGAAGCTTCCGTA
376	GG_contig19308_572	-	-	[A/G]	CATTTGCGAAGAAATACAGATTGCCCTTCACATTGCTGAGCGACGAAGGAAACAAAATACGAAAAGAGTGGGGCGTCCCTGGGGACTTCTTTGGATCGCT[A/G]CCAGGAAGGGAGACGTACGTTATTGACAAAAAAGGAGTTGTTCAACTTGTTTACAATAACCAGTTCCAGCCAGAAAAACACATAGATGAGACCCTCAAAA
377	GG_contig14216_765	-	-	[T/C]	CAAATATTTTTTTCTAGTTTCCATCCGGATGCAGCACAGATCGTCCGCAAGATGCAAGATACATATCCAGTTTTGTTCTTAACAGATGGAGGAGTACACA[T/C]ATACCAGGATTTTCGAAGAAATTCTTTGGAAGAAGCCGTTAAAGTATGCATTACAGGTGGACTCCAGGGAATTGTTACGGAAGTTAGAGCCATTTTTCAA
378	GG_contig16169_856	-	-	[T/G]	TGACCTGAGTTAACTTAACTCATTTATATGCACAGTGGGAGTAACAAATTCTTCATGCTTCGGAATAACAACTTCTTCCGCTTCATGCTTCGGAATAACA[T/G]CTGCTTCGGCTTTCCCCTTCGGTCCGGAGGCCGAGCTTTCAGGCGCATTCCCGTTTTGGATGTAATTTCAGTCATTGCTTTCTTCCCCACTGGGTATATT
379	GG_contig02417_434	-	-	[T/C]	CTGGGGATAAGCCTATGATTGAGGTCAGCTACAAGGGCGAGAAGAAGCAATTCTCTCCTGAAGAAATTTCGTCTATGGTCCTTTCCAAGATGAGGGAGAT[T/C]GCAGAGGCTTTTCTTGGTCAGGCTGTAAAGAATGCTGTGGTTACTGTTCCTGCCTATTTCAATGACTCGCAGAGGCAGGCGACCAAGGATGCTGGTCTCA
380	GG_contig07747_583	-	-	[A/G]	ATGCACCGTTCAGCAGCATATCTCCTTCCGATCTCCAGTTCCACTGTTTCCATTCATTCACATTGTTGTCTTCCCTCTTTGTTACCTCTTTGGCAAAGGG[A/G]TTTGCAGGTGCCGAGAATCTATTGCCTTGACTGTTGATTGTGGGGTTTGCACTGCCCCCAATTGCGTACATTTCCCAGTGAGTGTAGTCATTGTTTACCA
381	GG_contig06853_197	-	-	[T/G]	CGAGAGAGATGTCATAAAAGTCGAGGTTCTGGTATTGATTCAGAGCGTATTCCGCCAGAGTGGCGGGGACGTTTCCCCACCCTTGACAGTTTAGCAGACC[T/G]CCGCAGTCCCCGGTTTTGCAGGTTCCTTTGCCGCTTCCGTCGAAGGAACACCCCGTGCGCCCCCAAAACCTTCCCAGTGTTGTTCCCGCGGGGACATCAA
382	GG_contig16964_953	-	-	[A/C]	CCAATTGCTGCAACGGCAGCTGCTATTGTGAACACAGGCGTATTCACTGCCATCTTTTTAAACTTCTTTATCTGCTGATTTGTCACAAATTGTTATGAAA[A/C]TTTAATCGCACAGACAGAGACTTAAAGCTCCTTTCAAATGCCACAATTTCTGTGTACAGTGTGAGAAATTTCAGAGATAGACAGAAGTTCAAAGATTTCT
383	GG_contig23181_112	-	-	[A/G]	CTTACAGCATCTGAAATTATGGTTAGCCTAGATATATTTTAACTCTAAAGTTTTCAAGTTCATAGAAGGATTAAAATCATCCAAAGTTTTCAAGTTCAGA[A/G]AAGGATTAAAATTTATCCAGTGCAGAGAAGGAATAAACCTTTATTGAAAAGGCTTTGGATAATGAAAAATTGAGAAAAAGTTTGCATCGGAGAAGCTTTA
384	GG_contig15962_200	-	-	[T/C]	ATATGTCCGAGAATTGTCCTAGTCACAAACCGAATCATCAATGCCTGAAGGCGGACTGATTTTGAACAGAACAAGCTACAGAAGACACTTCATCTCTCAT[T/C]CCATTGGAGATGATCAAATTTCTATTCCATTTCATAGCATGTTGCATCAGATATATACAGAATATGAATGCGTGATGGTGAAACTGGAATTATGTAGTCA
385	GG_contig22461_248	-	-	[C/G]	TTACTCCCAATGAATTTGGATTCATCATGGAGAACTACCTCGATCCAGAATCAGTGCTCGATATTATATATTCGGATCTCACGCATGTCTATGTTGAGAA[C/G]ACCGAGTTTTCCTATGGATCTCTGTGGGAGGATGATATTTGGCAGTTGAATGAACAGCCGATCACTCAAAATGATTCCAAGCCACCACAGCAAAAAGAAT
386	GG_contig11974_1783	-	-	[A/C]	TGCTTGGTGAGTTTGAGCTTGTTGGCATTCCACCTGCACCCAGAGGTGTACCTCAAATAGAGGTTACCTTCGACATTGATGCAAACGGTATTGTGACTGT[A/C]TCTGCTAAAGACAAAGCCACGAATAAGGAGCAGAATATCACTATCCGGTCGTCTGGAGGACTGACAGAAGACGAGATACAGAAAATGGTGAGAGAGGCTG
387	GG_contig18691_616	-	-	[T/C]	AGAAGGGGCGGAAAGATGGGCGGATCTCGAAGTCATGGAGAGTAGCAGGGAACCTGCCACTGCCATCCATGAATGTGGACAGTCTCACATCTCTCTTTGG[T/C]TCTAAAGGCCTAACTGAGGCAGAAATGATCACTCTCTCTGGAGCCCACACTGTGGGATTCACCCACTGCAAGGAGTTCCTGCACCGCATATACACCTACA
388	GG_contig12405_1316	-	-	[A/G]	TCATCGCCGCTCTCCCGGAGGGCTACAATACCAAAGTGGGCGACCGCGGCGTGCAGCTATCCGGTGGCCAGAAGCAGCGCGTGGCCATTGCTAGGGCCAT[A/G]CTGAAGAACCCTTCAATTCTCCTCCTGGATGAGGCCACCAGTGCCCTAGACGCCGAATCAGAGAGGACCGTGCAGGAGGCTCTGGATCGAATGATGAAGT
389	GG_contig19801_478	-	-	[A/T]	TCGTATGGTGCAACATCATATTTTATTGTGCATCCAAAGGGAAACATTCTCGTTGACAGCCCTCGCTATTCAGAATGCCTTGCACATAATCTAGAAGGCC[A/T]TGGAGGGGCCCGCTACATGTTCCTGACTCACAGTGGTGATGTGCCAGACCATGCTAGATGGGCAAAACGTCTCCAATGTGACTGTATTCTGCATATGCAT
390	GG_contig07255_1192	-	-	[T/C]	GTGAAGATGAGAAGAAGAAAAAGGAAGAGTTAAAGTCTCTATTTGATGGTCTCTGCAAAGTTATCAAGGATATTCTTGGGGACAAGGTGGAGAAAGTTGT[T/C]GTCTCTGACCGTGTTGTGGATTCTCCTTGCTGTTTGGTTACTGGAGAGTACGGATGGACTGCTAACATGGAAAGAATCATGAAGGCCCAGGCTTTGAGAG
391	GG_contig06232_804	-	-	[A/C]	TGAGCAATTGATATTCAATTTCCTCTGCCGGTCGTTTACGGGGGCGGACCCAGTAACTCAGGGCCTCGGAACCGACGGCCCTTCGTATGTTATCAAGTGG[A/C]TTGCGCCTCAGCTCGCTCCTACAGTGAGCTCGGGCGTCCTTCCAAAGATCGTGGACGAGCTCACCATCCGTTCAATACGTCTGCCCTTCTGGCCCGTCAA
392	GG_contig07877_184	-	-	[C/G]	CCAAGTTTGCGAGTAAAGGGGACTACGTACTGGTGAACACGTTTGAGGAGCTGGAAGGGAGCGATGCTGTAACGGCCCTGTCTTTGAATGGATGTCCTGC[C/G]CTGGCCATAGGACCTATTTTCCTTCCTAATTTCTTACATGGAAAGGATTCCACCACCAGTCTTTTGGAGGAGGACGAGAGGTGCTTGGCATGGCTGGATA
393	GG_contig12548_596	-	-	[A/G]	CAGGTAGCAGCAGAAGGTGGATACTGCATCTCTATTACAAAATACAGATAGCGGCACAAATGAATGACTGGGACAACCCTTTGTTCCAATGTGGTGGTCT[A/G]TTAGTTGAAACGCAGCAAATGACCCACCCAGATCAAACATGAGGAGAATTGGGTCCCGGACCCTGTGTGTTTTACTTGTATTCCAGTCCTGTCGGTAGAT
394	GG_contig15514_708	-	-	[C/G]	CTAGCAAGACTCATAATGGCTTGGGCCTTGTCAGCTGGCACATCGTAAACATTCACCGCTCCGTTATAGAAAATAGTGAGTTGAGCTGTGGACGGTTGCT[C/G]CGTAGCTTTTGCTGGAGCAGATCTCGAATCCGGATCCGTTTGACCGGTTGCAAAAGGCAAGGTTATATTTGTTTCTGGAACTCTAGGGTTTGAACTGAAA
395	GG_contig09622_464	-	-	[T/C]	TCCCATACACCATCTCATACAGCAATATACCAAAAGCCCACCAATCCACTGCAACGCCATGGCCCTTGCCCCACAAGATTTCTGGGGCAACATATTCTTC[T/C]GTGCCTACAAACGAATGAGACTGTTCGTGAAGTGAATCCTTGCTGCCATCCAAATTGCAAAAACTGGTCTCCCTGGCACTGTCACCATGTTTTGTTATTA
396	GG_contig12336_1687	-	-	[A/T]	CCCGCCCTTTTACAGCCCTGGCCTTCTTCTGTAGCTCTTCGACTAGGCTCTCCACAGTCTTGTCTATTCCTTTCTTCAAGGAAACCGGATTTGCTCCCGC[A/T]GTTACATTCATAAGACCTAGTTTGATCATCTCCCGAGCCAAAACAGATGCCGTAGTTGTCCCATCACCAGCTGAGTCATTCGTGTTACTTGCAACCTCTC
397	GG_contig13273_434	-	-	[A/G]	AGAAACCCAGCTTGGCTGAATGAACTCAAACTAAGTGCTGCAGTAAGCCAAGCAGCTGCGATCGTTGGACTCTGGGCAGCATTTAAAGCCAGGAGTGCTA[A/G]TCCTGGACCAATGAAACCAATCGACTGCATAATTTTGCGCACTAATGTGACTGTGTATCCTGATTGAATCAAAGAGTCTGAGCAAGCACCAGCAAGATAC
398	GG_contig16772_342	-	-	[A/G]	GTAAGTCGCAATGACCCCCTAGCCATAACAGTGCTCTACCCCCGATGGTGATACTTGAGGCACTACCTAAATAGTTTTCGGAGAGAACCAGCTATTTCCA[A/G]GTTTGTTTAGCCTTTCACCCCTACCCACAGCTCATCCCCTAATTTTTCAACATTAGTGGGTTCGGACCTCCAGGGCGTGTTACCGCACCTTCATCCTGGC
399	GG_contig10031_350	-	-	[T/C]	GTAGCCTTTATGTCCTCCACATTGGAGTCTCCGGGCAGGCTGAATTTCCGCATATACCTTGCCCTTCGCCTCTCCATTCTTATCACCTTTATCTCCGGAC[T/C]CAGCTGCCTGTTCTTTTTCTTAATTTTCCCCGCAATGTGAAGAATGTTGTTCTCTACTTTCACCTTGATGTTACCAGACTCCAGGCCGGGCATGTCAAGA
400	GG_contig09593_251	-	-	[T/C]	TTATGCTTACATTTCTCCTCCTCCGCCAGTAATTCCCCCGCCTGTCATAAAGCCTCCGCCAGTCATTCCCCCGCCTGTGACAAAGGTTCCGCCAGTACAT[T/C]CTCCTCCACATGTTGTACCAAAGCCCCCACCTCATGGAATTTCCCCGGTTCATCCACCACCCAAATCTCCATCTCCGCCGGTATACACTCCTCCAGTGAT
401	GG_contig08090_755	-	-	[A/G]	TCAAATCCGCAGCGTTAGAGGCGGTGAGAGATTTGCCCAAACCCATTGGAGAGTTAATAAAGCGCAGTTCCGCAGAGACGTTGAATTTTGCGGATCTAAA[A/G]TGGAGATGGTTTTGGCCGTGGGAATGGGACAGGAAGGCAAAGGGAAGAGGGGCGGTGACGGTTATTGGAGACGCACTGCATCCAATGACGCCAGATGTGG
402	GG_contig04634_553	-	-	[C/G]	ACCCTACAACTGAAAAATGCTCTGTGCCATTCTCAACCACTATGAGAATCATGAGAAACCCTGCCAATCCCAGAGCTATGTAGAGAAAATGGTAGAATCG[C/G]TTCAGTTCATTTTTTTCTGTGGTCTCCTTTGTGGGACGAACTATAAACATGACAATCAGAGAAAGTGCACTGGGCAACCAGCCCAGCAGCAAAATCACAC
403	GG_contig12686_1137	-	-	[A/G]	GGAACCGCAAGCAGCATGTACATCCACTCATTGTTGCAGATATTAAATGGTTAAGATCTCCAAATGTGGGCGTTGTTAACTTCAAGGTTCTGAAGCAAAT[A/G]TCGTAAAGTGCTTCATTGTCAAGAACCATGCATTCATCTGCATTCTCCACCAATTGATGTACAGAAAGAGTTGCATTATAAGGCTCCACCACTGTGTCCG
404	GG_contig18206_868	-	-	[C/G]	CAGATCTTCTCTGTCAAATACTTCGTCTCTACCAAATATGGAGAGCAGTGCCACTTGGAATGAAAGCCCTTTCATCTCCTGGAATGTGTTGATGGTGTTC[C/G]CTTCCCATGAAGAGAGAGCATTGAGTGCAAGGGATTCAATGTCCGGAACAATGTTTCTAATAGCCTCAGGAAGGAATGATCTCTGAACCAGTTTCCTCAG
405	GG_contig21390_430	-	-	[A/C]	TCAATCCGGTGCCACTTGTCTGTCTTTTTTTCTTCTTCTTTCTTGCGTTCACCGCTTATCTGTAGAACTCGGTCATCTTCCACCTCTATCTTGACCTCCT[A/C]TTTCTTCAGACCTGGAAGATCAGCCTTGAAGATGTGCGCGTCAGGAGTTTCCTTCCAGTCGAGCTGAGTGTTGGCTATGGTTGCTGCATCATTCCTTGCA
406	GG_BPCS10F04_181	-	-	[T/G]	TGAAGTAAGAGCATGAATGGTTTGTACACTGTTTATTGAAGCTTTAATAGCAATAATTCAAAGCACGAGGCACAGTGCAATATTTTAGTGTCAAATATAA[T/G]GTTCCAATGCTTCAAGCTGTTCATGTTTTTGGGACAAATTGAATATAGATTGTAAAAATCCTTCAGAAAGTCTTGTCCCAAATTTGCACTTTGCTACTTT
407	GG_contig12741_836	-	-	[C/G]	TAATTCTCGGAAAGCAGGTGGAAGTCCCTGTGTACGAAGCAGGGACAAAAGTGACTCCAATGGAAATAGCAAAGCAGGGTTTGGAAGAGGCAAAGAAGAA[C/G]GGCATGGATGTGGTCATTGTGGACACTGCAGGAAGACTGCAGGTAGACAAAAGTATGATGGATGAACTGAAGCAAGTAAAGCAGGCTGTGAATCCTACAG
408	GG_contig22533_419	-	-	[C/G]	TCCATTTCCTCGCAGCCCAGTATTGCTGAAAGCATTTCTCTACCCTTCTTTCTTCCTCTTCTCCCCACTTCATGTTTATGTCCTCTAAGTTTAGGTTAGA[C/G]AGTGAGAGGCATCTGGCCAAAACCACAGCGTCCTCGAGTGCGGAGCAAGCACCTTGACCCAGATCAGGAGTCATTGGGTGAAACGCGTCTCCGACAACCG
409	GG_contig09569_148	-	-	[A/G]	CGTCAACCATTTACATTCAAGACTACCATGTCTTTGCCACATGGGCTTTACAGTACATATCAAAACCCAAACCATCTAAAAACCCAAAACAAAACAACCC[A/G]CTAAATAAAAGGTAAACCTGTATACGCAGCCGCTATTTACAAATATTTTCCGTTCAGTTAGCCAGAGATTTCAATGGCCTTAACTTCAGGTTTAGGCTGA
410	GG_contig12290_809	-	-	[A/G]	TGGCGTTGCTGGCAACCATGTCGTCAACGACATTGCTCTTTGAAATTTCCTTTGACCGGAAAGTCTGGGGAGCTGACAGATTCATCCCGTCGTTGTTACC[A/G]AGGTGATTGTAGCTCACAATCGAAGTTGGCTTAAGACCGGCACCGACTAGGAAATCCACGAGTACCGACTTCATCTTTGTCTGCCCGCTCTTGAAGTCAT
411	GG_contig14989_1003	-	-	[T/C]	CACCACCGTCTCGGCTTACTGTTACGCGGGACTCGACTGGATTGGCTACGATAATGACCAGTCGGTAGCCAGGAAGGCGGTGTTTGCGAAACAGGAAGGG[T/C]TGTTGGGCTACTTCTTCTGGAACGTCGTGCAGGACACCGCCGATTGGGCACTCTCCCGCACAGCTTCGGATACATGGGCCGAATGATGTCGAAATCACAG
412	GG_contig22812_233	-	-	[A/C]	TATCTATTACATGTAATAGCCAAACAACAACTTGCCCGGCGTCAGCCGCAGCGTACAGTAGAAGAAGAATCACAAATTAAACCCATCTCAACCCTCTTTT[A/C]CCTGATTCAACCATCTATATGTATGATGGACACCCATTAGCAGAGGATGAGAAAAGCTTCTATCTTTCTGTCAGGACACTATTTTTCATCCGATTGTTCT
413	GG_contig13126_787	-	-	[A/G]	GATTAGTCTTTCGCCCCTTAATGCATGTTTGACGATCGATTTGCACGTCAGAACCGCTACGAACTTCCACCAGGGTTTCCCCTGGCTTCATTCTACACAC[A/G]TTAAGTTCACCATCTTTCGGGTCTCATTGCATATACTCTTACTAAGCTCTTTGCCAGCGGCAATAGAACCTGTCAGTGTTGCGTTCATTGTCATGATTTG
414	GG_contig11686_198	-	-	[C/G]	CGAGCATCCAAGAGGGTTATATCTCTTAATGAGTACGACCGCACGACCAAAGAGGAACTTATCAATACTATTGTAGACCAAGAGAATGGGAATTACACTT[C/G]TATATCACCACAAACTATGCTCAGACTTGGCTTGGATGATGTTCTTGATTCCTTAAAGCCCAAAGAGAATTTGGTAATCAGGCAAAGATTTGGATTAGAT
415	GG_contig12214_1614	-	-	[A/T]	TTTGTTTGAAGAAGAGGGTGCTGCTGAGAGAAAGACGAGATTCACATCCATGTACCCGGCAAAGGATATCGTCCACAAAATAGAGGAAACGGTCACAGCG[A/T]TGGGGTTTCAAGTCCAAAGAAAGAACAGCAGGCTAAATTTACTGCATATCGATCCGAAGTCGAAGGTTAACAGCCACCTTTCCGTTGCAGCTGAGGTGTT
416	GG_contig03689_791	-	-	[A/G]	AATCCAGAGATTGGAACGAAGGCAACAGCCTTTGGGTTATATCCGATCTTCTTGATGAAGTTGGAGACTTCGTTGACCACTTCGGTGTAACGGGCCTCAG[A/G]GAAAGGTGGTTCAGTGGAGTCCATTTTGTTGCAAGCAACGATGAGCTGCTTCACACCCAAGGTTTGAGCCAAGAGGGCGTGCTCACGAGTCTGGCCGTTT
417	GG_contig09256_115	-	-	[C/G]	AAGAAGAAGAGCACAAGAACGACAAATGGCACCGCATTGAGCGATCCCGTGGAAAATTCCTTCGGCGTTTCCGGCTGCCGGAGAATGTGAAGGTGGAAGA[C/G]ATAAAGGCGAGCATGGAAAACGGGGTGCTGACAGTGACAGTGCCGAAGCAGCCTGAACCCCAACCTCCGCAACCCAAATCCATCGAGATCTCTGGTTGAC
418	GG_contig01864_281	-	-	[T/C]	ATAATACCCGGCACTAAACTATTTATGCGAACGAAGACAGATGCGCATAGAGATATATTGATCAGTATAAAGAAGGATTGGAGAGCAGATACTGCTCGAA[T/C]TTCTTCAACATGGCAATGCTATTTTCCTTTATCTCTTTTGCTTTGCTTTCTTCAAGCTGAGCACCAGGAAGGGTCTCGTAATTACAGATCCAGCTGGCGA
419	GG_contig13495_1357	-	-	[A/C]	TTCTGATGAGGTATACAGCAATGGAGGTGTGGTCCTTCCTCATAAAGAAATCAAATCCAGCATTCTCAAGCCAGAAATTGTCATGTGATTGGAAAGATGG[A/C]GAAGGCCTGGTAGCTAATTGGTTATTGTAATATTAATGATACAGGTGGCATAATCGTCTATGTTGTTTTCGGGGAAGTTCCGGGGGTGTAGACTGTATTC
420	GG_contig18634_411	-	-	[A/G]	TATTTGGCAAGCTTGGAGTGTATCCCCAGTTAAATTGGTTCTTCTTGGGTGGAGCAGCTGCTCCAGTTTTAGTGTGGTTGGCACACAAGGCCTTTCCAAA[A/G]GTCAAGTGGATTCCTCTGATCAACCTGCCAGTTATGCTGGGATCTACAGCCAATATGCCTCCAGCCACTGCAGTCAACTACACATCCTGGATCACCGTTG
421	GG_contig12387_690	-	-	[C/G]	AGTCGAAGAAAGCGTTGTTGTAGAAACCGTTACAGTCACCAGCGAGACTCTGGACGCATCGGCTTCTGGTGCTGAGAATGCTTCAGAGGCTAAAGCTGTT[C/G]AATCTGGAGCTGTAACTGGTGAAGCGGAAACTGTGGAAGTCACTGTAGAGACTTTCGAAGCTGAAACAGAGAAATTTAAGGCCCCAGATGTTTATCTCTG
422	GG_contig14908_720	-	-	[T/G]	CTCCCGTCTCAATGTTGAGCTGCGCCAGAGCTCCCTTCCCCGTTATGATTTCGCCGATGATGGAGAAGGCGATTCCCAGCTGAGCCAACCTTCCTACGAA[T/G]AGCTCGTTCGCTTTTGTAAATCCAAACAAAGGCCCACTTTCTTTGAGGCCGACAGCCGATCTGAAATTCTTTCCAGGGTCTATCAGGGACTCGGGAGTCG
423	GG_contig02069_491	-	-	[A/T]	ATAGCTTGATGATGCGGCCGCGCCAGACTGAGTAAAAAACGCCCCATTCAACATTAGGTCTCCGTTTGACCTCCAATTCCATTGTCTCCATACGCTTTCC[A/T]GTGCGTCCTCGTGTTTCGTCACCTCCTTCGAGAAGGGATTGACCGGTGCGTGGAATCGATTGCCTTGGCTGTTGATTGTTGGGTTCGCACTTCCACCAAT
424	GG_contig20802_426	-	-	[A/G]	ACAAACTCCTGCGCCCGGCTCGACCCGGTCACCGAACCCTACCGCGGACGCCCGATCTCCCGTAGGGTCCTCCTTTGGGCTCGAGTACTCTTCGGCTTCG[A/G]CAACCGCCCACGAATCCTATTCGCTGCATTCTTCGGTTTCCAATGTAATTTGAATATAGCATTAATGCATTTTATCAAATTTAATATGTGAGCAAGGCAT
425	GG_contig16599_699	-	-	[A/G]	ATCCATTCTGCGTCGTTTGGAGCCCCCGGACCGTATGGCAGCCACATAGCAGTGTTAGGAACTTCAATTCCTGCTCCAGCCCCAATCTATGGATGATTCT[A/G]CCGAAGCCTCTTCTCTGTCCGATTCCAGCGTTAGTTTGGTGCAAAGTAACGAAATTTTTTAATTCCGTTCTCACATATCTCGAATCGGAATTTAAGGAAA
426	GG_contig13531_627	-	-	[T/G]	CATTCTACCTTCCTGGGAAGTGCAGCTGTTGCTGGAATACTTGCTGTTGATATTCTACGTGTATCTGATAAAAGTGGATTGACAATTCAGGATGCACTTA[T/G]AGATAAGGCTTTTGATGGCACAGAAGAAAGCCTGCTTCAACTCAAGTATGATCCTCAGTCAGTTTGGGGTTATATTGAGGTTCATATTGAGCAAGGTCCT
427	GG_contig18802_599	-	-	[A/C]	GGTAGCCCTAACAATTCTATTGGCAACAAGGGATAGTAGTCAGAATGGAGCTGCTGGTTTAGCTGCTTGTGGTGTCACAACACTTTATGTTGCTGCTGGT[A/C]TTGGAATTTGGTCATTGGCGGTATACATGAAAGGAATCTGGAGAATATTGCTCAGATAAAATTCGCTTATATACGGTTGATTATTTATCTGATTCAAGAA
428	GG_contig20496_650	-	-	[A/T]	CTTGCAGGGAAGCCATTGTTCATGCAGAGGAATATGTTCCTGACCTCGATTTATGGAGACCCATTGCAAATATGCCTAGAAAGAGATATGGCTGCTTGGG[A/T]GCTGCTGTGGATGGGATTTTTTATGTAATCGGAGGGCTTAAGTTTGGTAAAAAGAATGGTTTCTCATTACAGCCTTATGCTTATGTGGGCTCTATGGATT
429	GG_contig17132_249	-	-	[T/G]	CATGTCACAGAAGGTTGCATGTGTAAAAATGGCTATAGTTAAATAAGCCAATTATATGAGACCCCAATCAGCCGAAATGAGCAAGCCCTGATACAGAGAA[T/G]CCCTTTCATCTCCGATGGTATGAGCTACGTGATACGAAGAATTCAAAATCTGGATGTTCAACACAACGTGACCTCAACCACTTCTCTGCTGACTGAAGCA
430	GG_contig21148_187	-	-	[A/T]	AAACGGTGAAATCAATTTCCGTCGACAATGTTCGCCTTACTTGGCACACTGGAGGTCAGGAAAGTTGCGCTAACAGTGCGTCTGCGATTGTGGTTGTCCC[A/T]CGGTGATATTGCAGAGCATCAGGGAAGACCCTCCCTCTCTGCCTCTGCTCAACATTCTCTTCAGTGAATGGAGCGCAGTCTGCGATCCACTGTGCACGCA
431	GG_contig17590_652	-	-	[A/G]	CATGAATTTTGTCACTGTTGGTAAATATAATTTTCCTCTGAGGCATGCTTAATAACAAGTTCTTCAGCACAAGATCTGGTTTAAGAATCTCATATGGCAC[A/G]CTTTCGTTAAGAAAACTGTGGTAATCGTGATGGTCAACTTCGTAGCCAGTTGCCCTGAGTCCAGCCATGACTGTCCCATAAGTCTCATACAGCTCTCTCA
432	GG_contig14048_827	-	-	[T/C]	GAATCGTTCTGACGACCTGGGATATGGCGCTTTCCTTGCCGGCCACGAGCTCCACGGCCCTCCTGCCCTGCGGAACTGCAAAATGTGCCCCGTCAAGGTA[T/C]TTGACAGCTTTCAGAGATTCGATGATCCATCCCGGCAGAGGAGAAATGGCATCTTCAACGTTGGGAGGGAGAAGCACGCCCGAGTTGGAGCTTGGGAACA
433	GG_contig22030_284	-	-	[A/T]	TACACTGGAGATGCCAGGGAAGTCATATGCAATGCGCCCAAACTTATAATCCTGACATGTTGGTGATAGGTAGTCATGGATACGGAGCTCTTAAGAGGGT[A/T]GTTCTTGGCAGTGTGAGTGACTATTGTGTCCACTATGTACAGTGCCCTGTTGTTGTGGTGAAGCCCCGGATGATCAAGACACAGTGATTTTCATTAGCGT
434	GG_contig10759_144	-	-	[T/C]	TTCCTTGACCGAATTCGTGTTTCTATAAAATTGGAAGTTCTTTCTTCCACCAAAATGCAGAGCATTGCCGGCCTCTCATCTTCTGTTCACTGCAGGAGGT[T/C]GTTGGAATCTCGGAACATATCGCGGCCATCCTCTCCTATCAGTCCGTCAGTGGAAAGTCCAGAGAGCTCGCCAGAGATGACCAATGTGGCGAAAGCAAGT
435	GG_contig03019_413	-	-	[C/G]	ACTGCTTATTCATCTCTCTGCGTGGGCCTGCTTGTGTGGTGTCAAAAATGTTAATAATTTTCTGTTGAGAGCAAAAGGCTGCTATGGTTTTATGATGCGA[C/G]ACACATTCAAAGGCTGCTTGGCTGCCTTGATTCTGCGCTTTAATTGCCTTACCCGAAACACTTTTAAGGAGGACGTTTCTTGTGTAGAAACAAAGCACCA
436	GG_contig08738_107	-	-	[A/C]	AAATTATCCAACATGGTATTTGGGTGAAGTGTGAAGTCTGCATTTATTCATGCAGGATTCTAGATCCCTCTACACCGCTAGTAGTTTCTAGAATTACATG[A/C]AGGATTCTAGATCTTTCTACACCGCCATTCCATTTGTTTCTAGATCATTCCAGATCTCTAGATCTTTTCTCTGCCTCTATAAATTTGTAATTTCTTGGCC
437	GG_contig21569_317	-	-	[A/T]	AGCAATAGCAGCAGGAGCAGGTGCTTCAGAAGGTTGTGGTTGTCCAACTGTAACAGTAGCAGGAGGAGGAAGATGAATGATATCTACCAATCGGGTGGTT[A/T]CAAACATCTCTCTGCAATAGCAGCAGCGACATCCTTGGCATTTCTCCTCACCTCCACCCCCGTTCAGGCTGGAGTGCTATCAGGAAGCTCAGGATTGGAA
438	GG_contig13177_1481	-	-	[A/G]	GGATCAAGGTACAGAGGAATCGTGGTGTAACTTGTTATACAGTTTGGAAGAGCAGGGATCTCTCATGCTGTGTGAATACTGGCGTGTGCCAGATGAATCA[A/G]GATAGCATGATCACGCAGGTTATCTGGTTGAGGTATTCCTCCATAGGGTTCTTATGGAGGATGTAGTGCCTTGATTTTGTTTTGGGTCACTTTGCGGAAC
439	GG_contig03718_247	-	-	[T/C]	ATATGGTGCCATCCTCTAACTTCCCCGTGTATTTCACTTTGACCACTGCCCCATCATTAGGTCGTTCATAACCTTCTCCTTGCTTCAGGATTTTCTTCAG[T/C]ACTTTCTTATCATCAGTAACTTCATCGACAACCTTCCAAGACACAAGCTCAAGATCCACCAACAATGTTGCATTTGGTGGCACGGCTACATCATTTCCAA
440	GG_contig17480_227	-	-	[A/G]	TAGCAGTATAAACAATTCTTCGCTAAAGCCGAGCTATCATCCCCTTATAGTTCCTGCGCCACTTCTGCGTTTCCTCTTCGAATATCGAGGCCATCTTTCT[A/G]TGATGATGACTCAGACGCTCAGAAAACGCGACCGAGAGCCGGAAGCTCTGCCGGTCTCCACTGACGTGCAGGAGGCAAAACGCTTCCACGGCGAAGAAAC
441	GG_contig18943_731	-	-	[T/C]	ACCTGTAAGAGCTTTCCGGTTCCAGTCACAGTCACAGTGCTTGCTATTGTTATTTCAATGTAGGTTTCATTTTCAATTTTTATTTGCGGATAACCACTCT[T/C]GTCACTTCCTATCTTCAAACTTTTTGGCCACTGCTTGCAAACTTCTTCTTCTAAAAGTTTGTTGTTATTATTGCAATAAAGAGTTATTATTAGAATTTCA
442	GG_contig14870_828	-	-	[A/G]	GGATTTTGACTGTGCTCGCTGCAGGAATCATATTCAATGCAATGGCATTTCCATTACAGTTATGGTGTTTGCAGAAACGAGGGCCAGTATTCGTTACAGT[A/G]TTCAGCCCAGTGTCTACCGTGTGCTCAGCAATTTTATCATCTATAGTTCTGGGAGACACGCTGCGTCTGGGAAGTTTGATGGGCGTGATTCTTATATTCA
443	GG_contig09133_356	-	-	[T/C]	AAGATGTCAAGAGTGCCTTTCGGCGCCTTGCTTTGCAGTATCATCCCGATGTTTGCAAAGGAAATGACTGTGGGGTTGAGTTTCAGAAGATAAATCAGGC[T/C]TATGAGACTATAATGTCCAATTTGGCACAAGCAAAACAGCAAAATTATTCCGACGATTACTATATGGATGGCCTGATGGGAATCAATAACGATCCTTACG
444	GG_contig19644_472	-	-	[C/G]	CCGATTTGTCGTGCTTGTCAGCCTCGGCTCTCTTCCTCAGCTCCTCCATGATGGCGTTCTCCGGGTTGATCTCCATCGTTTTCTTGCTGGACATGTAGGA[C/G]GACATGGAGCTTTCGCGGAGGGCCTGAGCCTTCATTATTCTCTCCATGTTCGCCGTCCATCCGTACTCGCCAGTCACCATACAGCACGGAGAGTCCACAA
445	GG_contig06512_106	-	-	[A/G]	AATACTGTGTATAAAATTGCTGGAGATGAAACTGCCTGCTAATATTTGTACATGACCGTGAACACCATTGCAGGATTTCTGAAGAAAACTGAGGTTGCAC[A/G]CCTCAGTTCAGTTGATGGTTTCATGAACTGCAAGAGAATATGGATATGTTTCATCCCTTAGCTTTCCTAGGTAAAAAGTCCAAACATTGTATTCATCATT
446	GG_contig13241_1208	-	-	[C/G]	TATGTGAGTCTGATCTGCCTCATCTAGTTTATTTACAAGCTGTGGTGAAAGAAACGCTTAGACTACACCCAGCGGGGCCTATTTTGTTTCGCCGCTTATC[C/G]CCTGAGTCCTGCAATGTGTTGGGCTACGAATTCCCAAAAAACACTCGTGTTCTTGTTAATGCTTGGGCGATTGGGAGGGATCCAAATTCATGGGAGGATG
447	GG_contig14546_634	-	-	[A/G]	ACCAAGCATAATCTGCTTTTACCGGGCTTGGGATGTCTATGGATCATTCTCTAATTTTTCTCCACATCCTATTAGCATGCCTGATTCAAATGGAGATTAC[A/G]TCATTTGGAAAAGTGTTGAGCACTACTATCAGGCACAGAAATTTGAAGGTGTACACGATTCTATAGCACAAGAATGCATTAAAAGAATTAGATCTGCAGA
448	GG_contig06596_465	-	-	[A/G]	AGAGGGAGTGCCCCGGGGTCGTTTCCTGCGCAGATATACTCGTTCTCTCTGCCAGAGATGGCGTTGTATCGTTGGGAGGGCCATACATTCCCCTGAAGAC[A/G]GGAAGAAGAGATGGACGGAAGAGCAGAGCAGATGTGGTGGAGAATTACCTGCCCGATCACAATGAGAGCATCTCCACTGTTCTGTCTCGCTTCAAAGCCA
449	GG_BPCL02L06_145	-	-	[T/C]	TGGCTGCTAGTTGTCAACTAACACCTTCTCAGATCCATTTTCAGCTTCTGCAAAGACAGGTAGACGAGATCGAGCAGCTCCAATGGTTTCCATCTGCTAT[T/C]GCAGATCCAAAACCAGAATTGGCACAACGGAGCAGTACAATGGACCACCTCGGCCGGAGGCCTTGGCCAATGAAACATCCTGCTAAGCGGGGCCTGAAAC
450	GG_contig14471_1318	-	-	[A/G]	GTAATAGCATTTGACTAGAACAGGCCAAAGTAGACTGGCAATTCGCCTGCTGTTGTTTAAATTTATCCAATTTCCTGCTCAAATCCATCTGTGGAACACG[A/G]TTTACCCCAAATCAGTTCGCAGTGACGACAGATTTATTTAATTTAACCGCATATGCAGTCGTCTGAAATTAAAATTTTACAATTAAGCTCGGCGTCTGCT
451	GG_contig11782_2560	-	-	[A/G]	CAATAACTTCAAGCTGTCTACTTGACAATGAAAGGTTCACACTGCATTTGTTCTTTGCAATACATTCTCATCCAAATCTGGAGAGCCAATTACCACAACC[A/G]CTGGTCGTAAGTGTCCATCATCCTCCATTTGCATGGTAACCATATCAGTCAACTTATTAGGTTTTTGGTTCACAGTATGCTTGATAGGAAGGGAATACTT
452	GG_contig22163_282	-	-	[A/G]	TTTATCTGTTGACAGACAGAGCCTGTGCTCTGTCCTTGATGCCCAGAGGAGAGGGAATTGCTGGCCTAGAATTAGTACCAACAAAGGCATCCTTCATCTG[A/G]GAAGTGAGATGCCAAATCGCCATGCGATCTCTGGGTGTTATTTTCCCTTCCCCAATCATATTGTTGCCCACATGCTGCTCCTCTTCCCTGATTTTGATGA
453	GG_contig22743_397	-	-	[A/C]	TGATGACAATTCCAATAGTGTGGCTTCAGATGCACCATCATCTGTTGCCCAGGACCGAACAATTATTGTAGGCCACCAGCTTCCATTACGAGCTCATAGG[A/C]GACCTGATACTAAAGCGTGGGTTTTCAGCTGGGATGAGGATTCCCTGCTTTTGCAGCTTAAAGATGGGCTTGCGGAGGATATGGAGGTAGTTTACATTGG
454	GG_contig22122_188	-	-	[A/T]	AGGAGAAAGTGGTTATAGATTTTTGTTGTTCGCTGTTAGTGGTAAAATTTGATTGAAATACGATCTCTGCCCGACTCAATTGTTCTCCAAGATTTTCTTA[A/T]TGTATGAAGGACAGGATACCTGTGTTCTTCTTCCAGCGGAAAGACAACCAAGCCCTTTTGAGGAAAAGCACGTAAGAGCCTGGACAGGGAGGGTTGTTGA
455	GG_contig04217_366	-	-	[T/C]	GTCATGATAATGACTGTGTTTGAGAAGCTAACTGTCCGACCTTGTCCATCCGTAAGTCTACCATCATCAAGCATTTGAAGCAAAGTGTTGAAGACTGAAG[T/C]GTGTGCTTTCTCAACTTCATCAAAAAGAACAACACTATAGGGTCTTCTCCTTACTGCTTCTGTCAGTTGCCCCCCTTCTTCATAACCAACATAACCAGGA
456	GG_contig13613_1204	-	-	[A/T]	AAGGGAATAGATACCTGGCTCCCGTGGATCGTTTCGCCAAAGAGATAACGAAGCGAGTGGATACCCCCCATGGAAGATGGAAGAACTGGAACTGGAGATC[A/T]CAAGGGGATTTATTTCTCAACGGTGCGTTTTTCATCAATTCTGGCGCTGGGGCGGCTTCCAGCTATGCAAAGGCCTCGAGTCTGGGAGCCAGGCCGGCGT
457	GG_contig07311_794	-	-	[A/C]	GCCCAACCCATTATCACAGAAACTGATGGCCGAGTCGTAATCAGATTCCCCAGAGGTCAGCCAGCTTAGCAGCGTGGTGGGAGTAGTAGAAGCATTCAGT[A/C]TCCTGTAAAAATACAGTTTATCCTTCTTATCAGATAGATCCACAGCTTTCTGCTCATAAACCCTGTACATATGAAAAATATAAACCGTTTTCTGATATCT
458	GG_contig04540_858	-	-	[T/C]	GGTCGTAAAAAAATTCTATTTTCCCGATATCTAGCAACGCGTCTGCCGTGCCCATTAGTGCAAATTGTGGAATCAACGTGTATATGCTGCGGGGCACAAT[T/C]GCCTTGCTGTTATTTTGAAGCCCGTGATCTCTAATCACATCCAATCGTTTAATTTCTGTGCCAATTGCTATGACCATCACAAGAATCTGGATCACCATGC
459	GG_contig17972_232	-	-	[C/G]	CACAAACCCCTTGGGCTAGCATTCCACGCTCAGTTGGTCTCATATCCCAGGCACTGAAAGGGAATTTGGGAGAGGTTGTATCCGTACTCCAAATGACATC[C/G]CTGGTTTCACATGTTTCTGTAAGATCTGCCCTAACACACCTCACCTCCTCAACAGAGGGTTTGCCTTGTGTATTGGTAAAAACAAAGCCCAAGGCCCTGT
460	GG_contig07771_1267	-	-	[A/G]	GTGGCACAAAAGCCATCCATGCCTTGATATTCATTCTTCCAAGCAAGGAACCAGCCAATAGGATCAGAGTTATGGCCGCGAAAACGAACTGGAAAAACAC[A/G]AGGGTAGCCATGGGAAAAAGGGGCTCAATAGCTGGTGTCTCCACATTTCCATTCTTATAATTGTGGACTGTTTCAGGGACTATTGCTTGTTTGATGAGGA
461	GG_contig10253_328	-	-	[T/G]	TCATCGACATGAAAAGAATTAAAAGAAATTTTCTCTGCTGTTTTAATTTTCAGTTGCAGATATGCCATCTCGTCATGGATTTTGTGATTGATGGTATCAG[T/G]TTATAGATAGTTTGTGTGCTAGGGTGGGTATATGTTTTCACAGTGGCATTCTCCTCTGTAGATTGTTGTATGAATTTGCTATTGCATATGTTACGGATTG
462	GG_contig13729_644	-	-	[T/C]	GACTGGAATTAAATAATGACAGTTGCTTCTCCTGCGAGATATTTTCCAACCTGAAGCTGCTCTGTATTTCTTCTTTCTCCGAAATGGGTTCTGAGTATGG[T/C]TTGGAGCAGCTGGAATCAGTATGCAATCTTGAAATTAAGTCTGCCGAATTGCAATTTGTCCAATGGTGGTTGATGGAGGAGGAAATTGGGTTGAATGCTG
463	GG_contig23533_255	-	-	[C/G]	TAGTACAATCATAGCAGAATTCAGAACATTCATATCATCTGGTTGTTCTGTCTATCCATTAATTTTGCACTAAGCTAGCTTATGCGTTACTACACATCAA[C/G]AACATTATCTCCAGCCTCTTCTCTTCCAGAAGTCTTCACTTTAAATAGCATACATCGGACATTAATAGTCGAATGTAATTCCGAAGTTGCATCATAGAAA
464	GG_contig16724_530	-	-	[T/C]	TGCCGATCGAAGCCATGGCCAATGCGCCGCAAAGAACGAGAGCCAGAAGCCGACTGAAAGGTCTTTCGTCAGTCAAATGCAAGGGAAAAGACGGAGAAGA[T/C]GCAGCCATTAGCAATCATATGGATTCAAGCAGCAAATCTGATCACTGGGATTTTCTAATAAACACGTTTAGGAATATAGACAGCGGTAAACTTCACGAAA
465	GG_contig20962_404	-	-	[A/C]	ATCCACCCAGCAGAACAAACCGGCGTTGCCATTCAGACAATTGATGCCAGCCACACGAAGTCCAGAAACGAACATTTCGTGTCTCTTTTGCAGCCTCTTA[A/C]TATTCTCTGCTAAATATTCTCTTACAAATTCCTTGTCGGGTAGCATTGAAGCAATCAGATGCTGTGTCTGGGAGGAAACCAGGGAAAAACTGGACATTCT
466	GG_contig17061_129	-	-	[C/G]	CCATAATATTTCTGAGACGTTTGTACTTGCAAACGAAAATTACATACATCTTAGAAAACGTGCTGAAAAAGCTTGGTAACTTCGAAAACTGGGTAACCTT[C/G]AACTTAAAGTCAATCTACGCTCATATTTCTATACACCTATAACACAAATATAGATGCTTCATTGCTGTTATCATATACTGTAGAACTATCGCTTTGACAA
467	GG_contig04506_733	-	-	[A/G]	GCTCAGGAATTACCCCGCTGAAATTATTGTGCTGTATGAACAACTCTTTCAGGTTTTTGAGTTTAAATAACCATTCTGGAACACCACCATTCAAGCTGTT[A/G]TTTTGTAAATGCAACACCTCCAAAGTGGTTAAAATGGAGAAGTTTGGCAACGGTCCTATCAAATAGTTATTCTCAAGTGAAAGCTCTTTAAGATATTTGA
468	GG_contig08764_294	-	-	[A/G]	TGACAGCAAGACAGTGAAGTACACAACACAACAATTAATGGACGAGTGCAAAACATTCTTCTTGGCAGGAAGGGAGACTACAAGCGTTTTGCTGTCATGG[A/G]CAATACTCCTGTTGGCTCTCCACCCTGATTGGCAAGATAAAGCCCGTGAGGAAGCGATCTCAGTCAGTCAAAATCATGATATTCTGTCCATGGATTTTGT
469	GG_contig15847_618	-	-	[A/G]	TGAATCTCTCTGGCTTGAAAACTTCGGCGTCCTCCCATGACTTAGGGTTCCTCCCAATCGCCCAAACATTCACGAGAACGAGAGTATTCTGCGGGATTTC[A/G]TACCCCAATACATTGCAGGACGCGGTACCAAATAAATGGCGCACCAATAAAGGCCCGGATGGATGGAGTCGAAGAGTTTCTTTCACCGCAGCTTGTAAAT
470	GG_contig06902_416	-	-	[T/C]	TCAAGAGACCAGATGAAGACGGCGGTTCTACAAATGATAAAGAACACAGTTCTGTAACTGATAAAGAACACAGCTTCGCCGATGATGGAGGCTTAAATAA[T/C]GAGGATTCTGACGGGAAAGGAATTATGGCAAATGGATGCTCCGAAGAATCTAGAAAGGACCACGAGGAGAGCTCTGCAATGGACAAAGAGGCTCCCGATA
471	GG_contig22145_273	-	-	[A/G]	TGCACAAGGAAATGAGATGAGCGGTCAGAGTCGTAGGCTGCTAGCTGTGTGTGCGACCATTTGCTATGACGTCTCATATACGACTTGCACATCGTCTGGA[A/G]ACCAACAACTGCAATCCTACTGCAGTTGCTGTGTTCTCAAAAATGCGATGCCAAACGCAGGCACCTGTACTCTGCATCTCAAAGATGGCACCGAGATGGT
472	GG_contig16598_648	-	-	[T/C]	ATCCAATAACATCGTCGCTCAGCTCAATCCCCATTAACGAAGTATCATCCTCTGAGTCATCAAAATCGCTCATCAACGAGTCTTCTAGAAGTTGCTTCCA[T/C]GATTTCATGTTGATGACTTCGTCAGAGGAAACCGGTGCAGGCACTCCTGCTGAAACACTAGTACCCCCGATTTTAGCAGGAGCTAATCTCATTCCAGAGT
473	GG_contig17240_482	-	-	[A/G]	CGGAACAAGCCAAGGTGCCGATGACGGCCCCGGTGTTCACAGAAATCTTTCCGTCAAGAGGCCCCTTCTGCGAGTCTTCCTTCGTCGTCAGTTTCTACGT[A/G]CCGGAAAAATTCCAGGAAAAGCCACCGGAAGCAGCAAAAGGCTTGGCATTGCAGGTCAGGAAATGGGATGCTGTGTATGCTGCGGTGAGAAGGTTCGGAG
474	GG_contig18848_373	-	-	[T/C]	CGCCACCGCCTCCTGCAACTACAACCCCCGTAACCCCGCCATCGTCTCCCGTGGTCTCGCAGACCATTATGATGGCCTGCAACGGATCCTTATACAGAAA[T/C]GTCTGTATCTCGTCCCTGTCATCTTATCCGGGCGCCGCCAACGCAAATCTGAGTCAGCTCGCCGGGATCGCGGTGGTGCTCAGCTTGAACGAAGCAGAAC
475	GG_contig17255_420	-	-	[A/G]	GGAGGCGCCGGGGAGTATTGGCCGAGGTGGATGTTCTTGGCAATGTCCGCCACAGGAACATCGTGAGGCTTCTTGGGTGCTGTTCCAACAATGAGACCAC[A/G]CTTCTGCTGTACGAACACATGCCAAACGGGAGCCTGGCGGATCTGCTCCACGGCAACAAGGAGGCCAATGTGCTGGCCGACTGGATGACCAGATACAAGA
476	GG_contig05193_1070	-	-	[A/G]	CCATAAGGGATTCGCTGTATTTCTCCACAACCTCCCTCCAGCCATCGGGCTTGACAGGCCACCTCGTGTAATCACGCTGGTGAAGGGGATAAGAGAAGTA[A/G]GTGCAGATTTCTCTCCAGTCGAGAACGGCTTCGCCCTGCAGATGGCTGCTCACCACAAATCCTCCACGCTTTCCACCTCTCATGTCGTATTTGAGCTTCT
477	GG_contig16543_706	-	-	[A/C]	TTGCATTCGTGGACGCAGACAAAGTGAACTACGTGAACTATCATCCACGGCTGATGAAGTTAGTGCGCGTGGGGGGCGTCATAATTTACGACGACACCCT[A/C]TGGTTTGGTCTGGTGGGAGGAAAGGATCCCCACAACCTGCTGAAGAATGATTACATGAGGACTTCTCTGGAGGGTATCAAGGCCATCAACTCCATGGTAG
478	GG_contig21332_148	-	-	[A/T]	TTACTTAGAAAGGAATACTGAAGTGAAAAAACCAGGATATTACAAATGCAAAAACAATGGCTCAGGACAGAATACTGAAGTGAAAAGGCCAGGAAATTAC[A/T]ATGCAAAAGCAATAGCTCATGACGGAATACTGAAGTGAAAAAGCCAGGATATTACAAATGCAAAGACAATGCATGCAAGCAAGAAATTGAGAAGCCGATG
479	GG_contig06556_310	-	-	[A/C]	ATAGCAATAAAAGGTGAGTTGGAGAGCCCTCTTGAGGCCTATGCGGCTGTACAGCAATAAAAGCAGATGGATGTATCTCAAAAAATATAAAGGCATTTGC[A/C]TCATCCATAGAAACTAAGCCATCCTTTCCGATTTCTGAGTTTAACGACCAGAGCAGCCAGTGTGCTTCAGTTGTTCTGATTATTCTGATGCTTTTGATTT
480	GG_contig04767_206	-	-	[A/G]	TTCACAGATTTTTGAGTTTTGTGCAGTTAAATATTCATTTCTGTATTCATCCCCAACTGATCTTGTCAAATTCTTGCCCAATTGGGATTCGGAACTTTGG[A/G]GAAGCTGGGTGAGAAAATGTGTAGGACTGGTGGGCTCGCTCAAATAAAAGTCATCGCTCAGATTGCTGCATAAACTCTTCCGACCTGGGCTGGACGGAGC
481	GG_contig13253_717	-	-	[T/C]	ATGGGGTTCGCTTCGGAAAGGTTAGACGGCACCTGGCGAGGGCGGACGAGAATGGAGCAGTTGTGGAAGATGGCCGCTGCGTTTCCAAATATGAAGTCGA[T/C]GTTGCCTTCGATCCTGCAATTCCGATAAAACTGGCGGAGGGCGTGCGCGTATAGGGTGTCCTGGTGTCCGAGAAAGGCGCACCTCTCGAATGCTGAGAGA
482	GG_contig09118_451	-	-	[A/G]	ATGGCAAGTATGTTGGTGCTGGTAATAGTGAACTTAAGGAAAGATTTGCAGGTTTTCATCCTATTCAAGTTCATGCTTTGTGGAGCTACGAAGGCCATTT[A/G]GGGAAGGCTATCCTTGAGTTCAGCAAGGACTGGAAAGGGTATAATGATGCTATTTCATTTGAAAGGTCATTTGTAGAGAATCATCATAGCAGGAAGGAAT
483	GG_contig09623_368	-	-	[T/C]	AGTGGTTTTCCGACTCAAACTTTGTGAAAAGCTTGGGCAAGAAGGGATGGTCCAGCTTCTGCAAAATCTCCTTCTCCATCCGCGCCCTCTTATGGCTCCT[T/C]TTCTTCTGCATAACCTCCTTGTTCATTACCTTCATGGCCACGGGATTCCCGCTGGTCACATGCTTTGCCAGATACACGGTCCCCATGTCGCCATGACCCA
484	GG_contig14695_632	-	-	[A/G]	TGTCCTGTGATTAGTCATAGGGTTGAAAAATGGGACAAGTTCTGGAAGCTCCATTGGAGCACTACTGGCATTTGAAATGTTCAAATTCTGCTCAAAAATG[A/G]GGTTTGAGTTGTAGCTCATGGAAGTAATGGCAGAAGTTCTTGAATCATGGTTAGAGATTGTTCTGCAATTCGGAGAGGGGGCAGATCTGGTTGAATCTTG
485	GG_contig22107_514	-	-	[A/G]	CTTGATTTTCCTGTCAATGGGAGTACAATTATCTCATTGTAGCTCTTCTTCAAATTACGTATAATTTATACCTATGCATTTCTGAGAAATATCTAAGGGC[A/G]TGCTATCTGATTTGTGTGTACATCCCATCAATATTAATACAAAATTAAAGCATCAAAGAGATCTGAGACGCCTCTCGAACACCTAGCACTGCTGCCGAAA
486	GG_contig12177_301	-	-	[A/G]	ATAGCTAATGACCTGAATACATAATTTACGCTGGAAAAACTTTCGACGGGACTGCAGGACTGGTCGTTATGGTAAGAAAAAAGAAGAGTAATCCGATCAA[A/G]GTTGGAAATACGATGTTTCAAACCTTTGTAATCCGGTCCATGATAGCCTCAACAGTGTTCTTGGACTCTGTGAGCATACCGATGCTGTTGGTCAAGCTAC
487	GG_contig21795_430	-	-	[T/C]	TGTTAATGCGGGGTCTGCACAGGCTTGAAATCAAGAAGCTGCTTGAAGTTCTCCCATGCCTTCACCCATATTTCGGCTGCATACACCCCGGTTTTGCCGC[T/C]ATCCTTGGCTTCTATTGTAAGGTAGTACCGCACGCCTGCCACTACTTGCTCCTCCGCTTTTACCACTTTACAGAACGAAAGACTCACATTCTGTTGCTTG
488	GG_contig16950_985	-	-	[T/C]	TTCCTATTGGTGCTGTTGTCACAACTCCAGAAATTGCACAAGTTTTAACACAACGATCACACTGTGTTACTTTTGGTGGAAATCCAGTCAGTACTGCTGG[T/C]GCCAATGCTGTGCTAAAAGTTTTAGACAAAGAAAAACGACAAGAACATAGCGCTGTTGTGGGTGCTCATCTAATCAACCGTTTAAGAGAACTTCAAGACA
489	GG_contig18078_130	-	-	[T/C]	TCGGGTTAATAATGAAGAGCAGACGATTAGCTCTGCTGAACCGTTCGAAGAACCCACCACCTAATTTGGTGGTCGTAGCAAACTCTCAGAATCTTAGTCT[T/C]GCTGCCCCATTTTCTGCCCTGAGATTGGTCGATAACAGCAATAGCGCTCCCGATAACAACACCGATCTCTACGGCGGCTTCAACGGTAGTTTAGCCGCAT
490	GG_contig11932_288	-	-	[T/C]	CGCCAGTATCGGAAGTGCCCGGGTATAACAGCGTGTAGGGAACCTCTGCGGGGCCGCGCCGGTTTTTCAACCTTTGATCTGTGTTCCTAATCTTGATATT[T/C]TGCTCTATCTCAAGTAGCTTGGAGCGAAAGCGTTGGAATGCTGTTTCAACGCGAGAGTCATCTGTCCAATCGGAGGCGGAGCCCTGCCCCAGGTATACCT
491	GG_contig12378_373	-	-	[T/C]	TGATGAATTTGACAAGCTTGCCATGGGCAATGTTCAGGCAAAAAGCAACCGATTATGGGGGTTTCTCATTGCAGGGTACTGGGTATCGTTTGTGACATAT[T/C]ATGTTCTTTGGAAAACCTACAAGCATGTTCTTCATCTTAGAGTAAGGGAGCAAACTTCACTGGAGTCTAAACCAGAACAATTTGCTGTCCTCGTTCGAGA
492	GG_contig21131_373	-	-	[A/G]	CTGAAATATTCCAATGGAAGGGCGAGGTTCCAAAAGGTCTTCCAGGCTGGAGTTCTGCAGAGAAGGAGCATCTTGGTGAAGAGTTATCAGATGTTCTACT[A/G]TATTTGGTGAGACTTGCAGACATCTGTGGGGTGGACCTTGGTGAAGCAGCACTGAGAAAAGTTAAGAAAAATGGTCTCAAATATCCTGTTGAGCGGTGCA
493	GG_contig05258_215	-	-	[A/G]	CCTTGGCTTATTGCTCTGATCCATGCACCCTGGTATAACACAAATACCGCTCATCAGGGTGAGGGCGATGACATGAAGGAAGCCATGGAACAAGTGCTTC[A/G]TGATGCAAAAGTGGACATTGTTTTTGCTGGCCATGTTCATGCTTATGAACGCTTTACGCGGGTATTTAAGAACCAAGCCAATCCGTGTGGATCTGTGCAT
494	GG_BPCS16L15_585	-	-	[C/G]	GACAGTGTGTTGACTTCTATAAGAAGCGGTGGAGCAGCAGGAGGAAGCTTGCTGTGGCAGTTGTTTCCGGAGGGCACGGAGTACATGAACGACGGCTATG[C/G]GATCGTGTTATCCAAAAGCCCTTCCACTGCTAAACTAATTTCTCTGCAGTCCAGCAGAATGTTGACTTTCAATAGCTTGTGTAATTGGAAATGTAATTGG
495	GG_contig14600_791	-	-	[C/G]	TGGCTGCTGCCTGCATCTGTTTGTCATCTTTGCTGATGACGAAGTAATCTGCCCCTAAAACTTCTCTCGCTTCCTTTTCCTTGCTAGGCGATGTACTTAT[C/G]ACAGTCACTTGCAATCCAAAAGCTTTGCCAAATTTGACAGCCATGTGTCCCAAACCACCAAGCCCCACCACGCCCAGGCTCTTCCCAGGCTCTGTCATTT
496	GG_contig22184_248	-	-	[A/C]	CCGGGAATTCCGGGAGCGGGAATTTGAGCCGTTCGCAAGTTGGACATTTTTCAGCCGACCCCAAATCTCTCCACTTCACGCAGGAGAGTATAAAGGGTTC[A/C]TTTAGTAAAGGGCCCATGAGTGGCGTCAAATTGCACGACGCTGTAGCGGAACTGAAGGCGGGATCGTCACGTCCCGCTAGTAGCGGGCTTCAAGTCCACA
497	GG_contig15913_988	-	-	[T/C]	TACAATAGATGGGGTTGTCCTAGCCCCTTCTGAGTTTTCAATTACTTTGGGTTCTTCCCTTCCATGATTGCCACACATGAGTTGGTGGTACCCAAATCAA[T/C]ACCAATTATATCAGTCCCAGCAGGCCTTGAGCTGAAAGCTCTTGCTGTATTTGCCCATCTCTGTATGAGAGGTGACCCAGGGCTTGACACGTAAGTGCTC
498	GG_contig10934_151	-	-	[A/C]	AGAATCATGGCAGTAAAGGTCATCCTGTGCCAGAAAATAAAGCAACGCGGATGATAAAACCTGAGAAAGTGAAAGCTGATGAGGAGAACATAATAGAGGG[A/C]AGAGAACTCATTTTCAACGTCGACTATCATGGGGCAACCACTCACCCTCCTTCTCCTCCTGGATCTGGTCACAGAAACTAAAAAGAAGCTGCAGCAATTT
499	GG_contig15649_926	-	-	[A/T]	AAATCTGTGTCCTCGTCATCTGTAAATCCATTGTCCAACAATTAGGTCCTCTTTCCCAGATTCTTTTGATCTTGAATCTAGCTCCTTCCTCAGTCTGTTC[A/T]GGAGCACTAGATATAATTTTTGGCGCTGGACCGGTAGAGGAATTGGAAGGAAACACTGCAAAAAAGCAGATTGGTAAATTCATTGTTCCAGCTTCCCGTG
500	GG_contig05656_123	-	-	[A/G]	AACGAAGTGGGGTGGATTAGGTACAGATGTATGGTGATGGGATTCATTCATGTCATTTCGACCTACGGCTGCTGATGGTTATTTTTGATTTGGGTGCAAT[A/G]TTCTTTTTTCTGTTTCATATAGAGTGGATAAACCCCATATTCGTTGGGCGTCCCTCATTCGTTGGGCATTCCTTATTGTATAATTTCTGAATATGATAAT
501	GG_contig15896_176	-	-	[A/T]	TTCCATGCTACGGAAGAAAAAAAGCAATGGCACGCAACGCTTTGAAATATAAACAACCGTTTGGCAGTGGAATCAATTCCATGATACGGAAAAGGTAAGC[A/T]CAGCGAGAGGAAAAGAGGTATCTACGAGACTGGTGTATTATTGAAAACCCAAACTTTCAAGTGGCGTCGATTTGAGCGCTGGCGTCCCCATCGTTTCTTA
502	GG_contig17745_678	-	-	[A/G]	AGAGAAGGCGATGCAGCTGCTCAAGGCTTTCATATGAAACAAAAGGCTCCTGACCCTTATTGCAGGGATTGCTAACAACGGGCTGTTGTTGATCAGCAAC[A/G]TGTAAATGATATTGTGGAGTGTAAACACGGCTAACTGATGAGTGGTTTAAATGTTTTTCATCACTTTCATAATCTTTCTTGGAACAAGGATAAAATAGGC
503	GG_contig08964_264	-	-	[C/G]	ACCTTCATTTTCGACTTCTCAGAAACGGCAACAGCCGTAAGTTCATCGTCGCCAATATGGGAATCAGATTTCTTCATTTTACTGGAACCTGACGATCTCT[C/G]GGAGCTCAAGCTTCTCAAAAGCTTCTTAGGAGACCAGCAGAAACAAGCCCTCGGAGGAGAAGGCGACAATGAGCACGATCTCCGAGAGCGCACAGACGAT
504	GG_contig07607_1257	-	-	[C/G]	ATGAAACGTTGATGTCATGCTCTGGCAGCAGCACTAGCAGTGAGATGAATGAGGAGGAAAAGGATTTGGCTGGGATCTCGCCAGGTCTGATAAGGATGTC[C/G]ATTGGTTACAGTGGGACTCTTGAGCAGAGATGGAGCCAATTTGAGGATGCCCTCTCCAGGATGTCTCAAGTCCTGCCTTTTTAAACGCTGGGATTGATGC
505	GG_contig22129_417	-	-	[A/G]	TTGATCAGAAGCGCAAGTATGCCATGGGAGCTTTCCTCTGGCCTGATCAGCTCGCTTGATCCCATCAATATACCCATTCCCTTTTCTCTCACTTTCTCAT[A/G]TGTATATACTGCTGGTGTGTTGCCACTGCTGCTACTCTGCGAGTTCTTGTTTATCAGTTTCAATGTCTGCAAACTGTAATCTTGTAGTATCCAGTTACTT
506	GG_contig03714_552	-	-	[A/C]	TCATACTCAATATACTTTGCAGCCTTTTCATATTTCTTGGAAGCCCTAAAATACTTGCCAACCTTAAATAATGCATTCCCTTCTTCTTTCTTCTTCCCAG[A/C]TGCCTCTATCTTCTCCGCGGTGTTCATGTCCCATGACTCTTTCTCCTTTACAAATGAAACCAGCTCCACTTCATAAATCAAGTTGGACTTTGGTGGAACA
507	GG_contig12059_747	-	-	[A/T]	TGGCCCTTCTGGGTACCTCCATGGTGATTGGAGATGGTGTTCTCACTCCTTGCATCTCAGTTCTATCAGCGGTTCAAGGAATACAGACTGTCGACAAATC[A/T]CTCAGCCAGGAGGCGGTGGCTATGATATCTGTGGCGATCTTAATTATACTTTTCTCTGCTCAGAGATTCGGAACCCAAAAAGTTGGTTATGCATTCGCCC
508	GG_contig21743_529	-	-	[C/G]	ACTTCTCCAGGCGCTCCGTGCTGGTCGTGGCCGGGAGCCCCGACACGACGCTCACCTCCCTCACGCTGCCCACGCCCCCATCGCCCGTCATCGTGCAGCT[C/G]CGTATGAAGTGCTTGTATGTCTGCGGCTTGTCGAAGCGGCTCACCACGGACCACACCAAGTCCACCCGGGCGTTCACCCTCTGGACCACGATCGACGAGC
509	GG_contig14086_1004	-	-	[A/G]	GATCAACAAAATCCGCCATGGTCATGAAGAGGAATATGGCAACCAATCTTCGGGGCACCTCCACATCCTCCCCACTTCTGATATGCTTCACTCTCACACC[A/G]TCAGCTGGCAATACCTTCTGTATTTTTCTTCTCCATTCGGGCAGGAAAAACTCTTCCAGCTTCTCCTTGAAATGGGTTTTGTGAAGCTCAAGCCAGTTGC
510	GG_contig20217_372	-	-	[T/C]	ATTTTGGGGACGTACGGGATGCTCCTTCGATGCCTCTGGTAAAGGAAGCTGCAGCACTGGTGACTGCGGCGGCGTGCTCAGCTGTACACTCTCGGGACAG[T/C]CTCCTACAACGCTGGTTGAATATACTCTGAATGGGGGCAACAATCAAGATTACTATGACATCTCCGTAATTGATGGTTTCAATGTCCCTCTCTCCCTAAC
511	GG_contig08377_682	-	-	[C/G]	CCAATATTTTATTCATTGTGTGAATGGGGAAGAGATCATCCTGCTACCTGGGGAGCCAAAGTTGGAAATAGCTGGAGGACAACACAAGACATTAACAACA[C/G]TTGGATCAGCATAACTTCTCGAGTAGATCTGAATGAAAGATGGGCACATTATGCAGGACCAGGTGGATGGAATGATCCTGACATGTTGGAGGTAGGAAAT
512	GG_contig16162_788	-	-	[T/C]	TGGACAGTAATAAATTGGTAGTGCCTACTGATATACTAGATCGATGGTTCAAGAAATTTCAGGAACGAGCAAAAAGAGACCCGGAATATTTGAAGAGTTT[T/C]GTGATTTAAGAGTGCTGGCAAGCTAATGATATCTTTCACGCAATTTGCTTTGATTTAGAGTCATATTTGTACTAGTCAATTACTGTGAAGCTGAAGGTGA
513	GG_contig15019_927	-	-	[T/C]	GGATGGAGATGTGCTTTCTCTTTATGCCAATCTCATATGGGATGTTCATAAAGATGCACCTCGTGCACAATCTTACTTTGATCAAGCTGTTGAGGCTGCT[T/C]CAGATGATTGCAATGTTCTTGGATCATATGCCCATTTCCTATGGGATGCAGAAGATGATGAAGAGGATCAGGATGTGTCTCAGCAGCAAAATTTGGCTTC
514	GG_contig14703_984	-	-	[A/G]	TCTGCCACCTCAGACATCTTGCCCACAAGTCCAGAATTCTCTTCGTCTTCTTCCAGCTCCCACCAGGCTTCTTGGGCTTCTCATCCTGAGAGCACACCAC[A/G]TCGTTACAGTCAGGGAGAACTGAGGCAGCTGACTCATGAGAAGACGTGGACGAGTCCCAGCTGGTCTTATGCCCATTCAAAATGCTTCGGGGTGAATCAA
515	GG_contig13572_913	-	-	[T/C]	ATTGTGAACGTGATATGGCAAAGGCTGACCTGAGTATGGCAACACAATTAGATCCACTTAGAACGTACCCATACAGATATAGAGCTGCAGTATTAATGGA[T/C]GATCACAGAGAAAATGAAGCAATTGCAGAACTTTCAAAGGCGATAGCATTTAAGCCTGATTTGCAATTGCTGCACTTACGAGCAGCATTCCACGAGTCCT
516	GG_contig18931_691	-	-	[T/C]	CTGATCAGCTTAATTTAAGTGTATCGTTATGATTATCAAGAAAACGAAGCACAGATCATATGAATGTGAAAGACAATTTATTCCCTGCAACTTGCTGTAC[T/C]GTATTTTCCCTTGTTTTGGTATACTTTTGTGGCCATGTATGAAAGCTCTTGTCTGCAAGCATGATTGAATAAATGAACCTACTACTCACAGCCCATAACT
517	GG_contig06049_459	-	-	[A/C]	CAGACTCGGATAAATCACTGGTGTTGGGATACAGTAAGGTGTATGGAACTTGCGCAGGCCCGTGCCTGTTCTTCAGATTGGGATCATTGTTTTTGGCTAT[A/C]ACATTCTTCTCCAGTTGCACTAACCTTGATGAAAATCGATTGAATGCTTCCACTACTCCACTATCATCGACCCAATCTGGCGTGGATCCATGAATTTGCC
518	GG_contig19742_346	-	-	[T/C]	GATGGTCCTTCATGTAACACTGAATGGCAGAAGCCACCTCGCCTTGACCTCTCTCCGCCTGGTAAGTTTTGATATCGTTTATCAAACGACCTGTCAACCC[T/C]ATGAGATATGCAAATTTGGATCGGTAATCAATTTGGGAGAGCATGTGATCTGTAAGAACCTCTCCTATGAAAAGAACACTAATCAGAACGATAGTTGCCA
519	GG_contig17840_147	-	-	[A/T]	TAACATCAAATCTGTTGAATATGTCCCTTTACGTTGTAGCTTGTTTGCACATGCTTCGGAGTTCGTTCATTCACAACTTCTACAGATATTACAAGCAAAC[A/T]TATTGCTTCAGCAACAGCACTGAATTCAATACAGATTCGCTCAACCTCTCGGACTCTTGGCAGTTGACAATGCACCCCTAATGAAGGTGCTGAGCGAAGA
520	GG_contig08891_335	-	-	[C/G]	TGGAACCATTCTCCTTTTATCTCCACTTACAAAGGCTTCGACATTGATGCAAACGAATACGGATTAAATGGAGAATCAAGAGGGGTTATTGAGAATGGAA[C/G]TAAGTGGTGGGATAGGCCCTCTCATTCTTCTCTTACTCCATTACAAAGGCGAATGCTCCGATGGGTACATCGGAACTATATCATCTATGACTACTGCAAG
521	GG_contig12839_758	-	-	[T/G]	AGGACACAGAACTTGAAGCTATCCATTCTATAGAGGCTGTTGAGATGATAAAGGAGCATCTGTCTCTTGTTCTGGGAAATCGCAATGCAGTGTCAGACTC[T/G]AATACTGTTGCTGAAATTAGTAAGTTGCGAGTGGGGCAAGTCTATGCAGCATCCGTCATGTATGGATACTTCTTGAGAAGAGTTGACAAACACTTCCAAC
522	GG_BPCS05G08_142	-	-	[T/C]	TGCGTATCATGAAGGTCTCGGAAGCTATTGGTTTAGGTATTTCACCAATCCATCTCTAGTTTATATCATGAAGGTCTCGGAAGCTATTGGTTTAGCTAGG[T/C]CCATGGAGAAATGTAAAAGCAAGATCTAGGGTTCACGTATGACCCATTCTCTGGAAGCTGCTTTGCATTTCGATTGATTCAAATAGAACGTCGTCTGACA
523	GG_contig04248_853	-	-	[A/G]	ACTTCGTCTCGCCAACGTCGCTTCAGCGCTTTACAGAGAAGCAAAAGAAGACATTAAAATTAAAGGAGGCTTTGTGATTCCAAGAGGGTGGACAGTCATG[A/G]TACTTCTGAACAGCATGCATCTGGACGAAAAGTACCATTCTTCTGCGCTCACATTTGACCCATGGCGTTGGCAACGGCAGCTCGAAAATAATGAGCTCTC
524	GG_contig16500_484	-	-	[T/C]	CTTGCACGGAGCATGTTGCAACCAGTATCAAAGTGCCCAGGGTTATCTTCTGGCCAGTGTGCGCTGCTATCTCGATTTCTCAATGCTACGCCAACTTGCT[T/C]ATGTCAGAGGGATACATTCCAGTAAACGTGAGCGAAGCGAAAAATCCAGAGAAACTCATTACTTGTCTTCCCGGCAATATCCCGCCATTGAAGCTAACCG
525	GG_contig08412_240	-	-	[A/T]	CCTCCCTTGGGAGAAATAGTTTACAGGCTTTCGATTCTGTTGGAGGCTTGTACAAACATCCCTTGAGAGTCCAACAAAGTTACTGGATGCTGATTTTGGC[A/T]GTTTTGCCACTTCTGCAATTGAACCCAAAATCAAATCTTTTTATGATGCAAACTAGATATCAGGTCCATCGTTTGCCTCATCTTCTACTGTCTTATTCTC
526	GG_contig01949_251	-	-	[T/C]	CTGAGAATGCCCAGGCTTATAACAACAATCTCATCAAACATGTTTTATCGAATGCAGGAACACCCAAGAGGCCGGGTACGAACATCGAGACCTATATCTT[T/C]GCTCTTTTCAACGAAGACAAGAAAACTGGGGACGAGATAGAGCATCACTTCGGGCTCTTCAACGCTGATCAAAGTCCTGCCTACTCTGTCAACTTTACTC
527	GG_contig22509_220	-	-	[C/G]	GCGAGATAAATCCAGTCTTGGTCATGGCGGCGCCCGTGGTGTTGATCTTGGTCATAAGGTGGCTCTCCTCCTCTTCCAACACTAACAGGATTTCTACATT[C/G]TTCGGTGGTGGGGATCCCTCTTCCATTCACAGGGCCGGGGGATCTCCTGTTGGCGTGCTCGTTGTGCTTTTGATTGTGCTGCTCATGATCTGGTACCAGT
528	GG_contig05120_426	-	-	[A/G]	ACGATCGTAATCTGCTTGGCCTCGATCCGTATGACCGCCGGTGTCGAAAACTGCGTAGGATCTGCACGCTGCATCTTCTATCTCCTTCCAGAGTGGAGGC[A/G]TCCATGAATATTCGAACAGAGGAGATGTCAAAGTTAGTGCGTGGTCTGTTCGAGAGATGCGCGAAGATGGGAATCAAAGGCCGCGAGGCTTCGGCTGTTG
529	GG_contig11818_879	-	-	[T/C]	ATAACAGGATGATGGTTCAGGAATTTAACTGTGAAATGGCCCGGGAGTTCCAGACCATCCGTCCAGGCACTTGAAGAGGGGCGAAATAATCTTGCCTTCA[T/C]GGATTCCGGTGTAAACCTTTTCAATATATTCGCCCGGAGAAGTTACCCGATCGCCGGAAAGGAGCTGGGTGCCGAGCTGCGATCTCGCGAAGTCGTAGAG
530	GG_contig05910_846	-	-	[T/C]	CTTGTAGTTTACGGTCGAATATTTCTGGCCAACCCAGATTTGCCTAGAAGATTCGAGTTAAATGCCCCTCTCAACAAATACAACAGGAACACTTTTTACA[T/C]ACCTGATCCTGTAGTTGGCTACACAGACTATCCATTCCTGGAGTGAACTGTCCATGAATATAAACTTCAATCACATCCTCCAAAAGAGACCCCACCCTCA
531	GG_contig19043_724	-	-	[A/G]	GTGGAGAAATGTATAAAGATTGTTATGGAAAGCGAAATGGGTGTTGAGCTGAGGGAGAACGCTTCACGGTGGAAGAAATTATCGAGGGAGGCAATGGGAG[A/G]AAGCGGATCTTCCAATAAAAACATTCAAGAATTTGTTGAGGATATTGCTTGCAGAGCATCCTCATTGCCATTATCCGGTTAGTGCTATCATGGATTTCTG
532	GG_contig22242_235	-	-	[T/C]	AGAAGATGCAGATCCACGCCATGCAGTGTGCATCGCAAGCTCTAGACTTGTATGATGTCTCTGATTACACAAACATTGCTCGCCATATTAAAAAGGAATT[T/C]GACAGTTTTTATGGAGCTGGATGGCAGTGCGTTGTGGGGACGAACTTTGGCTGTTTTTTCACTCATGCTGAAGGCACATGCATCTATTTTTGCTTGGAAA
533	GG_contig11879_1198	-	-	[A/C]	CATTGATGTTATCCATACCAGCTATATTATTAGTACCAGACGGGTATTTCATAGATGAAGAAGCCTGTGCAAGATGACTAAGGATTTGATGTGGGGGATT[A/C]TTGTCTTCATTCCTTGTATTGGCACTACAGTCACTGCCTGGGCTAAAAGATCCCTCTTTCTCATTCAATAACATTACTCTGAACGGCTTGATATCCATCT
534	GG_contig14267_1117	-	-	[A/C]	TGAACACATTGAAGTGTTCTGAGGGTCGGAAGAGAAGGCAATGGTCTGTGCATCAATGATCAAATCATGACTAGACAAAGTCTGAATGCAGCTTCTGGTT[A/C]TGTCAAGTGCTCTACTGGATTGGAGAAGCAGGAATATAATAAATGAACCTAGTGGCAGTTTTAAGTTTTGCAGGTTTGGTTTTGTGGTTCTGTTCAAGAC
535	GG_contig08483_422	-	-	[T/G]	GATTCCAAGGCGCAGGATTCCGATTCAAACCGAGATCTGGGCTGTCACTGGCTATCCAGGGCCCTAATTCGTAGAAATTTCCGATCATGTCAGAGCAGCC[T/G]GGACCTCCTTGCAAGTACAGAAGAATCGGAGTATCAGACAGCTGTTTTTTAGGGGAGATGGCCTCGTAGTATGCATAGAACATCCGAGCGCCGCTCTTTC
536	GG_contig01887_726	-	-	[A/G]	TATAAAATGGTTCAATAAAAAAGCATGAAAACTGATAACACCTTGTGCTATGAGCTTCCCTCCGTACCAAAACTCAAATGGCCAATAGCATATTTCAAGA[A/G]ACTTAGAAGTTCCCAGGGCCAATCCTGCGTACCAAGACTGTTTATTGATCTCCCTGCGTGGGCCTGTCTGTGTGGAGTCAAAAATATTAATAATTTTCTC
537	GG_contig12587_1402	-	-	[T/C]	GCATAGCCAGAACTCCACAAGTTCGTACGGAAATCAACAGGATCAACTGCCACTGAATCATCCAGACATATCCCAGCATTCAAATCAAAGTCATGTTTAA[T/C]GGTCTTACTTCCACCAGAAGAGCTTTGCGCTTCGTTATTTATAATCTCCGAAGCCAAAGCTACACCATTTTCTTCACCGTCATCAACGCGGTTTAGATCC
538	GG_contig17510_817	-	-	[T/G]	TTACAGTTGGTCCTAACGAGGTGATGGGTTTGCTAAAAGCCTCCATGACTTCTAACACGGCATTAAATGACGTTTTCAAAGCTCAGCCCAAGTATTCGGC[T/G]GCAATGGAGAGGGACACTACTGGAATCTCGGTGCAGGAGCTTCTGATAAAATTGCTGACTGAAGGCCAGAAGAATCGTAGCAGCAGCAAGGTTATAGATT
539	GG_contig10462_354	-	-	[C/G]	AAGACTTAAAATGTGTGGTTGCACAAATGTCTCAGAGCGAAGAGGGTAGCTTAACATTTGATGAATTTGTTGGGCTCTGTCAGTTTCTTCTGGACGATAC[C/G]AGATCAGAAGATGAATTGGGCAATGGCGATGGGTGTGAGGATTTGATGGAGGCTTTCAAGGTCTATGATATCAATAAGGACGGCTTCATATCCTCCACTG
540	GG_contig15916_444	-	-	[T/C]	AAGAAGAGGACATGAGCGCAGCGGTGGATTTGGCCATGGAGAAGCACGGGCAGCTCGATATCATGTATAACAACGCAGGAACAATCGTTGCAGGTAAAAG[T/C]GTAGCAGAGTATGACATGGAGCAATTCGATCGAGTGATGAAGATAAATGTGAGAGGAGTGATGCTGGGCATTAAATACGCTGCCCGCGTGATGATCCCGC
541	GG_contig07765_274	-	-	[A/T]	AAAGAAACCAGTTCATAATCTGGGTTTGCCGAAATGCTTTTAGGATCTGTGCTTCTCATGACAGAGTTCTTGTCGGAGTCTTGCAATTCCTTTAGCTTTG[A/T]TGCATTTACAAAGGTTTTTGATATATCAAGATGTCCATCCATAAGTTCACGGGCATGCAAATCATCTATAGTTTCTGGGTAGATCTTTTTCCTCAACATT
542	GG_contig21077_189	-	-	[T/C]	TTTGAAAGTTGTTCCTTAATGGTAGACAGACGAACTTCATCCTCTATAGGCCGGTTTGATAATTCATCAGTTACATATACAACACATGCTACTCTCATAT[T/C]ATGGGTCCAAGATTCTGCTGCTACTACATTGCAACCAAAGCTTGTAAGCACAGCAGAAATTTCTGAAAGAAGACCAGGGCGATCTGTCCCAGTCAATTCT
543	GG_contig12840_1149	-	-	[A/G]	CATCCCCAGGAAGAGGCGGGTTTGTAAGAGATGTATTTGTCAATCGAATGACTATGGTGAATATGAAGTGGGCATTTACCATGACAGGTTCGTATGGTTC[A/G]CATCCTGATAACAAATATAATCCAGATGCTCTTCCCGTGGTAGAAAGGATTAGCTATAGCAATATAGTAGCAACAAATGTAAGTGTGGCAGGGAAACTGG
544	GG_contig06376_967	-	-	[A/G]	CCTGATTAACGCCAGTGATGGCCCCGTCGAAGAGCGAGAATGATCCGCCCACCTCCCTGCTTATCTTGGCATTGCTCTGCGAGAATCCTTTCCACCGGTT[A/G]TCATCCATGAGAATATCATAAATATCACTGGCCCTGCAATTGAATCTCTCTGTTAACATAATCGTTTTAAATCCCTCTCTAACAGCAGGCTTTAATGAGG
545	GG_contig13947_682	-	-	[T/C]	TGACCTCTTTAGGTTTGGTGATTCCTTTGGACCCTACAGCCACTAAATGGCCGTCAAGGTGAGGGATACTCTTCTCAAAACCAACAAGAGAATCCCGCAG[T/C]GAAATTGTAACTGTAGTGTGTAGGTCATTGCCGTCCCTTCTGAACCTTTCATGTGGTGCCGTATAAATTTTAAACTTTAGATCACCAGCTTCTCCATCTA
546	GG_contig18525_118	-	-	[A/G]	TCCAAAGTTTGAACCAGTGGATGATTTAGGCCATTAAGAGTACATATATACACTCCAAATAATACCCAAACTTTACATAAGCAAGACCCAGAAATTCATC[A/G]CACGGCTGGCCTGAAGCTTTATCCATCTTCACACCTAAACCTTTTTCGGCAACAAATGGATTGCCTTCTTTAATCGCCGCCGTCAGAGGTCATAAATCTG
547	GG_contig21673_394	-	-	[A/C]	GCTTCCTCTGGAGGACTGATGGCTACCTCTGGCGCTTGGCAACTTCCTGCATCTCGCGCCGATGCCGCGTTTGACATTTTCTGCATCGGTGTTTAGTCTG[A/C]AATTTCTTCATCTCCTTCTGCATGGAAAACAATGGGATGCGAATTGTCCCCTTACCCTAGTCCTTAATTTATTATTCATTCATTTTTTGTTACATTTAAT
548	GG_contig21259_199	-	-	[A/G]	GAAAATGGCTGCGGGACGAGGACACGTGGAATCAATTGATACAACTGATTGGCAACCGGCGAGTTTGCCAGCAGTGAGAATACAGCAGCCAGGTGGTTCG[A/G]ATGAACTTTTGATCGGAGTCATGACTCCCACGCCTTCCTCAAGTCCTTCCTCAAGTCTGTTTGAGGTACTGGAAAATGCGAGTGTTAGCGTTCTCTGTTC
549	GG_contig04116_158	-	-	[T/C]	GGATGCCATTTTTATGAAGAATTTTCTGCATAGTTGGAACGACGAAGACTGCATCAAGCTACTGAACAACTGCCACCAGGCTCTTCCGGACAAAGGAAAG[T/C]TAATATTATCTGAGGTTATCTTGGATTTAACAGAAGGTTCTGACATGATAGGATCTGCCAATGTTTTAGATTCTCTTATGTTGAATTGTTTACCGGGAGG
550	GG_contig22611_341	-	-	[T/C]	CGTTTCGGCTGGCTTTGGACACACCGGGAGATGTTATATGTTTGCCTGCCGATTTGTTCGTTAAGTCGGCTATCGATTACATAGTCCCTCCTATCTTTGC[T/C]GCCGTCATTGTAGCGGCGTCTGCCTGTTTCTTGCAGGCAATGGCACTGTGGGGCATGTAGAGCTTTTTCTTTCTGTTTCTTTTTAAATCACTATACCAAT
551	GG_contig06096_231	-	-	[T/C]	CAACAGCACCCTCAACACCAGCATTGCTAGCAATCGTATGCACAGGTGTCTTCAATGCATTCTGGATTATTTGGACTCCAATCTTCTGGTCAAAATTTGC[T/C]GACTGTAGTTTGTCAAGCTCCCGTGCCGCATAAAGAAGAGCAACACCACCACCTGGCAGAATGCCCTCCTCTACTGCTGCCTTGGTTGCATTCAAGGCAT
552	GG_contig08494_203	-	-	[T/C]	TTGGCTATGGGTCCTTAGTGTGGAATCCAGGCTTTAAGGCTGATGAAGAATTCGTTGGATACATCAAGGGCTACCGAAGAGTTTTTGATTTAGCTTGTAC[T/C]GACCACCGTGGGACACCACAATCTCCAGCTCGGACCTGTACATTGGAAGCACAGGAAGGAGCGATTTCTTGGGGTAGAGCTTACTGTGTGAGAGGAGGGC
553	GG_contig14345_552	-	-	[T/C]	TACTTACGGTATGAAAACTATAGCTTCATCGGGCAACTGGACACTCATGGACAGTATCTTTATAATATACAGAAACTCTCCAAACCTGATGTCTTTAACG[T/C]GAGTCTTGTGAGCCTACTCACCAATTTGTCGGCTGAGGCAGTGTCTAGGTCTACATTATATGCGTCCGGAACAACTGCAACTACAGGCTCCTTGTCTCAA
554	GG_contig14550_430	-	-	[A/G]	GGAATAAGGGCAACGGCTCCACTTGTCTTAGTATGTTTAGCCAGAAATCCATGCCCTCATTAACCTGGAGATCAGTACCCCAGAGCTGATTGGTATTTGT[A/G]GGTAAATGATTCGAATCCATGGCAGCACTCATGTTTTCAGATTGGTCAAGAAACCAATCAACTTCTGCACCATAAAATTGCTGCATGGGAGAATCAACTC
555	GG_contig20017_605	-	-	[A/G]	AATAGTGGGGGGAACTGGGCATTTTCGTCATGCCACAGGGCATGCCATACTTGAAACACAGTTGACAATGGGAGCCAATGCTATTCTCAAGTTTAATGCC[A/G]CTGTTCTTCACTGATCAGATCTTGCAGAATCACTACTTCCTGTATTGATTTTGCTCTCTCAAGCCTTACAGGAGCCAGGCAGATTGATTAAAACTAGAGT
556	GG_contig18869_627	-	-	[T/C]	AGAGGGCCATCCGCTTTCCGTAACAATAAGCGGGACATTGGAATATCCCAAGGCTTCCATTGCGGAGTAAATAGAATCCACCATGGCATCGAACAAGTTG[T/C]TGTAGCTGTGAACTCCGTCTGTCACCGCCGTAGCCGTGGGCTGAAAGAGAGCGTAGTCCAGATGAATGTTGCTGGTGTCGCCGACGTAGCTGAAATATGG
557	GG_BPCS15M18_325	-	-	[A/G]	GCCAGCGGTTTGCTTTATATTTACATTGTGTATATTCACATTGGTGAACATCTGTTTAGCGTTTGTGTGTCCTAGTCAAGCTCTGGTGCACAAAATGGGC[A/G]CTCTGGAATACCTTTCAAGGTTGTTCAATGGCCATGCAAAACGCAGGCGGAAGCAGCTGCAGACAGTGGAGCTAAAAGTGAGAATGGACTGTGAAGGCTG
558	GG_contig16326_1019	-	-	[T/C]	ACCCATTGACGAAGCAATCGTGAAAGTGAAGGCGGACCAGGGACGCTCCCATTCTTTTCTCCTTAGCGACCGCTTGCTTCACCACTGATTTCACTATCGA[T/C]GGCAACCTCGGACACGATTTGGCATAAAACGTTGAGCTCAGCTGCCCATTCACAGCGTTGATATGTATGAAGACTACAAACACAGCGATTAACCCAATGC
559	GG_contig10141_333	-	-	[T/C]	GGAAGTTCGCAGAGGAGCAGGGTCTCAATCTAGTCGTGGTGAATCCCCTCATTTGTTGTTGGGCCACTTCTAGCCCCTGAACCTACCAGCACTCTTTCGG[T/C]ACTGCTGAGCATAATTAAGGGAGAAAATAACAAGGTATACCCAAATTGCACGATTGGTTTTGTTCACATAGATGATGTAGTAACAGCACATATTCTGGCC
560	GG_contig22019_357	-	-	[T/C]	ATGGCGACGACAGTTCTGTCGCTGCCCTCGTGCAAGGAGGAGTTTCTAAAGTGGTCGTTGGTCTTAGACATCCTTTGCAACACTTCCGAGGAAAAGCAAT[T/C]AAAGCACTGAGAGATGCAGGTATAGAGGTGAATGTACTTGGTGAAAATTTGCAAGGCAGAAGCATTGAGGAGGCTGTGAAGGCTTGCCAATTGGTAAATG
561	GG_contig07082_138	-	-	[A/T]	GCCAGTTACACGCGTGGTCGTGGTGCTTTGCTTTGGAGGCCAGCGTCACTGATAAGCTATATGTATGTAAATGTGATGCCAATGTTTAAGTAGGTTGGTA[A/T]CTTTGCTTTGGTTGTTGGTAGACCTGAACTTTGGTCAAACAATTTCCTCTTGGTATATGGATATATATATATATATATATTTGTGTATTTGTTTTACTTG
562	GG_contig06553_515	-	-	[C/G]	GACATCCCAATATTCCCATCGTCATAACTGAGAGCGGGTGGCCTTCGGCGGGCAATGAGGCGGCTACTGTTGAGAATGCGCAGACTTACAACAACAATCT[C/G]ATCAAACATGTGCTTTCAAATGCAGGAACGCCAAAAAGACCTGGACAGCACATTGATACATACATTTTCGCTCTTTTCAACGAGAATTTGAAAGGCGGGG
563	GG_contig19218_221	-	-	[T/C]	GGATGTGGGTGCGGGCAATGGCCAGGCTTCTGTTTCTATTGCAGACCATTACGATCGAGTGATCGCCACTGACATAAGCAAAGAACAGCTGGAGTTGGCC[T/C]CGAAGCATCCCAAAGTGACATATGCTGTCACTCCACCCGTCATGACGGATGAAGAGCTGTTTTCGATGGTGGGGGAGGAGGGATCGGTGGATTTGGTTAC
564	GG_contig15003_809	-	-	[C/G]	TGTCTGAATTGGGTAGAGCAGTAGGCTCTGAAGGTGTTGCGGGTGGACAGGTTGCTGATATTACCTGTCAGGGGAAGTCTTCTGTTGGCCTTGAGACTCT[C/G]GAATGGATTCACATTCACAAGACTGCAGTGCTCTTGGAGTGCTCTGTTGCCAGTGGGGCTATCATCGGTGGTGCTTCGGAGAATGAGATTGAGAGAGTTC
565	GG_contig23166_171	-	-	[T/C]	TGAGGTCGAATTCACCCATTTGGACTCTCTTGCCTAACTGGGTATTCCAGTAATTCTTTATTTCATTGTCTGTCCGACCAGGGAGTCGACCTGCTATCAA[T/C]GTCCATCTATTGCCAAGAAGACGATGTAATCTAACGAGAAGTTCGTCTTCCTCGGGGGAAATATTTCCGCGCTTAATATCTGGACGAAGATAGTTCAACC
566	GG_contig01951_326	-	-	[T/C]	TAATCGTAGGAGTCAGTAACAACGATTTGCAGGCCATCTCCTCCAGCCAGGACTCAGCAAATGGTTGGGTTAATGACAATATTGTGCGCTATTCGAGCAC[T/C]AGTATCAAATATATTGCGGTGGGCAACGAGGTTTTGCCTAGCACGCAGTACGTATCGTATCTTGTTCCTGCCATGAACAACATTCAAACCGCGATCAAGA
567	GG_contig18313_478	-	-	[C/G]	ATGGCAAATGAATGCAATGTCCAGAAACCCAAACTGCTCCCCTCCAAAATAAGGCTTACTTCCGCCTGCAGAAAATTCCTTCAGTACCCCTTCTAGCAAT[C/G]CAAGGTATTCCAACATATAACGCTTGCCTTCTTCTTGAGCTTCTCCTGTTGTTTTCAAAATACCATGAATAGCATTCCCCAGAAACTTAGTGTCTAGAAA
568	GG_contig19561_569	-	-	[C/G]	AAAACAAGGAAGGAAGATGAACCTTCTAGATTTGGTCCAGCAGGTGCCCAGAGTGTAGAGGGATCAAGACAGGGTGATAGAATGAGTGCAAAATTGTTTG[C/G]AACAGATGGTAAGCCTTTGGAAAATATTAATATATCTAGAATGGAAAATACATCGTCTATATTGGGCTCAGCAGATAGGCGGCCTGTGCCCTCTGTTTTT
569	GG_contig22755_313	-	-	[A/G]	TGGGGGGGGTTCTAAGGGTAACTCATCTTCCTGCACCTCCGGAACATGAACATCAAAAGTAGTATGCCAGTTAAGTTGAGAGATGAGGGACCATTTCTTC[A/G]TGGCCCTGGGGTTTGTTCTACAAAGATATGCAACAATCGCAGCGACAATCACTGCGAGCCCAAGGCCAGCATTTTTTGCTTGTTGCAAATTGAAATCCCT
570	GG_contig15297_1142	-	-	[A/T]	CCTGAATTGGCGGAAGCAGATATGCTTATATGGTTTGGAGATTTCAATTATCGACTTGATGATATTTCCTATGATGAAGCAAGAAATTACATTGCACGTA[A/T]ACACTTGGACACTCTTCTAAGAAAGGATCAATTGAGAGGAGAGATGAAAGCTGGGCATGTGTTTCAGGGCATGCGAGAAGCAAATATAAAGTTCCCTCCA
571	GG_contig13503_1433	-	-	[C/G]	TTAAGAAACTTGTGGTTAACTATGCATATAGTTTTATGCGGAGGAATTGCAGGCAGGGAACGGCTTCTCTGGATATTCCCCGCAAAAATATATTGCGCGT[C/G]ACCATGGATTACGAGATTTGATTTCTAACGGTATCTGCATTGTGTTATAGTGCGCGTGACCATGGATTACGAGATTTGATTTCTAACGGTATCTGCATTG
572	GG_contig15177_1188	-	-	[A/C]	ATTGAGTGTTATTTGATTCATCTGTACTATGGAGGAAGATATTTTTAACCTCAAACTAAAAGATGTTAAATAAGTTAATGCGCATATAGAGGATATTATT[A/C]TGTGTGTTCCAAAACCATATGAAGGATAACTAGCATTGAAAATCTGGAGATCTCAGTGTATCTCTGTTTATTTGTGTACTATTTATAACTTATGCACTCA
573	GG_contig07218_982	-	-	[T/G]	CATGAACAGCCCATTCCAGATAGTGAGCCTGTTCCGCTTTACGCAAAGGTAGTCCTTCTCTCAGGGCTGCCTCATCGATTTGGATCACCTGAATACCAGC[T/G]GCCTCCAAATCTTCAACCTCCTCTTTGATAGCTAGTGCAATTTGCATGCTGGTTTCTGACCTGGGCTGATCATCTCTTACAAAGGACCAATTCAGAATTG
574	GG_contig13373_682	-	-	[A/C]	CCTGACTACAGATCCAGCATTGACTTCGGTCAGGAGGGAGGCTTTCAACCTTCTCCATAGCTCACTGCATTGTCTTTGCTTTGGGCGAGGAGTTGCATTT[A/C]TCCAATCTGGACTTACACTTTGCCTTCGAAGTTTACTTCTGTAATCAAAAGGCTCTCTCTCATTGGGGGAAAACCATTTGGCACGCAAATATCCAAGTGT
575	GG_contig22978_168	-	-	[A/G]	AACCTCCTTTTTATAATATTTGGTGGATCTAGATAAAACCAGTACATATAATCTGTCCTATGAATACACAGGGCTTGTAATAATATTCACGGAGTGGGCG[A/G]TTTATTACATCGAGCAGCCATAGTTGGCCATAAGATTATTCCATGGAACAGTAGATCCGTGAACATTTTCATAATATGTATCATATAATGAAGGCGCAGC
576	GG_contig06975_179	-	-	[A/C]	AGGTAATATCAGTTGGGCCTGGTTCTCGTAGCAAGGATGGAAACACTATTCCTGTTAGTGTCAAGGAGGGTGACCATGTTCTTCTTCCTGAATATGGTGG[A/C]ACAGAAGTAAAACTTGCAGAAAAAGAGTACCACTTGTATCGAGAGGATGATATTCTTGGGATTTTGCAGGATTGAGTTTGCCTACAGTCAGGGTACACAG
577	GG_contig16438_709	-	-	[A/G]	CCTGCTTTGCCTTCAGCACGCCACAGTATTGTTGTACGGGTTCCTATGGAAATCCCCAGACATGCAGACCCACTAGTTTCTCTCGTCTATTTAAGAATGC[A/G]TGTCCCAGAGCTTACAGTTATGCCTATGACGATCCGAGCAGCTTGGTTACATGCTCTGGGGCTGACTATCTTATCACCTTCTGCCCTCATGGATAGCGAC
578	GG_contig16372_753	-	-	[A/C]	AGGAGCAATGCAGCACACCTGTTCAAGTGGGTGTGAGTTTTACAGGAGGATACATGGCTGGGATATTATGTGCTGTTATTTCTCACCCTGCAGACAACCT[A/C]GTCTCCTTCCTCAATAATTCCAAGGGCGCTACTGTGGCCGAGGCTGTCCAAAAAATGGGGATTGTGGGCCTTTGCACACGGGGCCTCCCTTTGAGAATTC
579	GG_contig17150_102	-	-	[A/T]	CTCCTCGGCCATATGTTGTTTCAATTCTTTGCTGACCAGTGGAAGCTTGTATCGATCTACTGATCGATGCATAATTTGTGAATAATTCGAAGGATTTGGA[A/T]TAGTGTCTGGATGTGTAATTTGAAGATACTTTTCCATTTTCTGATGACACTTCTCCACACAGGGTTGAGGGTTCTCATCCACAATTACACTTGTTGGGCA
580	GG_contig17476_487	-	-	[A/C]	CATTGTTCAGACCAACGTATTTACAGGCGGGAAGGGTGAGAGAGAACATCGAATATACCTCTGGTTCGACCCCACCAAGGACTATCATTCCTATGCTGTG[A/C]TCTGGAACATGTACCAAATTGTATTTTTGGTAGATGAGGTACCAATCCGGGTGTTCAAGAACAGCAAGGATCTGGGCGTGAGGTACCCATTTAACCAGCC
581	GG_contig14769_1255	-	-	[T/G]	GGCAGTGAGGTTAATGGCTCGAGGGACATACTTGGGACTTGCTACATTCATGGCAGCATTACTTCCATTTTTGGGGGATTTTGTAAGTCTGACAAGTGCG[T/G]TCACCTTGTTACCATTGACATTTGTGTTAGCAAACCATATGTACATTAAGGTGAAAGGAAAGTATTTGAATACATTACAGAAGTCATGGCATTGGGCGAA
582	GG_contig18177_257	-	-	[T/C]	ATGTTGTGAAGACTGGGGGTGTTTTCGGCTTACCAATCATGGAATCTCACACCAGCTAATCGAGAGAGTAGAAATACTCTGTAGGGACGTGTTTAGGCTC[T/C]CTACAGAGACCAAGCAGAAAAACGTATCCCCGACTCTCTACGGCGGTTACCTCACAGGAGGATCTGCGGCTCCTTACTACGAGAGCCTTGGCATAGGGCC
583	GG_contig05370_338	-	-	[A/C]	CTTGATGACTCGGCTAGTTTAGCACTGGAAATTCTACCCCCCTTTCCTTCCTCATTCTCAGGAACTGAAACAAGAACCCGCGAACTCTCAGTCTTTTCTT[A/C]CTCATTCTCAGGAACAGAAACAAGAACACGCGAACTCTCAGTCTTGGAATCTGATACAATATACAAAGAATTATAGTTCTTGAAAATATTTTCCCCTGAT
584	GG_BPCS11G13_409	-	-	[A/T]	TTTGGACAAGTGGGTTGATTGTCATCAAACGACGTGCCCTCTCTGCAGATCTTCTCTTGTGCCGGAGAGAGTACTCGATAAAGAAGTGAACAACGAATCG[A/T]GGGTCGTCGATCGAATCGCCTATCTCTTCGGTGAAGATTTAGTATCATCGTCGTAGCAGAGATATCAATGGAGAAAACCAGAGAGTTTTCTTCAGCGCAA
585	GG_contig11731_3814	-	-	[T/C]	GTTTCGGCTCTTATGTATCCGTAGTTGGGATTTTTTGTTTCTTCGTGGTCGTAACAATCACTTTAGGCGGTGGAAACAACAAAAGATGTGCTCCAAGTCC[T/C]TGGGCTGTTGAGCATAATCCAACCACACTGGAATGGATGGTACAAAGTCCTCCAGCTTTTCATACTTTTGAAGAACTTCCAGCTATCAAGGAGACCTTGT
586	GG_contig10075_652	-	-	[A/G]	GCTGTCAGTCACTGGAGCAGAAGTTAGCACCAGGGGGGATAAAGCATTCAATGTCTTCTATGTTACAGATGCAGCAGGAAATCCTGTAAATGCCAAAACT[A/G]TTGAAGCAGTTCGCAGTGAAATTGGGCAGACGATACTCCAAGTGAAAGAAAGCTCTATATATTCGAAATCTCCTCTCGAGGAGACTGGTGGCAAGTTTTC
587	GG_contig17292_424	-	-	[T/C]	GGAAATTTGGAATGGTAGCAGGGCTCAAAACACTGTCTCTAATGTTTTGCAATGTGCGTAGAATATCCATCATAGTAGGTCGTCTTTGAGGAGAATCATT[T/C]GTGCAAAGCAAGCCCAAATTTATTAGTTGAGTAAGGCAATTGAGATCCTTATCTTCTTCAGTGCATATAGTAGTTCTCCTCAACAAACCCATGTCCACCA
588	GG_contig21402_324	-	-	[A/G]	TGATAAGTCTGAATGGAGACCTTTGGTGAAATATGGCCTAGGAAATGCCATTCCTGCCGTTCGTATACACATTGCAACTGCAGGTTCTGGAGAGACGTCT[A/G]CATATTCAACGGAATTGTATCGGAGAGATTCAAAGGGAACAACTCAAAGGCTTGCTTTTAAGACTGTGGACATTAATGAACTTGATGCACTGTTTGTTTA
589	GG_contig22078_189	-	-	[A/G]	CTGAGACGAGGAGGAGCATGAAGTTGAATCCTTTGGAGGGTTTCAATGTTGTGAAGAAGGTTGGGCAAGGCCATATGAGTTCAGTGTTTCTTGCTGTTGA[A/G]CGCAGCACCAATGGAGCTTTTGCTGTGAAGGTGAAGAACAAAGAGGTGCTCAGGAAGAAACGGGCATTTAACTTGGCTGCTACGGAGAAGGAGATCTTGT
590	GG_contig13332_573	-	-	[T/G]	TGCGATGATGCTGCACAGAAGTGACCGGGGTGGAAGAGGAATTGTTTCCAGAGGTGGGCGCCTGGTTGTTCATGGCTGCAGGTGTCAGAGCAATACTGTA[T/G]ACGTGCTCCTCGGTTGGGTAAAACAAGCCGTAGTTGCGCTCCGATGTGGGACCGGGCTTCTGGTTTTCATTAAAGAGAGCAAAAATGAAGGTATCTAGAG
591	GG_contig04592_324	-	-	[A/G]	TGTTGGCCAAAATTTTGCCATGTTAGAGGCTAAGAGTGTTCTGGCCATGATTTTACAGAGATTTTCATTCAGTCTCTCCCCTTCTTACAAGCATGCCCCA[A/G]CGGCTGTGCTTACTATACAGCCTCAGCATGGCATGCAAATCATATTCGAAAGTATTGACGTGTAAACAGAACGAGGAGTTTTTCCAAGTCTCTTGTGCGT
592	GG_contig14331_1401	-	-	[T/C]	CGATTTTTAGTTGTAGCACATACATCCGAATTATATTTGCCACAAGGTATTTCCTGAGCAATCAGAAAATCTTGCCCTTTTGTACTTGTATAGAAGAGGA[T/C]CCCACATTGAGGAGTTAATGTTGCTGGATAGTCAATGATGGCTGACTAATTTCTCTATTTATACACAGATCTACTAATGTTTAATTACTTGATATGTTAT
593	GG_contig08644_218	-	-	[T/C]	TTTGTTCCCAGTCCCAGGGGGATGATTCATCTGCTAAGGTTTTTGATGATAATTTTCAGATAATGTGGGCTGAGGATCATTTCAGGACCTCTGAAAATGG[T/C]CAAGTATGGCACCTGGTTCTTGACCAGAACTCAGGTTCTGGGTTCAAGTCCAAGTATAAGTACAGATTCGGATGGTTTAGCATGAAGCTCAAGCTCGTAC
594	GG_contig06558_321	-	-	[A/G]	TGGTCTCCGCAGGGAGCTTAAAAACGTCCCTACAGAGGAATTCTACTCTCTCCATAAGCTGGTGTGAGATTCCATGATTGGTAAGCCGAAAACACCCCCA[A/G]TCTTCACAACATCTTCTGAATTCCGAACGCAGGAGGTTTTTCTGATAGTCTTCATCAAATCCCTCGCCCGCCAGTCCCTCCAATTGAATTTGAGAGAGAT
595	GG_contig18138_569	-	-	[C/G]	CCAAGCTCGACTGGAAGGAAACGCCCGAGGCTCATGTTTTCACCGCGGATTTGCCCGGGCTGAAGAAGGAAGAATTGAAGATTGAATTGGTCGACAATGG[C/G]AGTCTGAGAATAAGCGGAGAAAGGCACAAAGAAGATGTGCAGGAGACGGACCAGTGGCACCGTGTGGAACGGTCAAGTGGACGATTCATGAGGCAATTCC
596	GG_contig11732_331	-	-	[T/C]	AGGGTTTCTGCTGGACAAGGACTGCAGAAAGACAGGCATCGGTGCTGCGCAGAAAGTATTTGAGAGCTGTTCTCAGGCAGGAAGTTGGATTTTTCGATAC[T/C]AGCAGCACACATATTGCTGAGGTTGTTAACAGTGTTTATAACGACACCCTCGTCATACAGGACACCCTTAGTGAAAAGGTTCCCAATTTCATCATGAATT
597	GG_contig17005_214	-	-	[T/C]	CCAAAATGGGGACTTCTGAACATCATGACCATATTCTAAGGAGAGTGCCCAATTCTAATGTACTAGCCAACATTCCCAGCAGCACTTCAAATTTTATCCT[T/C]GTCCCCGTTTCCTTGTGCAAGGAATCATTGCATATATACAGAGATGTATATGGAGATGACCCAGGCAAACGAAATTCTACATTTTTACCATTCAAATTTC
598	GG_contig21500_105	-	-	[C/G]	AGAAGAAAATAGAATTCCTGCAGCCGTGAAGCGTGCACTAGAAAAAGCAAAAGCTTACAAGAAGAAGCAGCGGCAGCAAAATCAAAATGGAGCTCCTAAT[C/G]TACCAGAATCAGAATCGGTGTCCTCCAAAGGTGGTGCTGCATTTGATTCTCTTGAACAGGAAAGGGCATACGAGAAGCAGCAAGGTAGAAAAAAGTTACC
599	GG_contig21052_399	-	-	[A/G]	GTTTCGCATTTACTCTAATGGTCACGTATAGGTCACTCGCTTCAGCGCCATCCATTTTCAGGGTTAATTCATTCGGCAGGTGAGTTGTTACACACTCCTT[A/G]GCGGATTCCGACTTCCATGGCCACCGTCCTGCTGTCTGTATGAATCAACACCTTTTGTGGGATCTAGATGAGCGAATAGTTTGGCACCGTAACGTAACGT
600	GG_contig10272_317	-	-	[A/C]	CCATTCTACAAAGCAGTTTCCATTGGTCATGTTGTATACCTTGAAGTTAGCTACATACCCTTCTATCCCCAGGTTCCCATCGATGATGGAATAACTATAA[A/C]AACGATTTACATGGTCCATTCTCAATAATTTCTCCTTTGCCCACAGTATACGTTCATCTGATCCAGAGCTCTGGACTCCAGAGCAGTATCTCACACACCC
601	GG_contig12546_1857	-	-	[T/C]	GGAACCATGTCCTCTGGGTCGGCCGAATCCACTTGATCAATACCCATAACTCCATTTGCATGTGCATCCATATCTGTTGCTTCCCGGAAAATCAAAGAAT[T/C]GTCCATTTTCGTATGGTCTCTCTCATTATCCAGGGCAGCTGGCTCATCTTTCTTGGTGTTATTATTACTATCATCTTCTGGCAATAGCAAAACAGAGTTC
602	GG_contig11815_1086	-	-	[A/G]	GCATGTAACTTTGTCTGTTAGCATCTGATAGAGTTTGCGACTGCATAATTCTCTCCATGTTTGCACTCCAACCATATTTTGAAGTGACAACAACTCCAGG[A/G]GTGTTGTCCAGTCTGTTACTTATTTTCACTGAATCTACATTTTCGCTGGAAAGAACATCCTTCCACCAGTTAGTTAACTCTTTGAAAGAATCTTTAATTT
603	GG_contig20145_492	-	-	[A/C]	CAATGCGGTGCCATTTGTCGTTCTTGTGCTCTTCTTCTTTGCTGCGCTCACCGCTTATCTGCAGAACTCTTTGCCCCTCTTCCAACTCTATTTTCACCTC[A/C]TCTTTCTTCAAACCTGGAAGATCAGCTTTGAAAATGTGTGCCTCTGGCGTTTCCTTCCAGTCGATCTGGGTATTGGCTACCGCAGAAGCTTCCCTTACAA
604	GG_contig13418_386	-	-	[A/T]	AGGCATTTCCTGGTATTTCTCCTGCTCCCTTTGCTCCATACCCCATTGCGGGAGGTATAGTCAGTCTCCGTTTGTCACCAACACGCATTCCTTTCACTCC[A/T]ACATCCCATCCACTTATCACTTCTCCTATACCTAAGCGGAATTGGAATGGCTTGCGACCAATGTTCGAGTCAAAAATTTTTCCATTCTTCTTCAACTTGC
605	GG_BPCL04M08_467	-	-	[A/T]	AAGATTGGATAAAGATCGGAAAAGAAGCAAAGTTGAGGGTTAAGAAATTGTATGGAAACTTGCCATTTGACCAGCAGCTTGTTCTGTGTGAAAAGGAAGC[A/T]GTGAACGTGTCACTGGAGAATCTCCTAACATTTCCATTCGTCAGAGAGGCAGTGTTAAAGGGTACTTTGGCTTTACATGGTGGATATTATAATTTTGTAG
606	GG_contig19598_194	-	-	[T/C]	AAGAAAGAAAGAAATTATATTAATGTCTACAATGGAGATGTTCATAAGAACAAACAGGAAGAACCCGTCACAGCAACAAGAACCATCAAACCCGTGAAAC[T/C]CCATAACACCTTAGACATCAAGGCAGCACTGCAAGGGACACCACTTCCACTGAAACAGCCTTGACTTTGCTTTAAGGCCTGACCTCCTTCAAGCTCGAAT
607	GG_contig22454_459	-	-	[C/G]	TTATCACCGCTCCCCTGTCTTGTTCTGTTCTATTATGCTTCGCCAGCAATGGAGTAAACTCAGCAGGAGCTGCCATATGATTATGTTGCCACTTCACAAT[C/G]TTGAACGCAATTCAGACTTTCGAGCGTGCGCGATTCGATCTCGGTACCTTCGCAGTTGCGAAAGAGGTGTGGAGCCACAGCAAGAAATAAAAGCACAGCA
608	GG_contig19297_601	-	-	[T/C]	CCCAGAGTGAGATTTGAGTTGTTGGTATTTCTGGAACTCTGGAGGGATGTCATCACACGGATCATCTTCAACTCCCTCAATATCTTGATGATCATCAGAT[T/C]CTTCGCTGCGATTGGGCTTCCTGCGGCGCTTGGGAGCCACAGATTCGAAGTGAGATTTAATCTGCTCTGCGATCTGCCATTGCTGCTGCGCATCCAGAAC
609	GG_contig06200_397	-	-	[T/C]	CATCCCTCGCCTAGTCCGAGTTCGGTGACCAAAGGGAATGGTCGTGCAGAACTTAATCCCAAGAAGGTTGTTTCGATACCCATCGATTCCGAGACTCACG[T/C]TTCGTCTTCAGGGATTAAGAAGGCCGCGGTTCCTCTATTGGACGAGACTTCTGCAGCCAAGAAAATTCAGTCGTCTTTCAGAGGTTTTTCCGCCAGGAAG
610	GG_contig16785_215	-	-	[T/C]	GATTGGAGATTTCAGGCCACACTCATGCTGTACTACATTAATCTTCATCATGCTTTGAACTTGATTGGAGATTTCAGGCCACACCCATGCTGTACTACAT[T/C]AATCTTCATCATGCTTATAAGTAGCGCTTCAAATAAGAATCCATGGTGGTGTATTGCACTTCTGGGTACAATTCTGTTGCTTCTCTTGCATCTGGTCCAA
611	GG_contig17679_389	-	-	[T/C]	GTTGTTAGTAATGGTTGGGAGAACTTCCTGGTCTCCACTGTTAATGGCGTCGGAATTGTTCCAGAGTGTTTCGCCATTTGCACTTACATTGTTTATGCCG[T/C]ACCCAAGTTGAAGCAAAAGGTGGCAAGCATGGTTGTGTGTGTCCTGGTGTTGTTCGGTGTAATGGCAGCAATATCTTTCTTTGCTCTTCATGACCATGAG
612	GG_contig12544_937	-	-	[A/T]	TCTCAGGCCTGAAGGTCACTGGGTCCTTCCATACAGCCGGATCCCGAGCAATGGCCCACACATTTACATGTACATTGGATCCTTTGGGTATATCATAGCC[A/T]CCTATCTTGACATTCTGTGTTGCTTTATGTGGAAGCATCAGAGGAGTGGGTGGATGCAAGCGGAGAGCCTCTTTTGTGATGCATTGTAGGTATGGTAGAT
613	GG_contig12588_228	-	-	[T/G]	AACTACATATTAATTATTTTAAATAAAATATGGGAAAACCTAAATGACTACTTTAATTTTTCAGCTATAATGTGGTCAATCCAAAACCTAAGGGAAACAA[T/G]GGATCATAATGTTTGTCACCTACATTCATGGGTAGTTGGTCAACACTCTTAAACCATGTTCTTGGAAGCTTCCCTTGAAACCCATAATCTCCAAAAATCA
614	GG_contig12043_1279	-	-	[A/G]	GGATATCTTACAAAATGTTATCCAGCATGTTGCCCCTAATGTAGACCTTTCGGTGGCGAAAGGTAAGAATGCAATCAAATCTTCTGCAATGCTTCGAATC[A/G]CTGTTCAGAAAGCTATCCACACTCTCTCCACCAATACTAGTGCTTCTGTTGAAGTTGATTTGGGAGGTGGGCAGAAGATATCAAAAACCCTGCTACGAGA
615	GG_contig09737_365	-	-	[A/T]	AATAGTCTTACGCCAGACATCCTCAAGCCTGATATTACAGCTCCAGGTTTGAACATCCTAGCAGCATATTCAATGGCAGCATCACCAACTGGCCTTTCAT[A/T]TGATCATAGGCGTGTACCTTTCAATGTAGTTTCTGGCACATCTATGTCATGCCCACATGTTGCTGGTGTTGCAACTTTATTAAAGGGAGCATATCCTCAT
616	GG_contig08636_297	-	-	[T/C]	AAAAGATTATCTTGTACCCCTCCCCAGCCCAGGGATTCGCCTCTGCGGTGGAGTCGTTGAAGAAAAGCCTGTCGGAGGCATTGGTTCACTTCTACCCTCT[T/C]GCAGGGAGACTCTGTTTGGACGACGATGGGATTTTGAAAGTACATTGCGACAACGCTGGAGTGGACTTCATCGAAGCGTCTTCAGACGTTGTTGGGGTTG
617	GG_contig09473_261	-	-	[C/G]	CGCCTATATTGATGACAAGGGCGCCCTTGGTAGGCTTGATATCCACCCATTTACCATCCTTGAGAACTTGGTACCCTCCACTCTCATCTTGTCCCACCAC[C/G]GTGATACAGCTGCTATCCTGATGCTCGCACGCTCCTACCTCTTCCTTCTGGCTTGTGGCTCTCGGATAGCAGAGAATTTTAAAGGGTTCGATCCTGTCCC
618	GG_contig07462_140	-	-	[A/G]	ATACAAGTAAACTGTACATATCATACATCTGATGAGACTCTAAGTTTCCAATCTATTGTGTATTATAATATGACATGCTGAAATGTGCACCGAGTTTTCA[A/G]CCAGATGCATAAGTTGGTGCTAGTACAGGAGCAGCCTTGACGTCCTTGTTATCAACTGGTATCTCCCTAAATTCGGATAGCAGGGCTCGGAATTCATCCC
619	GG_contig15288_259	-	-	[T/G]	GTTGAGGAGGAATATGGAAACGTATCGTGAGCATTGATTAGATTTGGATATTTTTAGTGCAAATATCGACACCCTCTCGCAGTTGGAAGAAGTCTATATC[T/G]ATTCTGACAACAGGGATATTGTGCATATATTCGAGCAAAACTTTGAAGTTGTTATAAATTCAGCTTCCAGGGCACAATGGTGTCCAGATCATATTCAAAC
620	GG_contig17175_122	-	-	[T/C]	TCGTTAGATCTTGAACAGACAGATCGAATAAGAAACCCTAGGAAAAAGCGCCACAGAGCTTTATTAAACATCGAAGGAACGGATCGAATAAGAAATCCGA[T/C]GAAAAATAAAAGAATGGAGAATTTTAATTATAGTCGACGCTCCCCGCATCCTCAGCTCATCCCATCCTAATTTCATAGGGGTTGGAGATCACAGTAGCTG
621	GG_contig20677_157	-	-	[T/C]	CATCGGAGCTATTGCTCTCCATTTTAGCACTAGCATTGTTTAGTTCTTCTGTTACTGCAGAAGATCCTTACAAGTTCTTTACATGGAACATTACCTATGG[T/C]ACTATTTACCCCCTTGGTGTTCCTCAACAGGGGATTCTCATCAATGGCCAGTTTCCAGGGCCTCCAATTGACAGCGTAACCAATGATAACATTATTGTCA
622	GG_contig18857_449	-	-	[A/T]	AATGTTTGTTTTCACTGAGGAACCCACTATCTCTGCGCCTAGCGGAGCTCTATACACCTTGTCTTGATGACACTCAATTATACTAATCACAGAAGGGATC[A/T]TGAAGCCAGGATACTTTGCTGACAGTTTATCAGAGACTCTAATTTTTCTCACTCCAATATCCCATCCAGCTAAAGATCTTCCAATTTTTCCTCCCAGAGC
623	GG_contig14569_653	-	-	[T/C]	CATCATTTCTCACTGTGCACATTGAAGGACGGGCTGAAACAAGGCAGCTGGCATTTGAAAATCTGAGGAAAGGTGTCAAAAAAACCCATGGCCTGTATAA[T/C]ACATTTTGGGAAGCAATACATAATCAGGAAATGCAGGCAAAATTCTGGCAACTTCAAATTGCAGGATTACAAGAGCTTACAGAAGAGGATGTAGTCGTGA
624	GG_BPCS12N22_106	-	-	[A/G]	GGGAAAACTCCAGTTCCCTATCTGTTGGGTGGAGTGGGTACCATGCTTGTTCTCATAGGGTTTTCTCTGATTCTTCTGGCATGGTCCTACTTCAAAGACT[A/G]CAGTGCTGCCCATTCAGAAGAAGAAATTAACAACAGATCATCAGGGCCTCGTCTTATTGTTGAACATGGCGATGGTGGAGGGAGAGAGATGACGAAGGAT
625	GG_contig01883_372	-	-	[C/G]	CATATCCGGCCTGGAACAAGAAGAACTAAAAGCCAATGCTGCGCCTAAATCTTCCTTCTGGAGGTTGCTTGCATTGAATGTTCCAGAGTGGAAGAATACT[C/G]TCATGGGCTGTGTAGGCGCCTTTGGATATGCAGCAACTCAAATAGCTTATTCCGTCACTGTGGCAACCATGATTTCTGCGCTCTTTCTGAAAGACGGAAA
626	GG_contig18683_575	-	-	[T/C]	ATAAGGTGTCTACATACAGAAGCCCAGTTTTCCCAACAACTGTGGACCCTTCCCATTCACATGATCAACTTGCAGTGTCATCTGCTGGCACTACATTTGG[T/C]CTTTCAATGCCTATGAATGTTCCGGCTGATAATGTACCTCTGTCTTCTCAAGTACCTGTTCCTATGAGTCCAAGTTTGTCCAGAAGATTATCGGGAATAA
627	GG_contig20568_385	-	-	[C/G]	GAGCCTTCATCTCCTCCATCCATTTTTCTAACGATGCTCTATCAATATTCTCTCCCCCAAATCTGTGTTCTTTGAAATAGGGTACACTGGAGAGTAGGGT[C/G]TCATCTACATCGAAGATCCAGGCATCCATTCCATCGCCCGCCAAATCTAAGCTGTTTAGGTACAGCAAGCTCTGTTCAACAGCTCTCTCCAAATCTACTC
628	GG_contig19498_610	-	-	[C/G]	GCTTTGTATGCTTGCAGAGATGATCACCAGTAAGAACCAACCTACGAGCAAGATGGTCCAATATAACACCCTCTGCAATTCTTGATAAACTATTTCTCCT[C/G]GCAAGCAACAATGCTGTTTCACCTCTTAGGTTTACAAGACTACAGTCAGCTCCACCTAGAAGCAGAATCTTGCAAGCATCTGCTTGGCCTTCTTTTGCAG
629	GG_contig19949_428	-	-	[T/C]	AGGCACCTGATTCTTGGATGATGTCACCGAATACCAGAGAGCTTGTCAATGTGGCCGGCTCCAGATAGTTTCCTAAGCAGTAAGAGAATTTGCCTCCATA[T/C]AAACTGGCTGTCTGTGTTGCAAATGAATTGGGTCCTTGACCTAACCCCAGCACGCCTGCAGAGCCATATCTGTCTGGCCTTGGTTATCAAATCCACATCC
630	GG_contig17595_155	-	-	[A/G]	TAAACGGTATAAAATACAACCCTATATTTATTTGAGGAGGAATATACAAACAGAACGACTGCACTCATTGGGCAAGGTCCAGTAAAGGCCTTAAAACAAG[A/G]CAGGGAGAACACAAATCGAGCCCTTAAACCCACCGGCAAGGTTCAGTAAAAGCCTTCAAATACAGAAATTATACTTATATGCAGAGCTCTGTTGTCCCAT
631	GG_contig13075_1017	-	-	[A/G]	TATTTGGAGCGCACCCCAAAAATGCGCTTCGTCTTGGATTGCAGTAAATAGATCTCCACCCTTTGCACTGTATAACAAAGCCTGACAATATATCCTCCAC[A/G]GCACAGCCATAAATCATGCCAAACTCTTTGCCCCACAGGGTGTTGTCCTCGTATGTGCAATTTGCAAGTTCTCGTGGATCTTTCAGCATCTTCGATGAAC
632	GG_contig13265_231	-	-	[A/G]	CTTCTACCATCCCAGACCCAATTTTGTTCCCTAGCTTCCCAATCTTGATCCCTAGCTTACTATCTGCTTCGTCTTCGCTGCTGCGAGACAAATGAGTGAG[A/G]CTATTGTACAGAAACAGTCCGGGGCGCGGCACGGGATCGTGATGGTCTGTCCACCATGATTGAAAGAAAGGAAGGCTGATTTTGCTATGAGCTTCAGCAG
633	GG_contig20441_463	-	-	[T/C]	GAGAAGGAAAAAACAATTTTAGGACCTCCGGGACTAAAAACCTTTTTCAGAATCACCAAAGACACCTTAACATGTTTATGATGAAATGGAAGAGATAATT[T/C]TCGGCGTCTAACAAATCTTCTTCAATAAAGCGTTCCAGATTGAGGTTATGGGGAAGCAGGTTACTTTCGTGCAACAGAGTGGTCATGGCGGCGGCGGGCC
634	GG_contig19282_341	-	-	[T/C]	ACTTCGATTTCCAACGATACAGCTCTTTGTACGCCTATGCCGACGATCTCATAACAATTCTGGAGGAGCTCAATGTCGATAGCTGCATATTTGTTGGACA[T/C]TCTCTCTCCGCCATGATCGGCTGCATGGCTTCCATCAAGCAACCAGACCTCTTTTCCAAACTGGTACTCTTTGGAGCCTCTCCAAGGTACTCGAATGATA
635	GG_contig13170_1607	-	-	[A/G]	AGTGGAATTAATGCCTCGGAAGAAACTGATGGTTTCTCCAATCAATGGCAACCCTGTAGAACCGGGCGGCAACTTATAGCCGCGACTGTCCACCCTCCAC[A/G]CTAATTTGTAGAGCTGAAGCAGTAACATCCCCAGCGCAAAACAGACCAGGCCGACTAGCAACGAATGAAGGGTTTCCGCCATTATTGCCATTGCAATGAT
636	GG_BPCS15M03_381	-	-	[T/G]	ACTTCCCGGAGGCGCCCGGGCGGATGCACGCCATTTACACCTCGGCTGTTCTTGCATTCAGCTCTACCAGGCCCACCCAGGTCTTTGTCCACGACGTGAA[T/G]CGAACCGTGGAGGATATGTACTCGAACACATTTCTCTGCAGACACAACCTGGTGGCTGCTCAAGGAAGCTTGTGGCATTTCACCATCCCTCCTAAACCCA
637	GG_contig23448_125	-	-	[C/G]	ATATATTTTGGTAAGTTCCGGTTTGTTTATACCAGTAGATGACTGGTAACGGTTTTAAGCGAGACTTTTTATTCCCGCACGGAGCGGAACATGATCACCT[C/G]TGCACAGTTATAGCATTCTGAACAAATCCCGCAAAATCATGTGGCCTTTCAACGGGAACACACTTACCATGGCTCTCCAACATGTAAAACACCTGCTCAC
638	GG_contig02229_1089	-	-	[A/G]	CCAAGTTCTATGAGTCATTTTCGAAGAACTTGAAATTGGGGATACATGAAGACAGCCAGAACAGGGCTAAGCTCGCGGATTTGCTGAGATATCACTCGAC[A/G]AAGAGTGGAGACGAGATGACGAGCCTCAAGGACTATGTGACCCGAATGAAAGAGGGGCAGAAAGACATTTATTATATCACCGGCGAGAGCAAGAAGGCGG
639	GG_contig15299_1095	-	-	[A/G]	CGTATCTCTATGGGGAATACTATAGCGATTTGAAACTGCGACCTCCTAAAGTGCCCAAACAGCAGAATGAGCTAGAAGACCTAGGAGGAGCTGCACATGC[A/G]CATGCACATCACTCCATTAATGATGTTGAAGAATTGGCGATGGCTGACTCTGGTAAAGCACCGTAATATCCATTGTTCTACGAAGCTCCTTGCATTAATA
640	GG_contig18465_221	-	-	[A/G]	GTTCAAGTACAGTCCGCATGACCAAATTCTTTGTTTCACTGTTGGCAATGCTGAAGCCATCTCGGTATTTGTAGAGGTGGTAGAAAGCTCTCAGAATGTC[A/G]AAAGCATGTTTCTTGGAGGAGATGGGAACATTGGTGTCTGGTTTCAGAAACTCCCAATTTATTTCTTTCATCTTTTCCTCTATCATGCTCTTTATGTGAT
641	GG_contig16654_316	-	-	[A/G]	TAGCTTTAGGGCTAGCCTCGGGTGATTTGGATCGGTGGTAGAGAAATGGATAGACTAGGGGGCTTTCCGGCTTACTGAATCTAATCAAACTTCGAATGCC[A/G]ATCACAACCAGCCCGGGAGTCAGACTGTGGGGGCTAAGCTTCACAGTCGAGAGGAAAACAGTCCAGACCGCCTGCTAAGGTCCCCAAATTACAGTTAAGT
642	GG_contig03016_157	-	-	[A/G]	CCAAAAGCAAAATGGAGGGGTTTTTCAGCATAGCTCTAGCTATAGCTATTCTCTGCTTTTGCCCTCCTGACATTTGCACTCCACTTTCTCCTACCTGTGT[A/G]TCATAGCCTTTTGGGAGTTGGCTAATGAAATTGTGGGCATTGGAAGCTTTTGCAGCACGAATGACTTCATCCATAGTTGCATCATCCTTTCCAAACAAAA
643	GG_contig18765_456	-	-	[A/T]	TGAGAAACATGCCCATGTCATTTACTCGTCTAAAAAATGCTGGATAATTTACTCTGCTACGGGAAAGGGAGAGGTGACATAAATAATTGCAAGAACCCAA[A/T]GACTGCACACCACTATTGGTCAGATCATGTCGTAGAAATGGTTCTCCTAGAGGTGCATCCCTCAGATCTAAATTAACCAGGAGAATGAGATTTTGTGTGA
644	GG_contig12451_1822	-	-	[C/G]	ATGTTTATTCCAAGAAAGAAAATGGTAAAGGCGATGCCAAAGCCTACAATAATTCCCAGTTGTGATCTTTCTCCATCCCATTTCATCAGTTGTGATCTTT[C/G]TCCATCCCATTTCATCACAGCGAGAATCACAGATCCATCCACCCCACCACACAGTTAACCGTCAGGTCACCTCTGGCGCAGCATCATAGGCGCGTAACAA
645	GG_contig16577_241	-	-	[A/T]	ATAGTTCAGTGGACCATTCATTCGAGTTGTGGGTTGCAAGAAGCCAAGATAACAGGGGTGGCTTGTAGATTGAATGGCAGTATTTACAAAGCTTGGTGGG[A/T]TGCATACTTGATGACTGGTTCAGGACATAAGCTGGCGTTGACAAGGACTATGGCAGGCTTCGAACCTTGCTGCGGTAAAAATATGGGTTTTCCAATGTAG
646	GG_contig13386_794	-	-	[T/G]	TTAGGATCATACATGTAATAAGCAGTGTATTGGTTAACGCCTAGAAAGTCTATTGAACCTTTAACCATTTGGGACTGTTCCTTTGTAAACTTGGGCAGCC[T/G]TGTCCCAACTATTTCCACCATAGAATCAGGATATTTCCCATAGGTAATAGGATGGAGAAACCATCCAATATGGAAATCCCTTGATCTTTGAGCTGCTCCC
647	GG_contig14599_1105	-	-	[A/G]	GTGTGAAGTTCGCATTACTTCCAGTGATGGGAATATTTGTAGTTAAAGGAGCATCCCATCTTGGGTTATTGCCAGCAGATCCATTGTATCACTATGTACT[A/G]ATGGTCCAGTACACAGTCCCACCTGCTATGAGTATTGGGACAATGGCACAATTATTCAACGTGGGGGAACAAGACTGCTCTGTGCTTTTCTTATGGACTT
648	GG_contig12413_911	-	-	[A/G]	ATTGATCTGGTAGATGAGGCATGTGCAAAAATAAAAGTGAAACTAAATAGTCATCATCAAGAACCTGTGGGACCTGAGCAGATTGCAGAGGTTGTGAGTC[A/G]CTGGACTGGTATCCGTGTTATAAATCTCGGTCAGAATGAGGAGGAGCAACGGTTAGGTCTGGTGGACAAGTTGCATAAAAGAATTGTTGGCCAAGATGAG
649	GG_contig17836_748	-	-	[A/T]	CGGAACCTGAGCAGATTCCACCGGGACATTCATCGGTAATCACCACAGTAACCGGGGCTTGAGAACACATACCATGCTCTGTGCACTTTACCTGATAACA[A/T]GCCCCACATCCTTTCCCTCCTTCAAATAGGGCTGGGCTTCCTGCAGCTATTTTTGATTGGAAAGGCATTTGTTTCACTAGTGTGCCATATCCGCATGCAC
650	GG_contig07705_999	-	-	[C/G]	TAAGCGGAAACAATGTGACGGCCTTTACCGTTGCAGGATTGAACGGCACCTCTTCAGACCCGGGCAAATTTGGAACCATAGTAGTTAACTGGGACGCTGC[C/G]ACAAAAGGAGTACAAGTCACCGGAACCGCCGATCCCGACAATATTGTGGGTCGAATTCAAGGAACGTATATCAACACAAACCTTGTTACTGGCCTTGATT
651	GG_contig15060_511	-	-	[T/C]	AGCATTCGACGGGTTTAATGGGGTAGCGAGGCTGATCATGGCAGTAATCGTAAGTCAAATATTTGCTGTTCACCCACCTGTAATATTCCCTCTGTTTCTT[T/C]GTCAGAGTCCACGCCACGGGCTTATCCCACCAGTGCCTTGCACTTGCATTATTACTGTGAGCACAGGATGATCGGGTCGTGTTTTGATCCTCCCATTTGC
652	GG_contig11852_781	-	-	[A/G]	CTGTGTGCACACATAGTGGATCTAAGTTATGTCTGATTGTTCCTTCAAATAGAGCCGGTTCTTGAGGAATGATGCTGAGCTTCAACCGCAATACATTTAG[A/G]CCAACCATACTAATATCAATCCCATCAATGATTATTTTTCCTGCAGCAGCCTCAACTATTCGAAAAAGAGCCAAGACAAGAGAAGATTTTCCACTGCCTG
653	GG_contig21547_409	-	-	[A/G]	TCTCTATTATTGAAAAGGTGTATCTTTTCCGAGGAGTGTCCAATGATTTCCTTTTCCAGCTGGTTTCAGAGATGAAGGCAGAGTACTTTCCCCCTAGAGA[A/G]GATGTCATTTTAAGAAACGAAGCACCGACGGATTTTTATGTGTTAGTGTCAGGTGCTGTGGAAATACTAGCAGACAAGGACAAGGATAAAACAGAGCAGG
654	GG_BPCS07E20_117	-	-	[C/G]	AAATTTGCTTCGAAAATCTCTCAGGAGAAACCTCTGGGAATAAAAAAGGCCAAAATTCATTTTTCTGTTTCAAATCCGAAGTGCAATGCCTGGAGGATTC[C/G]ATATCTTTTAGCCATGAAATGCAACTGAAATGTAAGGTAAATAGCCTGTGCACTCAATTTTCGCATACCGTCGCTCTTTCAGAAACTGTATTCTCTCCGA
655	GG_contig15818_975	-	-	[T/C]	ATCATTCTCTCTTTGGCGTAATCACAAAATTTTAAAACATGCGTCAATGTTCTCGGCGTTTAACTGCACTGGGCGACAAATTCTTTTACTTTTAACCGGA[T/C]TGCTTTTTCCAACTTTCTAACTGGCCGACGGAACCCACGTGTTTTGTGTATGGCCATTCACCGTGATAACCTAAAGTTATGGTGGGTAGTGGTCTTCATT
656	GG_contig07217_1179	-	-	[T/C]	TGTGGATTTAGTAAATGAGACAAAGCTTGATAATGAAATTAAGTCCTGGCTTGCATTTGCTGCACAAAAAGTACTTGAAGTAGTAGCTCTGGCAAAAGCA[T/C]TGATTGGTCAAGCAGATCGGGCATATTTTGCTGCCAATGCAGCTGCTATATCTTCAAGAAAGACCTCTCCTAGAGTGAACAATAAGGCAGTGCAAAAAGC
657	GG_contig04565_273	-	-	[T/C]	AATTGCCGCCCGGTCCCCGTGCTTGGCCCATAATCGGGAACCTGAATCTCATGGGGAAATTACCCCACAGGTCGCTGGATCGACTCTCCAAAACATATGG[T/C]CCCCTCATGTATATGAGACTCGGATCCATGCCATGCGTGGTCGGCTCATCCGCTGAGATGGCCCGAGAGTTTCTCAAGACCCACGATCTCACATTCTCGT
658	GG_contig19280_222	-	-	[C/G]	TCGATTATGGTAAATTGTCCAGTTTCAGTGAAACAAGAAGCTCCTCGCACAAAATTCTATCTGCCTCTACTCGTCTTAGGTTGAAGGGACCAAGGAGAAT[C/G]AGATGCTCTGCAAGTAATACTGCTGCTGGGCAACAAGGGAATGTGATTGGGGCTGACGATGGGGAGGCACTGGAGAAGTATATTGAAGATGCTGGAGATA
659	GG_contig19622_163	-	-	[T/C]	TTCGGGATTTCAATCGTATAAGGAGTTTTTGTTTGGAAGCGTTGATGTCTCCATGAAACTGGTGCCCGGAAATTCCGCTGGTACCGTTACGACATACTAT[T/C]TATCTTCTACAGGTGAGGGGCACGACGAAATTGATATGGAGTTCCTAGGAAATGTTTCTGGGGAGCCCTACATTCTGCACACAAACATTTATGTGAATGG
660	GG_contig15067_780	-	-	[T/C]	TTTGGGAATCTAACTTCACTCCACAAAAGTTTGTTCGGAGTCTAGGGCCTTGGGGTCCACGTATAGTAAAAGGATATACAAGTGCTCGGTTTGTGACCCG[T/C]ACAACTGGTGATACATTGAATGAAGTTGAGGCCAAATTGCTTTCAGATTATGTCTACCACACATTAGCTGCTAAAGCGTCTGGGGAGCTGTGTCTGAAGT
661	GG_contig17001_631	-	-	[A/G]	ACTGTAGTGTTTTCTGCACCAATTCCCTCTGCTCTTGTACATGTACCTGGGAAAACCCAGTTGCTGATGCAGCAGATGGAGCTCGACCTACATACTTTAT[A/G]TCATGATATGTGCCCCGATTTATTGCCCTCATTGCAGTTAGAAGACGGGGAGTGATGTAATGATATGCTCCCATATTCATGGGCTCCTCCTGGCACCAGA
662	GG_contig03128_313	-	-	[A/C]	GAAGAATCTGTAGCTCAAGCTCCCGCCGAAGTCGCCGCTGTTGAAGAGAAAACCGAACAGGCATCGGGTAAGGAAAAAGCTTCTGCTGCTGTTGAAACGG[A/C]AGCAGGAGAAAAGTCTGAAAAATCATTGGCCAATGGAGATTCACCTGCTGAAATTCCTGAAGAGAAAACTGTATCAATTGAAGAGAGCGTTATCGAAGAA
663	GG_contig13826_1305	-	-	[A/C]	ACGTAGAATGCCTTTATAGACGGACCCGTAACCTCCCTCGCCAAGTTTGTTCTCTGCGCTAAAATTGGAAGTAGCGTCTCTCAGAATATGGTACTTAAAA[A/C]TGAGTTCCGGATTCAGCTCAGCAAGCGATAAGCTGGTTTCTCTTTCCTCACCTTTCCGTCGAATCCACATGAAAAGGCCTATGGATGCAATTAATCCGGC
664	GG_contig06588_399	-	-	[A/T]	ATGGGGAACGATGGCGACCATATCCAATCCCGCCCCTCTGCCTGCTCCGCATTTCCTCTGGCTTCTTCCTACTCTCTTCAGCAAATAAAACAGCAATCTT[A/T]CGCCCAAGAAGAACCTGTCTATCCATATGATATTTTGCTTCTGCTGCCTCTTCAGGATCAAAATACTGCACAAAACCAAAACCACGAGGCTCTCCTGTAT
665	GG_contig17970_570	-	-	[T/C]	TCAGACATAATAATCCATGGGATAGCTCCCATACCAAGGGAGAAGGCGATAATGTAAGCCAATAGACCAATTAAAGCCAAAATACTGGCCATATTGGAAA[T/C]TGCTGACATGTGAATCTTCATATAGAATGCAAAAGCAATGACGATGAGGCTGATGGCCATTCCAGCAGATGAGATCATGAGAAGAATTCGTCTACCGGCT
666	GG_contig16494_528	-	-	[T/C]	GAATGGCGTTTGCTGTTACATTTGCATTTATCATCTTGAGCTGCGAGGCGAGTTCTTTAGCATGTAAGATATTTGCCAGCTTAGAAGTAGCATAAGCTCT[T/C]GTGCCATTAAAACTTTTGGGATTGCTTAATTGATTGAATTGGATTTCTGGTTTACTGAGCCAGCTGTGAAGGACGGAAGAAACGTTAACGATTCTTCCTT
667	GG_contig14422_783	-	-	[C/G]	TAGCAGAATGGATCAATTCCTGGCATCCAATCCTCACATCACCATCTCAAACGATTCCTTTCCCTCAATCACCATTGATCTTACAAACAATCTCAATTCA[C/G]AACCAAACAGACAGTTGGGTACTGCTGGATCAGCAGGAACTCCATGGGCCACCAGCTTCCCCTCTCATTTTCGATATACATCGGTCGGACCGAGCTTGAT
668	GG_contig19726_685	-	-	[T/C]	CTGAACAGGTGAGGCATCCTGAAAGATGTCGGAGGTGTCATTGAATATGTTAGGAGAGGAGGTCGTGGACACAAGTGCAGGTATAGATTCTGGATTATTG[T/C]TCTTGGAAATGCCAAATAATTGCTCCTCAGGCCACAGTATTGGACTCCTTACAAGTTGATCAGTGCTCAGAGAGTTCTTGTCCTGGCTTCTTGAATGCTG
669	GG_contig18158_212	-	-	[A/G]	CTTGAGTTTACTCGCAGAAAAAGTGAATAGTGTGCTCGAGGACTATCCTCTTTTGCATCTAACCCTCGGGAAAAAGGTTTTAGAGATTCGTCCATCAATT[A/G]AATGGCACAAGGGAAACGCCCTTGAGTTTTTACTAGACTCATTAGGGTTATCAAATTCGAATGATGTTATGCCATTGTATATTGGAGATGACCGGACGGA
670	GG_contig12709_1388	-	-	[C/G]	CGAGCAAGGGAAGGAAGGCTCAAGATTATGTATGCAAATTGGCACCTCGTATCAGAAGGCTGGATGAGCGAGCTCAAGAAAGGGCAAAACAAGGACAAAC[C/G]TGCACTTTTAGTTGGATATTTAACAAAGAAATACCGCTGTAGAAGTATTTTTGTGCTAATGCTTGTAAAAACTTTTGTACTACATTCTGTAGGTTCAACT
671	GG_contig13034_374	-	-	[A/G]	TGAGCATAAGCAGAAGCCGGGAAAATAGTCAATGGTTTCGCTTGAGGAATCTGGCCACAGAGACGATTGTTTCTCAGATTCATATACTTCAAATGCTTCA[A/G]ACCCAACATCTGCCCTGGAATTTTCCCTTTGAAACCGTTCCATGACAGATCCAACCATCTCAGCTCCTTCAGCTCGCCCATGGGCCCGGGTATCTTGCCT
672	GG_contig16845_847	-	-	[T/C]	GAATTGATGTTTCTCGGATACGGGAGAGACTCGAAGCTAATTGTGTTGTCATAGTGAGCAACTTAGGCTACTCCAGCACTGGGCAAGTTCTAAATTGCAA[T/C]ACATATGAGGTAGCTACTGCCTGTGCACTGGCTCTTCAAGCAGACAAACTCATTTGCTTGGTTGATGGTCCTATTCTAGATGAAAATGGAAGGTTAATTC
673	GG_contig05909_370	-	-	[T/C]	TTTTTTCTTTCAAGAATGTGAGTGAAGCTATAGGAATGGACAGCTCATTCAAGGAATGGATAGTCTGTGTAACCAACAACAGGATCGGGAATGTAGAAAG[T/C]ATCTCTGTTGTACTTGTTGAGAGGGGCATTTATCTCGAATCTTCTAGGCAAATCTGGGTTGGCCAGAAAATGTCGACCATAAACTACAAGATCAGCCTTA
674	GG_contig15995_864	-	-	[T/C]	AGTCGGTGTGCGCTACGCAGGGGCGGCGGTGGTGGGATCAGGTGGAGTTCAGAGACCTGGATGGGCGGCAATGGCGGTTCTTGAAATGGGTGAGGAAGCA[T/C]TACACTATCTACAATTACTGCACCGACGCCGCCAGAAACAAGAAAATGCCGCCGGAATGTGTCCGCGATCGCGATAACATTTAGAGATTTTTTATCAGCG
675	GG_contig14676_921	-	-	[A/G]	AGACGTGGAAGGTTTGCTGTCTGGAAATTAGTTCTTGACATTCCGGATGTAGAGCTGAGTGTAGGTCCTGTGGTGGGTAGGGTCTGTTGTTTTCTATAAT[A/G]TAGGTTGAGCTGACGCTAGGTCTTGTGGTGGAGATGGTTTGTTTTTGGAGACTGTTTGTTGTTTTCCATAGTGTGGGCTGTGTGATGTTTGTTGTTTTGC
676	GG_contig19702_428	-	-	[T/C]	CAATACGAATTCTCTGATAATTTAGACTATAGTTCAGTAGTTCGTCATGCACATAATTGGCACTGCCCAGATATTTAACTGAAGAAATCGGTTATAGCCC[T/C]ATGGGTGCAGCTTGTTGGTCACCGAACCCACTGCTAAGGAGTTAGTGCAGCTTTGCAGGTCACAGTTCAAACCTCTACTTACCCGTGTGCTGTTGCTTGC
677	GG_contig16079_393	-	-	[A/G]	AGACAAGATCATTCATGTTGCTCTCAGCCTCGGTGAACTCCATCTCATCCATACCCTCACCAGTGTACCAGTGCAAGAAGGCCTTCCTCCTGAACATGGC[A/G]GTGAACTGCTCACTTACTCTCCTGAACATCTCTTGAATGGAAGTGGAATTCCCAATGAAGGTGGAGGCCATCTTCAGCCCTGTGGGAGGGATGTCGCAAA
678	GG_contig08630_244	-	-	[T/C]	TAGAAGACCGAATGGAATATTATTCCGACGACCCATTCAGCAAAACACGTTTGTCCACCAGCTTCAACATCCACAAAGAAGAAGTCTTTAACTGGCGGGA[T/C]TACCTGAGACATCACTGTTATCCGTTAGAAGATCATGTTCACACTTGGCCTTCGAAACCTGCTCATTATAGAGAAGTGGCCGGTATCTATTGCAGAGAAG
679	GG_contig05460_345	-	-	[T/C]	TTACACCAAAATCCGCAGGTGTTAGTTAACAGACACATCACTAGATTTAAGCACATGCCACGAAATACACATGAACATTGACCTTCTACACCTCCATTAA[T/C]GGGAACCAACAGTGTCAAGTGATTCGAATGTCTCTGGTTAATATCAACGAGCTCTTCTTTGGTAGAAGTCAATTGGGATTGCAGCTCTCTGCATTTGTGG
680	GG_contig12032_516	-	-	[T/G]	AGTGTAGGATTTTCGGTTGGACATCTATGGCCACCACCGGCGAGGAGGTCACGTTCACGGTGTAGTGTGAGCCGGCGGGACCGACGTTGGTAACTGTCCG[T/G]GTGTATTTGACGACAATGTCTGACTTGGCGTTCTCGGAAACTGGAAAAACGGCAGACATGGCCGGGTAGTTGAGGTCGCCGGGACCGCGCAGTGTGTTGC
681	GG_contig11723_2465	-	-	[A/G]	CAATACATGGTGTAGGGATGGTGGCTACAGAGGCAAATGATGAAGCTGCTATAATGCAAAGTCAGAGAGAAGCAGAAAATATGATAGTGGAAGCTTATGC[A/G]GCTCTCCTGCTTGGTTTCCTGTCAAAAGAGAGTGAGAATGCACGCCATTCAATAGCTCTCTGCCTACCAGACCATAGTTTGAAGGTTCTTGTCCCGATAC
682	GG_contig19970_440	-	-	[A/G]	GGAGCCTTTGGTTTCTCTACGCCGCTCAGAGCACTCATGTTGCCCAAGTGGACAAAGGCTACCCGACGGGTATTGGCGTTAAGAATTCTCTGATTCTCTT[A/G]GGGGTAACAAATGCCCTTGGTTTCCTTTTCACATTCCTTGTCCCTGAAACAAATGGCAAATCCCTAGAGGAGCTATCTGGCGAAAACGGTGAAGAGCAAG
683	GG_contig18425_743	-	-	[T/C]	GAAGGATGTAGGAAGTAGGTGAATGTTTCTTTTAATGGGTTTGATTTCTTGTTTATATAGAGTTTCAACTTTCTGTATCATCATGAATCTTGTCTGTGAA[T/C]AATGAGAAAATCCTGGCGTTGAGATCTTCATTGTTGGATATTCACCTGCTCTTCCGAACTTACTATTTACATAGATGTTTCATAAGTGGTTCGTTGGATT
684	GG_contig20521_448	-	-	[A/G]	TTCACTCCTGAGGAATCCGTACCAGTGTTCTGTTCTGCGGAATTCCAATCAAATTGCAGCAGGTCGTGCGGTCGAATCGAGTTAACTCAGAAAACCCTTC[A/G]TTTCAAACAATTTCTGCAACCGAAATTTTGCTAAATCCAAACCGAAATTCTCACACTCTGGCCCAGCAAAAAGGGCCGCTAAACAGATTTGATTCAACAT
685	GG_contig11934_1358	-	-	[A/C]	TGTCTCTTGATCCACTCAATGACTGTCCAAGAAATGCCTACTACATGGACGGGGTCATGGCTAGTGCCGATGGAGCACCTTATGTAAGACCTAACATGGT[A/C]TGCATATTTGAGCGATATGAAGGCGACATAGCTTGGCGCCACACAGAGTGTCCAATTTCAGGCATGGAGATTCGAGAAGTCAGACCAAAGGTTACTTTAG
686	GG_contig07447_1505	-	-	[A/G]	TGATTGAGGTTGCAGAGCAAGACTATGAAAAAGAAAAATTGAATGAAAGAATTGCCAAGCTTTCTGGTGGAGTTGCAGTTATTCAGGTGGGAGCACAAAC[A/G]GAGACAGAGTTGAAGGAAAAGAAGTTAAGAGTGGAAGATGCCTTGAATGCAACAAAGGCAGCTGTTGAGGAAGGCATTGTTGTTGGTGGCGGGTGTAGTC
687	GG_contig17597_603	-	-	[T/G]	AGATCTGGTTAAAACTGTGCCATTAGCTGTTGAAGAAAGTGCTGATGGGTTGGAAGAGAAGAGTGCAGAATAGCATGCAAGAGATGTGTAATTCCACAGC[T/G]CCTCCCCTGGTTAATAAGCACTGAGTGGAAGTGACAAACTAAGACTGTTTTTTTACGAGATTCAGAATATGTGAGCAGGGATTGATGTCCTTTTAAGTTT
688	GG_contig10373_167	-	-	[T/C]	CTACAAATGTTATCTCGGTGCTGTATCACGTACTGGAAAACGAGAGTAAGCTGGAAGTTCGATATTATGATATGGCCTCCACCGAAGAGAGAGCTCTTCA[T/C]AGAATCCTAGTAGAGGTTCCAAGGCCAGCTGAGCTGGATATAGACGACCTGAAATCCAAGCTCTACAGTTGGGCTGACAATTCAGCGAAATAGAAATGGA
689	GG_contig15302_885	-	-	[A/C]	AAGGGAATGACTAGAATGCAACTCTCGCCAACTAAATCCGGATATGGTGTTACTATTGCAAATGGCCAGCACCATCAGCCACATGTGGCATCAACTCTCC[A/C]TTCAACTTCTCCAGAGTACCATGTGCCACGTACTCAATTGGAACTTGGTCATTCCATTGCTCATGTAACATATCCTTGCGCTGATCCTTACTTTGGAGCT
690	GG_contig22830_394	-	-	[T/G]	ACACAACAGCGGGCACTATCTGCTCCTTGTGGCGTGACACCAGATCAATGAAACGCTCGTTGTTCCATATGTACAGTGCTCGTTCTGCTACCTGTGAATG[T/G]GAACTGTTCAAACTCCTTGAAAGCTGCCGAGACAGAGGAACAGCAAACTTCTGGAACTCTGCCTCTTCCATGGCTTCCAGCACCTCCTCCAATTCTCCAA
691	GG_contig03588_346	-	-	[T/C]	GCAGGCGGAATCCTGGGCACAGTAACAGTCAAAACCCCATCCACACACGATGCAGAAATGCCCTCGACATTGGCATCCCCAGGCAGCGTGAATTTCCTGG[T/C]AAACTTAGGGCTTCTCTTTCTTTCCACTCGCAGATATTTACAGCCCTCCTCATCCTCGACCGCGTCGCGCTTCCGCTTGACTCCCTGGCATTCTATCACC
692	GG_contig19821_317	-	-	[T/C]	CAACCAGCATAAGATGATTCAGAGCACAGACATGGCATGAGGCTACTGAAAATCAACGACCCTTGTTCTTCTGGGGCCTTACGACAACAACAGGGCACTG[T/C]AGATGGGTGACACAATAGTCACTTAAACTGCCAAGGAAGACCCTCTTAAGAACCCCAGATCCATGACTACCTACAACCAACAGGTCAGGATTATACTTTT
693	GG_BPCS04C14_393	-	-	[A/G]	GGGGAGAGCTGTACCTCCATTTGCGTTTAGAGTAACGCAGTACAGGCAACGCAGCCACGCAAGAACCAGTTGAAGTTGGCATACCAGTCTTCTCGCCAAG[A/G]CACTGGACTTTCCAAAATCTATCAATCTAAATTAATAGATAGCAGATCATAAATGGCGGACATGAAGTTACCTTTGCTTTCAGAGAATATTGTTGAAGGA
694	GG_contig12393_1238	-	-	[C/G]	CCTTGAACCTCTGCACCAGATCCAGCAGGCTCCCGATCTCAAACTTGTGCATGAGCAGAATAGCAGACCCGGCCCTGAGCGAGCAGAGCAGCACAGAATT[C/G]AGCGAGTAGATATGAAACAGAGGCAGTACGCACAGCACCACATCCTCAGAATGCAAATACAGATTGGGATTTTCTCCATCGACTTGTTGGGCGACGCTAG
695	GG_contig13752_660	-	-	[T/C]	TATAACTAGGATAAGTTTGAGCAGGAGTAAAAGGAGGAGGATAGGAAAAACCATCCTCTGCAATACCGACACCTCCTCCATTCATGCTGAACATGCGTAG[T/C]AATTGTTGCATGTCTTCATTTTCAAGCATTTCCATACTCCTTGAACGTATATCTTCCACAGAGAAGAAGTCATCCACCTGAACCCTGGTATCTCTGGGAC
696	GG_contig02232_129	-	-	[T/C]	TGGCAGACGTGAACATGGGGAGCGGCGAGGTGGAGACTTTTGCTTTCCAGGCTGAAATTAATCAGCTGCTCAGCCTCATCATCAACACTTTCTACAGCAA[T/C]AAGGAGATTTTCCTCCGTGAGCTCATCAGCAATTCGTCCGATGCGTTGGACAAAATTCGGTTCGAAGGACTGACAGATAAGAGCAAGCTCGATGCTCAGC
697	GG_contig14987_1014	-	-	[T/C]	TGAACATTCTGGATTCAAGGCTCAGGGGAATGCCTGATCCAATGATCCAGGAGATGTCTCAGGCACTTGGCATAGCTCTACTTTGTGTTAATTCTACGCC[T/C]GGGGAAAGGCCAACAATGAAGGAGGTAGTTGCTTTGCTGAAGGAAGTGAAGCATTCACCTGAGGAGTGCTCAAAGATGGCTGAACCTCTCATGAAAGGTT
698	GG_contig17704_718	-	-	[C/G]	CGAGGTTGGGCTACTGACATGAAATTCATCACACAAACCACTATATGTTACTAAAAAGATCCACAAAATTTTTATTTTCCTGCTCTTCACATTATTTCTG[C/G]TGGCCTTCTTGTAAACCTAACGCACGCCATCGATAGTAACTGAGTAGGAACTAGAAACTACTATTACCATAAACATAGTAAAACAGGAAGACTGGTGTCT
699	GG_contig18380_246	-	-	[A/T]	AAAGGCCCTTTGTTTCAGGCATAATAATGAGTACAAAGAAAAGTGCAATCACTGATATTACCCCAAAAACTAAGAATGTCATGGAAGTGCCAATGGTTAC[A/T]GTCATAGTGAGAAATGTTTGTGCCACTATCAAATTAGAAACCCAATTTGCTGTTGCAGCCAGGCCTCCACAGATACCTCGGTACCTCAAAGGATAAATCT
700	GG_contig15515_362	-	-	[C/G]	TTTCCAAAGAGAAGCTAGAGTGGCCATGGTGTTGTATGAACTCCCTCCCTCACTGATTGCATTGTGGGCCGTTTGCATCAATTCCTTCATTCTCTTCTTT[C/G]TTTCCACTCCGCTTTCTCCTTCCATTAATTCTCTCACTACTCTTTCCACTTCCTCTTTGCTCACCAATCCATTCGGTCCCTTTTTCGGTTCAATGGCCAC
701	GG_contig18733_349	-	-	[T/C]	GGAGGGGAGGAAGCTGAACTAAAGCTTGCAGATTTATTTTTGTTTTCCAATGTTATCATATCAGAAAGCACCCTGTTTCAGGTTTCTTTTGGGATGATGA[T/C]GTTTGATGTAAAAATATCTTGGCAGCTTTGGTCAGATCCTTGTGCATTTGAGAGCCTGATTATGGAAGTAACCAGATGGAATACCTGCTACAATTGAGCA
702	GG_contig04150_233	-	-	[A/G]	CAAACCGGCAGCTTCTGATGCGGAAGAGCATCCCGACCTCAATCTGAATTTGTGTATCAGTTTGCCGTCTAATTCAGCCCCGGCCGTAAACAGAGTATCG[A/G]GCGTCGATACAACAGTAGATTCAAATTCTAATTCTGGCCACGGGCTGTGCTGGCAGTTTCTCTGACGGAGGTCGTTTCAATAAGAGGGTGTGAATTATCG
703	GG_contig22446_409	-	-	[A/C]	GGTAAGGGGACCTTGATATCTAAACTCATGAAAGATTTTCCGTCTACTTTTGGGTTCTCTGTAAGTCATACAACACGGCTTCCAAGAGAGAAAGAGATGG[A/C]TGGAGTACATTATCACTTTACCCAACGTGGGGTTATGGAAATGGAAGTCCTGGAAGGAAAATTTCTTGAATCTGCACATGTCCATGGCAATTTGTATGGA
704	GG_contig12285_799	-	-	[T/C]	CCATTTTCTGTTAAGGGAGATCCAATAAGATGCCTTGACGAAACACTTGTTTGCCCCTCCAATTTAGCATCATTTTCAACATTGCCTGTATTAACATTTA[T/C]ACAGGTGTCTTGTGGTTGAGTCCTTGACGTAGATTTGATAACTCCAGCAGGTAAGACCCACTTTGACCAGTCACCACGCCTCCTTATCTTGTCAGCCTTC
705	GG_contig06296_354	-	-	[A/G]	CTTTGGGCTGGCTGTTGATAACGAATGCGCAGCTTCAGAGAGGAAATACTGTGGTTTCAGTGGGGAAATTTACTATGGAGAGGATGCTGAAGGCCATAGA[A/G]GAGTACAAGGTGACCTATTTCCCTGTGGTGCCACCCATTGTGATTGCCATTGCAAAAGAGAAGATGGTGGCACGATATGATCTGTCTTCTCTGAAGGAGG
706	GG_contig16552_819	-	-	[T/C]	TGTAGCTGTCATAGCCGGAATTGTTCCTTATGGATCCATACTGGTGGAAGGGATCATCGGACGCCATACATGATTGACCAAAAGCCTCATCTCCAGGAAA[T/C]AGAAGCATTCGTCTTCTTTTACAACGGGGATTATTATCTTGAGAAAAGTCTTGAATTTGGCAAAAATAAGAAGCAGCTGCTTGACTGGATTCACCTTCAT
707	GG_contig12853_481	-	-	[A/G]	TCATGACTGAGCTCGTTCCAGGTCTTATGCAAAGCTCAAGTAAAAGTCGTCACTTACTTCACTGAGGAAGGTAAGGTCCTGCACTGAATATTACATGAGC[A/G]TAGCTAAAGGGTGGTCTTCGGCCAGTCTTATCTGATTTCTCCAAGAGGTTGGAGGTGTGATTGACCATAGCTCAGGGTTGGCCCTGTGGCGGCCTAAGCA
708	GG_contig20153_576	-	-	[A/C]	TTCTTGCTTTCTAATTACAAGCTTAACCCTCACAAACACTTCTCCTGTGTTCTTACACGAACCCGCCGGTTTTGAGGAGCTGAAGGCTTCTGTTTCCCGG[A/C]TTTTGCTTGATCTGCTTCTATCTCTGTGCCTCTGTACATGTTGGCCATTTTTGTTATCCTCCCAACTGAATGAAGGGGCAGCTCGTTTAGGCCAGCTTGG
709	GG_contig02463_204	-	-	[T/C]	TCACTGTTCTGGATGATATCTATGACACCTTCGGAACGATGGAAGAGCTCCAACTCTTCACAGCAGCAGTTAAGAGATGGGATCCATCAGCGACAGACTC[T/C]CTTCCAGAATACATGAAACGAGTGTACACAGTGCTTTATGAAACCGTAAATGAAATGACACAAGTGGCGAAGAAGTCTCAAGGCCGAGATACCATCAACT
710	GG_contig17902_637	-	-	[T/C]	TGCCCAATTCATCTTCTGATCTCGTATCATCCAGAAGAAACTGACACATGCCAGCAAATTCATCGAATGTCAAGCTACCATCTGCGCTTTGAGACACTGA[T/C]ATAGTCAGGCATTTCAAGTCTTCTCCTGAAATCTCCATTCCGAGCCTTCCCAGGTAACACTGCATTTCTGTGACAGTTAGCTTCCCGTCCCCATTTTCAT
711	GG_contig15917_815	-	-	[T/C]	CCGCAGGCTTTACAGCTTGAAAATTCCGCTTGTCTGCAATATTAGTAACAGTAAGCGATATATTCTGACCACTCTCCACGAAGTATTTTTCTGCTTTCTG[T/C]AGGGCAATCTCTGCGTCACTTACACGCTGAGCAACCTCGACTTCCAAAGCAACTGCCTCCTCTGCCAAAGCCATTACATTTGCAACATCTTCATCTGCTT
712	GG_BPCS15C06_494	-	-	[A/G]	TCACAGGAGCCATCATGGTGAAGATCAGCTTTCACATTATCCTAGCTCTAAAAGCTCTGTTACTGATTATATGAAAGCTTACAAGCCCTGGATGCCCATA[A/G]AAGAAGAGGAGGAAGAAGATGAAGAAGAAATGGATGGAGCAGAGTACAGTTTATTCAAGAGGGGAAGATTCAGAGGAATAGGATATCAATCCAACTTTTG
713	GG_BPCS06J17_372	-	-	[T/C]	GGAATTGGCTGAGGCCCTTCCTTTACATTCCACTGTTGGTGTTCAACCCTGGCCTGCTGCTGCATGAACAGGTTGTTGGATCTGTTGGCCATATCTTTGG[T/C]GTGAAAGCTTAAGTTCTGATATCTGTTAATTGCATAGCGAAGCTGGTTCAGTGCATTTTTTGACCATTATGGATGGCTTTGACAATGAAGATGAACAGGC
714	GG_contig15920_580	-	-	[A/G]	GCTGACTGTGTCCTGCATTACTTGATTGATGTATGTGCAGATGCCCTAATGCATTAGTAATCAACTGCTGATCAGGATTTAGCATTGATTGAGGATGATA[A/G]TGGTACTGGAAATGTTGCTGGAAGATCTGAGATGACTGTGGCCCCAATCGACTCTGCTGAGTTGAATATGCACCGTGATGCAAAGGTTTTGACATTGATC
715	GG_contig21512_254	-	-	[T/G]	AAACGATCCGTACAAAACTGAATGGGAGGGGAAGGACTAGTATAATGTATGTGATTACCCCATCCTCGTGATTCTTAACAAACAAGGAATAAATTCGACT[T/G]TACATTCAGAGAAGGGGTGGCTTTCACCATCAATTTTAAGAGGAGAAGAATCCTTCCAGCAGAGCCGTGCTCAGAGGGACAGCTACTCCTTGCACAGCAT
716	GG_contig12277_1101	-	-	[T/C]	ACTCCAAACAATTTTCGTGTCTTTCTAGTAGCATAGCTGAAATAGTAGGTATTTGGGAAAGTCTGGAGTTTTGTATTGAGTTCCACCGAGACCTGTAGGC[T/C]TAAATCTGGAAGAATCCAATCTTCTGAAGCAAAAGGTCCAACATTTCCTAGAAGACTTTCTATAAGTCCAGAAACCCCGACCTTCTGCCAGGTCATATTA
717	GG_contig22426_229	-	-	[A/C]	AAGTCATCAGACACGAATTTTCCAACTGCACTGTCATAACAATTGCCCACAGGGTGCCCACAGTCATTGACAGTGACATGGTCTTGACCCTCTCTGATGG[A/C]AAACTTGCAGAATATGATGAACCTGCAAAACTTATGGAAAATAAATCATCATTATTCGCAAAGCTTGTGGCGGAGTATTGGTCCAATTGTAGCTACAATT
718	GG_contig09276_358	-	-	[A/G]	AAAACGTCAAAGCGAGCTTGGAGAACGGTGTGCTGGTGGTAAGCGTGCCGAAGGTGGAGAAGAAGGTCGGTGAAGTGAAAGTTATCAGTATAGAATCCGG[A/G]GGCGACAACCAGAAAAGCTGTTTGGAGGGCGGCAATGACATCTGTAACGCCTAATGAAGAATTATATATTAGTGTGTTGTAGTCTTGTGTGGGGGAAATG
719	GG_contig08141_1108	-	-	[A/T]	CTGTAAAGGTCCTGAAGTGGGAGAAAGCTTGAAACTGTGAGGTAAGACGCAGATGGATTTTTCCTTGAAAGCAGACTGCGTTTTTTGGGGTTCATTAGGG[A/T]TCACTATTTTCAAATTTTGTCAACAAACTATTGAATATGGCAACCTCGATTATGGGTTTCATATCTGATTCTTCGAATACCTGATTTAAGTGCCAGTGTT
720	GG_contig03716_207	-	-	[A/G]	CCAGTCTAGCCTCATATTTAACCAAAACTTCATCAGCTTCTTTTGGGTGCTCCCATTTCTCCCCTTCCTTGATAATTTTCTTAAAAATGCCCCCATCCTT[A/G]CAGATATCTTTTACACTAGCCCAAGAGAGCAATTCAACATCGAATTTCAGAGTCGCATTGGGTGGAATTGTAGGTGGCGATCCCGATTCCCCATATGCCA
721	GG_contig15529_186	-	-	[T/C]	TAATTACATCCAAATAATTATTGACACAGCAACCAGAAAAGGTGAAATTAACTATGGAAAATAACGGGGCGAGCAATGGTATTCGGTAGCACTACAATAA[T/C]GGTTGAGGGAACAGCAAATGGGGCTGTTTATCCAAACACTAGAACAACAATAATTCATTGAATCTGCGTTTTTTTTTGGAGGTGAAAATCTAACAAGAAT
722	GG_contig16231_1065	-	-	[T/C]	AAACACCATGTACCACACCCTTCCACCACCCATCACGGTCATATGCATCAACTTCTTCATGAAGGAAAAAGCATTTCCTATTCAAAGCTGGTGGTTCAGG[T/C]CTTACATGATCAGCTTGTACAGTCTCCCTCAGTTTCGATTTCCCATCATCAGTCATCAAATCCCTGTATTCAACAAGGAACCCATTGCCCTTGCCAAATT
723	GG_BPCL02F23_337	-	-	[T/C]	TCAGGCAGTTGCAGAAGAGCAGATTGTAGTTGATCCAATCACGAGGGTCAAAGATGGATTCAAAAACTTCAAAACCGAGCTTTACGATAAGGAGAAAGAT[T/C]TGATCTCCAAATTGTCCAAGGGCCAATCTCCCAAGTTCATGGTGGTTGCCTGCGCGGACTCGCGAGTATGCCCGACCCATGTTCTCAAATTCAATCTGGG
724	GG_contig14612_972	-	-	[T/G]	TCCTTCTACTTACAGAGATTGCTCCAGAGTCCGATGGTCTCGCAAAGCGGAATAGATCAGGCAAATTGGCCTGTATCTGCCAAGCCTTCTGATTCCATAA[T/G]GAGTTTGTGTTACATTTGATAGGAAGATCTGGTGATCCAGCGGCTGGACCACCTGGAAATACTGGTGGATTTACAGGCTTGTAAAGCACGAGTGCTTTTT
725	GG_BPCS07E19_242	-	-	[A/G]	GGCTGCAGCGATTCCTGCATCCTCCGGCCCTGCCTCCACTGGATAACCACCGCAGAGTCACAGGCGAACGCCACTATATTCTTAGCCAAGTTCTATGGCC[A/G]CGCAGGGCTGACAAATCTCATTAGCAACGGCCCCGAGCATTTGAGACCTGCTATATTCAGATCCCTGTTATATGAAGCATGCGGCAGGATGGTAAATCCA
726	GG_contig12937_440	-	-	[A/G]	ACTGATGTTTGTGACGCTTCTGCTTACAGTTGTGCTCCCATTCACAATATTTAGCTTGGAAATGGCTATGCTTGGATAGTTCATGTCACTGATCAGATCC[A/G]CCTTTGCACCAGATGGACACCTATAGCTTTCATTCGCCGCAATGAGCATGATATTCTTAGAGTCCAGACCGTAATTACACATAAAGCGGAAGTAATCATC
727	GG_contig01494_391	-	-	[T/C]	CAGATTTTCCTGAAAATCCCCCGGTTGTATTCAATTACACGGGGGAAAACATACCCCGAAGTCTTTGGGCTCCTATATCCGGAACAAAACTGAAAGTGCT[T/C]GAGTACAATTGTACAGTGCAAATGGTTTTCCAGGCAACAAACATCTTCGTGGCTGATAACCATCCAATGCATCTTCATGGTTACAGCTTTTACGTGGTAG
728	GG_contig12072_381	-	-	[T/C]	CATATAAAGACACCCCATTTTCCATTTAATGCACTAAACTATTCACTGCAGACACGCCTCATGCTCACTTGGTATTATTCTGTATGATGACAAGCCTATA[T/C]ACTGGCCTTCTCTTTGCTTTCCATTTGTACAGATGGTTTGTCCATCATTTTGGTTGTAATTGGATTAAACTTTTCATCTCTGTGAGGCATCTGCCGTGTG
729	GG_contig17229_420	-	-	[A/T]	CAATCAACTGAGACCACTGATCCTCAATATGATAGTGCTCATAAATTGAACTTTCTGGATGTTCCTATTGAATTAGCTGAGAAGTTGAAACACACAATTG[A/T]TGGTGATCATGAATTGAACTTCCGGGATGTTCCTATAGAATCAGCAGCTGAGAAAGTGAAACATACAATTGAGCATTCTGCTTCTCCATTGAAAATGGAT
730	GG_contig23209_143	-	-	[A/C]	AACTTCCCATTCATGTTATATAACTCTTCATATCCACTGATGCTAGTTGATGATGGCTGTTGCTGAACAAGCACGTGGTGTTGTTGTTGCCGCTGCAGAT[A/C]ATTATTGTACATAGGTAACCTTGCACCCGTATAGTTCGATGAAGCTAAATTAGGCCTCCCTGTAATTTGCAATTGTGGAATATAATCCAATCCTGGCTGG
731	GG_contig21434_359	-	-	[C/G]	GTATATCCGCAAAAATGTATGAAGACCAGTTGGCAGCCGAAAAGAGGGCACGTGAACGGGTTGAGAAAGAATCAAGTGAAAAAATCAGTGAGCTTAATCA[C/G]AAATTGCGGAAACTGCCTCAGCCGGCTCCTCCTCCTCGTCGTCGTCCTCCTGAAACTTGTGGGATTATGTAACGTGAATAACTATGGTCCAAAGGATTTC
732	GG_contig19386_541	-	-	[T/G]	GAGAGTGATAGTGGGAGACGAGGTGCAAGTCGTGGGTTGGTTGGTCGAGGCATGTATGACAGCGATAGCCAGAGGACTCAGAGAATGAGTGTGTTCGCCT[T/G]TGTAGGTTGTTATTACAATCGTGGGGTCTTCGGCGCACCTCTGAACCTGTTTTTTAACTGGGCAACCGGGCACCATAGCACATTTGTAATAAGATCTCGG
733	GG_contig12735_951	-	-	[T/G]	ATCTCCTCCTGTAACCTTTTCAACATCTTGGGGTGGCGTATCAGCTCTGCAAGTGCCCATTCCACTGTGCTCGCAGACGTGTCAGTTCCGGCTGTGAAGA[T/G]ATCCAGTAAAAGTGCCTTCATATCGGTATCCGTGAGCTTCCCTCCTTCGCCATCGGCGTCATTTCTGAGAGACAGGAGCACGCTCAGAAAATCTTTCTTC
734	GG_contig15564_904	-	-	[C/G]	TTGTTACCACCAGTGGGATCACCATTAAGCCCTGCTCCTATAGTCTCGCCTCAGATCTCTCCCTCTACTACGCCTGTGGGTTCTCCAGTGGAAGCTCCAA[C/G]CGAAGATTCATACGCTGAAGTTCCATCTCCCTCTCCATCTGTACCTCAAGACGACGGTGATACCTCGGCAGCTACATTCACCAGATCAGTGGCAACAGGC
735	GG_contig09201_282	-	-	[T/C]	CTTCATATCATTGTAATCTAAATAGCAAATTTACCTTCTAAAAACATTTTTCTACGTATTCCGCTGTACCAAAGCGTCCCCATCCACCTTCAGTAAAACA[T/C]CCATAGACTTCACATACATGATGGAACTTTATAAGGACTTATTATCAATTCCCGGATTATGACTTAAGGATTTTCCTTGTAATAACCATTGTCAGCAACG
736	GG_contig10451_156	-	-	[A/C]	TACTAATTCATTTCGGATTGCAGTTTGCCCAGGTGTTGTCCTTAGGGTTTGGTGCAGGTTAGGGTGTTGTCATCTCGGATTCATTTCAAGATTGTATTGT[A/C]CAGGTTAGGGCTTTCGTTTCAAGATTGTTTTCTCCATACAAAGTAAGTGTCTGTTAATGGCGATTCCGAAGACGACGGTAACAAGTGATAGGAAGTGGCT
737	GG_contig17769_350	-	-	[A/G]	CTGCAGAAAAGTTGGGATCTGCCTTCATAGAAGCCACAGAATTCTGCAAGATTGAAGAGTAATTACCCAATTGATTCTGATCCAAAACCTGGCCCATGTC[A/G]TTTAACAATGGAGTAATCTGTTGAGAGCTGCTTGCTGCTAAATGTGCAGGCTGCATCTGTAATCCTGGATTAGGCTGGTTGTCTGTGAGGTCGAGAATGA
738	GG_contig16716_255	-	-	[A/C]	TTCCTCATAATTCAATTGTTACTCCTCTGGCACCCGGTCCTCTGCCATCTCCAGGAGTTGTATCATCATACCATCCATGCTTTGTGTTGTCATATTTCTC[A/C]CCATCTCCCCACAGAGCATAAGCTTCCTCACCATGAATTGCATCATCTCCAATCAGAAGTTGCTCATCTGTCATCCTTAAGGGGATCACCAATCTTATCA
739	GG_contig11921_1713	-	-	[A/G]	GCTTTTTATGCCTAGCAAGGAGGATAATATTCCCACAAAATGGCTAACGCTCAAAGATCAGGCATCTAAGGCTCAATTTGTTTCAATTTATACAGGTCCA[A/G]TGGAAGAGCAAAATTGGTGTCAAATAAACTTTCCTGAGGTGGAAGTATTGACTTTGTTTTTTGCTGCCAGTCGTTACTGTCTTCCAACATTTTTACATAC
740	GG_contig13583_559	-	-	[T/C]	TGTACCCAGGCTTCAAAACCACAGCCACGCTACCAGGCTGCTTACTAGCATCTTGAACTTGAAATACTGCCATATGCATATGAGGATCAAACTGTTCATT[T/C]AGTGGATCAAACCTTTCAACTCCGTGTTTGTTAAACACATCTGAAAGCTGCTTTTCAGTCATCGCCACCCCTTCCAAAAGCGTTTTCAGTAGTGGTGCTG
741	GG_contig15437_1187	-	-	[A/C]	AACGGTGTTTCTTGAGGCAAAGCTTCACCAATCCTCAGGCTCTTTGTACAACGTGTGCAGTAGATATCTACAGCTTTGTGTATGTCTTCAGCCGCCATTC[A/C]GAAACATTTCAGCTCATTGTATTAAAATCTTCAATTTCCGGGACTTGTGGTGTCACCACTCCCAGATTTTTATTATTTCATGCCTACTTGTCTGTGTTCC
742	GG_contig14353_597	-	-	[A/G]	AGACCTTGGAGTCCCTTTAACCAAGGAACCAGGATTTCATCAGGTTGATTTTCGTGGAAACTTGTTAGGCTGGTTGTCTGCTCACCCACTGACACCCTTG[A/G]TATCACTTCATCATTTAGATGCAATGACACCCATATTCCCTAATATGAATCAAACACAGGCCTTTGGACATCTCTTTGAAGCAGTGAAGGCTGATTCTAG
743	GG_contig16133_763	-	-	[A/T]	GTCCTCCAGAAAGGATAATGAATTCGGTCTGCTGGGGGTAACAGAACTTGGCCCTTCAAGGATCTAAACTCGGCCTCCTTTAGCAACACAATTCGGCTTC[A/T]TTTAGGATTAGCAATACAGACTCGATTTTCCTGTAGGAATAAACTCGGTCTCCCTGTGATTTCACCCTACTTCAATGAGCAGATCTGGCATAATAATCTG
744	GG_contig14714_1163	-	-	[A/T]	AGGCTATCAAACCAATTCTTGGCAACTATTATTGTTATGACAGTACGCCCATTTACAAGGCTGTATGGCGGGAGTTTAGGGAATGTGTGTATGTAGAGGC[A/T]GATTCTCCCAAAAAAGGCGGGGTCTTCTGGTACAAAAATAAATTCACCTAATACTACCACGGCCAAGTAACCGCCAGGTAGTTTAGTTAGATGCAATTTC
745	GG_contig13866_686	-	-	[C/G]	CAGCCGATGAGCCTTCTAGTTTAACGGGGAAGATCTACAGCTTAGCGCAGTGTTGGAGAGATCTGTCCCACACAAGCTGCGGATCGTGCCTAACTTATGC[C/G]TTAGAAAATATATTCAAATGCCAAAGTGGAGCTCTTGGGGCACAATTCGGATCTCAGAACTGCTATTTGCGTTACGAGGTTTATGAATTCTTCGACAATT
746	GG_contig19145_367	-	-	[T/C]	GACGAGAGCAATCCTGAATTCGTGGCTGAAGTGGTCTCGCTCTTCTTTGAAGATGCCGAGAAACTTCTAGCAGATTTATCCAAAACGCTAGCTCAACAGC[T/C]GATTGACTTCAAGAAAGTAGATGCTCATGTCCACCAGTTCAAGGGTAGCAGTTCCAGCATAGGAGCGCATCGAGTGAAAAATGAATGTATATCATTCCGT
747	GG_contig16037_304	-	-	[T/C]	TTAGATAAAGCCCCGCACTGAAGCATCTCCCGAAGAATGAACGCATTTGAAGAATATGTGCATAGTGACCAAAGTATTCGCACTGCTTTCTTAGTGGCAG[T/C]TTCTGAAACCCTAATAATCTTCTTCGAGACTACAGCAATACCCATAGCGTGATCGGCCATGGCAGCCCTTCCTTCTGCGTAGTCCACTAGCATGTCCAAC
748	GG_contig17574_234	-	-	[C/G]	CCGTAAGGAGGAGGACGACGATAACGTTAACGCCAACTCGGGTTATGGTGATCAGGGTGCCTATGGATCCTCTGATTACCAGACTGGTTCTGGTTATAAC[C/G]CCAGCTCTGACAACCAGGCTGGCTCTGGCTATAACGCCGGCTCTGATTACCAGACTGGTTCTGGTTATAACGCGGGCAATGAGTACCAGACTGGCTCTGG
749	GG_contig15912_263	-	-	[T/G]	CCCGGTGCCCGGCCTGGAGATTGAGCGTGGAGACAGGCAACCTTAAAGATTGGGATGTCGTCCCAGCAACGTGCGTGAGCTATGTGGAGAAATATATGAA[T/G]ACAGGAGGCCAGTATTGGGAGGATTCCAATGTAGCAGTCGTAAATATTTTGAAGTATGCGGAATCGCTCACACTCGCGGGAGACGGGATGGATGCGTGGG
750	GG_contig20412_422	-	-	[A/G]	CTGGTCTCGATTGATGAATCACACGGGCATCCGATTTGCTGGGCTGTGTCTGGTTTGCCGCTTTTTTACAGCAAGGATCCAAAAGATAATGCCTACAAGT[A/G]GGGCATGAAGAGTGAGATCGAAGCCATTTGTCTACACATTTCATATGGAAACCATGGTTGCACCACGGCAAGACCCTCACAACTTCACCCTCCTCGAATT
751	GG_contig16172_1021	-	-	[C/G]	GGCACCAGTGGACAGATCCGGAAAAATTGCCGGAAGCCTAACTAGCTACTCGAATGACAATCACCTTTGTTTCATTACAGTGCCATGGAGTTTGGCATAA[C/G]CTCATGAGGTATTAAAGCAGAGTGACCCTAATTTAAATAATGTATGCTTCAGGTTGAATAAAATGTTTTTGATACTTTGAAACATTCGTAATGGAACGGA
752	GG_contig13567_223	-	-	[T/C]	TTTCCATTTTTAGTGCTCTTGTTACAAAAACAGAATAGACAGTTCTGCATGAAGGCATCTAGCCTGTTATAGATTGATCAGTTGTTGAAATCAATTGAGA[T/C]GCAGCCAGAAAACAAAATTTTGCATTCCCACATGGTAAAATCCATTAAGTGGGCTCTTCTTTTGACAAAAGACTGATGATGCAATAAATGAATTCAGTGG
753	GG_contig20019_268	-	-	[T/C]	TGTGCCGATCCGGATTTGAAATCCCAGGTAGTAATTTAACGTGGCTTGTAATAAAGTACTCGGATTTCTGTTTTTACCACCTTTGATCTGCATCCATGCA[T/C]AGTAATGGACCATTTATTCTTCTTCTTTTAGCTATAAATTGCACAGAACCAGCTGTGTTTTCAGTACTGTCACAGCTAACACAGGCAGCCGCGTCCAGCA
754	GG_contig08437_110	-	-	[T/C]	ATTAATAAGGGGAGGAAAAGAAAATAACCATGATACTCTTAGTAACGGCGAGTGAAGCGAGTAGAGCTCAAGTTGAAAATCGGTCATCCAAGCGGTTGTA[T/C]CGAGATGTAGAGTTTCGACGTGTAGTCAGCGTGTGACCTGGATGGAAGTCCCTTGAAACAGGGCATCAGGGAGGGTGAGAATCCCGTCCAATACACCGGA
755	GG_contig15805_767	-	-	[A/G]	ATTGCATTTGAGTAAAAGCCTCCGAAGCGTAGGTGAGCTGTCACGCAAGTAGTCTTCCAATGACTGTTCGTTGGCTTCCAACTCATCACCACCGGTAAAG[A/G]TAACGACCATGTAATTGATAATTTTATCACCAAACAACGCCTGCAAGGTGGGTAAGGTAGTGGCTTCTTCTGTAGAAAATCGATTTTTAACGGACAGTAC
756	GG_contig01886_432	-	-	[T/C]	TAAGTCCACTATCATCGGATTGATAGAGAGATTCTATGATCCACTCAAAGGGACAGTACTCGTTGATGGCAAAGATATAAGGAGCTTCAATTTGCGGTCA[T/C]TGAGAGAGCATATAGCTCTTGTAGGGCAGGAGCCAACTCTTTTTGCTGGGAGCATCCGGGAGAACATTGCGTATGGTAAAGAGAACGCAAGTGAGGCAGA
757	GG_contig09034_400	-	-	[A/G]	GGATGTGGCAAATCCTGGGAACAACCTTTATGTCACGGGTTTGTCTCCTCGAATTACTAAAAGGGATCTTGAAGATCACTTCTCTAGAGAAGGAAAGGTC[A/G]TGGAGTGCCATCTTGTCGTTGATCCTCGTACCCGGGAATCACGTGGTTTTGGATTTGTTACAATGGCCACCTCTGAAGATGCAGATCGTTGTATTAAATA
758	GG_contig08656_443	-	-	[T/C]	AATTGCTTTGCCAATTTAAAAGCCGTGTTTCCAATCTTCCAATCCATCGTTCTTACAGACTGTACAAACATCCTGCTCAGATACCCAATGCAGGCGATCA[T/C]GTCAATTCTTGTTAAAGAGCAGAAGTTATCTCTTGAAAAACTCTCAATCGATTTCGTTTGCGATTCACCTCAACTGCAACACCCCATCCTTTTTCTTCTT
759	GG_contig15889_664	-	-	[A/G]	CAAATAAACTTCCTGATCCCAACGATAGTGCCATACAGTCCTCTTCAGCATTTGCTTCCAAGGGTCTCTCTGTTCTAGATCTTGTTACCCTGTTAGGTGC[A/G]CACACCGTGGGCATTACACATTGCAGTTTCTTTAACGACAGGCTGTACAACTTTTTGGGCACGGGCAAACCAGACCCAACCATGGATCCAGCCCTTGTAA
760	GG_contig21389_376	-	-	[A/C]	CTGAGGAAGGCAGTGTTTTGGAAGATGACTATTTCCTCTCTCGCTTGCCCATTCTTGAGAGACAACTTGCAAAAGGAGGTGTGAGGTTGGCTGCAACACT[A/C]AACCGTATATTCAGTTCAAAAAAAGACCACACTCGGGATTCAGAACTCTAGAAGCAACAGGACTGGGTTGTCTGCTACAACAGTCTTGTAAACTTAGATC
761	GG_contig15733_386	-	-	[A/G]	CGACTACAAAGGGGTCTAATATATTACACGGAGTGAACTATGCTTCAGGTGGTAGTGGAATACTTAACTCAACTGGCAGTATATTTGTGGGGCGGCTTTC[A/G]TTGGAAGTACAAGTGAACAACTTTGCTGAAACAAGACAGGAACTGACACGCATGCTAGGAGCCAACGCAACGAAAGAGTTGCTGGGAAAGTCTGTATTCT
762	GG_contig03538_596	-	-	[A/G]	GCACATATGTGATAGTGGCCTTTGTTACGGAGACCATGCCTGCGTTGAAGATGGCATTGAACTCCGGCTCGCCGGCTGCGAAATTCCAGAAGTCTTTGCC[A/G]TTGCCACTAGAATTCTTGAAATTATCGCCGCCATGAAGCACACGTTCGTGAATATGGTCCCAGGCGGTAACGTAAAGTGGGTGTGTCTGCAAAAGAACGA
763	GG_contig17687_513	-	-	[T/C]	AACATATAGAGATGCAAACAAATCAAATAACTAACCAATACATTCTGGGATCTAGAACTTTGAATCAGGATTCAGCAATCAACAATCAAATTGTTCCTAG[T/C]AGTCCTCCAGTTGCTCCACCTCAGATTTGGGCAATCAGACTACCATGAACAATTTTGAAGTTGAAATACACGCAAGTCAATACCTTGTCAACAGCATCCT
764	GG_contig16984_681	-	-	[T/C]	TGGGAAACTCTGCTTTAAAGCGAGTGCAGGCCACTTCTGCAATCTGAGCATTATCACCTGGTTCTTGTCCACCAAACTGATTGCATGGGAAAGCCAGTAT[T/C]TCTAACCCTTGATCCTTGTACTTTGTATACACTTCATTCAGCTCAGTATAATTAGAGTTAGTCAATCCACATTGAGAGGCAACATTGACAATGAGTAAAA
765	GG_contig14913_525	-	-	[A/G]	ATGCTACAACACCACGCACATATTGACGAGCCATGGATGCAACATTCTCCCGTAAATGGTTCTCAAAAGTGAACTGGAAAGCAATTGTCAATACTGATCT[A/G]AGGTTGCCAGAGTTTCCACCATAATCAACAGATGTTCGAGCTCCTGCTGATCCAATTTCAAGGGCAGAAGCAAGATCCAATGTACGGTTTGGACTGGAGC
766	GG_contig18471_487	-	-	[T/C]	TTTGCATTTACAGAGTACTTGCTTAGTCTCTTTCATCACCCTCCCAGTTGTCCTTTTCTTTGGGCCCTGTTGGCCCTTCCTCACCTCCAAGCTCATATGG[T/C]ATTCTATCAAGAATCTCTTCCACAGCATGCCTCAGTTTAGAGGGAAGATATTTCAGTATCTTACGTATCTCTGCTTCCGAGTTATACACAATCGTAGGAC
767	GG_contig17585_320	-	-	[C/G]	TGGTATGGAAAGGTTGTCATTGTGCAATATGGCATTGAGTGAAAAATTTCACCAAACAGAAACAGAAAATGGCCTGGAGAAAAGTGGTCAGGAGACTATT[C/G]ATGAGCCCTTGCAGTCAAAGTTGGCGTTTGAGTTAGTGAAAATAGATGAAAGCTTGAGAAAAGTGACTGAGAAAAGAGAGAGGAAGAAGGTTGAACGATA
768	GG_contig19407_585	-	-	[T/C]	ATGACAATGTGAATGATTACTGTGGCTTGCTTTTGGATCAGGCCACATCTACCATACCGGAACTGAGAGCGGCCATGTTTATACCTGGAGCCAAGCACCG[T/C]GCTTTAAACGTGATTAAAATGCAGGTAAAGCAGGGGCTGGTTTTGCTGCTGGTGGGGAGTGGCGAAAACTATAATGACGCCAAGGCCTTTGTAGATCTGT
