# Supplementary material for: Construction of genetic linkage map and identification of a novel major locus for resistance to pine wood nematode in Japanese black pine (Pinus thunbergii)
Source: BMC Plant Biol. 2019 Oct 15;19:424. doi: 10.1186/s12870-019-2045-y (PMC6792208; doi:10.1186/s12870-019-2045-y)
Supplement: Supplementary file 8 — Additional file 8: Table S7. Primer information for 768 SNPs of Pinus thunbergii for BioMark 96.96 Dynamic Array (Fluidigm) using KASPar assays. Locus name, LG position, target SNP and sequence flanking the queried SNPs (in brackets) are described. Furthermore, sequences for allele-specific primers (ASP1 and ASP2), locus-specific primer (LSP), and specific target amplification primer (STA) are also described. [file 12870_2019_2045_MOESM8_ESM.xlsx]

## Sheet: Sheet1
S.No.	Locus name	Linkage group	Position	Target	SNP_SEQ	ASP1_SEQ	ASP2_SEQ	LSP_SEQ	STA_SEQ
1	EP1_contig11860_2134	LG1	30.701	[C/T]	CACGCAAAGGTTTACTTGATTGAAGCTTACTCAGTGCACTGCTGAGTGCACCCACTGGTGGTATAGGCCCATCAAGATTTGCTGTTGGCAGAGAAACTTG[C/T]TTGTTGTCATTCAGAATAACTATCATGTTGGAATCCAAATATCCTGCATTGTTCATAGCTTCAAAGGCTTGCCCAGCTGTCATGGCTCCATCTCCAATGA	GCTGTTGGCAGAGAAACTTGC	GCTGTTGGCAGAGAAACTTGT	GGGCAAGCCTTTGAAGCTATGA	GTGGTATAGGCCCATCAAGATTT
2	EP1_contig16478_228	LG1	32.229	[C/G]	TCCACATCAAACAACTCGCTTACAGACGCCCTATCGGCCTCAAACAACTCGCTTAGATCCGGCCTATCGTCATCCGACCCATGTGAGAGTACAAATTCCT[C/G]TGCGATGAGATCCTGACAAGCTTTTAAATCGTTCAATTCACTTGCACTGACAGGGAAATCCTCCACTCCCTGCCCGAGGGCGACTGGGCATTCGGCGTCA	GCTTGTCAGGATCTCATCGCAG	GCTTGTCAGGATCTCATCGCAC	GCCTATCGTCATCCGACCCA	CAGTGCAAGTGAATTGAACGATTT
3	EP1_contig06398_135	LG1	32.4	[A/G]	CTTGGACTCAGGCAGTGTCTAACCCCGACCTTACACATCACACTGACTAATACTGATCGTCTTCTAAGCATCTTTATAAGGGCATTAAGGAATGCTTGCT[A/G]TCTCCCTTGAAATACCTTTCCATATCCTCATACGCATCTAGGATGCTTTCCAGACCGTGCTTTCCAGCTTGGATTCTTAATGGTACTTCATCTGAATGAA	AGGGCATTAAGGAATGCTTGCTA	GGGCATTAAGGAATGCTTGCTG	GCACGGTCTGGAAAGCATCC	CGTCTTCTAAGCATCTTTATAAGGGC
4	EP1_contig11860_400	LG1	32.439	[A/G]	AGAAGATGGCCAACCGTCTCGCCTTGTTAGCAAGAAAAAGGAAATGACTTCTCATGGAGATAATCCAAGGAAAGCTGGTATGACAGTGGGCAACTGTAAC[A/G]TAAATACACTACTTTTACAGATATCGAGATTCGTACGCGACATTTATAATCGGATGTTGTACAATGAAAATTAGAAAGTTCAATTGCCCGTCATCCAATC	TGACAGTGGGCAACTGTAACA	TGACAGTGGGCAACTGTAACG	GTCGCGTACGAATCTCGATATCTGT	GAGATAATCCAAGGAAAGCTGGTAT
5	EP1_contig14992_229	LG1	37.398	[T/G]	TTCCATGCCATAGCGAATGCTTATGCAAAGTCAATTCAAGATAATTTATAATATATTCATCCTCTTTGGAATCTCAATATTTGCCCGGGATAACAGCTCA[T/G]ATGCAATTTTCCTGGATGTTGACAAAATCTCTTCCTCATTCACTGTCAATATTTTTCGATTGCGCATGATCCAATGGCCATTGCACATCACCGATTCAAT	GCCCGGGATAACAGCTCAT	GCCCGGGATAACAGCTCAG	AGGAAGAGATTTTGTCAACATCCAGGAA	TCCTCTTTGGAATCTCAATATTTGCC
6	EP1_contig08190_669	LG1	46.561	[G/A]	AGAAGGCTGAAGCCATTATGAGGCTTGCTGACGCTAACGTCTTGGCCAACACAAAAACTTCTACGATGACAAGTAAAATCGATCAGATATCGAAACCGCT[G/A]CCTTCCGAGCCTGCATTGAACGCTGTCGATGATAATCAAAGTCAAAGATCGCCCGTCGGCCTGGAATTTGTCAGGAAATTATCTCTGCAGCGCTTTCTCC	TCGATCAGATATCGAAACCGCTG	AAATCGATCAGATATCGAAACCGCTA	CAGCGTTCAATGCAGGCTCG	CCAACACAAAAACTTCTACGATGAC
7	EP1_contig14787_486	LG1	56.114	[G/A]	TCAAGTAATTTTCTATCTCATCTGTATTGCCGGATCCTTCGATCTTCAACACGCGGCCATCGTTATGATGCGTTCCAACCTCGGTGGCACCCGCAGCAAT[G/A]AGGATTCTGAGAGCCCTCTCAAGACCATCGTCCAAATTCTCTTTATCGCCGGAATGCATGATACTATAATGCACGTCCATACCTCGCCCAACGCTGCCGC	GAGAGGGCTCTCAGAATCCTC	TGAGAGGGCTCTCAGAATCCTT	CAACCTCGGTGGCACCC	CCGGCGATAAAGAGAATTTGGA
8	EP1_contig23471_111	LG1	72.968	[C/G]	CCGACGAGGGTTCATCAATTCCAAATCCTCCAGGGAGACCGCGACCAGTTTCGTCAAGTACCAGCAACTTCATTAATGCTCATCGTCATTCTCCTCAAAG[C/G]ACGCAGGCTGCCCAATATTTGACTGCCTCGAGGAAGTCGACGGGTCTGAGTTCGGGATCTACAAAATACTGCGTGTGTTCACCGACAAGCCATGTGGGAT	CTCATCGTCATTCTCCTCAAAGC	GCTCATCGTCATTCTCCTCAAAGG	GCAGTCAAATATTGGGCAGCCT	CGTCAAGTACCAGCAACTTCATTAA
9	EP1_contig06272_344	LG1	120.323	[C/G]	TCTTGTATTTGTAGCGTTCGGCACGATCGGGGAAAAACGATGGCATGCGCTACTGATGTTGCACGTCAGTTTCTGCCATGCGTCCAACCCGTGCCGCCCG[C/G]CATGGGAGGAGAGACCGCCCGGTCGATCAACCTCACCTGCAATGGCCTCTCCCCGCCTCAACCGCAGTACAACGCCGAGAACAACCATGAACAGGACACC	CGGTCTCTCCTCCCATGG	CGGTCTCTCCTCCCATGC	CAGTTTCTGCCATGCGTCCA	CCATTGCAGGTGAGGTTGATC
10	EP1_contig09682_530	LG1	122.47	[G/A]	TCTACTTCTACGATATGAGGAACACCTTCAACGCCTGGCTTGGATTCACTTTCGTGCTGAATTCAACACACTACAAAGGCACCATCACGTTCGCTGGAGC[G/A]GACCCAATACTTACAAAGTACAGAGATATATCGGTGGTGGGAGGCACCGGAGATTTCTTAATGGCGAGAGGAATAGCCACCATCTCTACGGATGCTTATG	TCACGTTCGCTGGAGCG	ATCACGTTCGCTGGAGCA	TGCCTCCCACCACCGA	CAACACACTACAAAGGCACCAT
11	EP1_contig21657_434	LG5	6.684	[T/C]	ATAACTACTGGGTAGCAGGATAATCATCCCAATTACATGCAGGTTTCCCGGACTTCACCAGCGTTTTGATCAACTCCTTGGCTGTAACGTCCCCTGTAAC[T/C]GTCATCTTCTGCTGGACTGTGTCCATTTTGTAGGTCTCTATTCCTTCCACTTTTTTGAGTGCTCTCTTGATCTCTTTCATACATTTATCGCAGTGCATGC	CACAGTCCAGCAGAAGATGACA	ACAGTCCAGCAGAAGATGACG	TCCTTGGCTGTAACGTCCCC	AGTGGAAGGAATAGAGACCTACAAA
12	EP1_contig06046_2491	LG5	37.274	[G/T]	CTGAGACTTCTTGGAGACAAACCCTTGATCCCCTCTCATCTGTTGTGGCCGCAATTGCGACCACATAGGTTGCAACCGGTCCACAACAGAGTCAGTGTCA[G/T]TTTTCGAAGTTGCTTGCAGGGACATCTGTCGCAACTTTTCCTGCTGTTGTTTCTCATCCGACTCCTTGTCCTTTTGCTTCTGCTGCAAATCCTTCATCCT	TCCACAACAGAGTCAGTGTCAG	GTCCACAACAGAGTCAGTGTCAT	GTTGCGACAGATGTCCCTGC	GACCACATAGGTTGCAACCG
13	EP1_contig06046_1087	LG5	37.293	[T/C]	CGTCCTCCTGAAGAGAAAGTCCCTTCTCTTCATCCCAAGACCTTTGTAAGGTATCATCTATGGGTACCCCACTATAACCTCCAAAGCCTTCCTCTCGTTC[T/C]CTCAGTTGTCCAAGAGGCCTCCCATCTACTGCACTTTGCCTCATCTTCTGTCTATTTCTAGTGGAATCATATGCACCATCTCTTCCATAATCTTCATGAC	CCAAAGCCTTCCTCTCGTTCT	CCAAAGCCTTCCTCTCGTTCC	GGAGGCCTCTTGGACAACTGA	CTATGGGTACCCCACTATAACCT
14	EP1_contig12296_1261	LG5	70.896	[A/G]	TTCTTCTCCTTCAGCACCTTCCTCTTTGTCCATAGATTCGATGCCATCTTGATCACTAATAGAGCCTTTGCCCTTGTCATCCTTAACAGGAACTTCAGTA[A/G]TGGGAACTTCAGAGGGTTCACCCTCGCCAACTTTCCCAGAGGTCCCTTTTGTGGCATTTTTTGAAGAAGCCTCTGCCTTCTTTGCTAGAGCAGCATTCTC	GTGAACCCTCTGAAGTTCCCAT	TGAACCCTCTGAAGTTCCCAC	GCCTTTGCCCTTGTCATCCTT	CCTCTGGGAAAGTTGGCG
15	EP1_contig16864_437	LG5	73.905	[A/G]	CGCCATAGACGATACCTGCAAGGCCGCCTCCGACCAGAGGGCCAACCCAGTAAATCCAATTTCCGCTGAAGTCACCGCTGACAACGGCAGGGCCGAAAGA[A/G]CGGGCCGGGTTCATGGAGCCACCGGAGAAGGGGCCGGCGGCGAGGATGTTAGCGCCCACGATCAATCCGATGGCGATGGGTGCAATGGTGCCCAGGGAAC	CATGAACCCGGCCCGT	TGAACCCGGCCCGC	TCCGCTGAAGTCACCGCT	CCCTTCTCCGGTGGCTC
16	EP1_contig11717_4586	LG5	74.758	[G/C]	CAAAGGTGAAATGCGGAGGAATCGCAAAACACAGAATTCTGTGATTTGGTTGGTTTGAGTTTTCGATATTGTGGTTCTCAGAGGATCTCTCTGAAACCTA[G/C]CTTGACGGCACTGTGCTGTAGTTATAGGTGTACAGAATATGTATCAATATTATAGGCGGGATATTTACGATTGTAACCCTGCGGGACTATTTGCAAATAG	TCTCAGAGGATCTCTCTGAAACCTAG	TCTCAGAGGATCTCTCTGAAACCTAC	ACTACAGCACAGTGCCGTCA	TGGTTTGAGTTTTCGATATTGTGGT
17	EP1_contig11717_1580	LG5	75.081	[G/A]	TTTAAGGTAGGATTGGATTTGGAAAGCGATCTATCAGTCCCTTATGATAAGAAGAGTAGTCACAAAGCGGCTTTGGTATTCAATAGGAACCCTGTCCCCA[G/A]TAAAGAGATCTTCAAGGCCTGTTTTGCAAAAGAATGGCTTCTTGTCAAGCGGAATTCGTTTGTTTACATCTTTAAAACTGCACAGATTATAATTGTTGCC	CAATAGGAACCCTGTCCCCAG	CAATAGGAACCCTGTCCCCAA	CCATTCTTTTGCAAAACAGGCCTT	TCACAAAGCGGCTTTGGTATTC
18	EP1_contig11717_4170	LG5	75.303	[T/C]	GGTTCTTCTTCCTGAACTACTTGACATTTCTCTACTTCACCTATTATGGGATGATGGCAGTCTCCATTACTCCAAACCACCAAGTGGCTTCAATAGTAGC[T/C]GCAGCGTTTTATTCTCTTTTCAATCTCTTCTCAGGATTCTTCATTCCCAAACCGAAAATTCCCAAATGGTGGATCTGGTACTACTGGATATGCCCGGTTG	AGATTGAAAAGAGAATAAAACGCTGCA	AGATTGAAAAGAGAATAAAACGCTGCG	CCAAACCACCAAGTGGCTTCA	TGGGAATGAAGAATCCTGAGAAGA
19	EP1_contig12196_447	LG5	90.271	[A/T]	AGCCTATCACTTAATGTGATAAACTAGCATCAAAAGAATTACATTCGTAACCAGCAAAAGAGTGTTTGTTCTCCTTCAGAACTGACTTGCATTCTTGGGT[A/T]CCACTCAATACTAAGATGCAGCTACAATAATTTAAGCTTGTAGCTTTGATGCAGTTTGTTGTGCAATTTCTGCTGCAAGGTTCTTGGTCTCCTTCTCAAG	AGAACTGACTTGCATTCTTGGGTA	GAACTGACTTGCATTCTTGGGTT	AGCTTAAATTATTGTAGCTGCATCTTAGTATTGAGT	GCAAAAGAGTGTTTGTTCTCCTTC
20	EP1_contig09296_158	LG5	103.84	[G/C]	ATTCACGAGTAGCAGGCTCATATAGAGAAGAAATGATGCTGATGTTAAGGGTGGCTCTGCTATGCACCAGTACTCTGCCCATTAACAGGCCTTCCATGGG[G/C]GAAGTTGTGGAATTGCTGCTTCTCTGCAGCCCAGATGAACAAATTAGGAAGGCAGTAGCTGCCACTTTGTCACCCCATCTCAAGAGGAATCCTAGTGCTT	AAGCAGCAATTCCACAACTTCC	AAGCAGCAATTCCACAACTTCG	TGCACCAGTACTCTGCCCAT	AATTTGTTCATCTGGGCTGCA
21	EP1_contig09296_263	LG5	103.852	[A/G]	TTGTGGAATTGCTGCTTCTCTGCAGCCCAGATGAACAAATTAGGAAGGCAGTAGCTGCCACTTTGTCACCCCATCTCAAGAGGAATCCTAGTGCTTTTTC[A/G]TCTAACTCTACATATGCTTCCTCTTCTGCACGCAGTAGCACACATACTTTCCATGACAATACATGTGGCATAGACATATGACATATATCTTTACTTTATC	TCAAGAGGAATCCTAGTGCTTTTTCA	CAAGAGGAATCCTAGTGCTTTTTCG	TGCGTGCAGAAGAGGAAGCA	GCCACTTTGTCACCCCATC
22	EP1_contig11735_1374	LG5	106.051	[A/G]	GAAGATGACCACCCTTTTTCCCATGCAGAAGCTCTCCCAGGCTTCCATTAGGCATGTATTCATATACCAGTAGATTTGTTTCCTGGTTGGAGCAGAAGCC[A/G]AGGAGTCTCACTATGTGACGATGGCGGATTCTACCCAATGTCTGGATCTCTGCAGAAAACCCATGATCATGTGAAGAACATCTGCCTATGCCTGGAAGCC	CATCGTCACATAGTGAGACTCCTT	CATCGTCACATAGTGAGACTCCTC	CCCAGGCTTCCATTAGGCATG	GACATTGGGTAGAATCCGCC
23	EP1_contig11735_3251	LG5	107.606	[C/T]	ATGTCCATAGGCAATGGGCCTGTGAAGTTGTTGTTGTAAACATCCAAGATCTCCAAGTCCTGCAATCTGGAGAAGTGAGAAGGGAAATGCCCAACAAATA[C/T]ATTGTTGGATATGTTGAACAAACGGAGGCCTACGGCATTGGTGATCTCGTCAGGGAATGGGCCAGTAAAGCCATTCATTGCAACTGTGAGATTGATAAGG	GAGAAGGGAAATGCCCAACAAATAC	GAGAAGGGAAATGCCCAACAAATAT	GCCGTAGGCCTCCGTTTG	GTCCTGCAATCTGGAGAAGTG
24	EP1_contig11735_996	LG5	107.613	[G/A]	AATCTGTCATCTTCTTCACCCACTGAACGATATCGACGCCATCGCCGAACTCGCCAACAGGGCGCCTGCCCGTAACCAACTCCAGAAGAACCACGCCAAA[G/A]CTGTACACGTCACTCTTTTCGTCCACTTTCAACGTGTAGGCATACTCTGGTGCAATATAGCCATAAGAACCAGCTATGGCAGACATGCATTCTGAAGTAC	CGAAAAGAGTGACGTGTACAGC	ACGAAAAGAGTGACGTGTACAGT	CGCCTGCCCGTAACCAA	GCCTACACGTTGAAAGTGGAC
25	EP1_contig17512_291	LG9	7.426	[A/G]	TCTTGTAACAACAACTATACCCAATCAGAAGGTTTAATAGACCTTCTCATTGTTCGCCTCAATTGCTTATCAGAAGAACAACGGCATTCAGCCTATATGC[A/G]GCATGCATGCATCTGGCCGTTAACTCCTCAATCACCTTCAGGAAGATTCAATAGATTTGCGGGCACATCGTCGCACTCTCCTATTGTAGGCCTGATTATC	ACGGCATTCAGCCTATATGCA	CGGCATTCAGCCTATATGCG	AGGAGTTAACGGCCAGATGCA	GCCTCAATTGCTTATCAGAAGAACA
26	EP1_contig07831_627	LG9	29.443	[G/C]	CAAACTGGGAGAACCTTTTGGCGTGTCCCCTGGATGTTACTTGGTGCTGAGTTTTTGAATGTTTATTTATTGTCACTTGTTCCGTTTTCCTCGCGAAAAA[G/C]AGGCTGTCTGTTCCAGATAAAGCGGCGTCGAATCTGCATGAAGCATCACCCGTTGATCGTTCAATTCATTGACGTGCATTTTGCTTTGGACTTTCTGTGC	TTCCGTTTTCCTCGCGAAAAAG	TTCCGTTTTCCTCGCGAAAAAC	TCGACGCCGCTTTATCTGGA	CTTGGTGCTGAGTTTTTGAATGTT
27	EP1_contig18137_451	LG9	48.278	[A/G]	GGCATACCATTTCCAAGAATGCAGCCCATGTCTTTATACACAACCATATGGAATGGGGAGAGCTGGGCAACCAACGGAGGAAAGACAAAGATCACCTGGG[A/G]GCCTTACCCATTTGTTGCTCAGTTCAGAAACTTTTACATCGATGGCTGTGAGTGGAATGGAAACCCTAGGTTCTGCAAGGGAGGCAGCACACAAAATTGG	TGAGCAACAAATGGGTAAGGCT	GAGCAACAAATGGGTAAGGCC	GGCAACCAACGGAGGAAAGA	GCCATCGATGTAAAAGTTTCTGAAC
28	EP1_BPCS02F02_575	LG9	74.298	[G/A]	TGAGCGTAAACGTAAGAGGGGTCATGCTTGGCATCAAGCACGCGGCTCGCGTGATGATCCCGCGGAAGAAGGGCTGCATAATCAATATGGCCAGCGTTGG[G/A]GGAATATTAGGAGGATTTGCGCCATACGGTTACACGGCCTCCAAGCATGCAGTGTTAGGGCTCACGAAGAGCGGAGCAGCCGAGCTTGGGAAACACGGGA	GCGCAAATCCTCCTAATATTCCC	GGCGCAAATCCTCCTAATATTCCT	CGGAAGAAGGGCTGCATAATCA	GAGGCCGTGTAACCGTATG
29	EP1_contig11698_218	LG9	93.754	[G/A]	TGAGAGGTTTGATGTTCCCCATCTTCACCATGGCAGCGGCAAAATCATTGAAGAAGGCAACTGGATCGAGGGAGTAGAAAGAAACCCGATTATCAGTAGA[G/A]CCGCCATTGAATAATTGCTGATCCGAGTGGAGCAGTCCATTCTGGAATCGCAGAATGTTGTAGTAGCTGTTGTCGAAGGCCGTGGGAGTGAGAAGGTCCA	TCAGCAATTATTCAATGGCGGC	GATCAGCAATTATTCAATGGCGGT	CGAGGGAGTAGAAAGAAACCCGA	AGAATGGACTGCTCCACTCG
30	EP1_contig17572_367	LG9	94.197	[G/T]	AATACTTGTTGTCAAATGTGGTAGGGGTGAGAACATCTAAGGGAGAGAGGGTGTTGTCGCCACCAGTGCTGGGGCAGTTCGCCTTCACAGATGTAGCGAA[G/T]GCAGCGTTAATGTTGGCATCGTTGTAGATGCGATTTCTGAATGTGGTGCACCGCGCTTGACCAATTGTATGAGCACCTGAGAGTGCGACAAGGTCCTTGG	ATGCCAACATTAACGCTGCC	GATGCCAACATTAACGCTGCA	GGCAGTTCGCCTTCACAGAT	CATTCAGAAATCGCATCTACAACGA
31	EP1_contig06084_639	LG8	52.369	[G/A]	GACCTTGATCGCTGAAACTTTTGCTCTCTGGCCATATGCCTGTATCTAGGACGCCCACGATAATATCATCGGCGTAATGTGACAGTGGCCATAGACCATG[G/A]CTAGAGCTCAACCCCAGAAAGTCGGGGGTTCGAGTAGTATGTAGTCGATAAACGGAGTCCGGAACTACAGCCAAGCATCCATCCGTATTCTCCATAGCTT	ACAGTGGCCATAGACCATGG	GACAGTGGCCATAGACCATGA	TCGAACCCCCGACTTTCTGG	ACGATAATATCATCGGCGTAATGTG
32	EP1_contig06084_860	LG8	52.392	[C/G]	TTGGCAGCAAAGCCATGAGTGACTGTATCGTACGCATACAGCATTTCAGTGGCATCAGAATTGGATCCCGAAACCTCGTCTATCAATGAAGTGTACCAGT[C/G]TTGGTGGAGACTGAAATGCTTCGGCTTCATGGATTTATCCATGTAAACTATGTAGGACTGTCTTGCACCCTCTTGCTCGCTGGACGTATCTAACGCCTCT	TCGTCTATCAATGAAGTGTACCAGTC	TCGTCTATCAATGAAGTGTACCAGTG	AGCCGAAGCATTTCAGTCTCCA	CATCAGAATTGGATCCCGAAACC
33	EP1_contig13538_915	LG8	67.551	[C/T]	AAAAACGACCCTTTGTTCTAACGAGGGCTGGATATATAGGCAGTCAAAGGTATGCTGCAACATGGACAGGAGATAATCTTTCAACTTGGGAGCACCTACA[C/T]AATAGTATTCCCATGGCCCTTAATCTGGGACTTAGTGGACAGCCATTGTCGGGACCTGATATTGGTGGCTTTGCTGGAAATGCAACACCTAGGTTATTTG	TCAACTTGGGAGCACCTACAC	TTCAACTTGGGAGCACCTACAT	CCCAGATTAAGGGCCATGGGA	GCTGCAACATGGACAGGAG
34	EP1_contig18230_189	LG8	93.403	[A/T]	TCAGTAAAGGCATTATTTTAACAGCAACATGATCACTGACAAGGTTAAAGAAAAGATTTGCAGAGGAAGCTGCTTGTTCCAAATCCCCAAAATTTACAGG[A/T]GCAGCTTCACTTCCATAGTATATGTATTCTTAACATCAATTCAAGATTTGACGACATTAACAACACCCAGAATACTGTTATTACTCGTATCTTTCTGCCT	AATACATATACTATGGAAGTGAAGCTGCT	AATACATATACTATGGAAGTGAAGCTGCA	GCTGCTTGTTCCAAATCCCCA	TGTCGTCAAATCTTGAATTGATGTTAAGA
35	EP1_contig20151_147	LG8	95.402	[T/A]	GCCGTGGACGCAGTGTGAGTCCCGTGGCCATCTTGGTCCCTCGGGGACCTATACTCCCTCATCTCGTTCACAGGCCCCAGCGCGGCCTCGTAGCCCTTGC[T/A]GAAAAACCGAGCTCCGATCAGCTTTTTGTTGCAGTGCGAGGCGTTGAACGCGGTGCCGACCTCGCACTCTCCCTTCCACTGACTCGGCACGGGGCTCATC	TGATCGGAGCTCGGTTTTTCA	TGATCGGAGCTCGGTTTTTCT	CGTTCACAGGCCCCAGC	GCCTCGCACTGCAACAAA
36	EP1_contig20151_442	LG8	96.429	[C/T]	ATCCGTCGTTCCGGTCTAATCCCAAAAACGTGGGGCTCCGTGTGGTGTGGAGCTCGTACACGGTCTCTGGATAAACACCCAGAATCCCTTCCACGCTCTC[C/T]AGCGCCTCCGCCTGCGCACTACTCAGCTTCGCCGCAAATCCATGGAACACCTGATCGTAACTGTACAGAATCTTCTCTTCTTTTTCTTCAACTCCTTCCA	AATCCCTTCCACGCTCTCC	GAATCCCTTCCACGCTCTCT	TGCGGCGAAGCTGAGTAGT	CGGTCTCTGGATAAACACCCA
37	EP1_contig18122_139	LG8	114.431	[C/T]	TATAATTATTAATTACCCAGTACGAAACAACATAATCCACCGAAAGAATAAGAGAAAATAATCAAGTAATCTTCCGGGCTAAATGGAGAGCAGATTTCCG[C/T]TCTAAACCTTTGGCCAAAAAGGAGCGCATGTAATCACCGAACAGGCATTCCTGATACCCTTCACTATCATCGACATTGTTGATGATGGGAGAAACCTTCA	CTCCTTTTTGGCCAAAGGTTTAGAG	CTCCTTTTTGGCCAAAGGTTTAGAA	TCCGGGCTAAATGGAGAGCAG	GAATGCCTGTTCGGTGATTACA
38	EP1_contig16493_734	LG7	34.804	[G/T]	TTGCACCCACACTGGCATCATAAGCCATTGCTGGCCTGGTCCTCCTGTAGAAGATATCAGGTCCCTGCGGTCTCACAGATCTGGTGGGCCGACTGTCCAT[G/T]GATACAATCCTCCTAATTATTTTGGCTTTAGAGTTATGATGATGATGATTATTATGATGATGCTTGTGCTCATGACTGACTTCTTTCAGCTTCCCAGCCC	TGGGCCGACTGTCCATG	GTGGGCCGACTGTCCATT	ATCATCATAACTCTAAAGCCAAAATAATTAGGAGGA	TGCGGTCTCACAGATCTGG
39	EP1_contig03953_239	LG7	41.17	[A/C]	CGCACATATAGAAAACAAAACAAAGCAAACAAGCTGGAAGGAGATCCTCTTCTTCAAAGGTCAAGCACCCTAATCAGAAGAAAGTCTTCAAGTCTTCTTC[A/C]TCTGTGTTAGAAACAAAAATTACAATTCAAAAACCAAACTAGCAACCTAATTAGGAGGTCCTCTTCTTCACATCTCAAAACGTCACAAGCAGTTTAAATG	TCAGAAGAAAGTCTTCAAGTCTTCTTCA	TCAGAAGAAAGTCTTCAAGTCTTCTTCC	GTTTGGTTTTTGAATTGTAATTTTTGTTTCTAACACAGA	CTTCAAAGGTCAAGCACCCTAAT
40	EP1_contig14770_370	LG7	42.692	[T/C]	GTTTAATTTCCATTTTGGGGATTGAATCTGTTTATATTTTTGCCACCACATAACAAAGCTGCTTTCTTCCAAGAAAACATCTGAAGAAATGCTGCGGTCC[T/C]GAATCATCTTGATCACATAGTTTTCAAACTTTTCAAGATTTTGGTGTGAGCCTTCTTTCAGATCTTTCAAAGCCTCTTCCACGTATGCCCAAAAGCATGA	TGAAGAAATGCTGCGGTCCT	GAAGAAATGCTGCGGTCCC	GGCTCACACCAAAATCTTGAAAAGTTTG	GCTGCTTTCTTCCAAGAAAACATCT
41	EP1_contig16431_156	LG7	65.096	[G/C]	GATCATTAGCCTCCAAACCCTTACCAATACCCAAACCGATACATAATCTCAATCGCCATTATCCACTAATTTATGTTTCAGTTAACCAGAAATTTCTATG[G/C]CTCTAACCTCAGGTTTAGGCTGAGGCTGCTTGGGAACCGTGACAGTGAGCACTCCATTTTCCATGGTAGCCTTCACCTGGTCCCCTTTTGCATTTTCCGG	AGCCTAAACCTGAGGTTAGAGC	CAGCCTAAACCTGAGGTTAGAGG	GCCATTATCCACTAATTTATGTTTCAGTTAACCA	GGTTCCCAAGCAGCCTC
42	EP1_contig18349_804	LG7	80.693	[G/C]	GCATACTGAAGGAAAATAAAATATATCCATGGACCATCTTGGGGTTTATGTAGTAAACTTATATAGTTATACTATGATACTCGATCCGTACTGCTATTTA[G/C]TTTAGATTGCAGACTCAACGATCAGGTCCGCCATCTGCCATGTTTCATAATGAAGTGAAGTTAGTAGAAGTATTTCAAAATATAGGCATAGAGGTTGCAT	CTGATCGTTGAGTCTGCAATCTAAAC	CTGATCGTTGAGTCTGCAATCTAAAG	AGTTATACTATGATACTCGATCCGTACTGCTATTT	CATGGCAGATGGCGGAC
43	EP1_contig12186_858	LG7	102.865	[T/C]	TTCCACCAGCGCTGCACTGACCATGCAGAGAATAGATACAAACATGCCTATTCCAATTCTCTGGAGAAGAGTTATTCCGCGTTCATGGCCTGTGATTTTT[T/C]TGGCCACTGGAATCAGAAACCTGTCGTAGATTACCGCGAAAATGATCATAGAACCAGAAGCAAATGCCAGGAGAGAAGCTGGTGGGATTTCGAAATGGGA	GTTTCTGATTCCAGTGGCCAA	GTTTCTGATTCCAGTGGCCAG	GTTATTCCGCGTTCATGGCCT	GATCATTTTCGCGGTAATCTACGA
44	EP1_contig19758_131	LG7	134.099	[T/A]	TATATAATACACTATGGAAACAAACTGATATAACCCATCACTTCGATGCAAAAAAGGAATGGAACAGATTGCTCCAGCCAGAGGCCAGACACCTTCTCAA[T/A]ACGGATCTCTCTTTGATGAATACCCAAAGACAGTATAAACCGCTTTACGAATAAAGTTACAGACTCTGTTCTTAATACTCTTACTGTCACTTGAGAATAA	GGGTATTCATCAAAGAGAGATCCGTA	GGGTATTCATCAAAGAGAGATCCGTT	GCTCCAGCCAGAGGCCA	AAGCGGTTTATACTGTCTTTGGG
45	EP1_contig16844_668	LG7	140.082	[A/G]	TCGGGCACTCGCCGGAGAGTGCGATGCTCATCTTCGGGACCCACCTAGATGTGTACGGCGCCTTCAGCCCTCTCATCCACGCGGACACAGTGGAGGAGGT[A/G]GTGAATGGCTACCCCAGAAATAATTTCTGCAATGAGTTTGCGGATTTGATCATTCAGGAAGTGAGGATCAAGCGCTTCTGTGCGGTGACAGAGTTGCTGC	ATTATTTCTGGGGTAGCCATTCACT	TTCTGGGGTAGCCATTCACC	CCCTCTCATCCACGCGGAC	TCCGCAAACTCATTGCAGAAA
46	EP1_contig23476_115	LG7	141.237	[G/A]	AATTGAAACTTGCTCTCTGCTTAGGCTTAATACAAAGAAATGGATATTTGGTTCTATCAAGATTTAATATTAACTGTAATAACTGTGAGACATGAGACTC[G/A]ACAATAATGACCTTTTACTGCAGAGAATTGAGGAAAAGAACCAAAACAACAGCTACTCCAATGATGACAGGCAGACCTGTGATCAAATATAGTACACTGA	TGTAATAACTGTGAGACATGAGACTCG	CTGTAATAACTGTGAGACATGAGACTCA	TCCTCAATTCTCTGCAGTAAAAGGTCA	ACAAAGAAATGGATATTTGGTTCTATCAAGA
47	EP1_contig08104_1773	LG7	142.408	[C/T]	AGACTTTGTTTGATATTACAATATAGCAGTATTTATGACGGCGTCATCATGGTACAAGGTGTTTTCATTTATGTTGAAACCTGCATGTTGAAAGCAAAGC[C/T]GAGTACCTGTGAGTATTTCAATTCATGTTGCATACAAGCATGTGCGAAACCCATAATAGGCCGGAGTGCATTTTGAATGGAATAAAATTCGAAATATATG	CTGCATGTTGAAAGCAAAGCC	CCTGCATGTTGAAAGCAAAGCT	CGGCCTATTATGGGTTTCGCA	GGTGTTTTCATTTATGTTGAAACCTGC
48	EP1_contig08104_173	LG7	143.103	[A/C]	ATCTAACATCGAAGATTGCTCCCCATCTGGACCGCCATCTTGTTTTCCCACTTCTGGAGTTTCTGCAGGAGAAACAGCTCTATCCGGATGAACAAATTCT[A/C]AAGTCGAAGATCGACCTTCTCAGCAAGACCAACATGGTTGACTACGCCATGGACATCCACAAGAGCCTTTACCGCACCGAAGACGTTCCACAAGAAATGA	CTGAGAAGGTCGATCTTCGACTTT	TGAGAAGGTCGATCTTCGACTTG	TCCCACTTCTGGAGTTTCTGCA	AGTCAACCATGTTGGTCTTGC
49	EP1_contig08104_1829	LG7	144.73	[A/G]	AGGTGTTTTCATTTATGTTGAAACCTGCATGTTGAAAGCAAAGCCGAGTACCTGTGAGTATTTCAATTCATGTTGCATACAAGCATGTGCGAAACCCATA[A/G]TAGGCCGGAGTGCATTTTGAATGGAATAAAATTCGAAATATATGCTATCGGCATATTATGATAAGTCGTTGGTTACGAGGATTTTGTGATAAAATGCCAA	CAAGCATGTGCGAAACCCATAA	CAAGCATGTGCGAAACCCATAG	TCCATTCAAAATGCACTCCGGC	CCTGTGAGTATTTCAATTCATGTTGC
50	EP1_contig08065_938	LG4	14.844	[C/A]	AAAAGCCAACTGGTCCTCGGTGACAGGGCGCTCCCCAGCGACATTTCTTTGAATTACACTCCCTTTCTGAACAATTCCAGAGCTCCTTTTTCCTCTTCTG[C/A]ATACAAATCGTTGTATTATATTGGTCTCAGAGGGGTCAGTATTGGCGGGAAAAGATTAAAGCTGCCTTCCAAATTATTGAGATTCGACAGCAAAGGCAAT	AGAGCTCCTTTTTCCTCTTCTGC	CAGAGCTCCTTTTTCCTCTTCTGA	CCCGCCAATACTGACCCCT	CACTCCCTTTCTGAACAATTCCA
51	EP1_contig18562_412	LG4	33.316	[T/G]	AGCCCGCTTCGTAGCCATTACGGCTACCGGAACCGGTGACATAGCCACCAACATAACCTGAACGGTAAGCGCCATTCCTTTCCGATCGTCCGCCGTAGCC[T/G]GAGGCGTATTGGTCACCACCTTGACCATAGCCACCATTAGAGCCACGCCAGTCGGAGTCGGATCCAGAACCAGATCCCGAATCATAAACTGCGCCGCGGT	GTGGTGACCAATACGCCTCA	TGGTGACCAATACGCCTCC	GTAAGCGCCATTCCTTTCCGA	CTCTAATGGTGGCTATGGTCAAG
52	EP1_contig14705_971	LG4	52.671	[G/C]	GGACAACAAGCTTACTGGCAGCATTCCACAAGAGCTCGGGAATTTGAAGAATGTAACATATATCCAGTTCGATAACAATAATCTTTGCGGCCAAATTCCT[G/C]AAAGCTTCGCGGATTTGCCGCTTCTGGAAGGGTTATCAGTATATCGGAACAATCTTACAGGACAATTACCGCAGAAGCTCGGCAGTCTCTCTAAATTCAA	ATCTTTGCGGCCAAATTCCTG	AATCTTTGCGGCCAAATTCCTC	GCGGCAAATCCGCGAAGC	AGCTCGGGAATTTGAAGAATGTAAC
53	EP1_contig14796_714	LG4	69.862	[G/C]	CACTTTTAAAAACCTTGCTCATGGCAGGTCCACTGCCTAAGTGGATACACCCACCCAATAGCCTGGAGAACGCGCCGATCCCCAAAATATCTCTACCCAT[G/C]GCTCCCATGGTCCCTTATCTGCCCAACCCACAAAGCCCCACTACTTCTCTGGATCCTCTGCAAGTGAACCCTCTTGTGTCCTCTTCTCGTCATAGCCTCA	CGATCCCCAAAATATCTCTACCCATG	CGATCCCCAAAATATCTCTACCCATC	AAGAGGGTTCACTTGCAGAGGA	CCTGGAGAACGCGCC
54	EP1_contig16045_484	LG4	79.165	[C/G]	TTAACACTGCATTCTATTTATCGAATAACGAGGTTCATCCGGACTCCCACGACGAGATAGACATTGAGTTTTTGGGAACAATACCAGGGCAACCATATAC[C/G]TTACAGACCAATATCTATGTACGAGCAGCAAATGGGGGGACAGAGAGGATTATCACGGGGAGGGAGCAGCAAATCCACCTCTGGTTTGACCCCACCAGCG	ACAATACCAGGGCAACCATATACC	ACAATACCAGGGCAACCATATACG	CCCCATTTGCTGCTCGTACA	CACGACGAGATAGACATTGAGTTT
55	EP1_contig16749_942	LG4	94.769	[T/C]	ATTCCAGTCCCTGTGCTGCATCTAAAGCTATTTTGAGCCTTGTTTTCCAATTTAGAGGGGAAATCTCAGCACGACTACCGTAAAGGTGATCCCTTAAAGA[T/C]CCTTCTGACATATACTCGTAGATAAGCATAACCTCTTTCGATTCATTACAGTATCCAAGTAATGACACCAAGTTCTTATGATGGATTTTAGAAAGAAGAT	CTACCGTAAAGGTGATCCCTTAAAGAT	ACCGTAAAGGTGATCCCTTAAAGAC	AGAGGTTATGCTTATCTACGAGTATATGTCAGAA	GGGAAATCTCAGCACGACTAC
56	EP1_contig13236_1002	LG11	1.378	[C/T]	TGGAAAGGACATGGAAGCTGTTGGCGGAGACTGCTAATTTGTTGTTATTGATGGATCCGGATGATTTCCTGCGGTTAAAGCAACAGCTAGCTATGGATAG[C/T]TCGACAGGCGCCTATTGCCTCCGTTCCAGGGCGCTGAGGGACTTGACGAGAGCGTGCAAGAACCTGAGCCACTTGGTGCCAAGAGTTGTCCGGGTGGAAG	GCAATAGGCGCCTGTCGAG	GCAATAGGCGCCTGTCGAA	TCCGGATGATTTCCTGCGGT	GCGCCCTGGAACGGA
57	EP1_contig14765_1055	LG11	10.959	[T/C]	AACAACAATCGGTTGCATCCCAGGGAGGATAAAGTCCAGAGATTTGTTTGTCGGAAAAACTCGTAAAGGGTTGGGGTTGACGCCATAGATATAAACTTCT[T/C]GTGTCATATTTCATTAGCATCCTTGTATTGTTTCCATGTAGCAGCTGATTTATCCATCTATGTTGAGGCCTTTGTGCGATTTTTCCTGTGTAACACTATG	CAATACAAGGATGCTAATGAAATATGACACA	AATACAAGGATGCTAATGAAATATGACACG	GGTTGGGGTTGACGCCAT	GGATAAATCAGCTGCTACATGGA
58	EP1_contig14765_408	LG11	11.184	[G/C]	GAAGAAAGGCTCAAACAGTTTGAAGCAGAGCACGAGAAGATAACGAATGCGAGCAGAATTTTGATCATCGGTGGGGGACCAACTGGGGTTGAGTTAGCTG[G/C]AGAAATCAAAGTAGATTTCCCTGATAAGAAGGTAATTATCATACATGCAGGTCACAGACTTATAAACTTTCTTGGAGAAAAGGCTTCACAGAAAGCTTTG	CTTCTTATCAGGGAAATCTACTTTGATTTCTC	CTTCTTATCAGGGAAATCTACTTTGATTTCTG	ACCAACTGGGGTTGAGTTAGCT	TGTGACCTGCATGTATGATAATTACC
59	EP1_contig12171_558	LG11	17.96	[G/A]	AACCTTTCCTGTAATTTCAATCAATTTCAATTTTGTCTCCCATAGACATGACCTAAATCTTATATCCTTGACTATGTAAAGAATGTTGTCTGAAGCTTCT[G/A]CCCACTTGCTGACAAATTCAGTTAAAAGATCCATCTTAGGCAAAATGTGACACAACCATAAGAAGTCGGCCAAACACCTTAAAATGTGATTTTCGTGGTC	TGAATTTGTCAGCAAGTGGGC	CTGAATTTGTCAGCAAGTGGGT	CCTTGACTATGTAAAGAATGTTGTCTGAAGC	TGTCACATTTTGCCTAAGATGGATC
60	EP1_contig12171_185	LG11	17.973	[T/C]	CATCGGTAACAGTAGAGGTACTGCTAGTACTAACACCATTCAGACCCAAAGACAGTCTCCTCTTTGCTGCTTTGGATCTGTAACACCACACTTCAAAAGC[T/C]TCACTTAAATCTGGGTATCTTGCTTGCTCTGTTTTCAGCCAGTCAGCCAAAATTTCAGCCTGATCACTAGAAGGCAATGCCAGAACCAGGGAAATGAGCG	CTGTAACACCACACTTCAAAAGCT	CTGTAACACCACACTTCAAAAGCC	CTGGCTGAAAACAGAGCAAGCA	TCCTCTTTGCTGCTTTGGATC
61	EP1_contig23294_379	LG11	51.565	[C/A]	AGAGAGGTTCAACTTGACACACACAACACCTGACTTCCCAAAGGGGATGCCTCCATCTGTGTAATCTGGCCTCTGTTTTGCTCGGTTACTGAGTATATGG[C/A]GGGGGTTTTTGTAATTCGGCCTCTGCCATTTATTGCTGAGAAATAATAAATGTTCAATTTTTCATTCGCCTGATCGTTTAAATATATTGGCTAACCGGAG	TTGCTCGGTTACTGAGTATATGGC	TTTTGCTCGGTTACTGAGTATATGGA	GCAATAAATGGCAGAGGCCGA	CTGTGTAATCTGGCCTCTGTTT
62	EP1_contig12494_817	LG11	89.681	[A/G]	ATGGAATCCCTTCTGGAAGCATGGCGTTTTGCGTCCTGCTATTCCTGATATGTTCCAATAAGTATAGATATAGAAGACCTGCTGGAAGCCCTGTTACTCG[A/G]ATAGCACAAGTGTTTGTTGCAGCTTGGAGAAATAGGAAGCGGAGTTTGCCCTCGGATCCGAGCCGCCTCAACGAGAATGAATACGGGGTTGCCATGGGGC	GCTGCAACAAACACTTGTGCTATT	GCTGCAACAAACACTTGTGCTATC	AGAAGACCTGCTGGAAGCCC	CTCCGCTTCCTATTTCTCCAAG
63	EP1_BPCL05F11_584	LG10	0	[C/T]	TCGTCCTGTTCTGTGCATTGCAGCATGCGAGCTTGTGGGAGGAACACAGGAGCTTGCGATGCCAACTGCTTGTGCAATTGAAATGATCCACACAATGTCT[C/T]TGATTCATGATGACTTGCCTTGCATAGACAACGATGACCTACGCCGAGGTAAGCCTACAAATCATAAGGTCTTTGGGGAAGATACTGCTATTCTTGCCGG	GCAAGGCAAGTCATCATGAATCAG	GCAAGGCAAGTCATCATGAATCAA	TGCGATGCCAACTGCTTGTG	GCGTAGGTCATCGTTGTCTATG
64	EP1_contig17596_774	LG10	21.122	[T/C]	ATGCAGAACTGTTAAAATCAGCTTGTGGAAAGTCGTTGGCTTCGTTCCCTCAAGGCTGCTTTTACTCTAGTACTTCAGGCCTGCGAAGCTATGAATATCC[T/C]AAGAACAAAGTGATCGGTATTCCAAACGTAGATGGTGAAATGTTGGGCACAGCCTTTAAGGTTGTGCATGAAAACATCTCTGCTTCAACGGTCTGAAAAT	GCCTGCGAAGCTATGAATATCCT	GCCTGCGAAGCTATGAATATCCC	GCTGTGCCCAACATTTCACCA	GCTGCTTTTACTCTAGTACTTCAGG
65	EP1_contig19752_679	LG10	21.366	[G/A]	TACGTTAGTGAAAATTGGGACTTCGAGGACGACTTTGAAAGTTATCAGCAGTTTGCACTCTACGAAGATGCCTGGAAGCAAGATTATTTAAACACAGATT[G/A]TATAAGCCCGGGGATGGGCATGTTATTTGACGGAGATTTTCCTGAGGTACGGAAACTGTAAACTGCGCGTGACATGTAACCCAGAGCTGTAAAATCCAAA	CCCATCCCCGGGCTTATAC	CCCATCCCCGGGCTTATAT	ACGAAGATGCCTGGAAGCAAGA	GGAAAATCTCCGTCAAATAACATGC
66	EP1_contig03523_614	LG10	52.735	[G/A]	AGTTTCAAAGTCTGGTAACATACAAGGGAAATTTTTGGCTGCCTCCACATATGCTAAAATGTGCCTCACCTGCTTCGCATCTATAAGCGAAAAGGCATTT[G/A]GAGATTTCATCTTTGCAGGTAAGAATAGAATAGAAAAACATCATGGTGCGTGAAAGCAAAACCATTCTGGAGATTGGCATCATTGCAGATAAGAATAGAA	CTATTCTTACCTGCAAAGATGAAATCTCC	TCTATTCTTACCTGCAAAGATGAAATCTCT	GCCTCACCTGCTTCGCAT	CACGCACCATGATGTTTTTCTATTC
67	EP1_contig07867_1435	LG10	55.605	[G/A]	TGGGCTGCAACCCACTGTCTATCATAGATTTGCTTCTTAGCTGCCCTTGGAGGATTCCTCTCAGAAATACATGAAGTACATGAACTAGAGAAGTTAGTGG[G/A]AGCAGAGGGGCCGTTAATTTTCCTAGCTGCTTTATCATAAGCTTGAGCAGCCTCTTCTGCAGTGTCGTAAGTACCTAGCCACAGTCTAACCCCTTTTGAA	ATTAACGGCCCCTCTGCTC	ATTAACGGCCCCTCTGCTT	CCCTTGGAGGATTCCTCTCAGAA	CAAGCTTATGATAAAGCAGCTAGGA
68	EP1_contig07867_1285	LG10	55.997	[T/C]	GGAGAAGAAACCGGAATCCAATCTTCATCTGAACCTTCCTCAGACCCCTCTTCAGATATACAAGATAAAGAAGCAGAAGATGATGTCATATTGCTTTCTA[T/C]TGTAATTGGTTTCAACTTGGCATTTGCAGAAGACCTCGTCATCACTGAATGGGCTGCAACCCACTGTCTATCATAGATTTGCTTCTTAGCTGCCCTTGGA	CAAATGCCAAGTTGAAACCAATTACAA	CAAATGCCAAGTTGAAACCAATTACAG	CCTTCCTCAGACCCCTCTTCAG	GTGATGACGAGGTCTTCTGC
69	EP1_contig07867_1177	LG10	56.392	[C/T]	GAGATACTGCAGGATGTACTGTGCTCAATCATGAGAGAACAGCTTGCATCTTCAGAACCAACATCATCAATCAATGAATAAGATGTAGACACAGTCGCGG[C/T]CGGAGCAGGAGAAGAAACCGGAATCCAATCTTCATCTGAACCTTCCTCAGACCCCTCTTCAGATATACAAGATAAAGAAGCAGAAGATGATGTCATATTG	TGTAGACACAGTCGCGGC	GATGTAGACACAGTCGCGGT	TCCGGTTTCTTCTCCTGCTCC	GCATCTTCAGAACCAACATCATCA
70	EP1_contig13178_1315	LG10	59.226	[A/G]	GCGTTGTTAGATTTGATGCCGACAATGGCATTTGGTCTGAACTTGATGCAGCCATGCCATGCTCTGTTTCTACTCCGGTCCTTGCGGAGAGCAATGGCCG[A/G]CTAATCATGGTTGGGAGAGTGGTTAACAACCTTAATAAAGATATTGAAAAAATACAGATTTGGGAATTGCAATCTGTGGGGGGTGATATTAAAGCTTGGA	CCACTCTCCCAACCATGATTAGT	CCACTCTCCCAACCATGATTAGC	CAGCCATGCCATGCTCTGT	AGGTTGTTAACCACTCTCCCA
71	EP1_contig13178_290	LG10	60.113	[T/G]	TTTGGGTCTATAACAGTAGCTTGGTGGGTCAGTCCATGTTGTGGATTAGCATCTCAATGGAGTGCTCAGATTCATTTTTGTCGCAACCATTAATGGAATC[T/G]TTGCTGGTTTTTGAAATCAGTTTCTTGATATTCTTCTTGTTTTCCAAATAACAGTGATTTCTTGATATTATTCTTGGCTTCTAAGTTCAGTTTGATCATT	TTTTTGTCGCAACCATTAATGGAATCT	TTGTCGCAACCATTAATGGAATCG	AGAATATCAAGAAACTGATTTCAAAAACCAGCAA	CTCAATGGAGTGCTCAGATTCAT
72	EP1_contig16782_284	LG10	70.019	[G/A]	TGAACCCCCAAAACCGATTTATTCTTGGTCGACTATTGCCAACCATACAGAAATTTCAGGCGCCTCATTAGACTACAAGTATGGTCATGCCGAGAGGGAC[G/A]AAATACTGGTTGCAGGCGACGAAGAGAGGTTCGACAGAATTACAAGAAGCTTGAAAGGAGATGCACTACTATCCTCAGGCTATAATAATGGAAGATCAAT	GTCATGCCGAGAGGGACG	GTCATGCCGAGAGGGACA	CGAACCTCTCTTCGTCGCCT	CGCCTCATTAGACTACAAGTATGG
73	EP1_contig05691_190	LG10	78.559	[A/G]	GCTCTGTGTATCCAAAACCAAATTTTCTCAGTTTTACTGTCAGAAATACAGGATCTGCTTCCCCGATGACAGTTATCTTCCTCTCCTTCATATCCACTGT[A/G]ACAGACTCTACCCCTTCAACCCCTGCAATAGCCTTCATAGCCTTTCTCTTGCTTTTTTCGTCCTCAATCACCAATTTCAGCACCATTTTCTTCATATTTG	TCTTCCTCTCCTTCATATCCACTGTA	CTTCCTCTCCTTCATATCCACTGTG	AGAGAAAGGCTATGAAGGCTATTGCA	TGCTTCCCCGATGACAGT
74	EP1_contig12986_1617	LG10	113.238	[A/G]	CATACACATCACTGCCTTCAGGATGGTTGATAATAATCCCTGGTCGAGGATTTGCAGGATTGTTGGCTATGTCATCATACATAAACACAATAATATTCTC[A/G]TCTTTCAGCCCGCCTCTTTTAAGGATTTGATATGCATGGCAAACATCAGCCTGATGTCTGTAGTTTGAATATCCGGCAGATCCAGCGAGGAGAACAGCCC	AAGAGGCGGGCTGAAAGAT	AGAGGCGGGCTGAAAGAC	TCCCTGGTCGAGGATTTGCAG	GTTTGCCATGCATATCAAATCCTT
75	EP1_contig12809_368	LG2	0	[A/G]	AAGAATTTTCCCATTTCCAACTACAAGCCTTGGTCCTCAAGTGTCTTTAATATAAGAAATCTCGCCATTTCCCTGGGGAAGGCTTTGACTTCTAGCCTGT[A/G]CACTGATCTCTTCATATGATTTCAAGGAGATTGCAGTAAACTGTGTGATCTGCTCAAAGACATTCTTCAAGCCTGTCCGTAAACTGTTCAAGGTGAAATC	TCCTTGAAATCATATGAAGAGATCAGTGT	CCTTGAAATCATATGAAGAGATCAGTGC	CCCTGGGGAAGGCTTTGACT	CAGATCACACAGTTTACTGCAATCT
76	EP1_contig12809_1498	LG2	3.796	[C/T]	GGCTACCAGAAACCATGCCAGTATCATCATCAAGATCATTGTTATAGGCATCAATGTACTTCTTTGGTTTCAAAGAATGTGGTTGCTTTGATGATGAAGG[C/T]TCAGATGACTTTGCTCGATGCCAAGTAATTGCATTCAAGACCCTGGCAGAAAGTGCTTTAAATAAACTAAATCTTGGACGATAAGGAACTCTGTTTGTCT	GCATCGAGCAAAGTCATCTGAG	GCATCGAGCAAAGTCATCTGAA	TCTTTGGTTTCAAAGAATGTGGTTGCT	AGGGTCTTGAATGCAATTACTTGG
77	EP1_contig03132_316	LG2	39.974	[G/A]	CGCTAGCTAAAATTAGGGCCAATAATGATAAAATTAGGGCCAATAATGTTGGAAGTAATGCTTCCATGTTATCATTGTGAGCCTCTAGGAGTCAGTAGGC[G/A]TCAGTCTTATTCTTATGTAAGGAGTAGTCTTTAACGCGACTTTTTGAAAGTTTTTCCGGCGATTTTTTCCAGTGAAAATCCGGCAGTAATTTATTGGAAT	CCTCTAGGAGTCAGTAGGCG	GCCTCTAGGAGTCAGTAGGCA	GTCGCGTTAAAGACTACTCCTTACATAAGA	TGCTTCCATGTTATCATTGTGAGC
78	EP1_contig12398_1835	LG2	42.862	[C/T]	CTGGAGAATTACGCGTACAGTATCAGGAATACTGTCTCGGTGTCCGGGGATAAGCTGAATCCGGCGGACAAGGAGAATATCGACAAGGCCATCAACGGGG[C/T]GTTGGAGTGGCTGGACCGCAATCAGCTGGCGGAGGTGGAGGAGTTGGAAGACAAGCTGAAGGAGCTCCAAAGCATTTGCGATCCCATCATCGCAAAGATG	GGTCCAGCCACTCCAACG	GGTCCAGCCACTCCAACA	AATCCGGCGGACAAGGAGA	CTCCGCCAGCTGATTGC
79	EP1_contig12398_1418	LG2	43.021	[C/G]	CTCGAAACCGCGGGAGGCGTTATGACGGTGTTGATTCCGAGAAACACGACAATCCCGACGAAGAAAGAGCAGATATTCTCCACCTATGCGGATAACCAGC[C/G]TGGAGTGTTGATCCAAGTGTACGAGGGGGAGCGTGCCCGGACAAAAGACAACAATCTGCTAGGGAAGTTCGAGCTGAGCGGCATCCCTCCCGCCCCAAGG	ACCTATGCGGATAACCAGCC	ACCTATGCGGATAACCAGCG	GCACGCTCCCCCTCGTA	ACGAAGAAAGAGCAGATATTCTCCA
80	EP1_contig13589_890	LG2	45.722	[G/A]	CATAATTGTCATAGTCCTGGACACCATCATCATCAGATTCTCCTTCCACGAGGCTGATCAGAGATTCAATTATAGGACCCCTTAATCCAATTTCTCTGGC[G/A]GAAGCTCTGTCCCTGGTTAGGGATTCAACAAGAATTGCAGCATTCAATCTAGTTTCAATGTCTTCCCCATGGCTCAACAAGAGTTCCAGAGATTTCATCA	CCCTTAATCCAATTTCTCTGGCG	CCCCTTAATCCAATTTCTCTGGCA	CCCTAACCAGGGACAGAGCTT	CGAGGCTGATCAGAGATTCAATTAT
81	EP1_contig06446_330	LG2	84.089	[C/T]	CTGTAGTTGATGCACTCCAGAAGAGACTTCCTCCCTTGTATACAATAGGCCCTCTTGTTTTACAGCCAGAATCTGGAGATGATGGAATTTCTGATATATC[C/T]GCAAGCTTGTGGGCTGAAGAAACTGGCTGTGTCAAATGGTTGGACAGTCAGGATCCTTGCTCTGTTATTTATGTTTGCTTTGGAAGCTTCACTGTTATGT	CAGCCCACAAGCTTGCG	TCAGCCCACAAGCTTGCA	AGGCCCTCTTGTTTTACAGCCA	CATTTGACACAGCCAGTTTCTTC
82	EP1_contig15249_492	LG2	85.592	[G/C]	GAGCGATTGTTCCCTCTGAAGCTTCATATCATTGTTCATCTTGGCAATAAAGGCCTCCACTCGTCTATTCAACTCGTCTTCGCTGGGAGAGGGCTCTTTT[G/C]TCAACCCCAGGGCTAATTCAGGTCCCTGCTGGAGGTCGACGGTTCGACTCCTGGCGGTGCTCAATGTCTCGGACTTTCGAAACACCGCAGAGTCGTGAGA	TGAATTAGCCCTGGGGTTGAC	TGAATTAGCCCTGGGGTTGAG	CAACTCGTCTTCGCTGGGAGA	CCGTCGACCTCCAGCA
83	EP1_contig13565_876	LG2	90.296	[G/A]	GTTCGCAACGACATTCCACGCTGCAGAATGCTTTGTCTCCTCTGTACATGTAGATGTCCTTTCCATGGCTCAACTGCCGTTTGCAGAGATAGCAAGCACT[G/A]AGAAAATCAGCAAGAGGAAACACTGGAACATTTACATAGCTCCGAGGTGGTGATGCAACATTCCATATTTCCTGTTCATGTTTTCGAACAGGGCATTCCA	CAGTGTTTCCTCTTGCTGATTTTCTC	CAGTGTTTCCTCTTGCTGATTTTCTT	GCTCAACTGCCGTTTGCAGA	CCTCGGAGCTATGTAAATGTTCC
84	EP1_contig09373_512	LG3	40.775	[A/G]	TTTGCTTCTTTGCTCAATTCAACAATGTTTTCATTTCTTGTCTTCCATATATCCTGGACCTGCATGCAGACAAGATTGGAATCGCCACGCACATGAATAC[A/G]ATCAATTCCCTTATCCAGACAAACTTTCAATCCACGAATAAGAGCCCGATATTCAGCGACATTGTTTGTGGCCACACCCACACCTTCCTTCAGTGTATAT	TCGCCACGCACATGAATACA	CGCCACGCACATGAATACG	GGCCACAAACAATGTCGCTGA	TGCATGCAGACAAGATTGGAAT
85	EP1_contig13381_792	LG3	81.292	[A/C]	CGGTATTGAACAGAACAGTCCATCTTCTGACCTTTTGAACAAAATGGGACCATCTCCAACAAGCCACAACGGGGTTCCCCCTCGTGTTCTGCCCATGAAT[A/C]CTAATATCAGTTCGCCAAACCTGGACTTCTTCCAAAAGATAATCACCCCTTCCAGTGCCGGTACCCCCAAAGCTCCAGTGCAGAATACAGAATTCAACCC	CCTCGTGTTCTGCCCATGAATA	CTCGTGTTCTGCCCATGAATC	AGTCCAGGTTTGGCGAACTGA	CCATCTCCAACAAGCCACAA
86	EP1_contig07726_943	LG3	89.233	[T/C]	ACTTGCACTCAGCCTCATCCCGTTGGGGCCTTCACAGGTTTTACCAGTACCGCACGGACTTAACCCCAGTCCAACTGTCATGATCAGGTCTTCATCTATT[T/C]TACGCGGAACATCCACTGGGTACTCCCGGGATGCCAGGCTTCGCAGTGCATTGCTAAATCTATTGACAGTCGCAGTATCATTGTAATATGGAAGGCTAGG	CCAGTGGATGTTCCGCGTAA	CCAGTGGATGTTCCGCGTAG	ACCCCAGTCCAACTGTCATGAT	GGCATCCCGGGAGTACC
87	EP1_contig22354_172	LG3	107.267	[T/C]	TCTCCGAACAAGATCTGCTGGCAATGGCCAAAGCTAACTACATTCCAGAAAGCATTGTGGCTTCCCTGACGCATGACATCTTCATCAACGGATGCCAATA[T/C]AAGTTCCAAATCGACGGACGTCATGATGTGGAGGCCTGTGAACTTTATTACGAGGAATCTTACAAAACTGTAGATGACTTCTTCGATTCCTACCTCTGAA	CATCTTCATCAACGGATGCCAATAT	CATCTTCATCAACGGATGCCAATAC	GCCTCCACATCATGACGTCC	GCTTCCCTGACGCATGAC
88	EP1_contig15249_398	LG12	58.358	[T/C]	GCAATTAAAGACTCGTAATTACAATCCAGTGACAGACAGTAATGGAAAAAAATTATTCGCCCGTTCCTCGATTCACCATTTCCATGTAGCGAGCGAGCGA[T/C]TGTTCCCTCTGAAGCTTCATATCATTGTTCATCTTGGCAATAAAGGCCTCCACTCGTCTATTCAACTCGTCTTCGCTGGGAGAGGGCTCTTTTGTCAACC	ATGATATGAAGCTTCAGAGGGAACAA	TGATATGAAGCTTCAGAGGGAACAG	GCCCGTTCCTCGATTCACC	GCCTTTATTGCCAAGATGAACAA
89	EP1_contig04587_298	LG12	59.177	[C/G]	TTTCAAGATACCGAAAAGGGTATTCATCACCGATTCTCTCCCGAAAACTGCCACCGGGAAAATCCAGAGGCGATTGGTTGCGGAACATTTCATAGCAACT[C/G]TATCGGCTGCCAAGGTTCCTAAATTTGGAGCATAACACAAATTTTCCCTAGTTATGTGCTCCATTTCTATCTATTAATCTCATCTCGCTTTCTGTGGCTT	TTGCGGAACATTTCATAGCAACTC	TTGCGGAACATTTCATAGCAACTG	AGGAACCTTGGCAGCCGAT	AACTGCCACCGGGAAAATC
90	EP1_contig07226_2129	LG12	78.198	[C/T]	CCGATTACAGAAAAAGACACGGTCTCTGTTGTATTTAGAGGCGGGATAAACCCAAGAGTTGCAGTCGAAGTGAACATTGCCATGACCAGGAACTTGTAGA[C/T]TGAGAGAGTTGAGGAAGAACTCGTCAGCATGCAAATTAGCAATGAAGAATGCTCCGGGGGTTCCGAAGTTGGAGTCGCAGTCGAATTCGATACCATAGGT	GCCATGACCAGGAACTTGTAGAC	GCCATGACCAGGAACTTGTAGAT	ACCCCCGGAGCATTCTTCA	TGCAGTCGAAGTGAACATTGC
91	EP1_contig07226_1834	LG12	79.248	[C/G]	CAAGGCTCTCGTATAATGGCAGTCTGCTTTCCGTAGCGGGGTCTGTTTTTGTAGGAGGACGGCCCGTTCTGCCCCTCCGAGGGTATGGAAAATGCTGAGA[C/G]CCTCCCAGCACAGGTCGCCTGAGGTGCGCGCCCTTGTCTGGTTCTCCAAGATCATTGTAGAAGTCGTAGTCATACACTCTGTCCCATTCCTTCCTCTCAG	GAGGGTATGGAAAATGCTGAGAC	CGAGGGTATGGAAAATGCTGAGAG	CAGACAAGGGCGCGCA	CCCGTTCTGCCCCTCC
92	EP1_contig20240_195	LG12	97.772	[T/A]	AAGGTGTCTTAAATATGCCGTTTTACATGCACGATCATTTGAATCGAAACAAGGACCAGACAGCCTTCCCTGTCGCGGGAGTTAATGGCTCTTCCTCGGA[T/A]GCGAGCAAGTTTGGGACCCTCGTGGTTATCAGCGATATGGTAACCAAACGACCGCAAATCACCGAATATGACACTGAAAATATTCTGGGTCGCGCACAAG	GAGTTAATGGCTCTTCCTCGGAT	GAGTTAATGGCTCTTCCTCGGAA	CTGATAACCACGAGGGTCCCA	ACCAGACAGCCTTCCCTG
93	EP1_contig20554_212	LG12	110.946	[A/G]	GGAGTAACCGAACGGCAGTGCCGGTGGGACTGGGGAGCATCCTAAGCCCGGGATTTGGGGCGATGGTGGTCATCGATGATATCCTCACTCAGCAGGCGTC[A/G]CCTGATTCGCTTCTCGTTGGCAGAGCTCAGGGAATGTATTTGTCCGACTCTCTCTCTCTCGTCACGCGCCCCGACCTCTTGCTGGTCTTCACCGCCATCT	CTCACTCAGCAGGCGTCA	TCACTCAGCAGGCGTCG	CCCTGAGCTCTGCCAACGA	CGATGGTGGTCATCGATGATAT
94	EP1_contig18710_174	LG12	118.884	[A/C]	GACAAAATAATGTGGGGCGCTTTCAAGTCCCACCAGCATCCATGTCAATAATCGACATTCTAAGTGTTGCAGCTTGGATATTGTTATACAGAAGGGCAAT[A/C]GTGCCTTTTGTTTACAGAATTACAAATGACCCAAAAGGCCTCAGTGAGCTTCAGAGGATGGGTGGTGGATTAATACTGGGTATGCTTGGCATGATTTCTG	GCTTGGATATTGTTATACAGAAGGGCAATA	CTTGGATATTGTTATACAGAAGGGCAATC	GCTCACTGAGGCCTTTTGGG	CGACATTCTAAGTGTTGCAGCT
95	EP1_contig16840_249	LG6	12.929	[G/A]	TACTCAAAATATTGACAACTGTAGTGAACAGCTAAAAAACATATCAAATTTTCCCTCTCAAAATTTGATTCTGGGACAGGAGACAGGCCAAAGTGAACAT[G/A]ATTTGACTGCAGATAGTGACATCCAGTTTCTACCAATATATCCATGGCTAACTGCAGATGGCCAAACAAATACAACCATGCTGAAAGCATTAACACGGCG	TGGATGTCACTATCTGCAGTCAAATC	TGGATGTCACTATCTGCAGTCAAATT	ACAGGAGACAGGCCAAAGTGA	GCAGTTAGCCATGGATATATTGGTA
96	EP1_contig14928_744	LG6	18.391	[T/C]	CTGGCATCCCAGACGCCTTGCAGGTTTTGAAGGAGCAACAATTATCAGCGGGCTCCATCTCATTGGTACACGTGGACGATCTGTGCAAGGCCCACATCTT[T/C]TTGATGGAGAACCTCGCTACAGAGGGCCGCTACATTTGTAGTGCCATCAATATCTCCGTCCCACAGCTGGCACTTTACTTATCCAAACGCTATCCGCAGT	CTGTAGCGAGGTTCTCCATCAAA	TGTAGCGAGGTTCTCCATCAAG	ACGATCTGTGCAAGGCCCA	CACTACAAATGTAGCGGCCC
97	EP1_contig07648_299	LG6	21.659	[A/T]	TCCCCACTACAAAATAAAAGCAAAAGGGTTTTGCAACCCAGAGCTCTTAGCTAGCCACTATTTGTGAATGGTTTCTAAAGCAAAAGGATTCTATTTTCAC[A/T]TATTCCACTCGAAATGAAATCCTATTTAAGGCGGCCAATACATTCAAGGCGTGGTGTTGGAATAGCCCGGAGTTCATGAGCCCTGGGCAATGTGATTCCA	GGTTTCTAAAGCAAAAGGATTCTATTTTCACA	GGTTTCTAAAGCAAAAGGATTCTATTTTCACT	CCTTGAATGTATTGGCCGCCT	CTCTTAGCTAGCCACTATTTGTGAA
98	EP1_contig17607_631	LG6	28.763	[G/C]	GAAAGTGTATGAGACTTGTCACGATTTCCATGGAGAGAACCATGGTCTCGCAAATCTGGTTCCAGATGTGAGCCCGGAACAAAATGAAGACACCCATTTT[G/C]AATTGTGGAGTTGTCAATGGCAAGCCAAAAGGATGCAGTCCTCGTGTCCTTTGTCACTGGCCAGTAAGCCAAATCCTGATGCCAGTGAAATATAGCATCA	TTGCCATTGACAACTCCACAATTC	TGCCATTGACAACTCCACAATTG	CCAGATGTGAGCCCGGAACA	GGACTGCATCCTTTTGGCT
99	EP1_contig19014_218	LG6	52.81	[A/G]	GAGCGCTTCAGGCTATGGCTATCAGCAGCAGCCGGCACGTCCTCCCTGCAAGTATGGAGGTTGCATGATGAGCGGCCAGCAAATTATTCCGCAAGGCCAG[A/G]TCGTGAGGGTGTGCTCTAAGGCCAATCCTGACTACGCTTTGGCTATCAGAGATGGCCGGGCCGTCATGGCCTTCTACAATCCCAATGATCCCACAATGCA	CTTAGAGCACACCCTCACGAT	CTTAGAGCACACCCTCACGAC	CATGATGAGCGGCCAGCAA	CCAAAGCGTAGTCAGGATTGG
100	EP1_contig19257_503	LG6	59.839	[G/C]	CTAATTTTCATAATTTCTTTCTCTCTCTCACGGATTTGGTGATCGTGGCTGCGCTAACAGCTGGGGCATCAGCAGCTGCTGCGGTATCAGACATTGGTCG[G/C]GAAGGGAATTCACACTCTAGATGGAACAAGATCTGTGACAACTACTCCAAATTTTGTCTTCATGGCGGCATTGCATTGCTTGTCTCCTTCGCCGGCGTCG	CCATCTAGAGTGTGAATTCCCTTCC	CCATCTAGAGTGTGAATTCCCTTCG	AGCTGCTGCGGTATCAGACA	TGGAGTAGTTGTCACAGATCTTGT
101	EP1_contig14844_131	LG6	95.255	[A/C]	CAAGCTTGTGAGCTGTATTTCCACCATGGGCACATCCTCACAGTATAGTAGCTCAGCCTTTCTGCAACCTAGATCCTGTATGAATATTATAGCTGTTCTC[A/C]TATTATTCACTCTTCTAAATTCCATTATCCCTGTACATGGAGAGTCTGAGAAGCACATTCCTGTGACCTCCAAGTTCCAGACCATAAACTTTTATAATGG	CTAGATCCTGTATGAATATTATAGCTGTTCTCA	CTAGATCCTGTATGAATATTATAGCTGTTCTCC	GACTCTCCATGTACAGGGATAATGGAA	GCTCAGCCTTTCTGCAACC
102	EP1_contig13582_237	-	-	[T/G]	GACTGTCTGATTTCCCATACATCACTTACAAAATATTATTCTGTGAAATTTGCCATACATCTGCAGTCTAAATTGCAGATAGTGCAGCACATGAACACAC[T/G]GAAAATAAGCTACTTGAATGTAAGCTCCCAATGACATCCACAGAACCGGAAACAGGTAGCTTCATTCTACTGCTCCTAGTTGCATAGTTCAACCATTTAG	GTGCAGCACATGAACACACT	GTGCAGCACATGAACACACG	ACCTGTTTCCGGTTCTGTGGA	CCATACATCTGCAGTCTAAATTGCA
103	EP1_contig12749_776	-	-	[G/A]	CAGACCATCCGTACAGTACATGCAATCAGACACGTATTGAAGAGCTGAGGGATTGTTCAGGGGAAAAGTAACTGTGGGTTGGTTTCCAGGGCAGCCATGA[G/A]AGCAGGCATAAGACAAATCTCTACATTCACGCCGCCTCCTCCTTCCCTCTCGGGATATGCAGACATTTTGCCGTCAAACTTGTTTGCCCAACCGCTCCTT	TGTAGAGATTTGTCTTATGCCTGCTC	TGTAGAGATTTGTCTTATGCCTGCTT	TGGTTTCCAGGGCAGCCA	CATATCCCGAGAGGGAAGGA
104	EP1_BPCS10C16_191	-	-	[G/T]	GATGGACATTACAGTGCATTGCTTGAACAAGGAAGTGATTTAAAGGAGGAGAGCAATGGGATTCCCAACAATGCCAAGAACTGCAGTCTTCCTAAAACAA[G/T]CATGATCGAGAAATGGACCAACCAGATAGAGAAGGACTTGCCTCGAACATTTCCAGGTCATCCAGCACTGGGTGAAGATGGCCAAAATGCCTTGAGGCGA	GTTGGTCCATTTCTCGATCATGC	GGTTGGTCCATTTCTCGATCATGA	GGGATTCCCAACAATGCCAAGA	AGGCAAGTCCTTCTCTATCTGG
105	EP1_contig01750_544	-	-	[G/A]	TTTTTGTTAAACAGTCGCCGTACGCGTTTCACTGCGGCCCACCTTGCGGTGGGCGACCCTTCTCCCGAAGTTACGGGTCTAATTTGCCGAGTTCCTTAAC[G/A]AGCCTTCACTCGAGCGCCTTTGGATATTCTCCTCGTCTACCTGTGTCGGTTTGGGGTACGGTTCCCAATCTCTCTCCTTAGAGGTTTTTCTTGGCAGCGT	GTCTAATTTGCCGAGTTCCTTAACG	GTCTAATTTGCCGAGTTCCTTAACA	TCCAAAGGCGCTCGAGTGAA	GCGACCCTTCTCCCGAA
106	EP1_contig01761_258	-	-	[T/C]	ACACAGAAGGATAGGCAGGACCCACTATGGCTAGGGGTTCGATGTGCGCAAGCCGGTTCTGATAGGCAAATCCGTCAGGGCTTAACGGTGAGGCACAAAG[T/C]AGTAAGCCGTATGGCTGAAAGCTGCTGAGTTCACGCTGTCAAGAAAAACCTCTAAGGAGAGGAATTGGGAACCGTACCACAAACCGACACAGGTGGACGA	CTTAACGGTGAGGCACAAAGT	CTTAACGGTGAGGCACAAAGC	GACAGCGTGAACTCAGCAGC	GGCAAATCCGTCAGGGC
107	EP1_contig01975_101	-	-	[C/T]	GATATTGCGACAGTAATTCAGGTTAGTACGACAGGAACCCCTGAATCGGATAATTGGTAAATACGGTTAGCTGAACAGCTAGTGCCGTGAAGCTACCATC[C/T]GTAGGATTATGACTGAACGCCTCTAAGTCAGAATCCATGCTGGAAAGCAATGTCTAATCAATAATAAATGCAAACGAATAGGCTTCGTGCCATAGTTCGC	AGGCGTTCAGTCATAATCCTACG	GAGGCGTTCAGTCATAATCCTACA	AGCTGAACAGCTAGTGCCGT	TCCAGCATGGATTCTGACTTAGA
108	EP1_contig01986_105	-	-	[T/C]	ATATTGCGACAGTAATTCCAAATTAGTACGAGAGGAACATTTGATTCAGATACTTGGTAAATACGGTTAGCTGAACAGCTAGTGCCGTGACGCTACCATC[T/C]GTCGGATTATGACTGAACGCCTCTAAGTCAGAATCCATGCTGGAAAGCAATGTCCAATCAATAATAAATGTACACAAATAGACGGTTTACCGTCCTATGT	GGCGTTCAGTCATAATCCGACA	GCGTTCAGTCATAATCCGACG	CTGAACAGCTAGTGCCGTGAC	CCAGCATGGATTCTGACTTAGAG
109	EP1_contig02082_161	-	-	[A/G]	GCGAGCGAACGCGGACCAGGCCAGTGGTTGAATGTGAGAGAGCGGAATTGGTTGGAAAGCCAAGCCTCAGTGGGTGAAAGCCCCGTACGTGGTAGCGATC[A/G]TTCAATCCTTGAGTAGGGCGGGACACGTGAAATCCTGTCTGAACGTGGGGGGACCACCCTCCAAGCCTAAGTACTCCTCAGCGACCGATAGCGAACAAGT	CCGCCCTACTCAAGGATTGAAT	CCGCCCTACTCAAGGATTGAAC	CTCAGTGGGTGAAAGCCCC	CAGACAGGATTTCACGTGTCC
110	EP1_contig02084_305	-	-	[G/C]	GTGGGGGGACCACCCTCCAAGCCTAAGTACTCCTCAGCGACCGATAGCGAACAAGTACCGTGAGGGAAAGGTGAAAAGCACCCCGACGAGGGGAGTGAAA[G/C]AGTTCCTGAAACCGGATACCTACAAACAGTAGGAGGGCGAAAGCCTGACTGCGTACCTTTTGTATAATGGGTCAGCGACTTAATCTGACGAGCGAGCTTA	GTAGGTATCCGGTTTCAGGAACTC	GTAGGTATCCGGTTTCAGGAACTG	GTGAAAAGCACCCCGACGA	CTTTCGCCCTCCTACTGTTTG
111	EP1_contig02092_240	-	-	[G/T]	TTCATAGCTACGCTGCACTGCGGCTGGCGCCACAACAGCTCCACCAGGGGAACGTTCGTCCCGGTCCTCTCGTACTAGGGACAAATCCTCTCAATGCTCC[G/T]ACACCCACGGCAGATAGGGACCGAACTGTCTCACGACGTTCTGAACCCAGCTCACGTACCACTTTAATCGGCGAACAGCCGAACCCTTGGGACCTTCTCC	GACAAATCCTCTCAATGCTCCG	GGACAAATCCTCTCAATGCTCCT	CGTGAGACAGTTCGGTCCCT	GTCCCGGTCCTCTCGTAC
112	EP1_contig02177_127	-	-	[T/A]	ACCCTTTACGCCCAATAATTCCGAACAACGCTTGCCCCCCTCGTATTACCGCGGCTGCTGGCACGAAGTTAGCCGGGGCTTCTTCTTCCGGTACCGTCAT[T/A]ATCGTCCCGATCGAAAGGAGTTTACATCCCAAGGGATTTCATCCTCCACGCGGCGTTGCTGCGTCAGGGTTTCCCCCATTGCGCAAAATTCCCCACTGCT	ACTCCTTTCGATCGGGACGATA	CTCCTTTCGATCGGGACGATT	GGCTGCTGGCACGAAGT	GGATGAAATCCCTTGGGATGTAAA
113	EP1_contig02300_471	-	-	[T/A]	ATGGCCGATCACAGAGGGTGGCAATCCCGTAGTCGAAACAATCACGAGCGCGTGGAGATCATCCCAAGTAGCACGGGGCCCGAGAAATCCCGTGTGAATC[T/A]GCCAGGACCACCTGGTAAGCCTAAATACTCCCAGTTGACCGATAGCGGACAAGTACCGTGAGGGAAAGGTGAAAAGTACCCCGGGAGGGGAGTGAAATAG	CCGAGAAATCCCGTGTGAATCT	CCGAGAAATCCCGTGTGAATCA	GCTTACCAGGTGGTCCTGGC	TGGAGATCATCCCAAGTAGCAC
114	EP1_contig02428_129	-	-	[C/T]	GGAAAGGACATCAACGAGACTCCGTCAGTAGTGGCGAGCGAACGCGGACCAGGCCAGTGGCCACGGGATATGACAGCGGAACGAGTTGGAAAGCTCGGCA[C/T]GATGGGTGACAGCCCCGTACGCGACATCTTTTCCGTGGTCCTCGAGTAGGGCGGGACACGAGACATCCTGTCTGAACATGGGGGGACCATCCTCCAAGCC	GAGTTGGAAAGCTCGGCAC	CGAGTTGGAAAGCTCGGCAT	CCACGGAAAAGATGTCGCGT	ACGGGATATGACAGCGGAA
115	EP1_contig02977_226	-	-	[T/C]	CCTCCTTCGGCACCACCGGCGATGTGGCTACTCGGAAAAGAGAGCTCGCTGCTTTCTTTGGCCAAACCTCCCACGAAACCACAGGCGGATGGGCGACGGC[T/C]CCAGACGGCCCGTACGCGTGGGGTTATTGTTTCAAAGAGGAGCAAGGCAATCCTCCCGCCGAGTACTGCCAGGCAACCTCCCAGTGGCCCTGTGCATCTG	GTACGGGCCGTCTGGA	GTACGGGCCGTCTGGG	TGGCCAAACCTCCCACGA	CTTTGAAACAATAACCCCACGC
116	EP1_contig02984_101	-	-	[G/C]	TGCCCAGTCTCCAAAGCCTTCCTGCCACGACGTCATGACCGGGACATGGAGTCCGTCCGGCAGCGACAGCGCCGCTGGGAGAGCGGCGGGATATGGAGCA[G/C]TTACCAACATCATCAACGGCGGGCTGGAGTGCGGGAAAGGCAGTGACTCGAGGCAGCAGGATCGCATCGGCTTCTACAAAAGATACAGTGACATTCTTGG	CGCCGTTGATGATGTTGGTAAC	CGCCGTTGATGATGTTGGTAAG	GGCAGCGACAGCGCC	TCCCGCACTCCAGCC
117	EP1_contig03073_403	-	-	[C/G]	CCTTCTTTCCTAGGAACCAATTTGACCTCAAAGCTCGCAGAGCTCAGTTTGTTCCCCAGCGGTCCTCCTTCGATCACTGTATACTTATACACAAAATTCT[C/G]CTCGTCAAGTTCATCCACTCGCTCCTTGACGAAGCTGAAATCCCTCTTACCAGGGGTGAAGATGATATGCTTGACGGTGCCCACGCCTCCATCTCCTTGA	CTTCGATCACTGTATACTTATACACAAAATTCTC	CTTCGATCACTGTATACTTATACACAAAATTCTG	AGCTTCGTCAAGGAGCGAGT	TTCCCCAGCGGTCCTC
118	EP1_contig03310_421	-	-	[C/G]	GACGCTTCTGTTCGATTCTGCACAGATCACGCTGAGTGGTCATCAGCTGCTTTATAAAATACCGGAACGCAGCGCTGGCGATAACATTGCAAGCGGCAGG[C/G]CAATCTACTGTTTCACATTCGGAAATTCAGATTTGGTGCCGGTGGAGGCCAACATTATTGGCAATCACCACCAGCAGAATCTGTGGATAGAATATGATGT	ATTGCAAGCGGCAGGC	CATTGCAAGCGGCAGGG	GCCTCCACCGGCACCA	CAGCGCTGGCGATAACA
119	EP1_contig03523_482	-	-	[A/C]	AACATTTTGTACGAATTGGGAAGCGCAGGCAAAAAAGGCAAGAGAAAGGGTTTATACATCAGCACTGCCAACGGTTGCTGATAATATAATAAAGGACGAG[A/C]AATAAAGTTTCCGACCTGGATCGTTGAATGAAGTTTCAAAGTCTGGTAACATACAAGGGAAATTTTTGGCTGCCTCCACATATGCTAAAATGTGCCTCAC	ACGATCCAGGTCGGAAACTTTATTT	CGATCCAGGTCGGAAACTTTATTG	GCACTGCCAACGGTTGCT	CCAGACTTTGAAACTTCATTCAACGA
120	EP1_contig03705_1095	-	-	[A/G]	CCACTGATATCATAGCTACTGTCCCCTGGGTGATTGACTTGTCAACCTGCCGTATCCCTTGAACTGCTGATAAAACTGAGATACAAGGAGTGAGCACACC[A/G]TCTCCAATAACCATGGAGGTACCAAGAAGGGCCAGTATGAGCAAAATTGTTTTAGCTGCATTACTTTTTTCTAAAGCTTCTTTTATCTTCAAAGCTCTTT	GATACAAGGAGTGAGCACACCA	ACAAGGAGTGAGCACACCG	TGGCCCTTCTTGGTACCTCC	CCCTTGAACTGCTGATAAAACTGAG
121	EP1_contig03992_1552	-	-	[G/A]	TTCTGATGATGTTCAAGCAGACGATTGCGGTGATTATGATCGAACAGAGGTCACAGAAGACCACTGTTTCATTCCGTCAGATGGTATGGGGTCTCAATCT[G/A]GTTTTGGTGAATCAGATTTAGGGGTAAATGCAGATGATTCCATGAAAGAGTTTGCAGGAGTTGAGGATGTCGAAGATGAAAATCACGGGCTGGATGTTGG	CCCCTAAATCTGATTCACCAAAACC	ACCCCTAAATCTGATTCACCAAAACT	CCGTCAGATGGTATGGGGTCT	ACTCTTTCATGGAATCATCTGCATT
122	EP1_contig04064_166	-	-	[T/C]	AACCGAACGTTGAGTTAAGGTGCCGGAATACACGCTCATCAGACACCACAAAATGTGTGCATTCATCTAGACAGTTGGACGGTGGTCATGGAAGTCGAAA[T/C]CCGCTAAGGAGTGTGTAACAACTCACCAACCGAATGAATGTGCCATGAAAATGGATGGCGCTTAAGCGTGTTACCCATACTCAACCGTTGGCGTTATTTT	GTTGTTACACACTCCTTAGCGGA	TGTTACACACTCCTTAGCGGG	ACGGTGGTCATGGAAGTCGAA	CATTTTCATGGCACATTCATTCGG
123	EP1_contig04295_290	-	-	[G/A]	GGAGCGCTTCCCAGACGTTCAGTGCTCCAGCGGGGATTAACACATACAGTATGGATTTCAGCGAAGGGCAACAGTCTGCCACGGTAAGCCGCGGAGGATC[G/A]GTGGTGAAGTCAGTGAGTGGAGGCATCCAAATCAGCAACAGCGACATCTCCCGCTTCAATTTTAACGTTTATTCCTCTTCTGCATGATCATATCATGAAG	CCACTCACTGACTTCACCACC	CCACTCACTGACTTCACCACT	GAAGGGCAACAGTCTGCCA	TGTTGCTGATTTGGATGCCTC
124	EP1_contig04867_138	-	-	[A/G]	CAAACATAAATTAAATGGACACGCTGTTGGGAATTCCTTTCCCTGTGAGTCCTCCTTCATGACTCAAATCAGAGGTGTTCGGATAAAGTAAGGTATACGG[A/G]ATCTGGGCAGGACCAGACCTGTTCTTCAACTCTGCATCTTGGTTCCTCTCTGTTATTTTCTTCTCTATCTCTTTCAACTTTGTGCCAAAACGTTTAAATG	GTCTGGTCCTGCCCAGATT	GTCTGGTCCTGCCCAGATC	CCTTTCCCTGTGAGTCCTCCT	CCAAGATGCAGAGTTGAAGAACA
125	EP1_contig05061_1102	-	-	[T/C]	GGATTAGTGAACTGGAAAATGCAAAAAGAGCTGGGGTGGTTCATGTTATGGGAAAAGCAAGGTTCCAGATCGGAAAAGGCATGGGTTGGTTCGACAGCAT[T/C]TTGTTGGGAAAGATATATAAAGCTTTACACAGAAACTGCAGGTCTTCAATGGCTGTTTTGAAAGTACCACCAGGAAGTTACGTTGAGATTGGTATGATTT	TGGGTTGGTTCGACAGCATT	TGGGTTGGTTCGACAGCATC	CAGCCATTGAAGACCTGCAGTT	GTTCCAGATCGGAAAAGGCA
126	EP1_contig05134_610	-	-	[C/T]	TGTCAAGCCCTCCATTGTACTTAATATACTCAAATGCTTGAGATGGCAGACCACCATTGCAGCCAAAGTTGTTAAATCCTCCAGCACAGTCAATCAACTG[C/T]TGTTCAGATAAGATAACAGTCTTTCCTGTAGCCTGAGTATAGGCAGCCTCTAGTGCTCCAGTAGTGCTGAATGTCCAGCAGGATCCACAATGGCCTTGAT	CCAGCACAGTCAATCAACTGC	TCCAGCACAGTCAATCAACTGT	CTGCCTATACTCAGGCTACAGGA	GCAGCCAAAGTTGTTAAATCCTC
127	EP1_contig05155_400	-	-	[C/T]	CAAACACTCGCCCAGATACCAATACGCTCGGGTTTGGCGCGGCAGCCATGAGAATAGCTCCGAGGAAAAACAGAGCATCCGCCAGCAACAGCGCGAATCG[C/T]CGCCCGAACCTATCGTTAACCCAACCCCCAAAAGCCGCCCCGACTATCGCGCCAGCAACGGCCATGCTAACTATAATTTCCTGTAGCGTGGTGCTGTGAT	AACGATAGGTTCGGGCGG	GTTAACGATAGGTTCGGGCGA	GCATCCGCCAGCAACAGC	CTGGCGCGATAGTCGG
128	EP1_contig05190_490	-	-	[T/C]	GAACACATGAACACAGACAGCATCCAGGCAGACACACATAAAAATCTACATCGATGCATTTTTCTTTAATTGATCTTCACATCACTTGGAAATCTCTGAT[T/C]GTTCCTTCTCAGCGACTTTGGCCAACTTTTTCTGGCGGGCGAGCTCGATGTCTCGGCTCATCTTTCTGGTGTACATCTGTGCAAAAGTGATGGGCTCTTC	CCAAAGTCGCTGAGAAGGAACA	CAAAGTCGCTGAGAAGGAACG	TTGATCTTCACATCACTTGGAAATCTCTGA	CTCGCCCGCCAGAAAA
129	EP1_contig05217_334	-	-	[A/G]	GCAGACTAGAGTGTGGTAGGGGAGATTGGAATTCCTGGTGTAGCGGTGGAATGCGCAGATATCAGGAGGAACACCGATGGCGAAGGCAGATCTCTGGGCC[A/G]TTACTGACGCTGAGGAGCGAAAGCGTGGGGAGCGAACAGGATTAGATACCCTGGTAGTCCACGCCGTAAACGTTGGGAACTAGATGTGGGGTCCATTCCA	CGCTCCTCAGCGTCAGTAAT	CGCTCCTCAGCGTCAGTAAC	TCAGGAGGAACACCGATGGC	TCGCTCCCCACGCTTT
130	EP1_contig05271_215	-	-	[C/G]	TCAAGCCGCTGGACGGCCTCCTGCAACGCTGGTTGAATATACTCTGAATGGGGCCAACGGTCGAGACACATATGACATCTCTCTCGTTGATGGATTTAAT[C/G]TGCCTCTCTCCATAACTCCCTCGGACTCTAGCTGCCCAACAGTTGACTGCAGCAGCAACATAACTGCGAGCTGCCCTACAGAATTGAAAGTGGTCGATGG	TGACATCTCTCTCGTTGATGGATTTAATC	GACATCTCTCTCGTTGATGGATTTAATG	CAGCTAGAGTCCGAGGGAGTT	GCCAACGGTCGAGACACATAT
131	EP1_contig05275_160	-	-	[A/G]	CTATGCACCAGTTGGGCTTTCATACGACAGATCATTATTTAAAAGACGGTTAATGGCATGGAAGATAGAAGTGGGAGTTGCAGATGAAACATAGAAAATG[A/G]ACGAGGGAGGTATCAGAGAAGAAGGGCAAAGGAAACGTTATCAAGCACTTGTACAACTTTCCTGAGCAAATCCAACTCGAGAATTGGGCACATCAAAAAC	TCTTCTCTGATACCTCCCTCGTT	TCTTCTCTGATACCTCCCTCGTC	CATTATTTAAAAGACGGTTAATGGCATGGAAGA	TTGATAACGTTTCCTTTGCCCTT
132	EP1_contig05863_214	-	-	[A/G]	AAGTCTCCTCTGCAAACTGATCTTTATTGGCAAGAACGGACAGGACTCGAGCCCCCGTCAGTTGTAAATCAACAGCGCTGGACTGCAGCAGCTCCATGCT[A/G]TATGATACAAATTCCATCTTCAACCCATCGAAAACGCTTCCATTGACGCACCGAGAATATGTATCATAGAAAAAGCGTCGAACTGTGCGGAGCTCTGAAC	TGCAGCAGCTCCATGCTA	GCAGCAGCTCCATGCTG	GGTGCGTCAATGGAAGCGT	GTAAATCAACAGCGCTGGACT
133	EP1_contig06046_2652	-	-	[A/G]	ACTCCTTGTCCTTTTGCTTCTGCTGCAAATCCTTCATCCTTTGTTGCTGGCCGTTTGTGCTCTCTGGAGCAAGCGAGGCTTGCAATGTAGGAAATTCCTC[A/G]CCAGAGAGAACTTCAGCCTTTTCTGCCGTGAAGCGCGGCACATTGCCAGATGTAAGGGGCACAGAGATAGCCTCTGAAGCGCGAACTGCAGGAGGAACGT	GCTTGCAATGTAGGAAATTCCTCA	GCTTGCAATGTAGGAAATTCCTCG	CGCGCTTCACGGCAGA	TCTCTGGAGCAAGCGAGG
134	EP1_contig06048_651	-	-	[G/C]	CTCCGAAATCCGAGAAATCTGTATGAGGAAACCTCTCGTCCGGTGGAATGTAGTTCACGTTTGGAAAACTGACTCGGCTTTCACATCTGGGATCAGTTTT[G/C]GTTGGTGGGCGGCCCGTCCTACACCTTCTGGGATATGGGAATTCTTTGGATCCACCCAGCACTTCCCTTGCCAGCTCTGGACTGCTATCTGGTTCCCCAA	GCTTTCACATCTGGGATCAGTTTTG	GCTTTCACATCTGGGATCAGTTTTC	GGGCCGCCCACCAAC	CGGTGGAATGTAGTTCACGTT
135	EP1_contig06086_882	-	-	[A/T]	ACCCTCGAAGCGTAAATATAATCGTGGAGCCGACGACTCTCCTGTTCAAAGAGAAAAATGAGAAGGCGAGTTATACAGTGAGATTTGAAAGCAAAATAAC[A/T]TCTCACCACAAATCCAGCGGACACGAAGAGTTCGGACAAATCTGGTGGAAATGCGTGAAGGGTGGAACGCAGATTGTTCGTAGTCCCGTAGCCATATCCT	CCGCTGGATTTGTGGTGAGAT	CCGCTGGATTTGTGGTGAGAA	GCGAGTTATACAGTGAGATTTGAAAGCA	GATTTGTCCGAACTCTTCGTGTC
136	EP1_contig06272_1510	-	-	[C/T]	TGGTCTCTATGTATTCTATTAGCAGCCGCCTGTATTTATGCCGATCTGTCAGAAATCCGATCGGCAGCTCCAATAATCCATCGCAAGATGGCGACCGCCT[C/T]GACTCTGCACTGCGCTTTGATTTTATCTCGAGGGTAGGTACCCTGTGGAGAGTGGAGGGGCCACCCAGATGTAGTCTCTGTTAGGTGAGATTCCATTCCT	AGCGCAGTGCAGAGTCG	AAGCGCAGTGCAGAGTCA	GCAGCTCCAATAATCCATCGCA	GGTACCTACCCTCGAGATAAAATCA
137	EP1_contig07100_336	-	-	[C/A]	GCAGCTGGAGATCCGGGCATTATCATTTGTATGTCAATTGCGAAGCCATCGTGTGGCTGAGCAATAACGGCATTGGAGGCCAAGTTCCTCTGCAACCCAT[C/A]ACCACATGCCATGTGGAGGTCTAGGTTTCAGTTAGGAGATTTTGTAATCTATCAGAGTTCCATGGTAATTTAATTCCCTGGTATTCATAGTCAGTCTGCT	CAAGTTCCTCTGCAACCCATC	CCAAGTTCCTCTGCAACCCATA	AAACCTAGACCTCCACATGGCA	GGCTGAGCAATAACGGCATT
138	EP1_contig07213_880	-	-	[C/A]	GTGTCTGCTACCACACGTGTTTGTACCTTCTTTAAACGCCCAGAGGACAGCTCATCCATCTTCGGTTCCCCCAAGAGCAACACTCACCAGCCTCGGAAGG[C/A]CAGATCGTGGTCTCGAAGTACTATCCCGAAGGGTCCAAGCCATCGTGGACGCCAGGAAAACGCCAGAATCTAGCCTTCCCCGAGTCCTTACCGTGAGGCA	GTACTTCGAGACCACGATCTGG	GTACTTCGAGACCACGATCTGT	CGGTTCCCCCAAGAGCAAC	GCTTGGACCCTTCGGGAT
139	EP1_contig07216_1209	-	-	[T/C]	TTGTCACAGGACCTGTAAGCATTCCCTTCATAGGGCGGGCAGTCAAACTCTGGGCATACTTTGACCAAAACACAGTCATTGGTTTTGGGCGGCTGACATC[T/C]CCATAAATAATCGGTGGCTTCACACAACGAGAACCATAAGACTGTACCCAGCCATTAACTGTGAATGCAAATCCCTGAAGCTGTTCCCCAAAATATTCTA	TGTGAAGCCACCGATTATTTATGGA	GTGAAGCCACCGATTATTTATGGG	GTCATTGGTTTTGGGCGGCT	GGGTACAGTCTTATGGTTCTCGT
140	EP1_contig07230_437	-	-	[T/G]	TGCAGTCTGAAAAGAATATCCTTGAGCCCTTGCAATTTCAAAATTGATTCCAGTTCGTCCACCTTTTAAATGCTAAATCCACAAGACAGTACCATTTTAT[T/G]GAGGGCTGTTCGAATCTCGCAACGTCTCAGCTCAGCTGCAACAAAATGACGCTGACATCGACCGCCCATAACAGCAGTCTTCTCCCGTCGCCGGATGCCA	CGAGATTCGAACAGCCCTCA	CGAGATTCGAACAGCCCTCC	CCACCTTTTAAATGCTAAATCCACAAGACA	GCTGAGCTGAGACGTTGC
141	EP1_contig07236_100	-	-	[T/C]	CTACCAGCCAGAGCACATCAACCAGCAGAGTCGCCGAGCTCGAGGGGAGATATTCGGATACCGAATGTCTCTGTGGTACGAACATTTTGCGCATAAGAAT[T/C]GGAGGCCTGCGGCGTGAATATCTTCATCCAGAGAGTGTTGAATGCGTGAGGATAGTGCGCCGGATCTCCGAGGAAATTTGGGAGTCATTTGTTCGGGAGG	GGTACGAACATTTTGCGCATAAGAATT	GGTACGAACATTTTGCGCATAAGAATC	CACGCCGCAGGCCTC	TCGGATACCGAATGTCTCTGTG
142	EP1_contig07484_941	-	-	[C/A]	GGAAGGTCATTTGAGAGAAACCCGAATCTTTCCACCATCTGGAGAGAAGTTTTAGCTCTTGCTGTTGTAAAGAGTGAAACATATTGAACTCCAACTTTGC[C/A]AGTTCTAGAAGTTTTTGGGTCTTCATATTTGGCGTCAAATAAATGGGGTCCTGTCCAAATACGTCGATGTAGTTCCTTGCTTCCAATCTTGGCAAATTTA	TGAAACATATTGAACTCCAACTTTGCC	TGAAACATATTGAACTCCAACTTTGCA	GGACCCCATTTATTTGACGCCA	GCTCTTGCTGTTGTAAAGAGTGA
143	EP1_contig07525_803	-	-	[T/C]	GAAGATTCAAACGCCACCAGATTTCTCAAGATTACCTCCGTGTTGGCATCCAACCTTACCTTGGGGAGGTAAAGCGTAGCAGTCTTCACATCAAATTTTA[T/C]TGTGGTGAGGTCGCCATCGGTAGCAACGAATTTGACTCCCGCAGAGGATAAAGCGGCCACGGATGGAATAGCTAGTTCGTCTCGCGTGGGCGGTATGATC	ATGGCGACCTCACCACAA	ATGGCGACCTCACCACAG	GGCATCCAACCTTACCTTGGG	GAGTCAAATTCGTTGCTACCGA
144	EP1_contig07527_914	-	-	[C/A]	TCGTTGCTACCGACGGCGACCTCACCACAATACAATTTGATGAGAAGACTGCCACGATTTACCTCCCCAAAGTAAGGTTGGATGCCAACACGGAGGTAAT[C/A]TTGAGAAATCTGGTGGCATTTGAATCTTCTGCGGCTCCGGGTGCGCTGGTTTTCACACGATACACCGATTTCATAAACGGGATGATCGACAGCGAAGAAG	GATGCCAACACGGAGGTAATC	GGATGCCAACACGGAGGTAATA	CCCGGAGCCGCAGAAGA	CCTCCCCAAAGTAAGGTTGGA
145	EP1_contig07649_1290	-	-	[T/C]	GAAACTCCCTGGCCACCTCTGCAGAGGAGGCCACGAAGGTGAGGGTGGAGCCGAGGCGGAGGGACATGAGAGGCCCGTATTTCACGGAGAGAGCAGCCAG[T/C]GCTTGGTGGGGAAGCTTTCCCAGCATGTGAAGGTTGCCGATAATGGGCAACGATAAGGGCCCCGGTGGTAGCTTTCTCTTTCTTCCCATCGAGAAGAAGA	CGGAGAGAGCAGCCAGT	CGGAGAGAGCAGCCAGC	GCAACCTTCACATGCTGGGA	GGACATGAGAGGCCCGTAT
146	EP1_contig07832_712	-	-	[A/T]	CAGGACATTCCCACATTCCGGTCAATTTCGACGAATGCAGAGCATGCTTGGCCTTCACCCAGTGGACGAAGTCCTTGCTTCTGTATAACAGAGCCACCCC[A/T]CTGTGATTCCTCTTATTTCCAACCACAATCCTCCATTTTCCATCGTGGCCAAGCCATCCAGTGGTGGGATCCCTGAATTCGCTCCCGTTGATACCAAATT	CTGTATAACAGAGCCACCCCA	CTGTATAACAGAGCCACCCCT	GGCTTGGCCACGATGGAA	AGTGGACGAAGTCCTTGCT
147	EP1_contig08187_230	-	-	[G/A]	ACTACAGGTCGACCACAGGCACCATCTTCCTATGGACCTATGACACTGTTCTTCTTGCAGGTCAAGTAGTCAGGATCTGCTAACAAAAATTGGAACTTCA[G/A]AGGATATTGACATAAAAGTGGAAGACTTGCAACATCTCCAGTCTCAACGTACATTCTTTTGACTCCCGGGACAATATGTATCATTCACAGAATATGGCGA	GGATCTGCTAACAAAAATTGGAACTTCAG	GGATCTGCTAACAAAAATTGGAACTTCAA	TGCAAGTCTTCCACTTTTATGTCAATATCCT	CTTGCAGGTCAAGTAGTCAGG
148	EP1_contig08242_1918	-	-	[T/C]	CAGGGACAGTGCCTGATGGGTAGTTTGACTGGGGCGGTCGCCTCCTAAAAGGTAACGGAGGCGCCCAAAGGTTCCCTCAGCCTGGTTGGCAATCAGGTTT[T/C]GAGTGTAAGTGCACAAGGGAGCTTGACTGTGAGAGGGACACCTCGAGCAGGGACGAAAGTCGGGACTAGTGATCTGACGGTGGCATGTGGAAGCGCCGTC	CTCCCTTGTGCACTTACACTCA	TCCCTTGTGCACTTACACTCG	GCCCAAAGGTTCCCTCAGC	TGTCCCTCTCACAGTCAAGC
149	EP1_contig08885_1341	-	-	[T/G]	TCTTTCACTTTGGAGTCAACTTTCTTTATTCTCTCCCGAGCCAAGTTTTTGGTTGTGTAAAACATTGCAATTTTGTTATGAGCAAGAATAAACAAGCACT[T/G]CGCCAAAAAAAGAGATGGTATATGAGAGAATGTTTGTTCATTGGATTCATTACTCGTTTAGTGTCACAAAGAGATGGTATATGAGAGAGTATTTGTTTAT	TCTCATATACCATCTCTTTTTTTGGCGA	TCATATACCATCTCTTTTTTTGGCGC	GCAATTTTGTTATGAGCAAGAATAAACAAGCA	ACGAGTAATGAATCCAATGAACAAACA
150	EP1_contig09196_634	-	-	[A/G]	TAGGCTTATTATATGTTCTTAGTTATTGGGTTGCATATGCTTTATAACTATATGGCTTTGCTTTGTAAAGAAGCGCAACCTGTTAGTCGCTGATTACAGG[A/G]CCATATGATCTCATGCGTTTTGGTTCCCCGAAGTGGATCTGCTTGTTGGTCTACCTGGTTGGCTAGATCTGAAGATTGGATGTTAGACACCACAAAGCCG	CCAAAACGCATGAGATCATATGGT	CCAAAACGCATGAGATCATATGGC	AGCGCAACCTGTTAGTCGCT	CAAGCAGATCCACTTCGGG
151	EP1_contig09280_711	-	-	[T/C]	CGGACTAGAGGGATGCAGGGGAGAACGGAATTCCTGGTGGAGCGGTGGAATGCGCAGATATCAGGAGGAACACCGGTGGCGAAGGCGGTTCTCTGGGCAT[T/C]ACCTGACGCTGAGAAGCGAAAGCGTGGGGAGCAAACAGGCTTAGATACCCTGGTAGTCCACGCCGTAAACGGTGGGCACTAGGTGTGGGGGACATTCCAC	GGCGGTTCTCTGGGCATT	GGCGGTTCTCTGGGCATC	GCCTGTTTGCTCCCCACG	GAGGAACACCGGTGGC
152	EP1_contig09371_641	-	-	[C/T]	GTTTCATCGACCTGTCGGAGTTTGTGGCTCTCAACACCGACCACACAGTAAGCAGTTCGCGCAGAATCCAGGACTTGCAGGATGCATTCAATATGTTCGA[C/T]AAGGACCGGAATGGATTAATCTCTCCCACTGAACTTCATGAAGTTTTGAAGAGCCTGCAAGAGCCTTGCACTCTCAGTGACTGCCACAATATGATCAGAG	AGAGATTAATCCATTCCGGTCCTTG	GAGAGATTAATCCATTCCGGTCCTTA	CAGGACTTGCAGGATGCATTCA	AAAACTTCATGAAGTTCAGTGGGA
153	EP1_contig09415_517	-	-	[G/C]	AAAAAAGGATCCGGAGAACGCTAGGAGGCACAAGATAGAGGAGGAGATTGCTGCTGCAGCTGCTGTGGGTAGTGGTGGGTACGCGTTCCACGAGCACCAC[G/C]AGAAGAAGGAAGACAAGGAGGAGGCCGAGGAAGCTGGTGGCAAGCATCGCCACCATCTCTTCTAAACTTGGCCTTGCCTGTTGCTACACCAAAATAGCGG	CTCCTCCTTGTCTTCCTTCTTCTC	CTCCTCCTTGTCTTCCTTCTTCTG	TGGTGGGTACGCGTTCCA	GCCACCAGCTTCCTCG
154	EP1_contig09432_161	-	-	[G/A]	TCAATAAATCCAAGAATTTCACCTCTAGCAATTGAATACAAATGCCCCCGAGCCGCCCCTATTTCTCATTAAGGTGCCTCTAAAAGACCAATAGAGGCAC[G/A]CATCCTATTCTATTATTCCATGCTGTAACATTCGGGCAAACATGCCTGCTTTGAACACTCTGATTTATTCAAAGTAACGTTCCGGGTTCCCCTGCACAGC	CCTCTAAAAGACCAATAGAGGCACG	CCTCTAAAAGACCAATAGAGGCACA	GCAGGCATGTTTGCCCGA	GCCCCTATTTCTCATTAAGGTGC
155	EP1_contig09675_708	-	-	[T/C]	AGCGGTTCTCAGTCATCCTAGTTGTTCCATCGATTACAATGTGCTTGTATGTGTTGTATGTCCTTTAATGAAAGGAGACGCAGGTTCAGGCTTTTAACTG[T/C]GATGTTCAGAGCTATCAAACAATATGAACGATAAAACACCCTTAGTTTGATTGCATATCAATAGAGTTTTGTAAATTTGAATGTTTCGATGGGCTTCTCT	GTTCATATTGTTTGATAGCTCTGAACATCA	GTTCATATTGTTTGATAGCTCTGAACATCG	GAGACGCAGGTTCAGGCTTTT	GCAATCAAACTAAGGGTGTTTTATCG
156	EP1_contig09822_131	-	-	[G/A]	GGTTCCAGCTGTTCCTCCAACGAGTGCTGGTGTGCCTGCTGCTCCTCTCTTGCAATCGGCAGGTTTTATGTGTGGGTTGCTCATTTCTGTATGCGTGTTT[G/A]TTCTCTAGGCTTGGATTTGGATTGTTGTGGTGGCAGGCTATGGCCAATTTTATCAAAATAAATGTTCCGTGAGGCCACAGCCCCTAAAATGTGAGGTAAA	TGCTCATTTCTGTATGCGTGTTTG	GTTGCTCATTTCTGTATGCGTGTTTA	CCTGCCACCACAACAATCCA	CAATCGGCAGGTTTTATGTGTG
157	EP1_contig10398_328	-	-	[C/A]	TGATGTGATAATATTCACATCAATCTGGTAATATTCAATTTTAAAGGAATCGCATATTATGTTCAAGAGGCTGAGGAAGATAAACTTTTGCAATCTGGTA[C/A]TGTTATTATGGATTTTGGTTCGATGTTCAAACACTATGTTAAAGATATATATCAGTTATAATTAATCTTAGAGTATTAAGTTTCTAGTCCAACGATCAGA	GAGGAAGATAAACTTTTGCAATCTGGTAC	GAGGAAGATAAACTTTTGCAATCTGGTAA	TGTTTGAACATCGAACCAAAATCCATAATAACA	CGCATATTATGTTCAAGAGGCTGA
158	EP1_contig10412_113	-	-	[C/A]	TTGAGATTATGAATGAATGTTTGCCATTCCTCCCCTTATTGTTGGTAGGGGTTTCGAGGCTGAGAAACAATGTATTTTGAAAGAGATGAGTTATAATAAA[C/A]TGGAAAAATGTTCTTAGCCGTGATGAATGTGCTGTTTTCTTTTTCTTCAGCGCACGCGCTTTTCCTAAATGTAAACACAGATTTGTATTTTCAAATAATC	CATCACGGCTAAGAACATTTTTCCAG	CATCACGGCTAAGAACATTTTTCCAT	GGGTTTCGAGGCTGAGAAACAA	GCTGAAGAAAAAGAAAACAGCACA
159	EP1_contig10535_561	-	-	[T/C]	CAGAGGCAGAGATGATTTCGTTCTGCAGAGAGAGGCTGCCTCACTACATGGTTCCCAAAACTGTGGTGTTCATGGAGTCACTGCCCAAGACCTCCACAGG[T/C]AAAATTCAAAAGTTTCTTCTCAGGGAAATGGCTAAAAAGCTGCCACACAAAAAGCGGCAGTGGGAAAAAAAGGATATTGTAAGCAGGCTCTGAGCACTGG	CCCAAGACCTCCACAGGT	CCCAAGACCTCCACAGGC	CCGCTTTTTGTGTGGCAGC	GGTGTTCATGGAGTCACTGC
160	EP1_contig10622_179	-	-	[C/T]	AGAGCTGGAGTTGAACGCTACATTGCAATACATGGTTATGATTCACTCGAAAGGGTTATTAAAGAAGCTGAAAAGGAAGAAGAAAAGCAAGAAGGTTCTC[C/T]AGCTGGGGCTGACCATTAATGACTGTAGCTGACAGTGGCAACTTTCACAAGGGCGTGATTAAAAATTACAGCTAAAGTTGGCGACTTTCATAAAAGCTTG	GAAGAAGAAAAGCAAGAAGGTTCTCC	GAAGAAGAAAAGCAAGAAGGTTCTCT	TCATTAATGGTCAGCCCCAGCT	CTCGAAAGGGTTATTAAAGAAGCTGA
161	EP1_contig11002_373	-	-	[C/G]	CAGCGATGCAGAGGATCTCTAACGCTGAATCGGCGCTAGATGTAGGAAGATGCACAGCACGAGAGGTAGCCATTAGTCCTTCTCCAGAGGAGGCGCCCTC[C/G]CCCTCATTTTTGGGCGATTTGTTGTTGGAAGTTGGATGATAATACATGCGCGATGTCTGAGGGCAGTGAGATTGAAACCTGGTAACGATCCTTATACCGG	AAATCGCCCAAAAATGAGGGG	AATCGCCCAAAAATGAGGGC	GCCATTAGTCCTTCTCCAGAGGA	CGCATGTATTATCATCCAACTTCCA
162	EP1_contig11727_1881	-	-	[A/G]	TCAACAATGCCTTTCCATCCTTTGCTCGAAGGTCATCGAGAATGTTTGGATCAAAGCACGTTGCAAAGCACACCTTGCTATTCCTTGCCCGCACTGACAC[A/G]TGAGATAAAACATCAGGCATGTCAGGCGTCAAAACGGCAACTACACCATCCGGAATTTCTTCCTCTCCCTTTACTCTGTTTGCGACTAGGATTGTTTTCC	CTGACATGCCTGATGTTTTATCTCAT	CTGACATGCCTGATGTTTTATCTCAC	CACCTTGCTATTCCTTGCCCG	TGGTGTAGTTGCCGTTTTGAC
163	EP1_contig12027_1027	-	-	[T/C]	CTTCAGCTACGGCTTTAAGGTTAGAGACCATATACTTATCATAGCACTGAAATGCTCCAATTCCTGGGAATCTCCAGGTACCATTACTCTCAGGATAAGA[T/C]GGATACCTCAGCTCTCCTGCAGGACCCATTCCCACTTGAATTTCCACAATGGTTTCTCCCAGAAGATCCTTAAAATTCTCCTTGAAACTCCTCATGTAAT	GCAGGAGAGCTGAGGTATCCA	CAGGAGAGCTGAGGTATCCG	CCTGGGAATCTCCAGGTACCAT	AAATTCAAGTGGGAATGGGTCC
164	EP1_contig12030_2369	-	-	[A/G]	GAAAATTGGAGACGTGATTCTCAAATGTCTGGACGCTTGGGGTGGGTGCGCTGGACCATTCACACCACGTGCATATCCTGCGTCTCCTGCAGCGTTCAAT[A/G]CCTCATATTGGGCATGGTTTGATAGCACCAAATCACCCTCTGCAACGAGCGGCAGAGGTTTCTGGAGCCCCCAACAACAACAAGTTCTTTGATTTAACTG	TCAAACCATGCCCAATATGAGGT	CAAACCATGCCCAATATGAGGC	CCACGTGCATATCCTGCGTC	CAGAGGGTGATTTGGTGCTAT
165	EP1_contig12040_1709	-	-	[C/A]	GAAGTGAAGTTCCCTATGGCTTGCTAGTCTGGTCTACAGGCGTTGGTGCCTCTCCATTTATAAAATCCCTCAATTTTCCAAAATCTCCAGGTGGAAGGGT[C/A]GGTGTGGACGAATGGTTACGAGTTCCTTCGACAGAAGATGTTTTTGCCATTGGCGATTGTGCAGGTTTTGTGGAAAGCACTGGCAAGCCTACACTTCCAG	GTAACCATTCGTCCACACCG	CGTAACCATTCGTCCACACCT	GCGTTGGTGCCTCTCCAT	TCTTCTGTCGAAGGAACTCGT
166	EP1_contig12063_2184	-	-	[T/C]	ATATAAGCTACCCCGGGGATAACAGGCTGATCTTGCCCGAGCGCTCACAGCGACGGCATGGTTTGGCACCTCGATGTCGGCTCGTCGCATCCTGGGGCTG[T/C]ACACGGTCCCAAGGGTTCCGGAGTTCACGGATTAAAGCGGCACGCGAGCTGGGTTCAGAACGGCGTGAGCCAGTTCGGTCCCTATCCACTGCGCACGTAG	GAACCCTTGGGACCGTGTA	ACCCTTGGGACCGTGTG	GGCACCTCGATGTCGGC	CGCTTTAATCCGTGAACTCCG
167	EP1_contig12098_743	-	-	[A/G]	TAACTGGCATTTTTATTCTCCAATAAAAATTAGGGGGGGGGTAAAGCCAGAAAAGTCTTTGATTGATCGAATCGATCGAAGCTCTTCGGCAAGTTTGACC[A/G]GACTTGGGGTTGGAAGGGATGATTCTTTCATACATACAACATTTTACCCAATCTAATAGAAAATGATCAATGAATGGATATTCTTGTCACTTTTTCTGTT	CTCTTCGGCAAGTTTGACCA	CTCTTCGGCAAGTTTGACCG	ATCATCCCTTCCAACCCCAAGT	AGCCAGAAAAGTCTTTGATTGATCG
168	EP1_contig12110_1071	-	-	[G/A]	ATGAACTGAATCAAAATCCCAGTTCATTCTAGTACTGATCGCCGAGACGATCTCCATCAGCCTCCTAGACTTCCAGATCAGATCCCAAGGCCTTTGTATC[G/A]CATTCTCCATCTCGCCTTCGCAGACTCGGTACCAGTAGTTATCCGGCTCTGCAGCCTCAAACTTCCTCCAGATCAGTGTGCTTTGATCCTCCTTCAGCTG	AGATCCCAAGGCCTTTGTATCG	AGATCCCAAGGCCTTTGTATCA	CCGAGTCTGCGAAGGCGA	CAGCCTCCTAGACTTCCAGAT
169	EP1_contig12171_1974	-	-	[G/A]	ACTGCTATCCAACATCAGTATGTTTTGTACTCATGGCCCTCAACGGCATCATTTGCTTCAAAAACAAAGCCCAAATGAATCCTCAAACAGAAAACCACTT[G/A]GCACCAATCAAAATACAGATTAGAATTATCAAACTCAGAGATCCCAAATCAAGCTACAAGCTACCCACCTCATAAACTATCAAAACCAGAGAACCCAAAT	ATGAATCCTCAAACAGAAAACCACTTG	AAATGAATCCTCAAACAGAAAACCACTTA	TGAGTTTGATAATTCTAATCTGTATTTTGATTGGTGC	TTTGCTTCAAAAACAAAGCCCAAA
170	EP1_contig12186_2102	-	-	[C/G]	TAAAAAGCGAAGCCTTCCACTGTCCAGAGGTCGATCTGATGGCAGGTCGTCCCTTGAAATCCACTGACCCATCGTTTACCCATTCTTGACCATTTTTCAT[C/G]GATGCAGAAGTAGTACTCTTCCAAAACTCCACCCACTCCTTCCAACATAAAAATCCCATGGTATGCTTCTCAGTAAAGAGATCTGGCACAACCGAAAAAA	TTGGAAGAGTACTACTTCTGCATCG	TTTGGAAGAGTACTACTTCTGCATCC	TGGCAGGTCGTCCCTTGAA	CCATGGGATTTTTATGTTGGAAGGA
171	EP1_contig12196_2178	-	-	[T/C]	CTGTTGATAATGTCAAAGATCCCTCTACTTGCTCTGCAATGCTGTTTGTTAATACATCCTTTGTCTCAGAAGCTTCAAAATTTTCAGTCTCTTTTAGATA[T/C]GCAGAATCATTTGCCAAGACATCCTCCATTTCTGCTGCTGTAGAATCCAAAACCTTCTCTTCATCCCCTTGTATGTCACTGATTTCGCTTTTTAGTATTT	GATGTCTTGGCAAATGATTCTGCA	ATGTCTTGGCAAATGATTCTGCG	GTCTCAGAAGCTTCAAAATTTTCAGTCTCTT	CTACAGCAGCAGAAATGGAGG
172	EP1_contig12296_1918	-	-	[G/T]	GGCTTCTTCGTTACTGGGCTCTTGCTCAGCAGCCGCGGCTTCTTCGTTACTGGGCTCTTGCTCAGTAGCAGCGGCTTCGCCGTTACAGAGCTCTTGCTCA[G/T]CAGCCGCGGCTTCTCTATTATAAACAGCGCTCCCATTCATGAGCAAACCCTCGACAGGGGAAGCTCCGGCAGTTACGTCAACATCGTCTTTGGCTTCATT	CCGTTACAGAGCTCTTGCTCAG	CCGTTACAGAGCTCTTGCTCAT	CTCATGAATGGGAGCGCTGTT	CAGTAGCAGCGGCTTCG
173	EP1_contig12319_1666	-	-	[T/C]	TCGTACTGGATTTAGGGAATAATAGATTCACTGGTGAGCTTCCTTCATACCTTGCAAAATTTATTGAGTTGAGAATTTTAAGTGTCAGTTATAATAACCT[T/C]CATGGTACAATTCCTCAATGGATTACAAATCTCACCTCATTGTCTTTGTTGGATTTATCCAACAATAAATTCAGCGGGAAAATACCTTCTCATCTTGAGA	TGTAATCCATTGAGGAATTGTACCATGA	GTAATCCATTGAGGAATTGTACCATGG	TTTATTGAGTTGAGAATTTTAAGTGTCAGTTATAATAACC	CCAACAAAGACAATGAGGTGAGA
174	EP1_contig12398_1956	-	-	[A/G]	ATCAGCTGGCGGAGGTGGAGGAGTTGGAAGACAAGCTGAAGGAGCTCCAAAGCATTTGCGATCCCATCATCGCAAAGATGTACCAGGGCGGATCAGGATC[A/G]CGTGCAGGCAATGAACATATGGGCTCCTCCGCTCCCGGTTCCGGCGCCGGACCTAAGATCGAAGAAGTAGATTAGAGATGGCCCTCTAGAGATCGTGCGG	CATATGTTCATTGCCTGCACGT	ATGTTCATTGCCTGCACGC	CGCAAAGATGTACCAGGGCG	CGCCGGAACCGGGAG
175	EP1_contig12633_1098	-	-	[C/T]	TGGATGTATCATTATTAGTGGGCCATTTTTGGTAAGCAGAACTGGCGATGCGGGATGAACCGAACGGAATTTTACGGTGCCGGAATACACGCTCATCAGA[C/T]ACCACAAAAGGTGTTAATTCATCTAGACAGTCTGACGGTGGCCATGGAAGTCGGAATCCGCTAAGGAGTGTGTAACAACTCACAGACCGAATGAATTAGC	CCGGAATACACGCTCATCAGAC	CCGGAATACACGCTCATCAGAT	GGCCACCGTCAGACTGTCTA	CCGAACGGAATTTTACGGTGC
176	EP1_contig12809_1600	-	-	[A/G]	CAGATGACTTTGCTCGATGCCAAGTAATTGCATTCAAGACCCTGGCAGAAAGTGCTTTAAATAAACTAAATCTTGGACGATAAGGAACTCTGTTTGTCTC[A/G]AGCATCTTGGAAACCTCCTTGCCAGAATCTTGCGCCCTTTTAAACTGATCTTCAATCTCTTTTATAACTTCGACTAAATCCCTAGTTCTTTGAGTAACAA	GACGATAAGGAACTCTGTTTGTCTCA	ACGATAAGGAACTCTGTTTGTCTCG	GCGCAAGATTCTGGCAAGGA	CCTGGCAGAAAGTGCTTTAAATAAA
177	EP1_contig12852_1674	-	-	[A/T]	ATTGTGTAACATACGCAGGTCCATCAGCCCATGGTGTACGCAACTGCTCCACTCCATGCCAGTGAACAGTGGCATTGTACTCGGCCTTGTTATAAGTTTC[A/T]ACAATAACAGTGTCCCCGTCATGTACATAAATCGTTGGACCTGGTAGCTGTCCATTGACGGTGACAACTGTATAATTCTTACATAGCCTGGTAACTATCT	TGACGGGGACACTGTTATTGTT	CATGACGGGGACACTGTTATTGTA	AGTGGCATTGTACTCGGCCT	CTACCAGGTCCAACGATTTATGTAC
178	EP1_contig12986_1692	-	-	[G/A]	CATACATAAACACAATAATATTCTCATCTTTCAGCCCGCCTCTTTTAAGGATTTGATATGCATGGCAAACATCAGCCTGATGTCTGTAGTTTGAATATCC[G/A]GCAGATCCAGCGAGGAGAACAGCCCATTGAGTTCCAAGATTTTCATCTTCACCATCTGTGGATAGCCGAATCTTGCTATCAAAATGGAATCTAGACGCAT	CTCCTCGCTGGATCTGCC	CTCCTCGCTGGATCTGCT	TGCATGGCAAACATCAGCCTG	CTTGGAACTCAATGGGCTGT
179	EP1_contig13178_1390	-	-	[T/A]	CGGTCCTTGCGGAGAGCAATGGCCGACTAATCATGGTTGGGAGAGTGGTTAACAACCTTAATAAAGATATTGAAAAAATACAGATTTGGGAATTGCAATC[T/A]GTGGGGGGTGATATTAAAGCTTGGACCGAGCTTCAACAGATGCCTCCAAGTATCTATTCAGAGTTCGTGGCTCCTCTCAAATTTTATTCTCCATTAGTAT	AAGCTTTAATATCACCCCCCACA	AAGCTTTAATATCACCCCCCACT	TTAATAAAGATATTGAAAAAATACAGATTTGGGAATTGCA	TCTGTTGAAGCTCGGTCCA
180	EP1_contig13204_1718	-	-	[G/A]	GTTAAAACTACATCAATTATTTTGATGTAAGTAGCAGCCCATTTCCTGATGCTTTTCACATTCATGAAATACTAGCAATTATGCATGATGTAACGTTTCC[G/A]TATCTAAGCAATATTTTCAACGTTATCAGCTTCATTTTCTTGACATACTAATTCTTTAGTATTTGTGGAGTCGGATTGCTCGGTTTTGTTACCGGCCTTT	GCAATTATGCATGATGTAACGTTTCCG	GCAATTATGCATGATGTAACGTTTCCA	AGAAAATGAAGCTGATAACGTTGAAAATATTGCT	CCTGATGCTTTTCACATTCATGAAAT
181	EP1_contig13236_1317	-	-	[A/C]	GCGTGCCTTCAACGGCCATTCATGTGTTGCAGGCTTTCCAGGCCATTGAGGCCGCAGTGAGAAGATTCTTTTTCTCGTATCAGCAATTGGTGATTACGGT[A/C]ATGGGCAGCGTGGAGATGAAGAGATCCTCTTACAGACCCGACGGACTCACCCAGATATACTTGGAACCGCCTTATTTCCCCAGCCTCGATGGCGCCAAGG	CGTATCAGCAATTGGTGATTACGGTA	GTATCAGCAATTGGTGATTACGGTC	TCATCTCCACGCTGCCCA	AGGCCGCAGTGAGAAGATT
182	EP1_contig13405_1246	-	-	[T/C]	GGAACAACGATGAGGAGAAGATTTCCCAAGTTTCCGGAACAGCAGTTTGCAACAACTACGCCCTTTAAATATCCTGGAGGGTTGGTTATTTTCACAACAA[T/C]CCATCCGAGGATAGCTCCAATGAAAAATGTAAGAAAAACATTTAATGGCATGGACCACCAGGAAATGAGATCTTCAAATGTCACCGACTGTGCCAGGTTG	GGAGGGTTGGTTATTTTCACAACAAT	GGAGGGTTGGTTATTTTCACAACAAC	TCCTGGTGGTCCATGCCAT	CAACAACTACGCCCTTTAAATATCC
183	EP1_contig13565_1508	-	-	[G/A]	TTGTTGTTGCTGTTGTTGTGGAGTGCTGCAAGGATTCCGAGGCCAATGCCTCGGAGTCCCTTTTCTCCCAAGGCCTGGGAGATCCACACTGTGAACCATC[G/A]AACCCAGACCGTGGGGATCTAACCTGTTTTTCATGCCAATGACTGATCCCAACTCCAGAAAATGTTTTGATATCCAGTGGAGAAGTTGGGCTTTTAGCCC	AGATCCACACTGTGAACCATCG	GAGATCCACACTGTGAACCATCA	CAGGTTAGATCCCCACGGTCT	GTCCCTTTTCTCCCAAGGC
184	EP1_contig13589_1433	-	-	[A/G]	CGAGATCTTTGCTCTGCAGAGGCCTCATGGTCATGGGGCATATTTCATTTCCATCGTCCAGCCATTTCTCTATACTGCACCTGTCATAGGTTGTCCCTGT[A/G]CAGAGGCTAACAGGGTCTTTCATTATCTCTAGCGAAATTGGGCATTTGAAGAACGGGGGAATGAAGGTCGAGATCCTCAAATCGTCCCTTTTCCCTCCTG	ACCTGTCATAGGTTGTCCCTGTA	CCTGTCATAGGTTGTCCCTGTG	CCCCGTTCTTCAAATGCCCA	GTCCAGCCATTTCTCTATACTGC
185	EP1_contig13732_1284	-	-	[A/G]	TCGCCTGCCGCTTAGGCAGCTGAATTCCGTTATCGGTCGGCATAAGAGTTCGATTCTTATGCAATACAAAGTATGCTCGTCGAAGTGGTCACGCAGTTCC[A/G]TCTCATTATTTGCGAAACATACCACTGAAATCGTTTGTATTTTTGTATTTATAGCCGAGAGGCTCGTTGTGCCCTGCAATACCCTACGGGCCATAAATGA	AAGTGGTCACGCAGTTCCA	AGTGGTCACGCAGTTCCG	CACAACGAGCCTCTCGGCTA	GCAATACAAAGTATGCTCGTCGAA
186	EP1_contig13836_311	-	-	[A/T]	AAGGTCGATAATTACTGCTGTTTATCTCATCATTTTTCATTGGAAGCATATTCGATATTGGGTCACATAGAACAAGCAAAACAGGTTCCCAGCCGAATGC[A/T]GATCTTGATGGAGCTCTAACAAAATAAATTCTGTTTGAGATTCCTTCTGAACAATGTTTCCAACGTAGCCAACCGCTGAAAATAGTAACCGTCCACAAAA	GGTTCCCAGCCGAATGCA	GGTTCCCAGCCGAATGCT	GCGGTTGGCTACGTTGGAA	GGTCACATAGAACAAGCAAAACAG
187	EP1_contig13914_1489	-	-	[A/G]	TTGTTACAGTGAATGCCACAGTCAATGTCTATGATTTCGACACGCTCTATCCCATTACATTACATCACCATCTGTGAATCGTTAGTGAGTATTGAAGTAT[A/G]TACCCCTAACGATTTGATACTTGGGATTTGATAAAGGCATTTATTCTTTCATATATGGTATAAATGCACTATCTCATGTATATTTTCTTCATTCCAATGT	CCCAAGTATCAAATCGTTAGGGGTAT	CCCAAGTATCAAATCGTTAGGGGTAC	CACCATCTGTGAATCGTTAGTGAGTATTGA	GAAAGAATAAATGCCTTTATCAAATCCCA
188	EP1_contig13966_622	-	-	[G/A]	ACCATTTAGGATTAAGTAGCTTTGTCCTGGCATCTAACCTGACTGTCTCAGACAGAGTCCTGACCTGTGCATTTGCAGTAGTGGTGTCTGCAATATATGC[G/A]TTTGGCTTTTTCTTGTCCTTTCTTAAGTTCTGTACAAGGTTTGTTGGGTCTGAGTCAAAGTAATGGCTCACATCTGTAAGAGATATCTCAGATGAATCAA	ACTTAAGAAAGGACAAGAAAAAGCCAAAC	ACTTAAGAAAGGACAAGAAAAAGCCAAAT	CCTGTGCATTTGCAGTAGTGGT	GACCCAACAAACCTTGTACAGA
189	EP1_contig14202_1259	-	-	[G/A]	AACACTATATTTATTCCTCCCAGGCAGCTGAGAAGGACTTGGAGGAGGATATGTGGACGATCGGCGTACAGATCTATGCTTCCACATCCGTAGAAAACTC[G/A]TCCATCGGAATCCCTTTTCACCAGTTCCTTCCCCCCAGTGGGAGGGAGACGTTACGATTGATTTCTCCTTCTCCGAGAATGAATTTCTGGTGGGAGAGGA	CTTCCACATCCGTAGAAAACTCG	GCTTCCACATCCGTAGAAAACTCA	CGTAACGTCTCCCTCCCACT	GATCGGCGTACAGATCTATGC
190	EP1_contig14403_1105	-	-	[A/G]	CAACAGCCCTTTCTGTTCCAGCTGTTGCTTCTGCTCATGCTGCTCTTCTTGTGGCTCATGAGGAGAAATGGAGGCAAGAAGCAGTTTGGAAGAGAGTTAA[A/G]GAGTTTTCTTTTGCAACAGGGTTGCAATTTTTGAGCCCAATTATTCCATTGGTTATAGGAGATGAGGAGAAGGCACTTCAAGCTAGCAAGCATCTGCTGG	AACCCTGTTGCAAAAGAAAACTCT	ACCCTGTTGCAAAAGAAAACTCC	CATGCTGCTCTTCTTGTGGCT	GGGCTCAAAAATTGCAACCC
191	EP1_contig14405_1037	-	-	[C/G]	CAAGGAAGGCTCGGAGCTATCACTGTACCCAAAGTTTATGTTCGGGGATTACATGAATGTTTATGCTCAGCAGAAATTTCTTCCCAAAGAGCCACGATTC[C/G]AAGCTGTGGCAGCCTTGCAGTACTGAGATCAAATAATATTCACAAAGCTTAAGTTTATAAATAGAGTGTTTCTCGGATTTAACTATGTTTTCTCAAAGTT	TCCCAAAGAGCCACGATTCC	TCCCAAAGAGCCACGATTCG	TCAGTACTGCAAGGCTGCCA	CATGAATGTTTATGCTCAGCAGAAAT
192	EP1_contig14417_1028	-	-	[T/C]	GGTGGACGCCTTCCAGCACTTCGGAATCTCCGACTGGAACCAATTATTCTGGATCGCCCACCCAGGAGGCCCTGCCATTCTGGATCAGGTGGAGGCAAAG[T/C]TGAATCTGGATCCCAAGAAACTGAGAGCAACGAGGCAAGTACTGAGCGAATACGGAAACATGTCGAGCGCGTGCGTGCTTTTCATCTTGGACGAGTTAAG	TCAGTTTCTTGGGATCCAGATTCAA	TCAGTTTCTTGGGATCCAGATTCAG	AGGAGGCCCTGCCATTCT	AGTACTTGCCTCGTTGCTCT
193	EP1_contig14596_299	-	-	[G/A]	CGTTTGCCGTGAAATGCGTGGTTCTCTTGGGAATCCCCGACATGATCGCCCGGGAAGGCCCCCGCGCCACTCTTTCCCTAAACGAAATCGTGGCCAGGCT[G/A]CCCACTGAATCGCCTGATGCCGCCTGCCTCTTCAGAATCATGCGCGTCCTCGTGTCAAAAGGCGTTTTCCGCGCCACCGTTGTCGAAGGCGGAGACGCCG	TCAGGCGATTCAGTGGGC	CATCAGGCGATTCAGTGGGT	CCCGCGCCACTCTTTCC	AAGAGGCAGGCGGCA
194	EP1_contig14705_1285	-	-	[C/T]	CTCTCTCGTACGGAGCCTGCAAAAGCTTGGTACGTTTCAGAGTCAATAACAATAATCTCAGCGGGAGAGTGCCCAGTGGAATCTGGGGTCTGCCCAATGT[C/T]AATATTATTGATCTGAGTTTCAACAATTTTGTGGGCGCAATCAGTGCCGAGATCGGGAATGCAAAGAATTTATCACAATTGGCCATTTACAACAACCGAT	TGGGGTCTGCCCAATGTC	TGGGGTCTGCCCAATGTT	GGCACTGATTGCGCCCA	GAGAGTGCCCAGTGGAATC
195	EP1_contig14716_1334	-	-	[G/T]	GTTGATTTGGCTGACATCGTTGCCAACAATTGGAAGTCGTAGACACATAATTTCTCCTTGCTCAACCTAAGTTGCTACAAAACAAATATGGTTGTTTTTG[G/T]TTTCCATTATTATTTGCTATGAAATGAGCCACTTAGTCTAATCTATGTAATGTATGTTTTATGTTGTTTATTCCATGACAACATTATGAACAGTTTTTCA	TTGCTACAAAACAAATATGGTTGTTTTTGG	GTTGCTACAAAACAAATATGGTTGTTTTTGT	CTAAGTGGCTCATTTCATAGCAAATAATAATGGAA	CTCCTTGCTCAACCTAAGTTGC
196	EP1_contig14787_1040	-	-	[G/T]	GTCGCATGGGCTTCAACTAAAATACCCTCGCCTTCGCCTTGCCCTCCCGCGCGGCATAGGACGCCCACGGCCCTTTTCGGGCGCTCACAGTAACCCCCGC[G/T]GTTCTTCGTCCATACGACCCTAGTGGCTTCACAATTGGCAAGAATTCGCGCATTGGCAGCCACGGCATCGACAAGCCATGTAGCGCAGGTCCCTTTTTTG	GGGTCGTATGGACGAAGAACC	GGGTCGTATGGACGAAGAACA	CGCCCACGGCCCTTTT	TGCCAATTGTGAAGCCACTAG
197	EP1_contig14844_560	-	-	[T/C]	CATTGAGTTCCTGGGGACAACACCAGGAAAACCCTACACCTTACAGACCAATGTTTACATAAATGGAACAGGGGATAGGCAGGTTCTCACAGGCAGGGAG[T/C]TGAAGTTTCATCTCTGGTTTGACCCAACTGAAGACTTCCATAACTACAGCCTTCTCTGGACTCCAAGTTATATCATCTTCTATGTAGATGATATTGCTAT	GGTCAAACCAGAGATGAAACTTCAA	GGTCAAACCAGAGATGAAACTTCAG	AGGCAGGTTCTCACAGGCA	AGGCTGTAGTTATGGAAGTCTTCA
198	EP1_contig14981_569	-	-	[T/A]	TTGCAAGATCGTCTTCATGGCCGCAGCAGCTTTTACGATTGCTCATCAGAACCTTCAGTTAGATATCACAAAGGCAACAGTTATTGTCGACAAGTGTCTG[T/A]GGTGTGACATCCTCTGGTCTGCCGGGTGTTATACGAATTGCAGTTCAGGCACTTTTGTGCGACAATGTGAAACGGTACTTCTGAAGTTGCATTACAATCA	ACAGTTATTGTCGACAAGTGTCTGT	ACAGTTATTGTCGACAAGTGTCTGA	ACCCGGCAGACCAGAGG	CCTTCAGTTAGATATCACAAAGGCA
199	EP1_contig14992_333	-	-	[C/T]	CAATTTTCCTGGATGTTGACAAAATCTCTTCCTCATTCACTGTCAATATTTTTCGATTGCGCATGATCCAATGGCCATTGCACATCACCGATTCAATATT[C/T]TCTGTTCTCATGCAATATACTAGGTTGGAAATGGGATCATGTAAAGGGATTGTGCACCACAATAATGGATCGATGACTAAAAGATCAGCCTTCTTACCAA	CCAACCTAGTATATTGCATGAGAACAGAG	CCAACCTAGTATATTGCATGAGAACAGAA	GGCCATTGCACATCACCGA	ACAATCCCTTTACATGATCCCATTT
200	EP1_contig15116_1180	-	-	[T/C]	CTTTGGAGTGATGAGAAACATGTTGTGCAGAGCCCTATTGTTGTAACCAGGCAGAAGCCTTATTAACTATTATGGCTGCTTTTGGTCCTGGAACTTCTGG[T/C]ATTAGCACGATACAATTTTTATTGCTTCTTGTGTTCTACGATGTACAGAGTCCAGTTGAAGTGAAGGGGCAAGGTGCCTTCATACGATGCTTCTATATAT	TTTTGGTCCTGGAACTTCTGGT	TGGTCCTGGAACTTCTGGC	TGCCCCTTCACTTCAACTGGA	GAAGCCTTATTAACTATTATGGCTGCT
201	EP1_contig15206_250	-	-	[T/C]	TTCTGCTTGAAGTACTTGACAAAGTGGCCCCAGGGATGGTAAATTGGAAGCAAGCAAGCAAGCCTCCAATAAAAATGCCATTCAGGAAAGTAGAAAATTG[T/C]AATCAAGTAATCAGAATTGGAAAGCAACTGAAATTTTCACTTGTTAATGTGGCTGGGAATGACATTGTGCAAGGAAATAAAAAGCTCATTCTTGCATATT	AATGCCATTCAGGAAAGTAGAAAATTGT	TGCCATTCAGGAAAGTAGAAAATTGC	GCACAATGTCATTCCCAGCCA	AGCAAGCAAGCCTCCAATAAA
202	EP1_contig15249_958	-	-	[T/G]	CTCGCTTCGGAGCTCACCTCCGGCTCCTCCTCTTCCAATTCCGTCGCGCCGAATTTTTCCGCCGATTCTTCCTCATAAATTGGCTCCTGCTTCTGATGGG[T/G]AGCCAACTGGTTATGCTCGTCATATGACCTGCCGGATATGTCGAGCTTGTCTTGAAATCTTGAATTGGCGAGAATGGCGAGAATTATACAGTTCACTAAC	ACGAGCATAACCAGTTGGCTA	ACGAGCATAACCAGTTGGCTC	CGCCGAATTTTTCCGCCGA	CGACATATCCGGCAGGTCATAT
203	EP1_contig15268_540	-	-	[C/G]	GAATTCATGGCCAATGGGTCTCTTGATAGGTGGCTGTTCAGCTCAGACAAGTGGCTTGATTGGAAGACTAGATATTCAATTGCTCTTGGCACTGCCCGGG[C/G]ACTGGCGTACCTGCACGAGGAATCGAGGCTTCGTATTTTGCATCTGGACATCAAACCACAGAACATTCTGCTGGACGAGAATTTCAAGGCGAAAGTCTCC	CGTGCAGGTACGCCAGTG	CGTGCAGGTACGCCAGTC	AATTGCTCTTGGCACTGCCC	TCCAGATGCAAAATACGAAGCC
204	EP1_contig15408_216	-	-	[C/T]	TGCACTCAGGGTCTGCAACCCAACTGCAGCAACCACGACAGCAGGCATTACCAGCTTCCAGTGTGAGGCTGTCTCAGTTAGCAACACCACTTGTCCACAC[C/T]GTGCCGGCTATGATTCCTCCAGAAATCTCTACTTCATGCAGTCTTCCTCCAGTTAGTGGAGAACAAGCTGGTGGAATGCTTTCCTTACACAGCAACACAC	CAACACCACTTGTCCACACC	GCAACACCACTTGTCCACACT	TGGAGGAATCATAGCCGGCA	CCAGTGTGAGGCTGTCTCAG
205	EP1_contig15942_658	-	-	[C/T]	TTTGTATGGTGTTGGTATTCACAAGGGTACAGAACTCAGAGTTATGAAGGATCATATGGAATCTTCTGGTTTAAGAACGCTTGATCTTACAGACAATGAT[C/T]TGGCCAAAGATCATCTGCGCCATCTTATGGGAGGACGTTCAAATGTTGAAGATGAGATTCTTTGCAGATTCGTCTTTCCTGAAAGACCTGGTGCGTTGAT	GAACGCTTGATCTTACAGACAATGATC	GAACGCTTGATCTTACAGACAATGATT	CCTCCCATAAGATGGCGCAGA	TGGAATCTTCTGGTTTAAGAACGC
206	EP1_contig15984_720	-	-	[T/C]	GTGAGCCTTCAAAACTGTGAATTAATAAGTTCAAAGGATAATGTTATTAGTGCTTTCAAATCTTCTTATCGGCTATTATTTTCTGGAGCATTATCGTAAG[T/C]GGAATCACCAAGGTTGAAAGGATTATATATGTATTGAAATTTAAACTATGTTGTCAGTTGCTCAAAGTCCTCGTTTGCGTTGGACTACATTTCCCTCGTT	TCCTTTCAACCTTGGTGATTCCA	CCTTTCAACCTTGGTGATTCCG	TCGGCTATTATTTTCTGGAGCATTATCGT	GACTTTGAGCAACTGACAACATAGT
207	EP1_contig16018_773	-	-	[A/C]	CGACAATTATGGAGATCATGTAGATAGATATGCTTCAATTGTTGAGCAGGAATTCATAAAGCATTACAAGAAATTCGATGAAAGTGTTATTCGCAGGATT[A/C]TCCCTCTTCTCTCAGGGGAGAAGAGCAGTGATTCAAAGGAGAAGAAGAAGATGTAGAGAGTCCAGTGAATTTAATGCATGACATGCCTTCAAACTGAAAT	TCGATGAAAGTGTTATTCGCAGGATTA	CGATGAAAGTGTTATTCGCAGGATTC	ACTGCTCTTCTCCCCTGAGAGA	TGAGCAGGAATTCATAAAGCATTACA
208	EP1_contig16224_399	-	-	[C/T]	GCCAGAAGACCATCAACAAATTCGAAGATTACAGAGACATGGTAAAGGCTAAAGCCAACAAGTCAGCCAAGAAGCACCCAAGGTGCATAGCAGATGGCAA[C/T]GAACTACTTCGTTTCCACTGCATCACATTCTCTTGTTCACTGGGTATGAATGGATTAACTAACCTATGCAATATTCCATCCTGCAATGTCTGCAATATCA	GCAGTGGAAACGAAGTAGTTCG	TGCAGTGGAAACGAAGTAGTTCA	CAGCCAAGAAGCACCCAAGG	CCCAGTGAACAAGAGAATGTGA
209	EP1_contig16431_366	-	-	[C/T]	ACTGCGAAGAAATTTCCCGTGAGAGCGCTCAATACGGTGCCACTTGTCGGTCTTTTTCTCTTCTTCTTTCTTCCGTTCACCACTGATCTTTAGAACTCGG[C/T]CGTCTTCCACCTCTATCTTTACCTCCTCTTTCTTCAGACCTGGAAGATCAGCCTTGAAAATGTGCGCGTCAGAGGTTTCCTTCCAGTCTAGCTGAGTGTT	ACCACTGATCTTTAGAACTCGGC	CACCACTGATCTTTAGAACTCGGT	ACGCGCACATTTTCAAGGCT	CTCTTCTTCTTTCTTCCGTTCACC
210	EP1_contig16503_221	-	-	[G/A]	AATAGCGAGTAGACGAGCATTTCTGGAGAAACTAGAATAGCATGTGGCGGTGCCTTGCCTCATCCTACGCTTTATCATCCCTGGTCTGTAGTGGAACTGG[G/A]AAGTTTACCCTCAACCTTGGATATGCATACAGCGGCACTTTCCTTGGAATCGTCAGCCCGCACACTTCCGTCATATCCAGCTGCGACGGATCACCTTCAA	CATATCCAAGGTTGAGGGTAAACTTC	CATATCCAAGGTTGAGGGTAAACTTT	GCCTTGCCTCATCCTACGC	GGAAAGTGCCGCTGTATGC
211	EP1_contig16753_588	-	-	[C/A]	GGCGGGAGTATCGTTGGCATTGGACGGGGACGAGAACGATCCTGCAGAGCCTGAGGAACCATCGGGAAGCCTCGTGGACGTATTCAAGTCGCCCGTGATG[C/A]GGACGAGGATGGTTTTAATGGCGTTCATCTGGTTGGTCTCTGGTGTGGGGTACTATGGATTAAGCCTGAACGTGGTAAATCTGAGTACTAATTTATATGT	CCATTAAAACCATCCTCGTCCG	GCCATTAAAACCATCCTCGTCCT	TCGGGAAGCCTCGTGGAC	GAGACCAACCAGATGAACGC
212	EP1_contig16782_572	-	-	[G/C]	TTTGGGCAATATATGTGGGTGCCTATGTGTAAAGGATCAGTTGGGCTATTTGTTAGAGGCCTCTGATGAGGAGCTCGGAATACCCACCAGCCCTGCCTCT[G/C]TTGATTTTGATAAATTGTTTGATTTCAATATCGAAGATGATAGCTGTTTGAATGTAGAGTCTGATTTCCAAGAGTTTGAGAAAATGGAGAGCTCTTTCTA	ACCAGCCCTGCCTCTG	CACCAGCCCTGCCTCTC	CAAACAGCTATCATCTTCGATATTGAAATCAAACA	GAGGAGCTCGGAATACCCA
213	EP1_contig16907_874	-	-	[T/C]	GCTGCGGGACGGTGATCCTTGTCCGGGGTTTGGGGTCCAGCAGCCGGAGGAGGAGCCATCGAACTTCGGAAGAAAACCAGGGCGGGCACTTGAAGTCCCC[T/C]TTGTGGATCTTCTTATACATCACCATCAGATTCGCGCCCTGGAATGGTAGGTACCCCGCCATGAGCACGAACAGTATGACCCCGCACGACCAGATGTCGG	TGATGGTGATGTATAAGAAGATCCACAAA	TGATGGTGATGTATAAGAAGATCCACAAG	GAAAACCAGGGCGGGCA	CATTCCAGGGCGCGAATC
214	EP1_contig17100_583	-	-	[C/G]	CAAGGCTGCTATTCTCAGGGGTTGGGCTTTTGGCCCCCATGCAGACCTAATTTGGATGGAGACATCAAGCCCCGACATGGTAGAATGTAAGGAGTTTGCA[C/G]AAGGGGTGAAATCAAAGCATCCAGACCTGATGTTGGCCTACAATCTGTCACCTTCTTTCAATTGGGATGCTTCTCGCATGAGCGATGAACAGATGATGAA	GGATGCTTTGATTTCACCCCTTG	GGATGCTTTGATTTCACCCCTTC	GACATCAAGCCCCGACATGG	GGCCAACATCAGGTCTGG
215	EP1_contig17382_596	-	-	[C/A]	ATCAACCATGCCTATGAGACTGTAATGTCCAGTTTGGAGAAGGCAAAACATCAAAACTGCTCAGCTGATTATGATGTGGAGGATTTGATGGGAGAGGGCG[C/A]TGATTCTTGGGAAGAATGGATGGGATGGGAAGGAGCTGGAACCCTTGATTATTCCTCCCATATTAACATTTATGCCTGATCAGATCTTCATCAGATGCTC	CCATCCATTCTTCCCAAGAATCAG	CCCATCCATTCTTCCCAAGAATCAT	ACTGCTCAGCTGATTATGATGTGGA	TCCAGCTCCTTCCCATCC
216	EP1_contig17385_152	-	-	[C/T]	ATGATAAGACGATATCTATGCAGAATTAGCAGAGATAAAAAGTATCAACGAAGATCATGGGCAACGCAGCGGCCAAGGCATTAGCCAATTTCATATCCTG[C/T]GGGCACAAGGAAGTTCGAATACTGATGGTAGGATTAGACGGAGCAGGTAAAACAACTATTCTGTACAAGCTGAGACTCGGGGAGTATGTCAGAACTGTGC	TCGAACTTCCTTGTGCCCG	TCGAACTTCCTTGTGCCCA	GCAGCGGCCAAGGCAT	CTCCGTCTAATCCTACCATCAGT
217	EP1_contig17430_332	-	-	[C/G]	CATCAACTGAGCTATGTTTGAGAACCTCAACTGAACCACCCCATATCTTGATACGGTCCTCGGCAGCAGAGGCCTCTTTCTGCCAATTTGTAAAATATAC[C/G]ATTAGTAAAAGAATAAAGGTCTGCAATGCAGTTCCACCAATCATACCACTCCAAATGCCCTTTACTCCAAGGTCGAACTTATAGCCTAGAAGTAGACCGA	GCCTCTTTCTGCCAATTTGTAAAATATACC	GCCTCTTTCTGCCAATTTGTAAAATATACG	GTGGAACTGCATTGCAGACCT	CGGTCCTCGGCAGCAG
218	EP1_contig17475_865	-	-	[G/C]	GGCTATGTACAAGTAAGTTAGTTCAACTGTAATCTATTCTATCCTGTCCTACACTGGTTCTGGTCTGGTCATTTCAAGTGTACATGTACCTGTACCACCA[G/C]AGAGAGTTTGTAATGTAATTAGCCTATTTTTTGGGGCCAGAATCTACCTGCATGGCATTCTTTCAACACTTCCCAACTCTCTTGAGCACTTCGTGTGCTC	GTGTACATGTACCTGTACCACCAG	TGTACATGTACCTGTACCACCAC	TGCAGGTAGATTCTGGCCCC	GGTTCTGGTCTGGTCATTTCAAG
219	EP1_contig17515_906	-	-	[A/G]	CCTCAAACATGTTGCTGATATAGTTGCCAACAACAACATTGACTGGTAAAAGTGTTAATCCAAGCAATGCAAGGAATATTGCAACTGAGCTGGTAGTCCA[A/G]TTGAAGTAGTATGCTGTGACAACACTCGACTCAGAAAGCAATATCTCCATTGCGTACTTGAGCATAAAATATATCAAAAGTTGCACCGCTGCCATTCTGG	GCAACTGAGCTGGTAGTCCAA	GCAACTGAGCTGGTAGTCCAG	TGAGTCGAGTGTTGTCACAGCAT	TGTTAATCCAAGCAATGCAAGGAA
220	EP1_contig17583_854	-	-	[G/A]	TAGCTCGGCACGGCAGAAGGCGCCGTTTTTGCTGGATCTTAATCTGCCCCCGGCCGCAAACGATGTCGAGTAACTTATCTGACAAATTTGTAAATTTCGG[G/A]AGGCAGGAGGAAGGAGTAACAACTTTTCTCTAAATGAGACCTGCGCACTGCTTCGTCTAAGCCTATGCCCTGAATACCCAACACAGCCAATTTTTGAGTC	GTTACTCCTTCCTCCTGCCTC	GTTACTCCTTCCTCCTGCCTT	GGCCGCAAACGATGTCGA	CGCAGGTCTCATTTAGAGAAAAGTT
221	EP1_contig17731_875	-	-	[A/G]	TATCCAGAAGTTGGAGGTTCAACCATCACAAATATTGCTCGATGGGCACTTCCTTGTAAGACCATGAACAGATATACCACTGAAGTTTGTGCACACAAGT[A/G]ACAAAATATTTATTAATTAATTTTTCTAGTTTCAAATATTGTGTATCAGTTATCACCTATAGCGCTTACATGGAATTGTCATTTTTGTATCAATGATTAT	CACTGAAGTTTGTGCACACAAGTA	ACTGAAGTTTGTGCACACAAGTG	GCGCTATAGGTGATAACTGATACACAATATTTGA	CTTCCTTGTAAGACCATGAACAGAT
222	EP1_contig17759_725	-	-	[C/A]	TGTTGCTCTAATTGGCACATGCATGGTTATTGGAGATGGGGTCCTGACTCCCGCTATTTCTGTTTTTTCTGCAGTGTCAGGCCTCGAACTCTCAATGTCA[C/A]ACCATGAATATGCGGTGGTTCCTATTGCATGTCTTATACTGGTAGGCCTATTTGCACTACAACACTATGGCACACATCGGGTGGGATTCATGTTTGCACC	GAACCACCGCATATTCATGGTG	GAACCACCGCATATTCATGGTT	TGCAGTGTCAGGCCTCGAA	GCCTACCAGTATAAGACATGCAA
223	EP1_contig17765_757	-	-	[C/T]	GTTGGCCTCAACAGATTTGTCGGGAGCTGGAACTTTGGCCACAATGTGGTCAGGAAAGCCACTGCACTTTATAACTTATAATCGTGGGGCTAATCACTCG[C/T]AGGTTCATTCAATTCAGCATCGGTTCTGTTTGTACTGTATATCTTTTAATATCATAATTTTTCGTAGGTATTACATATATATCTTCTGATCAACTTGGGA	CCGATGCTGAATTGAATGAACCTG	ACCGATGCTGAATTGAATGAACCTA	GTCAGGAAAGCCACTGCACT	CAGTACAAACAGAACCGATGCT
224	EP1_contig17822_863	-	-	[A/T]	TCCCAGACAGGCTTATCCCGCTGGTGGGCGAGCAGACATCGAACAATTGCATCGAATCCTCCATGTTAAAATTCGAATCCTCCATGTTGAAATTCTGCAG[A/T]GGCTCTATGTCGTCGTGGGGTTCTCTCGCCCTCGAGACCAATGTCTCCACAGTGCCATTGCTGCTCTGATTCTGATCAGGATCAGGCTCATTATGTTGCT	TCCTCCATGTTGAAATTCTGCAGA	CCTCCATGTTGAAATTCTGCAGT	CGAGAGAACCCCACGACGA	TGCATCGAATCCTCCATGTTAAAAT
225	EP1_contig18137_644	-	-	[T/C]	AAAATTGGTGGAATAAGAGAACATATGCTAACTTTAACGCTGGGGATAGACTCAAACTCCATTGGGTAAGGAAGCATTATCTCGTCTATGACTACTGTAA[T/C]GACAAGGTCAGATTCAAAGTAGCCCCTGAGGAATGCAGGTACCACATTTAATCCATAGCCTGCCGAGCATTTTTTAGTATTTGGTAATAAGACAGTCTGG	GGCTACTTTGAATCTGACCTTGTCA	GCTACTTTGAATCTGACCTTGTCG	GGTAAGGAAGCATTATCTCGTCTATGACT	GTACCTGCATTCCTCAGGG
226	EP1_contig18204_583	-	-	[G/A]	TAGCAAGCCCGCCTGAGATTGTCGAAAATTTCTTTCACAGCCCCTCAGAATTATGCAGCAACTCCGAGCAAGTTTCAGATGCTGCAAGCGAATCCCTAGC[G/A]CGGGATGAGCCCTCCACACTAAATCTCAACCTGGAGCTCTCAATAAACTGGGCTTCAATGCACGTAGCTGTGAAGGAGGAACCCGTTTTAAAATCCAAAC	TGCAAGCGAATCCCTAGCG	TGCAAGCGAATCCCTAGCA	TGTGGAGGGCTCATCCCG	CAGCAACTCCGAGCAAGTT
227	EP1_contig18251_289	-	-	[T/C]	CCATGGCATTAGCTCCTTCTCGACTGAATTCACATGTTGGCCCAAGGCCACCTCCTGGGACTCCAGAAGCACTTACTCTTGCCCGTTGGATTTGTCAGAG[T/C]TACAGACTCCACATAGGGGTGGACCTGTTTCGAGCTGATTGTGAAGCCAGTGAGTCTGTACTGAAACTACTTTGGCACCATTCAGATGCAATCATGTGCT	GCCCGTTGGATTTGTCAGAGT	CCCGTTGGATTTGTCAGAGC	AGCTCGAAACAGGTCCACCC	GACTCCAGAAGCACTTACTCTTG
228	EP1_contig18323_712	-	-	[G/A]	CGAAAACGCCATAGGAAGCAAGGAACCTCAGAATTCTGTAGAGGTATCCCACATCCACGTGGGAATTTCCAGTTGATGAGGAATTAGCAGCAGCAATATG[G/A]AAGGCAATCTGCTCGGCAGAAAGCGGACCTCCGTTGCCTCGTGTGGCGATGATGTCAGGAATGTTGAGCAACACGGCTGCTTTCAAAGCCAATGGCTTCA	GAGGAATTAGCAGCAGCAATATGG	TGAGGAATTAGCAGCAGCAATATGA	AGGTCCGCTTTCTGCCGA	ACGTGGGAATTTCCAGTTGATG
229	EP1_contig18377_455	-	-	[T/C]	CCCTTTCCGAGCAGAAACTGATGGGGTTGACTGAGAAGAAGCCATTTGACAGGTGCAGTTTCGATAAATTCAAAGTAGAGGGGCCTTGCATGCAGGCAGA[T/C]GTGTGCTATCTTTACTTCAAAAGGGTTGGGACCGATCAGTGGAGGCCGGGCTATGCTAAAATCCAGGCCATAGTTAGCGAAGATGGCGATGTTGAATTGA	ACCCTTTTGAAGTAAAGATAGCACACA	CCCTTTTGAAGTAAAGATAGCACACG	GGCCTTGCATGCAGGCAG	GCCTCCACTGATCGGTCC
230	EP1_contig18504_517	-	-	[G/A]	AATTCTACCAGGGTCACAAGAACACCACCTCCCTGCAAACGACTGTGACGGGGCAAGAGGTGGCGCTGGATACGGACACCGCCAAGGATCTGAAGCTCGA[G/A]CATACCGCCGGTACGCTTGATTTGAATCTCAAATTGTACGCCAGGGTTCGATTCAAGGTGGGCAGCTGGAAATCCAGGCGTTACACCGTGAAAGTTCGTT	GCCAAGGATCTGAAGCTCGAG	GCCAAGGATCTGAAGCTCGAA	ATCAAGCGTACCGGCGGTAT	TGGCGCTGGATACGGAC
231	EP1_contig18588_775	-	-	[C/T]	GGGAAGAGCGAGGAAAAGAGGCTGAATTTGCTGACCAAGGCAATCATGGCTCCACAGGCTCAAAGCAGCAGCACTGCAGATGAAGAGGAAGCATCCGCAT[C/T]GCCCATAACTGTGAGCAGCAACGACAACGACAACAGCAGCACAGCCAAGCAATTCAGTAACCTTACACAGCCTCTTCTCCATGGGTTGAAGCGGAACGCC	CTGCTCACAGTTATGGGCG	GCTGCTCACAGTTATGGGCA	CAAAGCAGCAGCACTGCAGA	TGCTGTTGTCGTTGTCGTTG
232	EP1_contig18601_585	-	-	[C/A]	GGAACGGATCCCCGTTCGTTGCAACCCGGGAACCAATGACTGGCTTCCTGCTGCTATAGATGATCAGAAAACGGTGATGCCTGCTATGTCGAAGCCTGTT[C/A]GCAGCGGTTGAAGGCAATACACACAGTGAAGGCATTGAATGATTGATCGATTGAATGGGAAGATGCAGAATTTGATATTATATTAGATTTATGTTTCGGA	CCTGCTATGTCGAAGCCTGTTC	CCTGCTATGTCGAAGCCTGTTA	TGTATTGCCTTCAACCGCTGC	TTCCTGCTGCTATAGATGATCAGA
233	EP1_contig18616_231	-	-	[T/A]	TTTAGATGTATACCCGAGTAACGCGGAACTCGTGGAATTCTGCGTGAATCTGGGGAGACCACTCCCTAAGGCTAAACACTCCAATTGACCGATAGTGCAC[T/A]AGTATCGTGAGAGAAAGGTGAGAAGCACCCCGAGAGGGGATAAGCTGTCCCTGAAGCCGTGTGCCTACAAGCAGTCGGAGCCCTACGATTTATTCAGGGT	TCCAATTGACCGATAGTGCACT	TCCAATTGACCGATAGTGCACA	CCTCTCGGGGTGCTTCTCA	CCACTCCCTAAGGCTAAACAC
234	EP1_contig18967_347	-	-	[C/T]	CCTCTCCGTCATTCCAGCTGCGAAGCCCGAGTCTAAACGGCATGAGGCTTAGGAGAATTTTCGACTCCTTCGACAGTAACGGCGACGGGCAGATCTCCGT[C/T]GACGAGCTCGGCCATGCCCTGGAGAGGCTCGGCCTGCCCATTCCCCTGCCCGAGCTGGAATCAACCGTCTCCGGCTCCTTCAAGGCTGGTTCCGACGGCC	GACGGGCAGATCTCCGTC	GACGGGCAGATCTCCGTT	GGCAGGCCGAGCCTCT	TCGACTCCTTCGACAGTAACG
235	EP1_contig19049_351	-	-	[G/A]	AGTTGATGACGTTAAGAGATAAAACGTTGAAGCTTACAATTTGGGACACAGCTGGCCAAGAGAAATTTAGAACGCTCACAAGTACATACTATAGAGCAGC[G/A]GAAGGCATCATATTGGTTTACGATGTAACTCGTCCTGAAACATTTGCAAATCTCTCAACCTGGCTTGAGGAGGTGCAACTTTATTCTACTAAGCCGGATT	CATCGTAAACCAATATGATGCCTTCC	ACATCGTAAACCAATATGATGCCTTCT	GGGACACAGCTGGCCAAG	TGCAAATGTTTCAGGACGAGTT
236	EP1_contig19162_683	-	-	[A/G]	TCTCATGCATTCGAATTCCTGATAATGGCTGTTGTAACTATTATACCAAGGGCTGTGCCATGATGCTATTAGCCATGGAGTAACACTTCGATCCACTTGC[A/G]TCAGATCTCTCTTCAGCCACTTATACTGCTGGCTGGTTCTGTTGTAGTCAGCATATGATGCTAGAATCACGAAGTGTACTCCTCCGGCGTTGAAAGAGTA	AGTAACACTTCGATCCACTTGCA	GTAACACTTCGATCCACTTGCG	CAACAGAACCAGCCAGCAGT	CCATGATGCTATTAGCCATGGA
237	EP1_contig19219_574	-	-	[C/T]	GCATATATTCCACGCTCTTTGTCTGCACTACATTTTTCATAATAGACAGTGGGGCAGCATACATGCATACTGACAGGGTTGCAGCAGCTATCCCCACCAG[C/T]AAAGAGCGTGCAGTGTGATGGAGAGCTAACACCGATACCAGAGCAATCGCCCCAAAAAAGACCAACTCTGCGACGAACAATCCGAAAATTTTTCGCCTGT	CATCACACTGCACGCTCTTTG	CCATCACACTGCACGCTCTTTA	TGACAGGGTTGCAGCAGCTA	TGGTATCGGTGTTAGCTCTCC
238	EP1_contig19321_694	-	-	[C/G]	CCCTTATACCGCATCATAGACAACAGAAACTCCCAACCAATGCCACCGTCTAGATCTAAGAGGTCAAATCCACGACGAAGCTCTGGACTTGCCCGTGGTT[C/G]TACTGACTCTCTCCATGCAACCATGTCATATCCACACCTTTTAAGCTGGCGATTGAATTGGATAAGGCTACTATCATTGCGCAAAGATGGGAATGCCATC	TGGACTTGCCCGTGGTTC	TGGACTTGCCCGTGGTTG	CGCCAGCTTAAAAGGTGTGGAT	TCCACGACGAAGCTCTGG
239	EP1_contig19326_649	-	-	[A/G]	AGAACATCCAGCCTTATCTTAGCAGTACCAAAGTCACGGGGTTCTCGGTGGGCAACGAGGTCTACACGGGCGACGATGCTGCCCTCAAGGCGAACCTGGT[A/G]CCTGCAATGCGGAGCATCCATACGGCCCTGGTGAGCCTCGGTTTGGACTCTGCAATCAAAATCTCGACGGCCCATTCGCTCTCGGTGCTCACCAGCAGTT	CCTCAAGGCGAACCTGGTA	CCTCAAGGCGAACCTGGTG	GCCGTATGGATGCTCCGC	TGGGCAACGAGGTCTACAC
240	EP1_contig19490_370	-	-	[T/A]	ATCCATAGACGAATTTGGTGTCATCCCATTCTGAGTTTGGTCCATCTTGAAGTAATTTATCTTCCTTTTCTTTGAAGGAAGTTGTTGATCGTTCATAAAC[T/A]TAGCATTCTTCCCCTCCTCTTTCCTAACTTGTCGAGAACAATTCGAAGAATCATTAGATTGTTGGGAAACTGCAACTAGGTTATCATCCGTAGTCTTGCT	GAAGGAAGTTGTTGATCGTTCATAAACT	GAAGGAAGTTGTTGATCGTTCATAAACA	TCGAATTGTTCTCGACAAGTTAGGAAAGA	CTGAGTTTGGTCCATCTTGAAGT
241	EP1_contig19643_334	-	-	[C/T]	ACCTGCATCTCCCTGAAAATGATCGGGATTTGGAGATTCCTGGTCAGCCAAATGCGACATAAAAGAGAGAGAATTTGTAGCTTCTGCTTCGACGGGATTA[C/T]TAGTCATTGCGAAAGCAGTACTCTCGGATTCTTCGTCTCTGATGGAATCATTCATAAGTAGATCGCGCCATGAGAATTTCCTAGTCTCTTTAACATTACA	AGAGTACTGCTTTCGCAATGACTAG	AGAGTACTGCTTTCGCAATGACTAA	AGCTTCTGCTTCGACGGGAT	CCATCAGAGACGAAGAATCCGA
242	EP1_contig19736_573	-	-	[A/T]	ATCTACATTATTCTATCGACCAGAGGCTGCTAACCTTGGAGACCTGATGCGGTTATCGGTACGATCTGGTGTGCGAATAAATCTCTCACTCGGATTTTCA[A/T]GGATCGTCACGGACGCACCTGACACTTCGAAAACTGAAGTGCTCTGCCAGACTTGACGCCTTAGCTCTGGATAATCCAATTTCAAGGCCATTGTCTGTTA	GCGTCCGTGACGATCCT	GCGTCCGTGACGATCCA	CGGTACGATCTGGTGTGCGA	AGTTTTCGAAGTGTCAGGTGC
243	EP1_contig19758_595	-	-	[G/A]	GCTTTTCTTTCATGGCGGCCAAGACTTGATCTTGATTAACCGACCCTGTCACTGTCACTTTTTGCTGATAAAAGTCTACATCGATGGACTGCAACCCTTG[G/A]AAACGAGATAGAGCCTTTCGAACTTTGCGCTCGCATCCATACGAATACAACGGTACCCTCATCTCCAGCTTCTGTAATTGCGATGCTGAAACTAGTTGAA	AGTTCGAAAGGCTCTATCTCGTTTC	AGTTCGAAAGGCTCTATCTCGTTTT	ACATCGATGGACTGCAACCCT	GTATGGATGCGAGCGCAAA
244	EP1_contig19766_375	-	-	[A/G]	GGAATGTGGCTATATAAAGGAAACTGGCTTCGTGTGGCTTAAACAAAAGAAGCCGGTTGAATATTACAACAAGAAAATTAAAAGAATAGTTGTCTATGGT[A/G]CTGAAATTACTGCATATGTTGAAAAACATAAGATGAAGAAGATGACTGGTGTGAGGTGCAAAGAACTTTTCATGTGGATAAACCTTACTGAGATGAGTAT	TCTTATGTTTTTCAACATATGCAGTAATTTCAGT	CTTATGTTTTTCAACATATGCAGTAATTTCAGC	AGCCGGTTGAATATTACAACAAGAAAATTAAAAGA	CTCACACCAGTCATCTTCTTCAT
245	EP1_contig19803_424	-	-	[G/A]	TATTTGTCCCTGTCAAAGGAAATGTCTCATTGCCAAGGACAGTACCATTCACAGAAGAAGTCCCATTTGCACCAACACTGCCTTGGAAAATACAAGAACC[G/A]TGACTTGGATCAGTATTGGTTATAGTGCCGACTCCGTTGAAGTCACAGGACCCAGAGGCCATGTTCATCTTGTGGTAATAGCTGTCAAAGGCATAAGAGG	CTGCCTTGGAAAATACAAGAACCG	CTGCCTTGGAAAATACAAGAACCA	ACTTCAACGGAGTCGGCACT	AGTCCCATTTGCACCAACAC
246	EP1_contig20062_470	-	-	[C/A]	GGCAACAGATCTAGCTGCTTCTGAGCAGCTTGTTGAGAAATTCAACCTTGATGGGCAGTCTCAGCTGCAGGTGAATGTTGTTAAGTCTACAGCTGTATCT[C/A]CAACAACGATTCATTTGCAGGTTACGAATAGCAATCCGTCCTTAATTCTTCATTGGGGTGCTGTTAGTTCTGACAAGAAGAATTGGATTCTTCCATCGCA	ACCTGCAAATGAATCGTTGTTGG	AACCTGCAAATGAATCGTTGTTGT	TGGGCAGTCTCAGCTGCA	GGACGGATTGCTATTCGTAACC
247	EP1_contig20405_634	-	-	[T/C]	CTGCAGAACTGTGCTGCAATTGAGTACAATCATTTGCATCTTCAGCAGGCACGTTCAGATCCAACGTCTCGGTTCTGCTTGGAGGTGAAAATTGCTGCTG[T/C]TCAGTCGTTGAATGGCTTGTATAAGTGTGCATATTAGTAGCAGGGGGAGTGGAATGAGTCCTCTTGTGACCGCCCAAAGCTTGGCCAGATGGAAAACTTC	ACTTATACAAGCCATTCAACGACTGAA	CTTATACAAGCCATTCAACGACTGAG	AACGTCTCGGTTCTGCTTGGA	CCCCTGCTACTAATATGCACAC
248	EP1_contig20617_406	-	-	[C/T]	TCCAGCAAAAGCCTGCCGTATTGCATTTGCTTTTTCCAAAATAGCGGCCACATTAATGTTTGTTTGAGGCCTAGGAATATTCTGCTTTACCACAGAAGTG[C/T]GTCTCAAGTTGAATGACCGGGTCCTTATTTGCTCAAGCAGAACTTCTCTTTCATCTAAGGGCTTGGCACTTATCGAACGGATCTCTTTTGGAACTTTCTT	GAATATTCTGCTTTACCACAGAAGTGC	GAATATTCTGCTTTACCACAGAAGTGT	CTTGAGCAAATAAGGACCCGGT	GCCACATTAATGTTTGTTTGAGGC
249	EP1_contig20694_266	-	-	[G/T]	GAGTTCCATTGGATACGATCCGTATGCTCCCAACCAGAACAGCAACGACAACAACAATAAAGACCACCGTCATTAGCGCGTGTCGGGAGCCGAAGACAAG[G/T]AGAACAATGCCTACGGACTGTAATAGATTGCTGTTCACTAGAGGACCTCACTAGTAACTAGTCTGTAATTGTACCTCAGACATTGTAAATCTTGTTCTGT	ACAGTCCGTAGGCATTGTTCTC	CTATTACAGTCCGTAGGCATTGTTCTA	TCATTAGCGCGTGTCGGGA	GGTCCTCTAGTGAACAGCAATCTAT
250	EP1_contig20720_435	-	-	[G/A]	ACTACTGTAAATAACATGAAACATCAGTACATAGCGTATCACACGCTCAACGAGACGGAGCAGACGTCCTTGGGGAAGCCAACTCATCGGGATGAATGGC[G/A]TCGTGTTGCTGAATCACCAATACTGATGCGCTGATGGAAACGTCGGAAGAGGCCACCACATTCCCTATTGGACCCAATAGGTCAGAGGCAACAAATATGG	GTATTGGTGATTCAGCAACACGAC	GTATTGGTGATTCAGCAACACGAT	GGGAAGCCAACTCATCGGGA	GACGTTTCCATCAGCGCA
251	EP1_contig20879_230	-	-	[T/C]	ACTGCCGTCTGCTTGGCAGTCTTCTCAACGATGTTCTTCAACGTGAAGTTGGCCAGCAATTTATGGAGAAAGTTGAGAGAGAACGAATTCTCTCGCAGAG[T/C]GCATGCAACATGAGAATTGCGGGCATCGAGGATGCAGCAGAAGTGCTTGAGAAGAAGCTTGCGTTAGAATTGTCAAGCATGACGTTGGAAGAGGCAGCAT	GAGAACGAATTCTCTCGCAGAGT	AGAACGAATTCTCTCGCAGAGC	CTCGATGCCCGCAATTCTCA	CCAGCAATTTATGGAGAAAGTTGAG
252	EP1_contig21103_430	-	-	[C/A]	AACTCTTCCCGGTGTTCAACCTGACGAAGGAAAAATGAAAGAATTAAAGGAAGATAGCCTTGTCATGTTGAGGAAAGTGGAGAAGTATCTTCTCTCCAAT[C/A]CCAACTTATACTGCTAAATATAGTTATCTCTAGATATGTGTACCTATGCATAAATAGTCTAGACTCTAGAGCCGCACGTTCACCGTGCAAAATAAAGGAG	AAAGTGGAGAAGTATCTTCTCTCCAATC	GAAAGTGGAGAAGTATCTTCTCTCCAATA	CACATATCTAGAGATAACTATATTTAGCAGTATAAGTTGG	AGATAGCCTTGTCATGTTGAGGA
253	EP1_contig21107_535	-	-	[T/C]	TGGGAGTCTCGCGATGGGGCATTGTGAAGGGATAAGTGGTGCCCAGCCTCGGATGGATGATCAGGGCTCCATACACAGTAGCTCGAAGCCATGAACTGTG[T/C]GCATGCCACCAGAGAGTTCCTTCTTGACCAGAAATGGTGAATCTGTATGTGTAACTACCCCCTGGGCGAATGGGGCATTGTGTTATAAATTCAGGTCCAT	GCTCGAAGCCATGAACTGTGT	CTCGAAGCCATGAACTGTGC	AAGAAGGAACTCTCTGGTGGCA	TCAGGGCTCCATACACAGTAG
254	EP1_contig21192_148	-	-	[G/A]	CAACCTTATCCTTCTCTTTCCTATCTTTCAATTTGGTCCTAACTAAAGGTTGCAGAAGAAATCTGATCTTCACGGGGGCCTTGCAGCAAGAACAACGGCC[G/A]CCATCTGTGAATTGTTCCTTCATCGTATTGTTGTCACCCATCTGGAAACTCGGATGAATTCCGTGTTCATTGCCTTCACTCTGATGATCTATATGAAACC	GATGAAGGAACAATTCACAGATGGC	GATGAAGGAACAATTCACAGATGGT	GGGCCTTGCAGCAAGAACA	CGAGTTTCCAGATGGGTGACA
255	EP1_contig21279_446	-	-	[T/C]	GGCATGAATTTTCTGCGGATTGGTGGTCTCTGGGGATTTTATTGTACGAGATGTTGTATGGGAAAACTCCCTTCAGAGGCTCAGACAAAAGGGAAACCTA[T/C]CGGCGAATCCTGTTCATGAAGCCTCAAATTACAGGCCCCCATTCGCCTCTTCATGATCTTATCCTGAGGTTGCTGGAAAAGGATCCTCGGAGAAGATTGG	TTCATGAACAGGATTCGCCGA	TCATGAACAGGATTCGCCGG	CTCCCTTCAGAGGCTCAGACA	GGGCCTGTAATTTGAGGCTT
256	EP1_contig21345_505	-	-	[C/G]	GATAAATAGAGCCTGGGGAATTGGCACTGTGAGTTACAGCTCTCTTGCAGGCAGCATTGCAACCTGTTTCACATGCATCTTCCACATTGGCATAGCAACA[C/G]CCAACATCTTCTCCTTGACTTGCCATGCTCTTTGTAAACAGGCTTTGCACCTGTGCAAACACTCGAATTGTGAATAGGCCAGCTTGCTGCAACGTTGTCA	TTCCACATTGGCATAGCAACAC	CTTCCACATTGGCATAGCAACAG	AGAGCATGGCAAGTCAAGGAGA	GCAACCTGTTTCACATGCATC
257	EP1_contig21621_217	-	-	[A/G]	TGTGGTGGCAGTGATGACTGCGTGGGGTGTGGTCACAACTGAGGGTGCCATATCGTGCAACCAGGTAGTGAGTGCCCTCACTCCATGTGCTGGATACCTA[A/G]TTGGAAATGCAGCTACCCCTGCTGCCGCCTGTTGTCCTGCCATTAAGGGGCTAGACGCTCAAGTTAAGGCTACCCCTGATAGGCAGGCTGTTTGTAACTG	CACTCCATGTGCTGGATACCTAA	CACTCCATGTGCTGGATACCTAG	CAGGACAACAGGCGGCA	CCAGGTAGTGAGTGCCCT
258	EP1_contig21675_359	-	-	[A/G]	GAGCAGAAACAGCAACCTGTGTGTGAGCCCACTTTTGAAATGACACACCTCTATCTTTTGGATATATAACCTCTAGTGCATGTTTACGGATATCCGCATC[A/G]TCCTTCCGCAACTCAACCCTCATAAACAGATTGCGCTTTCTACTCAGGTTAACTGTTAAAGGATACACAAATAGACAGTGAAGCAGCTGAGAAAAAGGCT	GCATGTTTACGGATATCCGCATCA	CATGTTTACGGATATCCGCATCG	CGCAATCTGTTTATGAGGGTTGAGT	GAAATGACACACCTCTATCTTTTGGA
259	EP1_contig21877_373	-	-	[G/A]	ACAGCGGCAACAGCGGCAAAATCAACAGCGGCAACAACAACACCGTCAACAGCGGCAACACCGACAACGGCGGTAGCAACAGCAACGTCACCTTCTAGTA[G/A]AGCAACTTATAGCACCAGGTATGGGAAAGAATAAATGCAGTCGAAGATTATCTGTTTATCTGAGACTGACTATGTGTTCATATGTATATGTAATTAGTTT	CCATACCTGGTGCTATAAGTTGCTC	CCATACCTGGTGCTATAAGTTGCTT	CGGCGGTAGCAACAGCA	TCTTCGACTGCATTTATTCTTTCCC
260	EP1_contig21933_305	-	-	[G/A]	TAAATCTTTTGAATGGGGAACCGATTTGGGACAAGTTAAGAGACAAAAGGGGTTCACTCATATATTTGTGATAACATTTTCTGGGCCAGAAGGACTGGGT[G/A]CCTACGTTTCTCATCCTCTCCATAAATCCTATGCCGAAAAGTTCATGGCTTCCCATTGAAGACATCCTTATTCTTGATTACTCGCCATTGTCTGTCAAGT	GGAGAGGATGAGAAACGTAGGC	TGGAGAGGATGAGAAACGTAGGT	TCTGGGCCAGAAGGACTGG	AAGCCATGAACTTTTCGGCATA
261	EP1_BPCS04N20_141	-	-	[G/T]	AGCAGGTTCTGGATTGGTTTGTGTCTGAGAAGTTTCAGGTCATAAGTGGTGATATTAGATCGTCTGTGACCTAATTGTGTTTAATGAGTTGAAACTTAGT[G/T]GTATATGCTAGATGGGTTTGTGTCATAATAAGATCAAAATGTGTGCAATTGATTTCAGAGGAGTAGATTGTTAATAGATCAGTGGAATGTATTATAAGTT	TGACACAAACCCATCTAGCATATACC	ATGACACAAACCCATCTAGCATATACA	TCGTCTGTGACCTAATTGTGTTTAATGAGT	TCCTCTGAAATCAATTGCACACAT
262	EP1_BPCS13J09_211	-	-	[T/C]	ATGCTTCAGGTTTGGTGGGGAAGTTTAATGACCCTTTTGGCAGTGAGGGAGGTTCATTTGACTATGTCCCGACTCGGCTCTCTGCTCTGCAATGGCGACC[T/C]TGTGCATCACTCAGTCAAGCTTGTATTCGATATTCCAGGTGTGATGGCTACGACATGGATTCCAAAATCCTGGTGGAGAGGGCCGATTCCATGGCAGCCA	AGCTTGACTGAGTGATGCACAA	GCTTGACTGAGTGATGCACAG	CGACTCGGCTCTCTGCTCT	CCATCACACCTGGAATATCGAA
263	EP1_contig02813_183	-	-	[T/G]	GAAGCAAGAAAGCTCGCAGCCAAGTCTGAAGGTTACTTTGAAGTCCTGTCTCTATATTGAGATATTAGGGGAAGATTTGATTGATTGTAAACAAAATCCC[T/G]TGCCTTGGTTGATGCAAGTTTGTTCCTCTTCACTGAATGGATGAACCCATAAGTGCTCCATGGTCGTTTTGCTACTGATAAGTTGGGAAGTGAAAAAACT	AAACTTGCATCAACCAAGGCAA	AACTTGCATCAACCAAGGCAC	AGGGGAAGATTTGATTGATTGTAAACAAAATCC	TCATCCATTCAGTGAAGAGGAACA
264	EP1_contig02813_443	-	-	[C/G]	AAGCTTCATAATATTCATATCAATGAGTACATTTACATTTTCAAATGCATTAGTCTTGATAAATGTAGTAAATTAGTTCTTTAGAGCTCCTTTGGTTTAA[C/G]ACAAATGATAGAAACTATTGCTTTGAATCCATTGACTACTTCCTTGTCTTTGTTTGGAGCTTTCCTTTCATTTCCAAATTTTTCCAAGTAAGCCTTGTTG	TGGATTCAAAGCAATAGTTTCTATCATTTGTG	TGGATTCAAAGCAATAGTTTCTATCATTTGTC	TGTAGTAAATTAGTTCTTTAGAGCTCCTTTGGTTT	CCAAACAAAGACAAGGAAGTAGTCA
265	EP1_contig03021_1652	-	-	[T/A]	CCTAAGTTACGGATCGCTGTTGCCGACTTCCCTGACTTACTTTGATCTAGAATCTAGAGACTGCTCACCTAGGGGTCCTGATGCGGATATCGGTACGGTT[T/A]GTCCGTTGACGTGGCAGCGCGAACATACGCATGGCTTTTCCTGGGCTTCTAATGCACACCGAACACCACTGAATCGCAGTGCTCTCTAGAGCCCACACCT	ATGCGGATATCGGTACGGTTT	GATGCGGATATCGGTACGGTTA	GTTCGCGCTGCCACGTC	CTAGAATCTAGAGACTGCTCACCT
266	EP1_contig03353_432	-	-	[A/G]	GTACCCGTTGTAACCATAGCATGTCCGTTACGCTGCCGTCTAGTTGATAGGTCAGAAGCACACCGCAAGAGCCACTGGGGCCAAGCTTCCATCCGCCCGA[A/G]AGCGGGTTTCCACCTGAACCTGTTTTGCGTGGTCAAAACGTGCACCCATTCATGTGAAATTTCGCAAAGCATACTTGCACGCTTCCCAGCCTTCCGAAAA	TCAGGTGGAAACCCGCTT	TCAGGTGGAAACCCGCTC	GCACACCGCAAGAGCCA	TTTGACCACGCAAAACAGGT
267	EP1_contig03523_244	-	-	[C/T]	GCATGATGCCACTGCTTGCATCCTCAGCATTTATGGATGCCAACCAAGGCATTCTAGCAGGTATTGCTAGAGGATGTGGATGGCAAACATTGGGTGCCTA[C/T]GTAAATCTTGGGGCATACTATGCGGTCGGCATTCCTATAGCTGTCATTTTGGCCTTTCTACTGCACCTTGGTGGCAGGGGGCTTTGGATTGGAATTTTTT	GCATAGTATGCCCCAAGATTTACG	CGCATAGTATGCCCCAAGATTTACA	GATGGCAAACATTGGGTGCCT	AAAATGACAGCTATAGGAATGCCG
268	EP1_contig03705_1344	-	-	[G/T]	CCTCTGTTTGTTGATTGGGAACCACGCTCACTTTTGCATGACGGCATATCAAGGAATAAAGTGCAAACGTCCCACCATCTCCGTTATCATTAGCCCACAG[G/T]ACAATGAAAACGTATTTGAGCAGTGGCAAAAGAGTGAGCGAGTATATTATGAGAGACAGAGCACCAAGAACATCATCTGGATGACGGATACCATCTGTAA	TCCGTTATCATTAGCCCACAGG	CTCCGTTATCATTAGCCCACAGT	GCTCACTCTTTTGCCACTGCT	TGCAAACGTCCCACCATC
269	EP1_contig03705_481	-	-	[G/A]	GACGCATGCCAACATGAGAATGTAGTTGATTTTCTGGAATATAGACTTGGCCTTCATGCTTTGATGAAGTGTGCACCACCGTAACGCGTGGAAAGCATCC[G/A]AGGGACATGGACTGCTTTATGATAGCAAAAGTTGCAGAGATCATGGCTTGGCTTGCTATAATAGAAGCAACAATTGCAACTGCAAACATTGGCCAATATA	TCATAAAGCAGTCCATGTCCCTC	TCATAAAGCAGTCCATGTCCCTT	GTGTGCACCACCGTAACGC	CCATGATCTCTGCAACTTTTGCTAT
270	EP1_contig03992_690	-	-	[A/G]	CGATGGCCGTTGGAAAAACCCCGGTGAAGAATAATCGGTTTAAAGCCTCTGGGGCTGTTGAGAAAAGCCCTGTGGAAAATCACCGGGTGAAATCGTCGAT[A/G]GCTGTTGAAAAAATCCCAATGAAGAATAATAGGCTGAAGCCCTTGATGGCTGTTGAGAAAACCCCAGGGCGCGCTTCGTGTTCTAAGATAAAGGTGGCGA	CACCGGGTGAAATCGTCGATA	ACCGGGTGAAATCGTCGATG	GCCATCAAGGGCTTCAGCCTA	TGAGAAAAGCCCTGTGGAAAATC
271	EP1_contig04568_170	-	-	[T/C]	CAGATATGCGAAGTCTCGGCTATCTGATAGTGGCGATCGTATCGGCTTATGTGATTTACAGGCGATTTCGGCCCTCTGTAAAATTACCGCCTGGTCCTCG[T/C]GCTTGGCCCATAATCGGGCACCTGCATCTCATGGGAAAACTACCTCACATATCCCTGAATGGACTCTGCAAAACATACGGCCCACTCATGTATATGAGAC	CCCGATTATGGGCCAAGCA	CCGATTATGGGCCAAGCG	AGGCGATTTCGGCCCTCT	TTTTCCCATGAGATGCAGGTG
272	EP1_contig04569_139	-	-	[C/A]	ATGGATTCCACTGGTGCCAGCCTGATGGACAGAACCCTGAGGACTTGGACATGGGCGAGACCTTTGGGTTGTCTACTCCTAAAACAATCCCTCTCGTTGC[C/A]ATGGCCCGACCTCGCCTGCCTTCTCATCTCTATAACTTCAATTCTTCCCACACATAAAGAGTGCTCTCTGTGTATCTTCAAATAAAATGGGCCTCTGTTT	CTAAAACAATCCCTCTCGTTGCC	CTAAAACAATCCCTCTCGTTGCA	GGCGAGGTCGGGCCAT	GCGAGACCTTTGGGTTGTCTA
273	EP1_contig04590_138	-	-	[C/G]	TCCGGGTTTATCGAGAGCAAGAATACTGCCCAAGTCAGCAGATTGGAAGTTGTCTCGTGGCCTGCAAAGAAAAATGTCTTGCATTCATCCATGATTTCAT[C/G]AATAGTCATGCTTAGATCTCTTTGGGACCCACCCAATTCTTTCTGGTTGGCAGTCATCATGATTCCAAGCAGGTCACTTCCGTAACCAACCTGAGTTCTT	TGTCTTGCATTCATCCATGATTTCATC	TGTCTTGCATTCATCCATGATTTCATG	TGGGTGGGTCCCAAAGAGATC	TCGTGGCCTGCAAAGAAAA
274	EP1_contig04590_922	-	-	[C/G]	ATATAGCTGAGACCACTTATGGTACTGTGGTGTGATTCTAGAAACAATGTCATGAGAAATATTCTGCATGGGCTGTGCAAGAGCCTCCCTGATAAGCTCT[C/G]TGTACTCTGGAACACTCCCAGTGAGTATTCGGTAAGGTAGACCCCTTATCCCTTGGGCTGTATAGGCCTTCTGGAACGCATAAGGCCTCCATATCAAGTC	CTGGGAGTGTTCCAGAGTACAG	CTGGGAGTGTTCCAGAGTACAC	TGGGCTGTGCAAGAGCCT	GGGTCTACCTTACCGAATACTCAC
275	EP1_contig04650_430	-	-	[T/A]	TCTGATATTCCCCATAGAAAAGCGTATCGAGAGCAAATGATCCATTCCAGGGCATCCATCCCTCGGGTCTGATGAGTTTGCCCAAATAAGAATTCAAGAA[T/A]ACCGTTCTTGAATACATCTTCCACGGTCTGCCAAGATACACTCTGTGAACATCCGGATTGGAACTGAAATCCCTCAGGTATTCTTTTGTCCCATCCACCG	CGTGGAAGATGTATTCAAGAACGGTA	GTGGAAGATGTATTCAAGAACGGTT	GGGTCTGATGAGTTTGCCCAA	AGAGTGTATCTTGGCAGACCG
276	EP1_contig05061_628	-	-	[G/C]	TGTTTAGTTGGAATTATGGAAGACAGAAGGAAATTGAGTATGAAGTGACCAACAACATAGATTTGGAGAGCTTGGATTCTCTTCTCTCAGACAAGGGAAT[G/C]CAGAGGGTACCAGGATTGTGTTTCTTCTCTAGCCATATCCTCCATGGTGTTCCCCCTATTGTTGGTCATTATGTTAAAAATGTAGGTTCCTTGCATAAGG	ATTCTCTTCTCTCAGACAAGGGAATG	ATTCTCTTCTCTCAGACAAGGGAATC	GGAACACCATGGAGGATATGGC	CAACATAGATTTGGAGAGCTTGGA
277	EP1_contig05134_298	-	-	[A/G]	CCCAAGAATTCTTGATGATCCAATATGGAGTCCCCTCCTCACTAACACCATACCCAACGGCCAAAACAGCGTGGTTGACATCCGTTGGACCTTGACCACA[A/G]GTTTCACTAGTGAAAACCCCATCCTTGTAAAATCGAAAGTCCTGAATAACTTCGAATGCGATACTGACTGGGCGAACCAGACCCACTGCAGCCTTGAGTT	CCGTTGGACCTTGACCACAA	CCGTTGGACCTTGACCACAG	GCCCAGTCAGTATCGCATTCG	CAAAACAGCGTGGTTGACATC
278	EP1_contig05134_448	-	-	[A/G]	CTTCGAATGCGATACTGACTGGGCGAACCAGACCCACTGCAGCCTTGAGTTCATCTTCTGCCCCCAAACTTATGTTGACACTGTCAGTAACCTTTACACC[A/G]ATCTTGTTTGCATCATATTTACAAACACCATCTTGAGCTGTGTAAGGATAAGCTTCCTCAGTGTCAAGCCCTCCATTGTACTTAATATACTCAAATGCTT	ACACTGTCAGTAACCTTTACACCA	ACACTGTCAGTAACCTTTACACCG	GGGCTTGACACTGAGGAAGCT	CTGCCCCCAAACTTATGTTGA
279	EP1_contig05217_247	-	-	[T/C]	AATTATTGGGCGTAAAGAGCTCGTAGGCGGTTTGTCGCGTCTGCTGTGAAAACGCGAGGCTCAACCTCGCGCCTGCAGTGGGTACGGGCAGACTAGAGTG[T/C]GGTAGGGGAGATTGGAATTCCTGGTGTAGCGGTGGAATGCGCAGATATCAGGAGGAACACCGATGGCGAAGGCAGATCTCTGGGCCATTACTGACGCTGA	GGAATTCCAATCTCCCCTACCA	GGAATTCCAATCTCCCCTACCG	CCTCGCGCCTGCAGTG	GCATTCCACCGCTACACC
280	EP1_contig05415_357	-	-	[T/A]	TCGAAAATGCTGCCGCCTTCGCTCAGCGTCCTAAGTAATTTGAAGGAGTTGAGACTGGTTAATTGCCCGAGATTGAAGTGTTTGCCGGATTCCCTCGGAC[T/A]GTTGAGCGTGTTGGAAGTCAAATGTTGTCCTGGTCTTGTTGATGTTAGAACATTGCCGACTACGCTCATCCAGCTGAACTTGATTTCTTGTCCTAAATTG	TGACTTCCAACACGCTCAACA	TGACTTCCAACACGCTCAACT	GTGTTTGCCGGATTCCCTCG	CTAACATCAACAAGACCAGGACAA
281	EP1_contig05477_178	-	-	[C/G]	AATGTTCAGAATCTGAAGGCAAGCAAGTTTTGTTGGTCGTGAATTCGTCTTGGACTCTGGCTGGTTCTAGATCGATAAGCTGTCGGATATTTGTAATGTT[C/G]TTACCAGGGATCCATCCATGCTTTCCTCCAAATGATATTATTGGTTCATTCCATTTATGAATCAGCGGTTATTTCCTAATCCGGTAATCTGTATTAAAAT	GCATGGATGGATCCCTGGTAAG	GCATGGATGGATCCCTGGTAAC	TCGTCTTGGACTCTGGCTGG	ACCAATAATATCATTTGGAGGAAAGCA
282	EP1_contig05524_257	-	-	[G/A]	CCAATCAATATTATCGTCGACATACACTAGGAAGGACCGTGAATATATCTTTTTATTTCCTACATGGTTAAATAAAGATGAATAAATGCATGCGCCCCAT[G/A]CAAAATACTCGCTCTCTCATCTCATCCAGAAAAGAATAATCTCCACAAATTCCATACCATAATATCGTATACATAACGCATATGATATGTACCACAAGAA	AAATGCATGCGCCCCATG	GAATAAATGCATGCGCCCCATA	AGATTATTCTTTTCTGGATGAGATGAGAGAGC	GATGAATAAATGCATGCGCCC
283	EP1_contig06046_2130	-	-	[T/C]	CTTTCATACCTATATCCTCCTGAACCGGGTTGGGTAATGGCTCCCTTTGATATCTGCCTCCTGAGCCAAGAGCGGGCACTGCTTTCTTATCATGCCAGCT[T/C]TCAATATCTAATGGGTCTTCAATAACATCAACAGCATAGTCTGTCTGTACATTCTCCTGGGGGCGAGAGGAACCATGGCTATAATTATACTTGCTTATGC	CTGCTTTCTTATCATGCCAGCTT	CTGCTTTCTTATCATGCCAGCTC	CCCCAGGAGAATGTACAGACAGA	GCCAAGAGCGGGCAC
284	EP1_contig06046_486	-	-	[T/C]	CCAAGCGTCAAATTGAGATAATGAAATGCAATTTCCACAAGCCTATGAATTCATGCCAGTTCACCGCATCATACTTTAAATCTGGGGCTTTAACTACCAG[T/C]TTGAGAACAGAAATGTGCAAGGTCTCCACAATGTTAAAACAACTGGTATTTTCCTGTATTCACAGAGGCTGTTGGAATCCTCGAAATAGTCTTTCCGTGT	GACCTTGCACATTTCTGTTCTCAAA	GACCTTGCACATTTCTGTTCTCAAG	CATGCCAGTTCACCGCATCA	ACCAGTTGTTTTAACATTGTGGAGA
285	EP1_contig06084_294	-	-	[G/T]	CCTCCATCCCGGCAAGCAGATCGGAGCCTAAACACTCCTCTGGCCAGCAGACTTTATAGACTGCCAATCTAGCTTTGGTAGCGATGCCTCTAGCTGTCCC[G/T]GCGGCGAAGCCAAGAAGACTCGACCCAGGAACCTCCGACCCGGCTACAGTAGACGAAGTATGCGTACCGTGGCCACCAGCATCTCGAGGAGATCTATAAC	GATGCCTCTAGCTGTCCCG	GATGCCTCTAGCTGTCCCT	GGTTCCTGGGTCGAGTCTTCT	GCCAATCTAGCTTTGGTAGCG
286	EP1_contig06272_993	-	-	[T/A]	ACTCCATAGCTGGCTGGCCATACTATTATCACACACATCCAACTGAGCTCCCCCCACCAAAGGAACAGTTTGAGATCTATGGGGATGGAAGCGTTAAAGC[T/A]TTTTTCGTTACTGGGGACGATATTGGCGCGTATACCATGAAAGCTGTGGATGACCCTCGTACTCTGAACAAGTCTATTCATTTCAGACCACCAAAGAATT	CAATATCGTCCCCAGTAACGAAAAAA	CAATATCGTCCCCAGTAACGAAAAAT	CCCCACCAAAGGAACAGTTTGA	GCTTTCATGGTATACGCGCC
287	EP1_contig06330_307	-	-	[T/C]	CTAAGTTTTTAGGTTCCGGGGGAAGTATGGTTGCAAAGCTGAAACTTAAAAGAATTGACGGAAGGACACACAAGAAGTGGAGCCTGTGGCCTAATTTGAC[T/C]CAACACGGGAAACCTTACTCGGCCAGGACACTTTTAGGATTGACAGATTGAGAGCTCTTTCTTGATTAGGTGGGTGGTGGTGCATGGTCGTTCGTAGTTC	AGCCTGTGGCCTAATTTGACT	GCCTGTGGCCTAATTTGACC	TGTCCTGGCCGAGTAAGGTTT	GAAGGACACACAAGAAGTGGA
288	EP1_contig06398_461	-	-	[T/A]	TGCATGCAAAGCATTGCTTTTGCTTCTCCACTAAGTTCATAAGTTTCTCCTTCTTCGGCCCACTTTTCATTCAAGATTCTTTTCCCTTGAAGAACTTCTA[T/A]CTGTAACTTGTCATCGGCAGAGAAGGACTTCATTTCTCCGTATCTTCTCAATATTCCACATTTTTGTCTAGGTTCTGGTGTTTCGACCAAAGCGACAAGG	CTCTGCCGATGACAAGTTACAGA	TCTGCCGATGACAAGTTACAGT	TCTCCTTCTTCGGCCCACTTT	AGATACGGAGAAATGAAGTCCTTCT
289	EP1_contig06398_850	-	-	[A/C]	ATTCATAATGAAGTCCATCATATGTTTTATTATAATATCACTTCCTCTCTGCAAGCACTGTTTATATTCTCCAGATATTATAGCAGGATTGTTCTCTACT[A/C]TCTTCATGGCACGCTGGCATTCCGCATATAAACCTTTGATGAGGTGTCTGCTCCAATAATCTGTAGGCGTTGGAAGTGATACATCTGCTGCCGCAGAGTT	GCCAGCGTGCCATGAAGAT	CCAGCGTGCCATGAAGAG	ACTTCCTCTCTGCAAGCACTGT	CCTCATCAAAGGTTTATATGCGGAA
290	EP1_contig06614_526	-	-	[T/C]	TTGTATTGCTCGCTAGAAGTTTGAGGATAACCAGCAGGGCCGTCCAAGGAGGCACGGCTTCGAGGTCCATAGTAGAACACTCCTGAACAGGACACCACTA[T/C]CGCTGGCACTCCTCTCTCGTATGCTTTTCTTACGTCATCTGAATCTGGCCTTTCTTGTCCCGGGAATGGGAGAGTGTGGAAGTCTGCCACCAACTTGTGA	CTCCTGAACAGGACACCACTAT	CTCCTGAACAGGACACCACTAC	GCATACGAGAGAGGAGTGCCA	ACGGCTTCGAGGTCCATA
291	EP1_contig07216_356	-	-	[T/C]	ATTTTTGGCCAGAGTGGGCTCAATCTCTGGGATGTGTCACTTCGGTGATTCTCAGGTACAGCCATATGATATGCACTGAGAATCAAACCTTGGGTAGTTA[T/C]GGTGAACTTCCACTGATCTACCGCTAGACCACAAACCAACTAACCCTTCACAGGAGGCCGTAATATGTCCCTTATTCAGCAATCCAAAATTATTCTTCCA	ACTGAGAATCAAACCTTGGGTAGTTAT	ACTGAGAATCAAACCTTGGGTAGTTAC	CGGCCTCCTGTGAAGGGT	CTCAGGTACAGCCATATGATATGC
292	EP1_contig07216_657	-	-	[A/G]	TCAACGCAGGAACAACTTCATCATACTTCCTGGTTTTCAAACCACAATCTGGATTTACCCACAGGATGTTTGTCTCCAACACAGCGAGTAACTTGCGGAT[A/G]CGGTCTGCAATTTCTTCTGTGTCTGGAATGCGAGGAGAGTGTATATCATAAACCCCAGGGCCGATTCCGGCCCCATATTTCACACCCTCCTGGAAAACTC	ACAGCGAGTAACTTGCGGATA	CAGCGAGTAACTTGCGGATG	CTCCTCGCATTCCAGACACAGA	CACAGGATGTTTGTCTCCAACA
293	EP1_contig07226_1161	-	-	[G/A]	TGATCTGAAGGGGGTAGGCTTAGCTCGATTGCAACTGGTTTTAATGTGCCATCTTTCTTAAGGAAGAGAAGTGTGCGAGAAGCATATATCTTGGTGTTAG[G/A]CAGATCGTTTATTCGATTGACATAAGGCATGATGGCCTCATGGTGGTCCAGAATGAACAGTTTGTTGTCCTCCAAAGCCTGCTCCACTGTTAGCCCGTCG	CCTTATGTCAATCGAATAAACGATCTGC	CCTTATGTCAATCGAATAAACGATCTGT	AGTGTGCGAGAAGCATATATCTTGGT	ACCACCATGAGGCCATCA
294	EP1_contig07226_2303	-	-	[C/T]	GTCGCAGTCGAATTCGATACCATAGGTGGTCTGGCCAGTGATGACCCTTTCTTCAGTAGAGATCCAGTTCTGCAGAAACGCATTCTCACTTAACTTTGCA[C/T]TTCCATTGCTGGAATCGATGTGAGATATGCTGACAAGCTTCAATGACACTTTTCTCCCAAAGAACTCTCTGAGATCGTCTCGGAGGTCTGCAGTGAAATC	CACATCGATTCCAGCAATGGAAG	CACATCGATTCCAGCAATGGAAA	GTTCTGCAGAAACGCATTCTCACT	TCATTGAAGCTTGTCAGCATATCTC
295	EP1_contig07508_1132	-	-	[T/C]	CTGGTCATCGCGTGTCCGCATTGCAACCCATTCTGACGACCGACATCCCCTTTCCTGAGCACGTCCTCAAGGAAGTTGACATTCCATCGAAGCTCAATGA[T/C]TTGGCATCTGCCATTCTTCGATTACGAGGGGATACGCGCTGCTACCAGGCGGACAGGGCCCGTGGAGAAGAAGCTTCGTGTATATCTTGTTATATGAAAG	TGACATTCCATCGAAGCTCAATGAT	GACATTCCATCGAAGCTCAATGAC	CAGCGCGTATCCCCTCGTA	AGCACGTCCTCAAGGAAGTT
296	EP1_contig07508_1273	-	-	[T/C]	GCTACCAGGCGGACAGGGCCCGTGGAGAAGAAGCTTCGTGTATATCTTGTTATATGAAAGACAATCCTGGAACAACAGAGGAAGATGCTCTCAATCATAT[T/C]AACGCCATGATCAGAGATGTAATTAAAGGATTAAATTGGGAGCTTCTCAAACCAAACAGCAGCGTTCCCATATCTGCCAAAAAACATGCTTTTGACATTA	AACAGAGGAAGATGCTCTCAATCATATT	ACAGAGGAAGATGCTCTCAATCATATC	GGGAACGCTGCTGTTTGGT	GAAAGACAATCCTGGAACAACAGA
297	EP1_contig07508_289	-	-	[A/G]	TCAAAAATCAAAGTGGGCAGTTTGCTTGCACTCTGAATCAGACAGAGGATCAGATCAGAACTGTACTTAATTTATATCGGGCTTCCCTCATTGCCTTTCC[A/G]GGAGAGAAAGTCATGGACGAGGCTGAAACTTTCTCTGTGAAATATTTGAAAGAAGCCCTGCAAAAGATTCCAGTCTCAAGTCTTTCACGAGAGATAGAGG	CTCGTCCATGACTTTCTCTCCT	CTCGTCCATGACTTTCTCTCCC	CGGGCTTCCCTCATTGCCT	TTTCACAGAGAAAGTTTCAGCCTC
298	EP1_contig07508_865	-	-	[G/A]	TCGAACTCTTCACATCTGCAATTAAGAGATGGGATCCGTCGGCGACAGAGTGCCTTCCAGAATATATGAAAGGAGTTTACATGATAGTTTACAACACTGT[G/A]AATGAAATGTCTCAGGAGGCAGACAAGGCTCAAGGCCGAGACACGCTCAACTATTGTCGACAGGCTTGGGAGGAATATATTGATGCGTATATGCAAGAAG	TCTGCCTCCTGAGACATTTCATTC	TCTGCCTCCTGAGACATTTCATTT	GCGACAGAGTGCCTTCCAG	TCGGCCTTGAGCCTTGT
299	EP1_contig07527_554	-	-	[A/G]	ACATGTCAACCGTTACACAGGCTTTCAGTTTGCTGTGGAAGACTCTTTCCTCTATTAAGGTAGGTCCCTTTCGATTTCTTACAGATTTGCCTCGGCGATT[A/G]CTGAACGGGAGGCCTCTGCGATTTCTGATGAAGTTGCCCTTACATCTTCTTTCTATTATTGGGAATCTGCCTGCTCTGAGTGCTCTGAAGAAACCCTTGT	ACAGATTTGCCTCGGCGATTA	CAGATTTGCCTCGGCGATTG	CGCAGAGGCCTCCCGT	TCTTTCCTCTATTAAGGTAGGTCCC
300	EP1_contig07649_745	-	-	[A/G]	CACATCCACAAGATCATGGCTGATGTTGCCCCGCTTCTGCCCAACGTGTTCCTCTATTACTTTTTCTAACAACTGGTTTTGTGTGGTATGTAGCTTCTTC[A/G]TCCGACGGTTGAGGCCTTGCAAATCCATCCAGTCCAAGAAAGGTATATAATCTCCAATATTGAATGAGCCCAGTAACAAGAAACCTTCTTTGACCATTGA	GTTTTGTGTGGTATGTAGCTTCTTCA	GTTTTGTGTGGTATGTAGCTTCTTCG	GCAAGGCCTCAACCGTCG	CCCAACGTGTTCCTCTATTACTTTT
301	EP1_contig08190_483	-	-	[T/C]	CCCTGAGTACGGGTTTCGATTCAAAATCTAGTGTCACAGAGAAAGCTTTAAACTTGCCTGTTGCAATCGGCCAAACTGATAATGATTCGAGCGGATCCGT[T/C]CCGATAAAAGCTCCTGAGCAGCAGTCCACAGATCGACTAACTATTTTTTATAACGGTGCTGTGATTGTTTACGACGTGCCTGCTGAGAAGGCTGAAGCCA	ATGATTCGAGCGGATCCGTT	ATGATTCGAGCGGATCCGTC	TCGATCTGTGGACTGCTGCT	TTGCAATCGGCCAAACTGATA
302	EP1_contig08190_558	-	-	[C/T]	CTGATAATGATTCGAGCGGATCCGTTCCGATAAAAGCTCCTGAGCAGCAGTCCACAGATCGACTAACTATTTTTTATAACGGTGCTGTGATTGTTTACGA[C/T]GTGCCTGCTGAGAAGGCTGAAGCCATTATGAGGCTTGCTGACGCTAACGTCTTGGCCAACACAAAAACTTCTACGATGACAAGTAAAATCGATCAGATAT	CGGTGCTGTGATTGTTTACGAC	CGGTGCTGTGATTGTTTACGAT	GCTTCAGCCTTCTCAGCAGG	AGCAGTCCACAGATCGACTAAC
303	EP1_contig08242_469	-	-	[A/G]	CCGAATGCCGGTAAGTGAGAGCGCGGCAGTGAGACTGCGGGCGATAAGGTTCGTAGTCGAGAGGGAAACAGCCCAGAACACCAGCTAAGGCCCCTAAGCG[A/G]TTGCTAAGTGGAAAAGGATGTGGAGTTGCGGAGACAACCAGGAGGTTGGCTTGGAAGCAGCCACCCTTGAAAGAGTGCGTAATAGCTCACTGGTCAAGTG	TCCACATCCTTTTCCACTTAGCAAT	CCACATCCTTTTCCACTTAGCAAC	ACAGCCCAGAACACCAGCTA	TCCTGGTTGTCTCCGCAA
304	EP1_contig08438_1201	-	-	[C/A]	AATCTTGAAGACTGAAGTGGAGAAAGGTTCCATGTGAACAGCATTTGGACATGGGTTAGTCGGTCCTAAAAGATAGGGAAACTCCGTGTGAATGTAGGCT[C/A]TTGTTAGCCTCGACTATTGAAAGGGAAGAAGATTAATATTTCTTCACCAGGACGTGGATATTGTATGGCAACATTGAGAACTCGTAGACGTCGGCACGAG	CCTTTCAATAGTCGAGGCTAACAAG	CCCTTTCAATAGTCGAGGCTAACAAT	GGACATGGGTTAGTCGGTCCT	CCACGTCCTGGTGAAGAAATATT
305	EP1_contig08438_493	-	-	[A/G]	GATCATCACTTGTGAAAGATTTGAGTAAGAGCATATCTGTTGGGACCCGAAAGATGGTGATCTATGCCTGAACAGGGTGAAGCCAGGGGAAACTCTGGTG[A/G]AGGCTCGTAGCGATACTGACGTGCAAATCGTTCGTCTGATTTGGGTATAGGGGCGAAAGACTAATCGAACTATCTAGTAGCTGGTTCCCTCCGAAGTTTC	GTCAGTATCGCTACGAGCCTT	GTCAGTATCGCTACGAGCCTC	CCTGAACAGGGTGAAGCCAG	TCAGACGAACGATTTGCACG
306	EP1_contig08885_693	-	-	[T/G]	TGGATGATCCAGAGATTGCATTGGACTCACTGTCTATATGTATGTCAGTTTTGGGATGGTTGTTCATGATTTCAGTGGGTTTTAATGCAGCAGCCAGTGT[T/G]AGAGTAAGCAATGAGCTTGGCGCTGGGAACCCTAGAGCAGCATCTTTTTCAGTGAAAATTGTGACTTTAATGTCCTTCATAATTTCACTCATATTTGGGA	TTTTAATGCAGCAGCCAGTGTT	TTTTAATGCAGCAGCCAGTGTG	TCCCAGCGCCAAGCTCA	TTGGGATGGTTGTTCATGATTTCA
307	EP1_contig08885_933	-	-	[C/T]	TTACGGAAGGGCAAGAAGTAGCAGACGCAGTGTCAGAACTTTCTCCTTTCCTAGCCTTCTCAATTGTTCTAAATGGTGTACAACCAGTACTTTCAGGTGT[C/T]GCTGTTGGTTGTGGATGGCAAGCTCTTGTCGCTTATATTAATGTGGGTTGTTACTATATTATTGGAATTCCAACAGGTTGTTTATTGGGTTTTAAATTTG	TGTACAACCAGTACTTTCAGGTGTC	TGTACAACCAGTACTTTCAGGTGTT	GAGCTTGCCATCCACAACCA	CTTTCCTAGCCTTCTCAATTGTTCT
308	EP1_contig09489_338	-	-	[C/A]	TCACTGGATGTGCGGTACAGGTGGGGATCGTTTACTTTGAACAAATTAGAGTGTTTCAAGCAGGTCGTGTGCCTTGTATACCTTAGCATGGAATAATCAT[C/A]TAGGACTTCGGTACTATTTGGTTGGTTTCGAGCGCTGAAGTAATGATTGATAGGGATAGTTGGGGGTGCTAGTATTCAGAGGCCAGAGGTGAAATTCTTG	CCAACCAAATAGTACCGAAGTCCTAG	CCAACCAAATAGTACCGAAGTCCTAT	AGCAGGTCGTGTGCCTTGT	CTTCAGCGCTCGAAACCA
309	EP1_contig09551_495	-	-	[C/T]	TAGGAGGGCGTGAGCGTTGTTGCGAAGCCTCTGGCGTGAGCCTGGGTTGAACAGCGCTTAGTGCAGATCTTGGTGGTAGTAGCAATTATTCAAATGAGAA[C/T]TTTGAAGGCCGAAGTGGAGAAGGTTTCCGTGAGAACAGCAATTGGTCACGGGTGACTCGATCCTAAGACATGGGGGAAATCCTTGTTAAGTGCACCATCC	TCTCCACTTCGGCCTTCAAAG	TCTCCACTTCGGCCTTCAAAA	GGTTGAACAGCGCTTAGTGCA	GCTGTTCTCACGGAAACCT
310	EP1_contig09551_907	-	-	[G/T]	TCACGATGGTCCATGAAAATCTGAGTGAGATAGTTTCACACCAGGTCGTACCCATAACCGCATCAGGTCTCCAAGGTTAGCAGCCTCTGGCCAACTAGAA[G/T]AATGTAGATAAGGGAAGTCGGCAAAATAGTTCCGTAACTTCGGGAAAAGGAATGGCTCTGAGGATAGGGCGGTCGGGGCCTTTTCGGAAAGTCAAGTTGT	TGCCGACTTCCCTTATCTACATTC	TTTTGCCGACTTCCCTTATCTACATTA	GGTTAGCAGCCTCTGGCCAA	CTTTTCCCGAAGTTACGGAACTA
311	EP1_contig09682_110	-	-	[A/G]	CATTGAACCTTTCTCTTGCTATTGTAATTATCCTTGCATTGTTTTCCCAATACCACGTCTTCTTATATATTTGCATTATAAGATTGGCCATGGCCATCAA[A/G]AATAATAATAGAGCGCTGTACTTCTGCTTTGTATGGCTTCTAATGTTCACTGTATTGCTGCAAGCTAGTGATGCGCATGGGCGGAAGAAGTACCCATTTC	GATTGGCCATGGCCATCAAA	GATTGGCCATGGCCATCAAG	GCCATACAAAGCAGAAGTACAGCG	GTTTTCCCAATACCACGTCTTCTT
312	EP1_contig10528_174	-	-	[G/A]	AGCTAATAATGTCAATTCATCTGTAACTTCCCATTCTTACTGCAGCCTACAGTGAACTAAAGATTATGTTGGACATTTCAAGCTTTCCCATTTCTGACTT[G/A]AATATTTCCATTGCTTCAAAGGGCAAGCATGTAATAACTCTGATGCCATTTTTTCTCTTATCATCTGTGTTTGTATTTGGAGGTAGAACGAAAATGCAAA	TGCCCTTTGAAGCAATGGAAATATTC	TGCCCTTTGAAGCAATGGAAATATTT	TGGACATTTCAAGCTTTCCCATTTCTG	AATGGCATCAGAGTTATTACATGCTT
313	EP1_contig10535_367	-	-	[G/T]	TTCCAAGGACGTTATAATCTCAGGCGGGGAGAACATCAGTAGCGTGGAGGTGGAGTCTATGTTGTATTCCCATCCCATGGTTGTTGAGGCAGCGGTTGTG[G/T]CGAGGCCTGATCCTTTCTGGGGAGAGACCCCCTGTGCCTTTGTCAGTACCACAGGAGGGCCAAGCAATCAGAGTCATTCGGGGGTAAGGGTAACAGAGGC	AGAAAGGATCAGGCCTCGC	CAGAAAGGATCAGGCCTCGA	CCCATGGTTGTTGAGGCAGC	GTACTGACAAAGGCACAGGG
314	EP1_contig11002_249	-	-	[T/C]	AAATGTCAAGGATATTATGGCATGATTAAATGAGAAAATTTTAAAAGAATGAGAAATTATTGAATAGGTTGGGGGAACAATCCCGATCCCATTGTTTTCT[T/C]TGCAGAAGAAATTGCAGCCTAAACAGCGATGCAGAGGATCTCTAACGCTGAATCGGCGCTAGATGTAGGAAGATGCACAGCACGAGAGGTAGCCATTAGT	TTTAGGCTGCAATTTCTTCTGCAA	TTTAGGCTGCAATTTCTTCTGCAG	GGGGAACAATCCCGATCCCA	GTTAGAGATCCTCTGCATCGC
315	EP1_contig11002_309	-	-	[T/G]	TGAATAGGTTGGGGGAACAATCCCGATCCCATTGTTTTCTTTGCAGAAGAAATTGCAGCCTAAACAGCGATGCAGAGGATCTCTAACGCTGAATCGGCGC[T/G]AGATGTAGGAAGATGCACAGCACGAGAGGTAGCCATTAGTCCTTCTCCAGAGGAGGCGCCCTCCCCCTCATTTTTGGGCGATTTGTTGTTGGAAGTTGGA	GTGCTGTGCATCTTCCTACATCTA	TGCTGTGCATCTTCCTACATCTC	CAGCCTAAACAGCGATGCAGA	AAGGACTAATGGCTACCTCTCG
316	EP1_contig11061_232	-	-	[A/G]	TGCGTATTGTGTACTAGAAGCTGTACTGCTCGTAGCGTATGAAACAGTCAGTTAGCTGAACTCGAGCACCGATGGCGTACGCGCAAATGCTCCAGATGCG[A/G]CCCCCAAGGTTTTGAAGGCAGGCGGTGCAATCGGACTGAGAGATTCCCTGCTTGCAAACCCCACGCCCATAGGCGGTGGGTGAACCTGCTCGCGATGCTT	GCAAATGCTCCAGATGCGA	GCAAATGCTCCAGATGCGG	CAGTCCGATTGCACCGCC	CTCGAGCACCGATGGC
317	EP1_contig11717_2637	-	-	[G/A]	CTGCAGATGCCAATAATACCTCTGAAATGCAGATCAGACAAATGAGCATCCGATCAGCTAATATAGCAGGCAATAATGAATCGGCTTTGGAGGATGCAAC[G/A]GGAGTTGCTCCAAAGCGAGGAATGGTTCTTCCATTTCAGCCACTAGCCATGTCTTTTGAAAATGTCAAATACTTCGTTGACATGCCCGCTGAAATGAGGG	GGCTTTGGAGGATGCAACG	GGCTTTGGAGGATGCAACA	ACCATTCCTCGCTTTGGAGCA	CGATCAGCTAATATAGCAGGCAAT
318	EP1_contig11727_1172	-	-	[T/A]	ACTAGTGTTTCTCCCAAACCTTTTACAATCTCGGCGTAAATCTCAGATGAGTCTCCTGTTGATGGGTTAGTAGTATGAATGACAAATGCATAGTCTGCAC[T/A]GATTATTTCTTGAACCAAAACAGCCATACAAAGGTCACTATGATCTATTTTTGCCTTTCGTGTACTAAAATACGCTCTTTCGTTCCACTTCGAAGCCCAA	GAATGACAAATGCATAGTCTGCACT	GAATGACAAATGCATAGTCTGCACA	GACCTTTGTATGGCTGTTTTGGTTCA	AGTCTCCTGTTGATGGGTTAGT
319	EP1_contig11727_171	-	-	[G/T]	TATTTTTTGAGTTTGAACTTACGTGGTAATATTCGCAACAATAATATTTCCAAACATTATGAAGTCCATATTTATGAGAATAGGCTGAAACAAGGAAAAA[G/T]TCAAACGCCATTGTTATCCTCTTCAGGTGATAAAATTCTATAATATTTGAAAAATTATTGATTGCTGCAACTAGCCAATGTTGATTTATTCAATACCACC	GAAGAGGATAACAATGGCGTTTGAC	GAAGAGGATAACAATGGCGTTTGAA	TCCATATTTATGAGAATAGGCTGAAACAAGGA	GGCTAGTTGCAGCAATCAATAATTT
320	EP1_contig11735_573	-	-	[A/T]	AATTGAACAAGAAAACTACACATTACCCATCATCCATGCGTCTCTGTACAGTAAGGTATAATTAAGTTGCCTTTCAAGCAACTAATTTTACCACCCACAT[A/T]ACCAAACACTAAGGAGCAAAAATAGAAATACGAGGACCCTCGATTTATATGCTGAGAAGATCAGGTGGAGACTGAGCAGGACTAGTTGCAGCAACTGGGT	CAAGCAACTAATTTTACCACCCACATA	CAAGCAACTAATTTTACCACCCACATT	GGGTCCTCGTATTTCTATTTTTGCTCCT	AGGTATAATTAAGTTGCCTTTCAAGCA
321	EP1_contig11860_1501	-	-	[G/C]	GCAAGTTCTGCAGGTCTACATCATGTATAACCTGATCATAGGCCCTTTGCAGAAAAGAGGAATATATAGCACAAAAAGGCTTCAAGCCTTCACAAGCCAA[G/C]CCTGCAGCAAAAGTGACAGCATGTTGTTCTGCTATTCCAACATCAAAACATCTTGTGGGAAAGCGTTTGGAAAACATATTTAGGCCAGTGCCTCCACCCA	CTTCAAGCCTTCACAAGCCAAG	TTCAAGCCTTCACAAGCCAAC	TGCTGTCACTTTTGCTGCAGG	GCCCTTTGCAGAAAAGAGGAATATA
322	EP1_contig11954_114	-	-	[C/T]	ATTTATTAAATTAGAAAAGCTGAGACAAAAACAAGTTCTGATGAATAAGTTCCTGTTAAAACATAACAATTTTCGGTTTCTAACCTTTTTAATATTTGCT[C/T]TTTTCTTTATTCCTACTGAAGGGATGGACCTGCAAGCCACAACCTTTTCTCTTTTATCATCATCATCTGAAAATTAACTACACCTATCCCAAGGCCCTTA	TCCATCCCTTCAGTAGGAATAAAGAAAAG	TCCATCCCTTCAGTAGGAATAAAGAAAAA	CCTGTTAAAACATAACAATTTTCGGTTTCTAACCT	GTTGTGGCTTGCAGGTCC
323	EP1_contig11954_1326	-	-	[G/A]	CAGAAGGTGTAATGGTAGCGGCTACTCCCCAACCATATTTGCGGAATATAACTCTGCTTAGCAACATCATGGTGAAGGTAGCAATTCCTGTCAATGAGGA[G/A]AAATCCCCCATGAATGCGGAATATTCATTTGGACTTGGAAACTGTGCCTTCAGTTTTGACTTCCAGGTGACTTCAACAAGGTTGATGCTAATACCGTATG	GTAGCAATTCCTGTCAATGAGGAG	GGTAGCAATTCCTGTCAATGAGGAA	TCCAAATGAATATTCCGCATTCATGGG	GCTTAGCAACATCATGGTGAAGG
324	EP1_contig11954_1526	-	-	[C/T]	GCAACCACCAAAGTGGCAAGGTCTCTCACATATCTTGAAGTCAATAGGAACTTAAAACTCTCCAACATTCCCATCTTTGGTTTCTCCTTCTTCTTACGAA[C/T]TTCTCCCTTGGGAAGTGTAGGATCATCCACTACATATTTATTTACCCACCAGTAGATTGCACATATGAAAAGCCCCAACGCCACCACTATGCTCATCATT	CCTACACTTCCCAAGGGAGAAG	CCTACACTTCCCAAGGGAGAAA	TCCCATCTTTGGTTTCTCCTTCTTCTT	GTGCAATCTACTGGTGGGTAAAT
325	EP1_contig11954_370	-	-	[C/T]	ACCATCTGTTTCCATCTTCAAAATTCCCAAAATCTAATATGAAACTAAATTCTAAGAATATTGAAATGAAATCCGTCTATTCGTCAAACAGAGTCAGCCA[C/T]CCATCTAGGCCACTGGACTGGACGAATCAGACTCTGAAGTCTCCGAGTCCTTGATTGGAGACCCATTTGAGTTGTCATCATCACTTCCTCTTGGTCCTTG	TCGTCAAACAGAGTCAGCCAC	TCGTCAAACAGAGTCAGCCAT	CGTCCAGTCCAGTGGCCTA	ATTGAAATGAAATCCGTCTATTCGTCA
326	EP1_contig12027_973	-	-	[C/T]	TGTAGTGGCCTGCGTCACTTGGGCCCCCATTACCCCATTCTTTCTTGCCAGCAGCTTCAGCTACGGCTTTAAGGTTAGAGACCATATACTTATCATAGCA[C/T]TGAAATGCTCCAATTCCTGGGAATCTCCAGGTACCATTACTCTCAGGATAAGATGGATACCTCAGCTCTCCTGCAGGACCCATTCCCACTTGAATTTCCA	CCCAGGAATTGGAGCATTTCAG	CCCAGGAATTGGAGCATTTCAA	GCAGCTTCAGCTACGGCTTT	AGTAATGGTACCTGGAGATTCCC
327	EP1_contig12030_2194	-	-	[C/T]	CGAGGGAACGATTCGATAATGGGGACTTCCCAATTGCAAACAGAATAAACAAGTGCAGGACATATCCCATTTACAGATTCGTGAGATCAGAGTTGGGAAC[C/T]GATTTGCTAACAGGGCCCAAGTGGAGAAGCCCCGGCGAAGATATAGAAAAGGTATTTGAGGGCATTTGCCAAGGGAAAATTGGAGACGTGATTCTCAAAT	CGTGAGATCAGAGTTGGGAACC	CGTGAGATCAGAGTTGGGAACT	GGGCTTCTCCACTTGGGC	GCAGGACATATCCCATTTACAGATT
328	EP1_contig12030_690	-	-	[T/C]	GCGGAGTACACGAAGGCGGCCATGCTCGTCCGGACAAACACCTTGATGCAGGGCTACTCAGGCATCCGATGGGAAATTCTTGACGCTCTGAGAAAGCTCA[T/C]GGACTGTAACATCACACCCAAGTTACCTCTCAGGGGAACAATCACCGCCTCAGGCGATCTGGTTCCCCTCTCCTACATTGCCGGATTGCTCACCGCTCGC	TTGACGCTCTGAGAAAGCTCAT	TGACGCTCTGAGAAAGCTCAC	CCCCTGAGAGGTAACTTGGGT	CAGGCATCCGATGGGAAAT
329	EP1_contig12040_1454	-	-	[C/T]	TGGTAGTAGGTGGTGGTCCAACTGGTGTTGAGTTCAGTGGTGAACTAAGCGACTTTATCAAAAGAGATGTATATTATAGATATGCTCATGTTAAAAACTA[C/T]ATTCATGTCACATTAATAGAGGCAAATGAAATTTTATCATCTTTCGATGTGGGGCTAAGGGAGTACGCTGCTAGACATTTAACCAAGGCAGGAGTTCGTC	TCATTTGCCTCTATTAATGTGACATGAATG	AATTTCATTTGCCTCTATTAATGTGACATGAATA	AAAAGAGATGTATATTATAGATATGCTCATGTTAAAAACT	GCCCCACATCGAAAGATGATAA
330	EP1_contig12040_308	-	-	[T/C]	ACCACACCCGGAAAGAAGAAGAAGCCGTCAGCTTGAACAGTCAACGCTTAATCCAGCAGCAGAGCGGTAAAATAATCTTTGTTCTTGCAAGAACACTCAA[T/C]CGACTTCTTTTGTGCCATTCCTTTAAAAGATACACAAGAGCTCTGTTCCGGTTTGGTTTTTGAGATCTGCTGTTTTATTTCTTGCGACTGGTGCTCAAAA	GGAATGGCACAAAAGAAGTCGA	GGAATGGCACAAAAGAAGTCGG	TCCAGCAGCAGAGCGGTAA	GGAACAGAGCTCTTGTGTATCTTT
331	EP1_contig12063_1391	-	-	[T/C]	CAGCGTTAATCTGTTTGCGACCGTACTGTAAACCGACACAGGTGGGTGAGTCGAGGAGACTAAGGCGTTCGAGAGAACTCTCGTTAAGGAACTAGGCAAA[T/C]GGGCCCCGTAAGTTCGCGATAAGGGGCGCCCCGCAAGGGGCCGCAGCGAAGCATCCCAGGCGACTGTTTACCAAAAACACAGGTCTCTGCTAAGGTGAAA	AACTCTCGTTAAGGAACTAGGCAAAT	ACTCTCGTTAAGGAACTAGGCAAAC	GCGCCCCTTATCGCGAA	TCGAGGAGACTAAGGCGTTC
332	EP1_contig12063_1696	-	-	[A/T]	TCTAACGGTCCTAAGGTAGCGAAATTCCTTGTCGGCTAAATACCGACCCGCATGAAAGGCGTAACGACTTGGGAACTGTCTCAACGAGAAGCTCGGTGAA[A/T]TTGTAGCGCCCGTGAAGATGCGGGCTATGCGCAGTAGGACGGAAAGACCCCGTGGAGCTTTACTACACCTTGTGATTGCGCTTCGGGTATGGCTGTAGAG	TCTTCACGGGCGCTACAAT	TCTTCACGGGCGCTACAAA	AGGCGTAACGACTTGGGAACT	GCGCATAGCCCGCAT
333	EP1_contig12098_109	-	-	[T/A]	ATAAGTACAACAGAATAGATCATCAATCTTTGTACCATATATGGATACTTGAATACCAAACAATAGTATTATTGTTACAAATCACGAAATTATTTCTCCG[T/A]ATCACGTGTGAAAATCAATTTGAAAGAAGGATATAATTTTTCTCTTTGTTTTCAAAATGGTCTTTTTTCCCTCTTATTTTTTTGGATCAACTAGAGATTT	CCTTCTTTCAAATTGATTTTCACACGTGATA	CTTCTTTCAAATTGATTTTCACACGTGATT	ACAATAGTATTATTGTTACAAATCACGAAATTATTTCTCC	AGGGAAAAAAGACCATTTTGAAAACAA
334	EP1_contig12186_1115	-	-	[A/T]	ATATGCACATTCCATAGACGAGGCAGCATAACCAGATAGGCACCATTCTCAGTAAAAGCTTGGTTTCTTCTACTTGGGTCACTGTGCAAACTCTCCAGGG[A/T]CTTGGTTCCTGCGATCTAATGCTTCTTCTTCCTGTGGTATCATCGGCATTATCGTCGGCTTCTACTGCTATAGCTGCTTTGTCCAACCACTTGAAGCCAT	GCATTAGATCGCAGGAACCAAGT	GCATTAGATCGCAGGAACCAAGA	GGGTCACTGTGCAAACTCTCC	TGCCGATGATACCACAGGAA
335	EP1_contig12186_1961	-	-	[T/C]	TCACAGTTGTGACACCCGTCCAGTTATTGACATCCTTCGCAGCTGTTGCAATTCCCTCATGCATCATAGTGGTCAAGTAGATGATCAAACTGGAGGCAAT[T/C]CCATAGTATGTCAGTCTCTCGCTAAACTCAACTCCGATAATAAAAAGCGAAGCCTTCCACTGTCCAGAGGTCGATCTGATGGCAGGTCGTCCCTTGAAAT	AGCGAGAGACTGACATACTATGGA	GCGAGAGACTGACATACTATGGG	CGCAGCTGTTGCAATTCCCT	TTCGCTTTTTATTATCGGAGTTGAGT
336	EP1_contig12196_1731	-	-	[A/G]	CTCTAGAAACGAAATCTGTTTCACAATTTACTTCAATCAGTACACCAATACGACTATCATGGATATAGGAGCCTATTCTCCCTTCAGCTGCAATTCGGCT[A/G]GCCTTCTTTTCTGCACTTGCTAATCCTTTCTTCCTGAGGAATTCACGTGCTTTTTCAAGTTCACCACCTGTTTCTGCAAGAGCTTTCTTGCAATCCATCA	GCAAGTGCAGAAAAGAAGGCT	GCAAGTGCAGAAAAGAAGGCC	CCCTTCAGCTGCAATTCGGC	CACGTGAATTCCTCAGGAAGAAAG
337	EP1_contig12296_1563	-	-	[A/C]	CCCTGATTTCCAGTGCACGGCTCAGAGAGTCAACGGCCTCAACAAGGTCATCAGCCTTCAATGCATCGCAGCCTTTTTGAAACAGAGCTTCCGCATCTTC[A/C]AGGGTTTTAGGGAAGGGTTCTTGCTCAGCAGCCGCGGCTTCTCCCTTACAGGGTTCTTGCTCAGCAGCTGCAGCTTCTCCATTACAGGGTTCTTGCTCGG	AACAGAGCTTCCGCATCTTCA	ACAGAGCTTCCGCATCTTCC	CGCGGCTGCTGAGCAA	TCAATGCATCGCAGCCTTT
338	EP1_contig12296_383	-	-	[T/C]	AACTGCTACTGATGACCCTAAAGTACAGTAATAATCTACTCGGTAGACGATGGATCAATGGAAAGCTTCTTGGTAGGTGGTTCTGGTTCTGAGACATCAA[T/C]TGGAACCGGTGTTGCACGTTTCACACCTCTCCCAACCACACCAAGATGCGTTACATTACCACTGGAAGGGACTGCTGGTAGACTAGGCTGATCAAAACCA	TGGTTCTGGTTCTGAGACATCAAT	TGGTTCTGGTTCTGAGACATCAAC	CGTGCAACACCGGTTCCA	CAATGGAAAGCTTCTTGGTAGGT
339	EP1_contig12398_1098	-	-	[T/C]	CCATAACACGCGCTAGGTTTGAGGAGCTGTGCATGGACTTGTTCAGGAAATGCATGGAGCCAGTTGAGAAATGTCTGCGAGACGCCAAGATGGACAAAAG[T/C]GACATCGGGGAAGTCGTTCTGGTGGGAGGCTCGACGCGCATACCCAAAGTGCAGCAGTTGTTGCAAGACTTGTTCAATGGGAAGGAGCTGTGCAAGAGCA	AGACGCCAAGATGGACAAAAGT	GACGCCAAGATGGACAAAAGC	CGTCGAGCCTCCCACCA	CCAGTTGAGAAATGTCTGCGA
340	EP1_contig12398_513	-	-	[C/G]	TGATCGAGGTTAATTACAAGGGAGAGAGAAAGCAGTTTGCGCCGGAGGAGATTTCTTCGATGGTGCTCACCAAGATGAAGGAGATTGCGGAGGCGTATTT[C/G]GGACAGGCGGTGAAGAACGCCGTAATTACTGTTCCTGCCTATTTCAATGACTCGCAGAGGCAGGCTACCAAGGATGCTGGATTTATCGCGGGACTTAATG	TTCTTCACCGCCTGTCCG	TTCTTCACCGCCTGTCCC	TGGTGCTCACCAAGATGAAGGA	GGCAGGAACAGTAATTACGGC
341	EP1_contig12749_1665	-	-	[C/G]	AGCCTATGAAGATTCCGTCTCTCAGCTTCGTTACCTGGACCACCAGCAAAGGGAGAAAATGACCGTTAAGATTGCTCGCGCCATCGAGCGCAAACAATTG[C/G]CGAACGACAGGGCCGACCTCTGCCTCTGTGATTTCTTGAATGTCGACATCTGGTGCCGACGCCTCGATGAAATCCACGCCGCCATCGTTACAGTCGATAT	CATCGAGCGCAAACAATTGC	CCATCGAGCGCAAACAATTGG	GCAGAGGTCGGCCCTGT	GCAAAGGGAGAAAATGACCGTTA
342	EP1_contig12809_838	-	-	[A/G]	CAATAGCCTCCACAACTATAGTTGTTGGGATCCTTTCAAATGCATGAAACCAATCATTACAAATAATAAATACAGGGGGAGCACCAACCCTGCGAGGAGA[A/G]AAAGGCACAATTCCATCAGGGGTTGTTTCAGGTTCATAGTGAAGGCACTTCAGGAGCCACCCATTCAATGCGTGTATATAAGCCCTCTGGGCTTCAAAGC	CCCTGATGGAATTGTGCCTTTT	CCCTGATGGAATTGTGCCTTTC	GGGAGCACCAACCCTGC	GCCTTCACTATGAACCTGAAACAA
343	EP1_contig12852_597	-	-	[A/G]	CGAAGATGTTTGTTGACTGAAAAACGAGCTGCACTGTGGAGTTGTATTCCAGCACTTTCACTTTTGTTGCCGGATCAGGAATCCAAAATTTTCGCGGTAT[A/G]TCGTCTCCCGTGTAGTTGAATCTTACTGCAGGTTTTGATGGAAAATCCGTCATGTAGACACCACTGATGTTGAAATAATAAGCTTGAAGCAGCGAGATCG	GATTCAACTACACGGGAGACGAT	ATTCAACTACACGGGAGACGAC	TGTTGCCGGATCAGGAATCCA	GATTTTCCATCAAAACCTGCAGTAA
344	EP1_contig12852_999	-	-	[G/A]	CAGTGTCGTTGTAGGCTGGAAGGCTAGGCAAAATTGGACTCGTAGAATTTTGAGCTCCAATATACTCTAGAATGGCAGTAGCAGTGGTGTTATCGAAATC[G/A]CCCGCTGCCTGATTGTTATATGCTCGGGCGGCCATATAGTATTTGCCCACAGGCTGGTTGGCCGTTATAAGAACATCTGTAGTCTGGCCGGCAGAGATAA	AGTAGCAGTGGTGTTATCGAAATCG	AGTAGCAGTGGTGTTATCGAAATCA	TGGCCGCCCGAGCATA	GCTCCAATATACTCTAGAATGGCAG
345	EP1_contig12986_1409	-	-	[C/T]	AGATCGTTTGCATAGAGACTGGGACCAATAGGCATCCCGAGCACTCCCGGTCCTCCATGGTCGGTGTAGTAAATGAAAATACGGTCATTAGGACCACTGT[C/T]AACAACCTTTCCACTGCCACCTTTTACAGAGTCCTTATCTCCAAGAATAACAGCAAAGAGGTTATCTACAGTTACTTCCTTTCCTGTGTAGTCCTTAGGA	AATACGGTCATTAGGACCACTGTC	AAATACGGTCATTAGGACCACTGTT	ACTCTGTAAAAGGTGGCAGTGGA	CCATGGTCGGTGTAGTAAATGAAA
346	EP1_contig13129_698	-	-	[T/C]	GTCTAATTAAAACAGAGCTTTGCGATTGGCCGGAAAACTTGGTGTTGACGCAAAGTGATTTCTGCCCAGTGCTCTGAATGTTAACGTGAAGAAATTCAAA[T/C]AAGCGCGGGTAAACGGCGGGAGTAACTATGACTCTCTTCTGGTAGCCAAATGCCTCGTCATCTAATTAGTGACGCGCATGAATGGATTAACGAGATTCCC	GCCGTTTACCCGCGCTTA	CCGTTTACCCGCGCTTG	TCTGCCCAGTGCTCTGAATGT	AGAAGAGAGTCATAGTTACTCCCG
347	EP1_contig13178_219	-	-	[C/T]	TTAGTAGATTCTGTGTGGTTTGATTATTATTGTAGATCCTGTGTTCAGTCCGTGCATTTGTTTTAATGCATTTTGGGTCTATAACAGTAGCTTGGTGGGT[C/T]AGTCCATGTTGTGGATTAGCATCTCAATGGAGTGCTCAGATTCATTTTTGTCGCAACCATTAATGGAATCTTTGCTGGTTTTTGAAATCAGTTTCTTGAT	GATGCTAATCCACAACATGGACTG	GAGATGCTAATCCACAACATGGACTA	TCCTGTGTTCAGTCCGTGCA	AATGAATCTGAGCACTCCATTGAG
348	EP1_contig13178_877	-	-	[C/G]	GCGCTTTTGACTTTGAAATGAACCGCTGGTACAAGATTCCCAGCCCTTCAATTCCTCGGATGTCTATTATTACTGCAGCAGGCAGCGTTTTATGTTTGGG[C/G]AATCTCGTTACAGAGTGCAAGATATTATCAATCTGCAATCCAATTAAGAAGACGGTGAAGCAATTACCTCCCACTTCCAGAATTCAGCTGATACACAAAG	GATAATATCTTGCACTCTGTAACGAGATTG	TGATAATATCTTGCACTCTGTAACGAGATTC	CTGCAGCAGGCAGCGTTT	CCGTCTTCTTAATTGGATTGCAGA
349	EP1_contig13204_494	-	-	[A/G]	GGAAATCTGGTAGAGAGGCTCAACGCTGAAGGAAACCAGATTTCTTGCATCGTTCAAGATTCATTTCTTCCTTGGGTTTCGGATGTTGCAAAGAAGTTTA[A/G]TATTCCTTCAGTTTTTTTCTGGACGCAATCTTGTGCAGTTTATGCGTTTTATCACCATTTTGTCTATGGAAAACTCGCTACCTCGTTGGACGGGACGCAG	GCGTCCAGAAAAAAACTGAAGGAATAT	GCGTCCAGAAAAAAACTGAAGGAATAC	CCTTGGGTTTCGGATGTTGCA	CGCATAAACTGCACAAGATTGC
350	EP1_contig13370_477	-	-	[A/G]	CAGTTTTTCCTACTCCAGTTGGACCCATAAACATGAAACTAGCGATTGGGCGGTTAGGGTCAGAAAGTCCTGCTCTTGATCTTCGAATTGCATCAGCAAC[A/G]GACTTCACTGCAATATCCTGACCCACAACTCTCTTGTGGAGCTCTTCTTCTAAGAAGACAAGCTTCTCCCTCTCTGACTGCTGCAGATTTGAAACCGGAA	GATCTTCGAATTGCATCAGCAACA	ATCTTCGAATTGCATCAGCAACG	CTCCACAAGAGAGTTGTGGGTCA	GGGTCAGAAAGTCCTGCTCT
351	EP1_contig13370_817	-	-	[G/A]	ATACTTCAGTTCAGCTGCCCGATTTAGATCATACTCACGTTCAGCTGCCTGCATCTCTAAATTCACCCTGTCCACCTCCTCTTTGATTGACTGAATGCGA[G/A]TCATAAGTGTCTTCTCCTGCTCCCATTCGTCCGTAAGCTCTTTTTGCTTTTGTTTTAGTGCCTCTAAATCAGCTTCCAGCTTATTAAGACGTTCTTTGGA	GGAGCAGGAGAAGACACTTATGAC	GGAGCAGGAGAAGACACTTATGAT	CACCCTGTCCACCTCCTCTT	AGCTTACGGACGAATGGGA
352	EP1_contig13405_1181	-	-	[G/A]	CTGCCCCATTTACTTTGCAAACACTGGGTTCTCCAAAGGGACTTCCCCGTTCTTGACACAATGAAGGAACAACGATGAGGAGAAGATTTCCCAAGTTTCC[G/A]GAACAGCAGTTTGCAACAACTACGCCCTTTAAATATCCTGGAGGGTTGGTTATTTTCACAACAATCCATCCGAGGATAGCTCCAATGAAAAATGTAAGAA	AGTTGTTGCAAACTGCTGTTCC	GTAGTTGTTGCAAACTGCTGTTCT	GGACTTCCCCGTTCTTGACAC	CCTCCAGGATATTTAAAGGGCGTA
353	EP1_contig13538_1119	-	-	[G/A]	GATGGATGGGAATTGGTACAATGCTTCCATTTTCTCGTGGCCATAGTGAAGCTCAAACAACTGACCATGAGCCATGGGTGTTTGGTGCTGAGTGTGAAAA[G/A]GTTTGTCAACTGGCACTTCAGAGGCGATATAGATTGCTACCCCACTTATACACACTCTTTTATTTTGCTCACACAAAAGGAGATCTAGTGGCATCTCCAC	CTGAAGTGCCAGTTGACAAACC	TCTGAAGTGCCAGTTGACAAACT	TGACCATGAGCCATGGGTGT	GGGTAGCAATCTATATCGCCTCT
354	EP1_contig13538_1193	-	-	[C/T]	TGGGTGTTTGGTGCTGAGTGTGAAAAGGTTTGTCAACTGGCACTTCAGAGGCGATATAGATTGCTACCCCACTTATACACACTCTTTTATTTTGCTCACA[C/T]AAAAGGAGATCTAGTGGCATCTCCACTTTTTTTTGCTGACTGCAATGATCCAAATCTACGCGATGTAGAAGATACATTTCTACTGGGGCAACTTCTAGTC	GGAGATGCCACTAGATCTCCTTTTG	GGAGATGCCACTAGATCTCCTTTTA	ACTGGCACTTCAGAGGCGAT	TGGATCATTGCAGTCAGCAAAA
355	EP1_contig13538_1288	-	-	[C/A]	TCACACAAAAGGAGATCTAGTGGCATCTCCACTTTTTTTTGCTGACTGCAATGATCCAAATCTACGCGATGTAGAAGATACATTTCTACTGGGGCAACTT[C/A]TAGTCTCTGCCAGTACTGCACGAGAAAAGGGTTCAGATTCAAAAGAGACGGTACTGCCTAAGGGTGTCTGGAGGCGTTTTGACTTTGACGATAATCATCC	AGATACATTTCTACTGGGGCAACTTC	AAGATACATTTCTACTGGGGCAACTTA	TCGTGCAGTACTGGCAGAGAC	GATCCAAATCTACGCGATGTAGAA
356	EP1_contig13538_1395	-	-	[A/G]	CTGCCAGTACTGCACGAGAAAAGGGTTCAGATTCAAAAGAGACGGTACTGCCTAAGGGTGTCTGGAGGCGTTTTGACTTTGACGATAATCATCCTGATCT[A/G]CCATTGCTGTATTTGGGCGGTGGATCTATTATTCCAATAGGTCCATGTATTCAACACACAGGTGAAGCAAAGCCCACTGACACACTAACACTCCTTGTGG	CGCCCAAATACAGCAATGGT	CGCCCAAATACAGCAATGGC	CGGTACTGCCTAAGGGTGTCT	GGAATAATAGATCCACCGCCC
357	EP1_contig13732_1180	-	-	[T/G]	CTGACTCGATGCCCGATTCGGAGACGCTCTCGGAGCTGCAAAAGATGACTAGCAGCTCCATACTGGCTGCAGCCATTCCTGGACCAAACGCTTGGCTCTC[T/G]CTTTCGCCTGCCGCTTAGGCAGCTGAATTCCGTTATCGGTCGGCATAAGAGTTCGATTCTTATGCAATACAAAGTATGCTCGTCGAAGTGGTCACGCAGT	ACCAAACGCTTGGCTCTCT	CCAAACGCTTGGCTCTCG	GGAATTCAGCTGCCTAAGCGG	AGCTCCATACTGGCTGCA
358	EP1_contig13732_313	-	-	[T/C]	CGGTGAGCGGCCTGCGCACCGTATACTCCAAGAGAGCTTATGTGACGTTCTTGGCTGGCGCAGGCGACTACGTCAAGGGCGTTGTCGGCCTCGTAAAAGG[T/C]CTGCGCAAGGTTAATTCGGCGTATCCCCTCATCGTAGCCGTTCTTCCAGACGTTCCCGAGGAACACAGGCAGCTTCTGAGGAGTCAGGGTTGCATTGTTC	CCGAATTAACCTTGCGCAGA	CCGAATTAACCTTGCGCAGG	GGGCGTTGTCGGCCTC	TGGAAGAACGGCTACGATGA
359	EP1_contig13732_808	-	-	[G/C]	GACAGCCCCCTTCCCTCTACTTTAATGCGGGCATGTTCGTGTTCGAGCCGAGCAAGCTGACGTACGATACGCTCCTTGAAACCCTAAGGGTCACCCCTCC[G/C]ACGGCCTTCGCGGAGCAGGATCTTTTGAACATGTTCTTTAACAAGGTGTACAAACCAATTCCCTTGGCCTACAATCTGGTCTTGGCCATGCTGTGGCGCC	CTAAGGGTCACCCCTCCG	CTAAGGGTCACCCCTCCC	TCAAAAGATCCTGCTCCGCGA	GCTGACGTACGATACGCTCC
360	EP1_contig13836_121	-	-	[G/T]	TGCTTCTCTTTGCAAGAACTACATTTTCCTATTGGAAATGCTCTTGTCAAAAAAGGGTAAAAGATGAGCTGCAATATAGAATGTCAATTCCTGCAAGGTT[G/T]CTTTGCAGAATGCAAAGGATTTTTTACAGAAATGCTAGTGATGGTTGTTAACATCCCTTTTCTCAGTCCTATACAGAAAACCTGTGAGCAAGGTCGATAA	AAAAAATCCTTTGCATTCTGCAAAGC	GTAAAAAATCCTTTGCATTCTGCAAAGA	GCTGCAATATAGAATGTCAATTCCTGCA	TTAACAACCATCACTAGCATTTCTGT
361	EP1_contig13914_1415	-	-	[G/C]	ATTCTTTCACATATTGTATAAAAGATACATGATTAGCATATCTTCAGATAGAATTAGAGTACCATTCATCCATGTTGTTACAGTGAATGCCACAGTCAAT[G/C]TCTATGATTTCGACACGCTCTATCCCATTACATTACATCACCATCTGTGAATCGTTAGTGAGTATTGAAGTATATACCCCTAACGATTTGATACTTGGGA	GTTACAGTGAATGCCACAGTCAATG	GTTACAGTGAATGCCACAGTCAATC	ATGGGATAGAGCGTGTCGAAATCAT	GAATTAGAGTACCATTCATCCATGTTGT
362	EP1_contig13961_258	-	-	[C/T]	ATACGGTCGTCAATACTGCCCCATGGATTTTTACAATCGCGGCATCCACAATCGACAGGGATTACCTATCAAACGTTGTGTTGGGGAATGGTAAGATTGT[C/T]AAGGGGAAGGGCATCAACTTCTCGAATCTTAGCCACTCGGCCGTGCACCCTCTTGTGTACGCAGCAAGCATTCCTGCCAAGTCCAGTTCTGCATCATCTG	AGTTGATGCCCTTCCCCTTG	AAGTTGATGCCCTTCCCCTTA	GCGGCATCCACAATCGACA	CCGAGTGGCTAAGATTCGAGA
363	EP1_contig13979_1341	-	-	[A/G]	AAACTCCATGGTTGATCACTTGGAACAATCCCCACTCTCTGCATGCATCTGAAATTTCTTCCATTGTCTTCCTTCGGCGTTCGTCACAGAGACCGGAGAG[A/G]TCTATGACCGGTACCTTCTCTTCCACTAACTTGTGCTCTGGTGGCTTCTCGCCAGGAGGCCTGATGTATCTCGAAGGCAAGCATTTAATGCCACTCTCCG	CGTCACAGAGACCGGAGAGA	GTCACAGAGACCGGAGAGG	CCACCAGAGCACAAGTTAGTGG	GTCTTCCTTCGGCGTTCG
364	EP1_contig13979_1396	-	-	[G/T]	TTCTTCCATTGTCTTCCTTCGGCGTTCGTCACAGAGACCGGAGAGATCTATGACCGGTACCTTCTCTTCCACTAACTTGTGCTCTGGTGGCTTCTCGCCA[G/T]GAGGCCTGATGTATCTCGAAGGCAAGCATTTAATGCCACTCTCCGCAAGACACTGAACACTCTGTATTGGCTCAGGCCACTCCATTGCAATTCAATGTCC	CTTCGAGATACATCAGGCCTCC	CTTCGAGATACATCAGGCCTCA	ACTTGTGCTCTGGTGGCTTCT	TCTTGCGGAGAGTGGCATTA
365	EP1_contig14403_170	-	-	[A/C]	AGAGACATTCATAAAATATGAAGAAGAATTTGAGACTTTTGATGGTTTGGGGCCGTGGGATCGATCCTCCGTGATGGTCAAGATTTCAGAGCCTACTTTT[A/C]AGCTTTGGATCAACAATCTCTGCAGCACAGGTCAAGAGACATGCGATTTTGATGTATTGTTGGATAATGTGATGGAATCTCGTGCACAGCCTTTTAGAAA	GCAGAGATTGTTGATCCAAAGCTT	GCAGAGATTGTTGATCCAAAGCTG	GGATCGATCCTCCGTGATGGT	CATGTCTCTTGACCTGTGCTG
366	EP1_contig14403_890	-	-	[A/G]	AAAGCATGGCTTTTTATTGGTTATTGATGATGCACATGGAACACTTGTTTGTGGTGAGAATGGTGGAGGAGTTGCAGAGCAATTCAATGTGGAAAGCGAT[A/G]TTGATATTTGTGTTGGCACTTTAAGCAAGGCTGTAGGTTGCCAAGGTGGATTTATCGCTTCTAGCCAAAAATGGAAACAGCTGATTCAGTCAAGAGGGCG	GAGCAATTCAATGTGGAAAGCGATA	AGCAATTCAATGTGGAAAGCGATG	GGCAACCTACAGCCTTGCTT	TGGAGGAGTTGCAGAGCA
367	EP1_contig14405_449	-	-	[A/G]	CGAGCCAAAGAAGGTAGAAAATGTGGACTGGGAAGATTGCATTGTGCTCCAATACGCCCAAGAAGACTATCCATGGCCCTCTGACCCAAGCGAGTTCAAG[A/G]AAACAATGATGGAATTTGGCAAAGAGATCACCAAATTGGCTGAGAGCCTGCTAGAATTACTAAGTGAGATTTTGGGTTTGGAGAAAGGGTATCTCAAGAG	TGACCCAAGCGAGTTCAAGA	TGACCCAAGCGAGTTCAAGG	CAGGCTCTCAGCCAATTTGGT	GAAGACTATCCATGGCCCTCT
368	EP1_contig14405_779	-	-	[G/A]	TCTGCTGTTCCAAGATGACGAGGTGGGAGGTCTCCAGGTTCTTGACAACACTGGCCGTTGGATCGATGCACCACCAATGAAAGACACGTTGGTTATTGAC[G/A]TTGGTGATCAATTGGAAGCCATCAGCAACGGGAGATACAGGAGCGCATGGCATCGTGTGTTGGCTACTGACAATGGCAACAGAATGTCAGTGGCATCGTT	AATGAAAGACACGTTGGTTATTGACG	CAATGAAAGACACGTTGGTTATTGACA	TCTCCCGTTGCTGATGGCT	TGGATCGATGCACCACCA
369	EP1_contig14417_409	-	-	[T/C]	TGAAGGCGAATCCCAATCTATGCGACTACATGGCGCCGACGTTGGACGCACGGCAGGACATGGTTGTGGTGGAGGTGCCCAAGCTTGGAAAAGAAGCGGC[T/C]GCCAAGGCCATCAAGGAATGGGGTCAGCCCAAATCCAAGATCACTCATGTCATTTTCTGCACTACCAGTGGCGTCGATATGCCCGGAGCCGACTATCAGC	GCTTGGAAAAGAAGCGGCT	GCTTGGAAAAGAAGCGGCC	CTTGGATTTGGGCTGACCCC	GTGGAGGTGCCCAAGC
370	EP1_contig14705_1192	-	-	[G/A]	ATCGGTTCAATGGCCCGCTGCCTAAAGACATGTGCAGAGGAGGAAACCTGCAGTACTTTCTTGCTCCTGGCAATTCTTTCACAGGAGAATTGCCTCTCTC[G/A]TACGGAGCCTGCAAAAGCTTGGTACGTTTCAGAGTCAATAACAATAATCTCAGCGGGAGAGTGCCCAGTGGAATCTGGGGTCTGCCCAATGTCAATATTA	ACAGGAGAATTGCCTCTCTCG	CACAGGAGAATTGCCTCTCTCA	CAAGCTTTTGCAGGCTCCGT	CTGCAGTACTTTCTTGCTCCT
371	EP1_contig14705_607	-	-	[A/G]	CGACCAACAACTTCACAGGGCAATTCCCTGCTTCTCTGGGAAATTTAGCAGAGCTCAAGTCCCTGAACCTTGCTGAGAATCCTTTCACTCCCGGGAGAAT[A/G]CCCCAAGAACTCAAGACTTTGAAGAAACTCAACACCTTCTATGTGGCCTCCTGCAATTTGATAGGAGAAATCCCCCTTTTCATCTTTAATTTCACAGAGC	TCAAAGTCTTGAGTTCTTGGGGT	CAAAGTCTTGAGTTCTTGGGGC	AAGTCCCTGAACCTTGCTGAGA	CCACATAGAAGGTGTTGAGTTTCTT
372	EP1_contig14716_225	-	-	[G/A]	TCTCCGAATACTCAGGTCTCAAGAGCTCCAGTGGCTTTCCTTGCCTAAGGAAATACAACGAGGACTTCGTTTCAGTAGTTGCATTCCAAACTAATGCGGT[G/A]GGATCATCTGGTCAAAAAAGGGGCGTAGTGGAGGCAAAGATAAAAGTTGCAATCAATGGGTTTGGAAGGATTGGTCGCAATTTTCTGCGATGTTGGCACG	TGCATTCCAAACTAATGCGGTG	GTTGCATTCCAAACTAATGCGGTA	GCCTCCACTACGCCCCT	ACGAGGACTTCGTTTCAGTAGT
373	EP1_contig14716_987	-	-	[T/G]	CATCAACAGGAGCAGCAAAGGCAGTGGCACTAGTTCTCCCAAGTCTGAAAGGGAAACTGAATGGAATTGCTCTGAGAGTGCCAACACCCAATGTATCAGT[T/G]GTTGACTTGGTTGTTCAGGTGGAGAAGAAGACATTTGCAGAGGAGGTGAATGCAGGGTTCCGAGAAAGTGCAGATAAAGAGCTTAAGGGCATCCTTGCAG	CACCTGAACAACCAAGTCAACA	CACCTGAACAACCAAGTCAACC	TCTGAGAGTGCCAACACCCA	CCTCCTCTGCAAATGTCTTCTTC
374	EP1_contig14765_628	-	-	[C/T]	AGGTTGAGGTGCACCTGAATGAACGCATTGATTTGGAAAACCTCTCGGAATCAAACAACACATATACCACATCAAGTGGAATGACTATCTCTGCAGATTG[C/T]CATTTCGTGTGTGTGGGAAACCGTGCTGCCTCCTATTGGCTTCAAGAATCCGTTTTCAAAGACTCTGTTGATAAGGATGGGCGTCTGAAAGTTGATGATT	TGGAATGACTATCTCTGCAGATTGC	TGGAATGACTATCTCTGCAGATTGT	CAGCACGGTTTCCCACACA	TCAAACAACACATATACCACATCAAGT
375	EP1_contig14770_714	-	-	[A/G]	TGCGATAATAATATGCAATATCCAGAGGCTCAAAAAGTCTGCTATATGTATTGCCAGCATATATCCACTTCTTTCGGGATTGGAAATCACTAGGCAACTC[A/G]TGTTTCTGCCACATTTCAATAATTTCATCCCAAAACCCAGCGAGCTTTTCCCTTCGTAAATTAGCATTGATATCCTTCTTACCAAATTTTTCTTTAAAGG	GGATTGGAAATCACTAGGCAACTCA	GATTGGAAATCACTAGGCAACTCG	CTCGCTGGGTTTTGGGATGA	CCAGCATATATCCACTTCTTTCGG
376	EP1_contig14787_225	-	-	[A/G]	TTGAGCAGAGGGGCTTGTTTTGTTGCAGGAATTCAGAGACTCGTCGAGAAATGCAGAGAGCAATGGCCTCCACTGTAATCATAGGATTTACGCCAAGCGC[A/G]GTAGGGAAAACACTGGCATCACTGACAAACAACCCTTCAACTTCCCATGTTTTTCCATTATCATCGACACAAGAAGTCGCAGGATCGATTCCCATTCTGC	TGATGCCAGTGTTTTCCCTACT	TGATGCCAGTGTTTTCCCTACC	AGAGCAATGGCCTCCACTGT	AAGTTGAAGGGTTGTTTGTCAGT
377	EP1_contig14844_301	-	-	[G/T]	CCAAGTTCCAGACCATAAACTTTTATAATGGCTATTCCAATCTCTGGGGTCCTCAGCATCAGCAAGTGTCAGAGGATGAGTCCTCTACCACAATTTGGCT[G/T]GACAGTTCTTCAGGTAGTGGATTCAAGTCTTTGGAGGCCTATAAGTCCGGATTCTTCAGTGCTGCTATTAAGCTACAGGCAGGTTATACAGCTGGAGTCA	AGTCCTCTACCACAATTTGGCTG	AGTCCTCTACCACAATTTGGCTT	AGGCCTCCAAAGACTTGAATCCA	TCAGCAAGTGTCAGAGGATGA
378	EP1_contig14928_429	-	-	[C/T]	GGGCGTCCACGAAGGCCCAAACCGTCAAGCGCGTGGTGGTCACATCGTCTTCGGCGACGGTTGCCATGAACGAGTCAGAGGAGCAGAATCAAGACATTGA[C/T]GAATCTTGCTGGACAGACGCCGGTTTCCTCCGGACTAAAAAGCCAAGCCGTGGATGGGCATACTCGGCCTCCAAAACTCTTGCAGAGAGAGCAGCGCTGC	AGAGGAGCAGAATCAAGACATTGAC	AGAGGAGCAGAATCAAGACATTGAT	AGTCCGGAGGAAACCGGC	CGGTTGCCATGAACGAGTC
379	EP1_contig15097_106	-	-	[A/G]	TTGCAGCATCATCACCATCCTCATCACCATCATCACCACCATCATGAAAACTACTTTGAGTTGATTCCATATCACCATCCTCATCACCATCCTCATCAGC[A/G]TCATCACCATCCTCATCACCATCATGAAAACTACTTTGAGTTGATTCCATATCATACTCCCAGGGAACTACAAAAATTGTTTGTGGTCCAACTTTTGAAG	CTCATCACCATCCTCATCAGCA	TCATCACCATCCTCATCAGCG	TCAACTCAAAGTAGTTTTCATGATGGTGATGA	GAGTTGATTCCATATCACCATCCTC
380	EP1_contig15097_578	-	-	[T/C]	TTCTGTTCTAATACAATACTCAGGTTTTGGCTCCATTTCACAATCTTTCTCAATGTTTGAATCATTTTCTGTTTTCATACAATTCTCAAGTGGTGAGATG[T/C]CTTGACACACCTTATCATCAACTGATGATTCAACAACACCAGACACTTCTGGTAGCTCTGCAACAGAGGGCAGTCGAATAACAATGTCCCCAATACAATA	TCATACAATTCTCAAGTGGTGAGATGT	CATACAATTCTCAAGTGGTGAGATGC	CCCTCTGTTGCAGAGCTACCA	TCTTTCTCAATGTTTGAATCATTTTCTGTTT
381	EP1_contig15097_969	-	-	[A/G]	TCCAGCACATATTGTCAGGCCAGAAATCATGCTCACCAAGATTATCCACATGAAACAAAACCTTGGAATCTATTCCAAAGGATGTTGTGCCATCTTGCCA[A/G]AGTATATCAACCTTAGTCTTAGTGTTCACAACAACAAGTGCCCGTTCAAGAATGTCTTCTTTTTTGTGAACTTTCTTATCTCGCCTGACTCTGCGTTTAC	GATGTTGTGCCATCTTGCCAA	GATGTTGTGCCATCTTGCCAG	GGGCACTTGTTGTTGTGAACACT	CAAAACCTTGGAATCTATTCCAAAGG
382	EP1_contig15116_795	-	-	[G/C]	CGATTTGGGCGTAGATGACTATGTCAACTTTCTCTGCAGCGTAAATTACACTGAGAAAGCCATCAGGGCTATAACTCGTAGAACTGTAGGCTGCTCTACC[G/C]GAGGAACACAGCCTGGGAATCTCAATTACCCTTCATTTGCCACTGTTTTCGATACCCGGGCCTCGAACCTGTCGACATTCTTCATCAGAACGGTCACCAA	GAACTGTAGGCTGCTCTACCG	GAACTGTAGGCTGCTCTACCC	AGATTCCCAGGCTGTGTTCCT	GCCATCAGGGCTATAACTCGTAG
383	EP1_contig15116_977	-	-	[G/C]	TCATCAGAACGGTCACCAATGTCGGGCCTCCCCTGTCAACTTACAGGGCCACGGTGATTGCTCCAAGAGGGGTCTCGGTGACAGTGAGGCCGAGGAAGCT[G/C]GAGTTTACAAAGAAAAACGAGAAACTGAGCTACATGCTGAGCGTCAGCGCCGAGCCCGTGAAACTTCTCCCGGGAAATTCAGAAACAGTATTTGGGCAAC	TGAGGCCGAGGAAGCTG	GTGAGGCCGAGGAAGCTC	GCGCTGACGCTCAGCA	TCTCGGTGACAGTGAGGC
384	EP1_contig15206_122	-	-	[C/A]	ATTTGCAGAGATGATGGAAGACGATGTGCAAGTTTCTAGGGAAGAAAGAGCTTTCCGCTTATGGATCAATAGTCTTGGTATTGACACATTTGTCAACAAT[C/A]TTTTTGAAGATGTTAGGAATGGATGGGTTCTGCTTGAAGTACTTGACAAAGTGGCCCCAGGGATGGTAAATTGGAAGCAAGCAAGCAAGCCTCCAATAAA	TCTTGGTATTGACACATTTGTCAACAATC	GTCTTGGTATTGACACATTTGTCAACAATA	CCTGGGGCCACTTTGTCAA	GCTTTCCGCTTATGGATCAATAGT
385	EP1_contig15788_677	-	-	[C/A]	AACGTCGTTGGAATCCATGATTGATTATGCGACATCTAATTTGGGGACCAGTGGCGTGAGTGTGTTAGAGACGAATGTACCCTGCAACCTCAACTCTCAG[C/A]GATATACTATCACTGGCATTCCTTTCCAGAGCAAATCCGGCTTAAAGTCAGTGATTTGTCACAGCCTGATATATCCATACGCTGTGTACGATTGCCATCA	CTGCAACCTCAACTCTCAGC	CCTGCAACCTCAACTCTCAGA	CCGGATTTGCTCTGGAAAGGAA	GTGTGTTAGAGACGAATGTACCC
386	EP1_contig15942_494	-	-	[T/C]	CTAGTAACTGAACTTGCTGAAGTTGGCGCCAAAAGAGAAGCTGTTCTTGCAACTTTTCTCCCAGAAGAGTGTGGAAGTTTTAAGCAGTTTTGCCACTTGG[T/C]TGGGCCAATGAATATTACAGAATTCAAATATCGATACAATGCAGACAAAGAAGAAGCACTTGTTTTGTATGGTGTTGGTATTCACAAGGGTACAGAACTC	TTTTAAGCAGTTTTGCCACTTGGT	AGCAGTTTTGCCACTTGGC	CGATATTTGAATTCTGTAATATTCATTGGCCCA	CTCCCAGAAGAGTGTGGAAGT
387	EP1_contig15955_358	-	-	[T/C]	CCTGAAATGGATCTGGTTGTCTGTTATCAGCTTCTATGTTTTCTGACTTTTCTAAGGGTTGGGCATTACAGCTGTTCAGTTCCCCAATTTCTATGCTCTT[T/C]TTTCTTGCATCCATGCATAGAACTTATGGCTCTGTTGTTTCATTGGTTGCTAGACTTATCTATTTTTTCATGCTTTTGTTCTATCGGTACTGTTTCATAC	CATAAGTTCTATGCATGGATGCAAGAAAA	ATAAGTTCTATGCATGGATGCAAGAAAG	CATTACAGCTGTTCAGTTCCCCA	CAACCAATGAAACAACAGAGCC
388	EP1_contig16045_334	-	-	[G/C]	GTCCTCAGCACGAGCAAGTCTCCAATGACGAGTCTGGGATTACCATTTGGCTCGACAGGACCTCTGGAAGTGGATTCAAATCACAGCGGGCATACGACTC[G/C]GGCTACTTCAGTGCAGCTATTAAGCTGCAGGCTGGGTATACTGCAGGAGTTAACACTGCATTCTATTTATCGAATAACGAGGTTCATCCGGACTCCCACG	AGCTGCACTGAAGTAGCCC	AGCTGCACTGAAGTAGCCG	GCTCGACAGGACCTCTGGA	CCCAGCCTGCAGCTTAAT
389	EP1_contig16311_1016	-	-	[G/C]	CAATCTCAATCAACTTGGACTCCACTCCTGCCCATTTCAAAACTCTGGTCAGCAGTGGCTTCTGTATCTCCACAAGATTAATCCCACAGATTGGCATTTT[G/C]TGTATCAAGATCAGCTTCTCAACACAAATTCAATCTGATAAACTGAGATGGGCCTCTCAACACAAATTCAATCTGATAAGAACAATAAGTATGAAGATGG	GTGTTGAGAAGCTGATCTTGATACAC	TGTGTTGAGAAGCTGATCTTGATACAG	TGGTCAGCAGTGGCTTCTGT	GCCCATCTCAGTTTATCAGATTGAA
390	EP1_contig16311_354	-	-	[C/G]	GGCCACTTCAATGTTGAAAACCTCATCATTATTACCCCATAAGAGCAGAATTTTCTGACTAAGGCTTGGAACTTGGGCTTCTTTGTTACTTTCAACCAAA[C/G]CTGTTAATAGCTCCCCTCTCTCCTCCCTGTTGTTGAACATAACCTCTAGAAAGTCATTGTAAAGGAAATCTGGGAACCATATTTTCTTGTAACATGCCAC	GGCTTCTTTGTTACTTTCAACCAAAC	GGGCTTCTTTGTTACTTTCAACCAAAG	AGGTTATGTTCAACAACAGGGAGGA	GGCTTGGAACTTGGGCT
391	EP1_contig16311_461	-	-	[C/T]	ATAGCTCCCCTCTCTCCTCCCTGTTGTTGAACATAACCTCTAGAAAGTCATTGTAAAGGAAATCTGGGAACCATATTTTCTTGTAACATGCCACAGAAAA[C/T]AATGCCTTGAGCCCTCTAACTGATGTGGGAAGCAGCAGCTCAGCTGAAGAAGAGAACCCAAGTCTGTTGAGTGAAGCCTGGCTAATAGAATCAGTCATGG	AGTTAGAGGGCTCAAGGCATTG	CAGTTAGAGGGCTCAAGGCATTA	GGGAACCATATTTTCTTGTAACATGCCA	CTGCTGCTTCCCACATCA
392	EP1_contig16478_370	-	-	[A/T]	TTGCACTGACAGGGAAATCCTCCACTCCCTGCCCGAGGGCGACTGGGCATTCGGCGTCAACTAACGATCCCTCTTTCAAATTCATCAATACAATGCCCAC[A/T]ATTTTCTCCCCAAACTCCCAATAGTCACTTTCCTTCATTTTGAATGGGAGGCCTTGAAGATATGAGGCTCTTGCCAGGGCATTCTCCCATCTTTTCGTCT	TTCAAATTCATCAATACAATGCCCACA	TTTCAAATTCATCAATACAATGCCCACT	GGCCTCCCATTCAAAATGAAGGAA	GCGTCAACTAACGATCCCTC
393	EP1_contig16753_116	-	-	[C/T]	GTTTGATCGGTGCAGGGATATTCGGGCAGTTGTCTGATTCTTCGCTGGGACGGAAGGGAGTGTTGAGGTTGGTCTGTATTTGCAACGCCATCCTCGGTTT[C/T]TTGACGGCCTTCTCGCCCAATTTCTGGGTTTATTTGATTCTCCGTTTATTGACGGGAATTAGCACTGGCGGCGTTGGGCTTTCGTCCTTCGTTTTGGCAA	CAACGCCATCCTCGGTTTC	CAACGCCATCCTCGGTTTT	CCCAGAAATTGGGCGAGAAGG	TGTTGAGGTTGGTCTGTATTTGC
394	EP1_contig16753_536	-	-	[G/A]	ATGCCATGAAAGTCATGAGATCGATTGCGGCCAAGAACGGGAAATCTCTGCCGGCGGGAGTATCGTTGGCATTGGACGGGGACGAGAACGATCCTGCAGA[G/A]CCTGAGGAACCATCGGGAAGCCTCGTGGACGTATTCAAGTCGCCCGTGATGCGGACGAGGATGGTTTTAATGGCGTTCATCTGGTTGGTCTCTGGTGTGG	GACGAGAACGATCCTGCAGAG	GACGAGAACGATCCTGCAGAA	ACGTCCACGAGGCTTCCC	CGGGAGTATCGTTGGCATT
395	EP1_contig16907_589	-	-	[C/T]	CCTTCGACTTCTTAAAGCTGAACTGGAACAGCCTGGCGATTTCTTCAAGCTTCGACACAATGCTCGACGCCGGCTGAGTCGACGTGAACCTTGATTCCTC[C/T]TCCTTGTCCTTGAAAAGCCCTGAGAGACTGAACATCGGGGAGCGGGAGATGATGTGGAAGGCGTTGAGGCAGGCGGGTTCTGGGGTGAAGAAGGCGGACT	AGGGCTTTTCAAGGACAAGGAG	AGGGCTTTTCAAGGACAAGGAA	TCGACGCCGGCTGAGT	TCCCCGATGTTCAGTCTCTC
396	EP1_contig17098_260	-	-	[C/T]	CAATATGTATAGCTTAGTAAGCCTTGCCATCGGATTCGATCTGAAGAGTGATTGAAGGATCGCCAGGGTTCGATCGTTGCATATGGGTCAGTAGGGTTTG[C/T]GACGGGGTTTGATCCGAAGATCGAGGAGATCGAGTTAATCAGATATTGATATCTAAGGGTTTGTTGATTGTAATTACGGCCCTAAGGGGCCGCGTGAGGG	TCGGATCAAACCCCGTCG	CTTCGGATCAAACCCCGTCA	CGCCAGGGTTCGATCGTTG	TGATTAACTCGATCTCCTCGATCTT
397	EP1_contig17098_791	-	-	[C/T]	TTCCGGCGTAACAAAGGGTTTTAGGGCAGATGGTGGGCAACCTGTCTGATCTGAATGAACTGCAACATTGTGATCATTCTGCACATGCACTTCTGGCAGG[C/T]AGCTGGAATTATCTGGGAGATAGCTATATTAGAGGTTACCCATTCAATCATACCCTCAGATCTTCTATTCTGTAGTAAACAGAGAGCAAAATTAATCATC	GCTATCTCCCAGATAATTCCAGCTG	GCTATCTCCCAGATAATTCCAGCTA	CTGCACATGCACTTCTGGCA	GGTATGATTGAATGGGTAACCTCT
398	EP1_contig17098_871	-	-	[C/T]	GCACATGCACTTCTGGCAGGCAGCTGGAATTATCTGGGAGATAGCTATATTAGAGGTTACCCATTCAATCATACCCTCAGATCTTCTATTCTGTAGTAAA[C/T]AGAGAGCAAAATTAATCATCTTATCATAGTAGCAGTCTCAGCGTCGTTAGATGCTGAAAAGTTCTTTAAAAATCACCCGACGATTCCAAGAATTCTTTCT	CATACCCTCAGATCTTCTATTCTGTAGTAAAC	CATACCCTCAGATCTTCTATTCTGTAGTAAAT	CGACGCTGAGACTGCTACTATGA	GAGGTTACCCATTCAATCATACCC
399	EP1_contig17100_114	-	-	[T/A]	GGCTTGTGGCTGCCCGGTTGCAATTTGATATCATGGGAGTAGAGACTGTTCTCATAGCTAGAACGGATGCAGTAGCAGCAACTTTGATTCAGACCAATAT[T/A]GATGGGAGAGACCATCCTTTTATTCTTGGGGTCACCAACCCCAAGCTTAAGGGAAGGCCTTTGGCTACTGTGCTGGCAGAAGCCATGGCTAATGGCAAAA	GAATAAAAGGATGGTCTCTCCCATCA	GAATAAAAGGATGGTCTCTCCCATCT	CGGATGCAGTAGCAGCAACTT	GGGTTGGTGACCCCAAG
400	EP1_contig17177_733	-	-	[C/T]	AATGCAATGGTGGAGACTCCAACGCAGTTGATGAACGTGTCAATTATTATACCAACTATTGCAATGAGTTTGGTGTAGATCCAGGAAATAACCTTAGCTG[C/T]TAAAAGTATATTAATATGCTGTGACCTCTTGGTCTCCATCAAAGGATCCAGACTAGTTCAAAATACTATATATTCTATAATACTCAATAAAATCGATAGT	AGATCCAGGAAATAACCTTAGCTGC	GTAGATCCAGGAAATAACCTTAGCTGT	GGAGACCAAGAGGTCACAGCA	CCAACTATTGCAATGAGTTTGGTG
401	EP1_contig17337_464	-	-	[C/A]	CTGAGAAACGGCTACCACATCTAAGGAAGGCAGCAGGCGCGTAAATTACCCAATCCTGACTCAGGGAGGTAGTGACAAGAAATAAAGACTCGTTGCATTT[C/A]TGATGCATCGGGATTTTAATGAGATCAATGTAAATAACTAAACGACAAACAATTGGAGGGCAAGTCTGGTGCCAGCAGCCGCGGTAATTCCAGCTCCAAT	GATCTCATTAAAATCCCGATGCATCAG	GATCTCATTAAAATCCCGATGCATCAT	CCAATCCTGACTCAGGGAGGT	CCCTCCAATTGTTTGTCGTTTAGTT
402	EP1_contig17382_198	-	-	[A/T]	TTTGTTTTGGTTTTTCTGGAGGGAAGTAACTGGATTTCGTGACACCCATTTGGGATCCGGAGGGTCAGATCCGATTTCGAGCTGGGCTTCAAGCTCTGTT[A/T]GTAGGTCAGCGATTATTTTTTTAAGAGATCATGGCTGCCAAAGTTGGAAGGCTTGTGGGTGCTGACAATAACTTGTTCTTAAGAAGAAAGAATAGACAGA	GCTGGGCTTCAAGCTCTGTTA	CTGGGCTTCAAGCTCTGTTT	CCAACTTTGGCAGCCATGATCT	AGGGTCAGATCCGATTTCGAG
403	EP1_contig17382_253	-	-	[G/A]	TCCGGAGGGTCAGATCCGATTTCGAGCTGGGCTTCAAGCTCTGTTAGTAGGTCAGCGATTATTTTTTTAAGAGATCATGGCTGCCAAAGTTGGAAGGCTT[G/A]TGGGTGCTGACAATAACTTGTTCTTAAGAAGAAAGAATAGACAGAAGAAGAATTTGGAAGGCAGGGGCAATGTAACTGTGATGGCCTCTGTTTCTTTCCC	GAACAAGTTATTGTCAGCACCCAC	GAACAAGTTATTGTCAGCACCCAT	GCTGCCAAAGTTGGAAGGCT	GCCTTCCAAATTCTTCTTCTGTCTA
404	EP1_contig17475_516	-	-	[T/C]	GTGATCTTGGCACTGCTTCCTCGCTTTCTGGTCAAAATGATTAAGCAGAGATTTTGGCCTACAGATATTGACATAGCTCGGGAAGTAGAAATTTCGACAA[T/C]GAATCCTGGCTATTCAGCTGCGGAGCTTAATCAAATTACTGCTTCTGCTTCTAGTTGATTTCTCTTTCTCAGTTTCGGTTACTAGCTCAGCTGACAGGCA	CTCGGGAAGTAGAAATTTCGACAAT	CTCGGGAAGTAGAAATTTCGACAAC	CTCCGCAGCTGAATAGCCAG	TTTTGGCCTACAGATATTGACATAGC
405	EP1_contig17475_780	-	-	[A/C]	ATGCTGTGTAATATGCTTATTGCATACCAGCTGTTGCAGCAAAACTGAGCTAAGTGAATTGGCTGTTCTTCGCCATTACCTATGTGGCTATGTACAAGTA[A/C]GTTAGTTCAACTGTAATCTATTCTATCCTGTCCTACACTGGTTCTGGTCTGGTCATTTCAAGTGTACATGTACCTGTACCACCAGAGAGAGTTTGTAATG	CCATTACCTATGTGGCTATGTACAAGTAA	CCATTACCTATGTGGCTATGTACAAGTAC	CCAGAACCAGTGTAGGACAGGA	AGTGAATTGGCTGTTCTTCGC
406	EP1_contig17512_710	-	-	[A/G]	CAAAAATTAACCTCAACCCAAAAATCCCACCTTCCCAGGGGGTCTCATCAGGACCAAAGATGGTAGCGCTCCATACAAAGAGATTCTCTTCGGAGTGAGG[A/G]CTTGCACTACAACCCTCCGGAGGCTCGTCCTTAATAGCCTTCAAGTCAGACATCAGCCGAAGCTGTGCAGAGGACGACATTCTCAGCGCCAGAACTAGGG	AGAGATTCTCTTCGGAGTGAGGA	GAGATTCTCTTCGGAGTGAGGG	CGAGCCTCCGGAGGGTT	GACCAAAGATGGTAGCGCTC
407	EP1_contig17515_175	-	-	[C/T]	AAAATTCATATAATTGACCAACTTGTTAAATTCTGGCTGTTGTTCCGTCCATTTTGAACGATTCCTGGAAATAAACGCAGGCATGTAGATTTAATAAGCA[C/T]ATGAGAAATGGAGCGTCAGTACTTTGCTTATAATCCACAAAAAGAAATCCACATTTATGTGGAAACGTCAGTTTTCTCCACAAAAAAGGAAAAGCCTGCA	CGCAGGCATGTAGATTTAATAAGCAC	CGCAGGCATGTAGATTTAATAAGCAT	GCAAAGTACTGACGCTCCATTTCTC	TCCATTTTGAACGATTCCTGGAAA
408	EP1_contig17515_741	-	-	[T/G]	CCTTTGATAATAAGGAAAGGTTCACACCTTCAAGAACTTCTGCAGATACAAATGTGATAAATGCTCCACTCACATACTGTGCAACTGAGTAGGGGAATAT[T/G]ATATTGAAGCTTAGCAGGATACCAACGCATGTAAACACTTCAGCAGCAAATAAAATTTGCCTGTCCTCAAACATGTTGCTGATATAGTTGCCAACAACAA	CGTTGGTATCCTGCTAAGCTTCAATATA	GTTGGTATCCTGCTAAGCTTCAATATC	TGCTCCACTCACATACTGTGCA	TGCTGCTGAAGTGTTTACATGC
409	EP1_contig17596_177	-	-	[C/A]	CGTAGGTCCTCCTGGTGTCGACTGTATATTGGAATTTTTGCAAAAAAATCTGCTCTAAGATCACCTCGGATTATAAGATGTTGGCGATATTTAAGAGCAC[C/A]GTGGCCCATGGACCAGAGGAGCTCAGGTCTCCTCGTGGAGAGAACAGTACGAGTCCTGATCTCAAGAAGAGTTCTTCGGCTTTGCTGAGCTATTTCCTGG	GATGTTGGCGATATTTAAGAGCACC	GATGTTGGCGATATTTAAGAGCACA	CCTGAGCTCCTCTGGTCCAT	TGCTCTAAGATCACCTCGGATTAT
410	EP1_contig17596_269	-	-	[A/C]	AAGAGCACCGTGGCCCATGGACCAGAGGAGCTCAGGTCTCCTCGTGGAGAGAACAGTACGAGTCCTGATCTCAAGAAGAGTTCTTCGGCTTTGCTGAGCT[A/C]TTTCCTGGATGCTTTCCCGCAGTCAATTTCTGTAAAGATGGACGAAATGACAACCATGGCATTTACACACAGTAATCAGTCATTGCTGCGCCCAAGGTCT	TTCTTCGGCTTTGCTGAGCTA	CTTCGGCTTTGCTGAGCTC	TGACTGCGGGAAAGCATCCA	ACGAGTCCTGATCTCAAGAAGAG
411	EP1_contig17607_276	-	-	[T/C]	AATATTGTGCCCCTAGTTACATACATAAGAGATACTAATGTATCCTCACATGTCATGGTATTTATAGGACAGTTCCAAGTTCCAACTATCCTGCGTACTG[T/C]CAACTCAAGTATTTCAACTTTGCTTTCCTACTGCATTCAATACTTCTAGGGGGTCATTGTGAGAATGACTGAAACCCCTTTGACGCTCCTCTTTAACCGT	GTTCCAACTATCCTGCGTACTGT	TCCAACTATCCTGCGTACTGC	GCAGTAGGAAAGCAAAGTTGAAATACTTGA	GTCATGGTATTTATAGGACAGTTCCAA
412	EP1_contig17735_471	-	-	[G/T]	AAAGCAGACATGAGAGACAGCTCTCCCGCCAAAACTGCTCCTCCCACAATTCTCGCCAACCTCTGAGCATTCGCCCCAGGAGATTCCACGTTAGCTCCTT[G/T]CACTCCAAGCATATTCAGGCAAGCAGCTTGTGAAGCCAACTGTGTCCCACCTCCTACTGTTCCCACCTCAATACAAGGCATTGTGACCGAAACATGCAGA	GCCTGAATATGCTTGGAGTGC	TGCCTGAATATGCTTGGAGTGA	AGCATTCGCCCCAGGAGA	ACAGTTGGCTTCACAAGCTG
413	EP1_contig17735_877	-	-	[G/A]	AGACCTTGCTAACAACTGCCTCAGTGATGACAGCCTCACACACCACTGATTTCCCACGCCCTTCAATCCAGTTTACAGCTGTGGGCTTTTTGTCCGCACA[G/A]AAATTACCAGAAACACTGATAACATCCATATCAGGAAACTCTTTCTGAAGGAAATCTAAAACATTCTGCACGCCCTTGGACACCATATTCATCCCCATGG	GGGCTTTTTGTCCGCACAG	GGGCTTTTTGTCCGCACAA	AGTTTCCTGATATGGATGTTATCAGTGTTTCT	CCTTCAATCCAGTTTACAGCTGTG
414	EP1_contig17765_610	-	-	[G/A]	CATTAATCCCACGCAAAAGAGACATCTTCTCCAAGAAATGGCTCTCAATCTTGCATAGCCAGGGGAGGAGTCCAGTTGAAAATTTCAAGCTCACTTCTCT[G/A]TTCATTTAATCCTATAAAGCGGACAATTACTTCTCGTGTATCTTCGGTTGGCCTCAACAGATTTGTCGGGAGCTGGAACTTTGGCCACAATGTGGTCAGG	AGTTGAAAATTTCAAGCTCACTTCTCTG	CAGTTGAAAATTTCAAGCTCACTTCTCTA	AGGCCAACCGAAGATACACGA	CCAGGGGAGGAGTCCA
415	EP1_contig17765_701	-	-	[T/C]	CACTTCTCTGTTCATTTAATCCTATAAAGCGGACAATTACTTCTCGTGTATCTTCGGTTGGCCTCAACAGATTTGTCGGGAGCTGGAACTTTGGCCACAA[T/C]GTGGTCAGGAAAGCCACTGCACTTTATAACTTATAATCGTGGGGCTAATCACTCGCAGGTTCATTCAATTCAGCATCGGTTCTGTTTGTACTGTATATCT	GCTGGAACTTTGGCCACAAT	GCTGGAACTTTGGCCACAAC	TGCAGTGGCTTTCCTGACCA	TGTATCTTCGGTTGGCCTCAA
416	EP1_contig17774_625	-	-	[A/C]	TCTGCAAGCCTATCTTTTAATTTTTAACTGCTCCAACAGATGGGAGTAATCCCTCCATCCACGTAGGTCGGTGTGAATGGGTTTAACTTTACTGGGCAAG[A/C]GTAAATGTATGGATCCATCAACGAAGATTTCATGAAATGATGAGAATCAATGGAGGAAATAAGTGAGCAGCAATGCGACGAACATGAGACTATAAGCAAT	TGGGTTTAACTTTACTGGGCAAGA	GGGTTTAACTTTACTGGGCAAGC	CATGAAATCTTCGTTGATGGATCCATACATT	CCACGTAGGTCGGTGTGA
417	EP1_contig17822_503	-	-	[T/C]	TTCACAATTCATCGTCATCCAGAAAGGGCCCCAGTCTCTGCAGAGTCTCCGGACATGACTTGCTGCTGCAGATCTCAAAATCGCCCTGGAAGTCGTTCCA[T/C]TGGCAGTCAGGGAGCTGCTGAATCCATGCAGAGGCAGAGGCTGCAGGGGCATCCAATCCAGCAGCCCAGGACTCCAAATCGACATTCCACTCACAAAGGG	GCCCTGGAAGTCGTTCCAT	GCCCTGGAAGTCGTTCCAC	GCCTCTGCCTCTGCATGG	TGCTGCAGATCTCAAAATCGC
418	EP1_contig17965_138	-	-	[C/T]	GTTGTTCTGAACCATCAGAACCAACTATTTTCAATTGATTGATGTTGCTACCATGTCTGTGCACTATGGGAAAATCAGCCCCAAATCTATCCAATTTCAC[C/T]CTATGGCTAGGTGCAATCCCCTATTTACAATCCTGATTAGCAAATCTGACTCCACATCCAAATAATCTTCCAATGATGCGCTTCAGAAGATCCTCCGTTG	GGGATTGCACCTAGCCATAGG	GGGATTGCACCTAGCCATAGA	CACTATGGGAAAATCAGCCCCAA	TGGAGTCAGATTTGCTAATCAGGA
419	EP1_contig17966_376	-	-	[G/C]	CTCTGTATCTACCGCAGGCAGCGGCGTTCACCAAAGGGATGAAGTGCGCCGTGAGAATAGTGGATTCAGGGTGGTTCCGCCTAAGTTCCCGGGAGATCAG[G/C]AGAGGAGTTCCGTTTGCGCAATTAGCTTTGGGTGACATTGTTAGCCTCCGGAGACTATACATGCCGAGCTGGAAGAAACAAGATGTGCTTTCATACTGCT	CGCAAACGGAACTCCTCTC	CGCAAACGGAACTCCTCTG	AGGGTGGTTCCGCCTAAGTT	GCTAACAATGTCACCCAAAGC
420	EP1_contig18124_237	-	-	[C/T]	TCCGAGATCGATTCCGCGGCCTTGCAGAGTCCGGCGGGTAAGCGCCCTCTGGAATCATCTTCAGCTTTACCAGAAGTGAATCCCAAGCGGCCTTGCGCGG[C/T]TCCCGACACCGATGGCGACAGCTTTGAAGAATTCTTTGCTCTGCTGCAACGAATCGAGGCCACCGAGAAGCACTGCTTGAGGAGGCGCGGGGCTAATTGG	GCCATCGGTGTCGGGAG	GCCATCGGTGTCGGGAA	CCAGAAGTGAATCCCAAGCGG	CAGCAGAGCAAAGAATTCTTCAAAG
421	EP1_contig18137_171	-	-	[G/A]	AGGAAATTCTGCGGGCACTGTTGTAGCTGTTTATTTGTATTCCAATCAGCCAAACAGAGACGAGATCGACATTGAATTTTTGGGCAATGTTGATGGCAAG[G/A]ACATCATCATGCAGACTAATGTTTTTGCTAATGGCTACGATGATCGAGAGCAGCGGATCCAACTCTGGTTTGATCCCACAGCAGATTTTCACACATACAC	CAAAAACATTAGTCTGCATGATGATGTC	GCAAAAACATTAGTCTGCATGATGATGTT	GAATTTTTGGGCAATGTTGATGGCAA	CTCTCGATCATCGTAGCCATTAG
422	EP1_contig18137_297	-	-	[G/A]	TGCTAATGGCTACGATGATCGAGAGCAGCGGATCCAACTCTGGTTTGATCCCACAGCAGATTTTCACACATACACAATCTTTTGGAACCGTTACCACATT[G/A]TATTTCTGGTAGATGGCTTCCCCATCAGAGTGCATCAAAACAATGCAGTGCGAGGCATACCATTTCCAAGAATGCAGCCCATGTCTTTATACACAACCAT	AATCTTTTGGAACCGTTACCACATTG	CAATCTTTTGGAACCGTTACCACATTA	CTGATGGGGAAGCCATCTACCA	CCACAGCAGATTTTCACACATACA
423	EP1_contig18251_118	-	-	[T/C]	AGGTTGGATCAACTGGAACTAGAACGTCTGGTGATTCTGGCACCAACTCGAATCTGAGATCTGTGTTGACTATTGCATTCCAGTTTACTTATGAGAGCCA[T/C]ATGCGAGAAACTGTGGCAGCTATGGCTCGTCAATATGTGCGTAGTGTTGTAGCATCTGTCCAGAGGGTTGCCATGGCATTAGCTCCTTCTCGACTGAATT	GCATTCCAGTTTACTTATGAGAGCCAT	CATTCCAGTTTACTTATGAGAGCCAC	ACGAGCCATAGCTGCCACA	TCGAATCTGAGATCTGTGTTGACTA
424	EP1_contig18308_770	-	-	[T/C]	TGAAACAAGTTTTGCAAGGCCAAAGTCTGCAATCTTTGCTTCGAAATTGGAATCAAGAAGAATATTTGAAGGTTTGATGTCTCTATGAATAATCTTCGGA[T/C]GACATCCTTCATGTAGATACTCAATCCCACGAGCTGTTCCTATTGCAATCTTCAATCTATTTGGCCACTCCAAAGTTGGCTGACCTTCACCTTCACGAGG	GGTTTGATGTCTCTATGAATAATCTTCGGAT	GTTTGATGTCTCTATGAATAATCTTCGGAC	GCAATAGGAACAGCTCGTGGG	TGCTTCGAAATTGGAATCAAGAAGA
425	EP1_contig18387_142	-	-	[G/A]	AAGCTAAATACATTGGGAACATTAATGAAATGAAAACCCTACAGACCACAAACCCTAACCGCTCAAGAGGCAAAATCCATACAAAGCCCAGGCAGCCCTC[G/A]GTGATTAACATAGACTGACGAATTTATAAATGACACGTGGATCCCTTCAATTCACCATGATGGATGCAAAAATTCAGCAGGCGAAAGAGGAACCACTCTA	CCCAGGCAGCCCTCG	CCCAGGCAGCCCTCA	TCCACGTGTCATTTATAAATTCGTCAGTCT	CAAGAGGCAAAATCCATACAAAGC
426	EP1_contig18414_517	-	-	[A/G]	TGCTATAATACTTGCCCTCGCAGCTCGAGGGGCCGCCTCCATCTCCCCCCTGGGTGAAGTCATTGAGGGTGAGAATCGCAGGAGTGCGAGAAGAAATCGC[A/G]GGAGAGCAATCGTATGTGGTGTAACGGCGGGATGAGGTGCAGCATTCGGCTCCGGTGTCGGTGTTGCAGGCGTCCTTGGAAGGGGGGTTCCTTCCTTGCA	CACCACATACGATTGCTCTCCT	ACCACATACGATTGCTCTCCC	AGAATCGCAGGAGTGCGAGAA	CCGAATGCTGCACCTCA
427	EP1_contig18562_322	-	-	[G/A]	TGACGAGGCATTATTCCTAAGTAGAATCTATTTAGGGAGTTTCCTTGTAATAACCATTGTCGGCAACATATTCTGCGTTGCCAATGCCGGAGCCCGCTTC[G/A]TAGCCATTACGGCTACCGGAACCGGTGACATAGCCACCAACATAACCTGAACGGTAAGCGCCATTCCTTTCCGATCGTCCGCCGTAGCCTGAGGCGTATT	CCGGTAGCCGTAATGGCTAC	CCGGTAGCCGTAATGGCTAT	GCGTTGCCAATGCCGGA	GTGGCTATGTCACCGGTTC
428	EP1_contig18601_514	-	-	[G/C]	TTCATAAAGTTGGACTGCAACAAAGGGTCGTATTTCCGCTTGGGTTACAAGGAGGAGGAGAATGGATCAATGGAACGGATCCCCGTTCGTTGCAACCCGG[G/C]AACCAATGACTGGCTTCCTGCTGCTATAGATGATCAGAAAACGGTGATGCCTGCTATGTCGAAGCCTGTTCGCAGCGGTTGAAGGCAATACACACAGTGA	CAGGAAGCCAGTCATTGGTTC	CAGGAAGCCAGTCATTGGTTG	CGGATCCCCGTTCGTTGC	GGCATCACCGTTTTCTGATCAT
429	EP1_contig18627_533	-	-	[C/T]	CCAACTACGAGCTTTTTAACTGCAACAACTTTAATATACGCTATTGGAGCTGGAATTACCGCGGCTGCTGGCACCAGACTTGCCCTCCAATTGATCCTCG[C/T]AAAGGGGTTTAAATTCTACTCATTGCAATCCCGAAACCATAGGCTTCGGTCCGTTATTTCTTGTCACTACCTCCCTGAGTCAGGATTGGGTAATTTGCGC	GCCCTCCAATTGATCCTCGC	GCCCTCCAATTGATCCTCGT	ACGGACCGAAGCCTATGGTT	CTGCTGGCACCAGACTTG
430	EP1_contig18627_630	-	-	[G/A]	TCGCAAAGGGGTTTAAATTCTACTCATTGCAATCCCGAAACCATAGGCTTCGGTCCGTTATTTCTTGTCACTACCTCCCTGAGTCAGGATTGGGTAATTT[G/A]CGCGCCTGCTGCCTTCCTTAGATGTGGTAGCCGTTTCTCAGGCTCCCTCTCCGGAATCGAACCCTAATCCTCCGTTACCCGTTAAAGCCATGGTAGTCCA	CCTGAGTCAGGATTGGGTAATTTG	CCCTGAGTCAGGATTGGGTAATTTA	ACCACATCTAAGGAAGGCAGCA	GGTCCGTTATTTCTTGTCACTACC
431	EP1_contig18642_763	-	-	[A/G]	AGCCTCTGTATTAACCTCTGGAGAGGAATTACCATCAAAAAGAATATTCTGTTCTTTTGTCTTCCCATGGTGCACATCCTGTTTTTCTTTCTTTCCAGGA[A/G]AAAGCCCCTGGTTCCCAGGAATTGCTTTATCTGCATTCAATTCACAATTTACACTTCTAGTTGGGCTTCGGGATGGGTTAGGAAGTCTTACTATCAACCT	TGGGAACCAGGGGCTTTT	TGGGAACCAGGGGCTTTC	TCTTCCCATGGTGCACATCCT	GAATGCAGATAAAGCAATTCCTGG
432	EP1_contig18657_336	-	-	[C/G]	TCCTAAAAAGGACAAGATGTCAGTGAAACTGGATACACAAGTTGCTTGCAATCCTTTGCTCTCTGAAGATCTACATCTACATGACCAGAATGTGAATCCT[C/G]CCAAGCAAGTGAATATGAAGCTAGAGGAAGAAGCTCATTCTAACCTAGAGGAAGATGCTCATTCCACTTTTTCCTCATCTGCAAGTGCAAAATCAATCAG	CTAGCTTCATATTCACTTGCTTGGG	CTAGCTTCATATTCACTTGCTTGGC	ATCTACATCTACATGACCAGAATGTGAATCC	AGGTTAGAATGAGCTTCTTCCTCT
433	EP1_contig18657_414	-	-	[T/A]	ACATGACCAGAATGTGAATCCTCCCAAGCAAGTGAATATGAAGCTAGAGGAAGAAGCTCATTCTAACCTAGAGGAAGATGCTCATTCCACTTTTTCCTCA[T/A]CTGCAAGTGCAAAATCAATCAGAGATTCTAAGGGCAAGTCTGGCAGTGCTCCTTCTGGAGTTGTTTTCAGCTTTAGATGTAATGAGAGAGCTGAGAAGCG	GATGCTCATTCCACTTTTTCCTCAT	GATGCTCATTCCACTTTTTCCTCAA	CACTGCCAGACTTGCCCTT	AGAAGCTCATTCTAACCTAGAGGAAG
434	EP1_contig18717_459	-	-	[G/A]	AATCCGAACTGCTTCAAAGTAAAACATGCACTTCAATGCATACACCACGAAAACTATAGTTAGTGTCACAAGTCCCAGACACCACAATACCATGTTGATA[G/A]TTTCAGGAACATGTAAAAACTCCATGGATGGTGTTTGCACTAGTATTTTCCACAGAACAGTTTGACTGCCAACACCAATACAGATACCAAAGCAGGATAC	CCATGGAGTTTTTACATGTTCCTGAAAC	CCATGGAGTTTTTACATGTTCCTGAAAT	TCACAAGTCCCAGACACCACA	TGGAAAATACTAGTGCAAACACCA
435	EP1_contig18967_277	-	-	[G/C]	CCGTCCCTCTTACCACCATCAGATGAAGTGCAGACCGTACGCTTGTCGCCGGAGGAGCAGCTGATTCGGCCCTCTCCGTCATTCCAGCTGCGAAGCCCGA[G/C]TCTAAACGGCATGAGGCTTAGGAGAATTTTCGACTCCTTCGACAGTAACGGCGACGGGCAGATCTCCGTCGACGAGCTCGGCCATGCCCTGGAGAGGCTC	CCTAAGCCTCATGCCGTTTAGAC	CCTAAGCCTCATGCCGTTTAGAG	GGCCCTCTCCGTCATTCCA	CTGTCGAAGGAGTCGAAAATTCTC
436	EP1_contig19057_158	-	-	[C/G]	TAGCTGTGAGCCTAGAACGATACAAAATTCATCATTCACGCAATAAAACAAAAATAACAATACCACGAAAGATCTTTCGCTTTAAAGATACCTATTTCAC[C/G]AGGACCAAAGATCTTTCCTTCTCATTCAATTTAGAGGAAGACGGTTATTTTTCAGCCAAGAAATCCGGTCTGCCTCCACACCGCGTTTCGAACCCGGTTC	TGAGAAGGAAAGATCTTTGGTCCTG	TGAGAAGGAAAGATCTTTGGTCCTC	CCACGAAAGATCTTTCGCTTTAAAGATACC	ACCGTCTTCCTCTAAATTGAATGAGA
437	EP1_contig19101_709	-	-	[T/C]	CCCAAACTCAACCCATGGGCGTCTACTCGTCAATATGGAACGCAGACGACTGGGCTACTCAAGGTGGCCTCGTCAAGACCGATTGGAGCCACGCGCCTTT[T/C]GTTTCCACATACACAAATTTCAGCATCGATGCCTGTGATTATTCCTTGAAAACGACCTGCTCTTCGTGGTGGGATGAGCCTGCTTACGCTTCGCTCGATG	TGCTGAAATTTGTGTATGTGGAAACA	TGCTGAAATTTGTGTATGTGGAAACG	CAAGACCGATTGGAGCCACG	TTCAAGGAATAATCACAGGCATCG
438	EP1_contig19162_227	-	-	[G/T]	TCGGCGGATGTGAGAACATTTTTTACTGCCTCTGACAATATAGATTTGGTCACCTACTTTTCCATATGCATCTTGATTCCGGTGCCATGTCCACAACGCA[G/T]GTGTTGAATTGTGTACCTCAAGTATGCCATGACCGAAACTGGATTCTCTGTAAGCACTCCATTCTGGTTGCCTGTCCCAGCACAACTTGCCCTTGGCTGG	CATACTTGAGGTACACAATTCAACACC	CATACTTGAGGTACACAATTCAACACA	TGATTCCGGTGCCATGTCCA	ACAGAGAATCCAGTTTCGGTCAT
439	EP1_contig19257_129	-	-	[T/A]	TGGGTCAAGAAGCTAGCAAGAAATGGCCGACGCATCAGTAGTAGAAATTGCAGGCAATTCGAAGGCCGAGAATGGAAATGTGCCATACAGAAAGAGGGGC[T/A]TGATCAGTTACCAAACGTGGGATCATTCACTGAGAGCAGGAGCTTTTGCTTTCACTCTTGCTGCTGCAGTTATTATGGGGACAAACAAGGAGACCAAATA	TCCCACGTTTGGTAACTGATCAA	TCCCACGTTTGGTAACTGATCAT	GCCGAGAATGGAAATGTGCCA	GCTCCTGCTCTCAGTGAATG
440	EP1_contig19257_182	-	-	[C/T]	GCAATTCGAAGGCCGAGAATGGAAATGTGCCATACAGAAAGAGGGGCTTGATCAGTTACCAAACGTGGGATCATTCACTGAGAGCAGGAGCTTTTGCTTT[C/T]ACTCTTGCTGCTGCAGTTATTATGGGGACAAACAAGGAGACCAAATATTTTCCTGTGGGAGTTATCAACAACGTTCCTGTTACTATCCCCATAACTGCCA	GAGAGCAGGAGCTTTTGCTTTC	GAGAGCAGGAGCTTTTGCTTTT	TGGTCTCCTTGTTTGTCCCCA	CCAAACGTGGGATCATTCACT
441	EP1_contig19390_403	-	-	[T/G]	CGACCGACATCCCCTTTCCTGAGCACGTCCTCAAGGAAGTTGACATTCCATCGAAGCTCAATGACTTGGCATCTGCCATTCTTCGATTACGAGGGGATAC[T/G]CGCTGCTACCAGGCGGACAGGGCCCGTGGAGAAGAAGCTTCGTGTATATCGTGTTATATGAAAGACAATCCTGGAACAACAGAGGAAGATGCTCTCAATC	CATTCTTCGATTACGAGGGGATACT	ATTCTTCGATTACGAGGGGATACG	TCCACGGGCCCTGTCC	GAAGCTCAATGACTTGGCATCT
442	EP1_contig19390_454	-	-	[G/T]	CGAAGCTCAATGACTTGGCATCTGCCATTCTTCGATTACGAGGGGATACTCGCTGCTACCAGGCGGACAGGGCCCGTGGAGAAGAAGCTTCGTGTATATC[G/T]TGTTATATGAAAGACAATCCTGGAACAACAGAGGAAGATGCTCTCAATCATATCAACGCCATGATCAGAGATGTAATTAAAGGATTAAATTGGGAGCTTC	GTTGTTCCAGGATTGTCTTTCATATAACAC	GTTGTTCCAGGATTGTCTTTCATATAACAA	CCCGTGGAGAAGAAGCTTCG	TGATTGAGAGCATCTTCCTCTGT
443	EP1_contig19752_494	-	-	[G/A]	AGATTTGTAGAGATCATGAAGTCCAAACCCTAGATTCTGACACAGGGGTGGATCTTTCATATCTCGTGGATGCTTCAGATTACGAGCTCGGCATTCAGCC[G/A]AGCACCACTTTGGACTTGAAGGACGAAATCTGTCTACATCCGAAGGAAACACATGAGGTTTTGCCGGAGAACCCGAATCTTAAATACGTTAGTGAAAATT	CTTCAAGTCCAAAGTGGTGCTC	CTTCAAGTCCAAAGTGGTGCTT	TCGTGGATGCTTCAGATTACGAGC	TCGGATGTAGACAGATTTCGTCC
444	EP1_contig19756_401	-	-	[T/C]	CCATTGGTGCTGTTATTGTACTGACTCCAGATGCGCACATAACTGGAATTCTGATAGCTCTTGATATAGAATATGCAGCAGCTAAAGTTGGTACAGCCTT[T/C]TCAATTAAACCATGTACACCAGGTTTTGATGGGTCTGAACTTGTTCCTCCTTCAGTCTGAATTATATCTACACCTTCACATTCTAATGATTCTGCCAACG	CAGCTAAAGTTGGTACAGCCTTT	CAGCTAAAGTTGGTACAGCCTTC	AGACCCATCAAAACCTGGTGTACA	GCTCTTGATATAGAATATGCAGCAGC
445	EP1_contig19803_362	-	-	[A/G]	AGGAAAAAGAATTGGATGAATCTGTGACTGAAGGTGGGGTGCAGAACTATTTAAAGAGGTAATATTTGTCCCTGTCAAAGGAAATGTCTCATTGCCAAGG[A/G]CAGTACCATTCACAGAAGAAGTCCCATTTGCACCAACACTGCCTTGGAAAATACAAGAACCGTGACTTGGATCAGTATTGGTTATAGTGCCGACTCCGTT	AGGAAATGTCTCATTGCCAAGGA	GGAAATGTCTCATTGCCAAGGG	CCAAGGCAGTGTTGGTGCA	GGTAATATTTGTCCCTGTCAAAGGA
446	EP1_contig19829_374	-	-	[G/A]	CATTCAGAGGCCATAACCTGGTTCCCGAAATTCAGGCGACGATGCCATCAACTGTGGAACGACCTGCGCATGTTCCCATGTGGAGAGGGGCATTAACTGC[G/A]AATGTCATCGTGGGGTTATGCTATTTTCCCCTTGCAATTGGAGGATATTGGGCTTATGGAAACAAGATGCTCCCTGGGGGAATCTTGAACACAATATACG	GCATAACCCCACGATGACATTC	AGCATAACCCCACGATGACATTT	CGCATGTTCCCATGTGGAGA	CCCAATATCCTCCAATTGCAAGG
447	EP1_contig19829_690	-	-	[C/T]	GACCAGTTACACGAGCAGGAAAAATGAGGCCATGTCCGAGGGGTGTCAGACTGGGATTTCGTCTATTCTTCGTGATGTTCAATCTATTTGCAGCGGCGGC[C/T]TTTCCCTTTGTTTCCACCTTTGCAGGGGTGATGGGAGCATTATCCAGTATCCCTCTTACTTTTGGGTACCCCTGCTTCATGTGGCTCTGCATCAAAGGTT	TTGCAGCGGCGGCC	TTGCAGCGGCGGCT	GCTCCCATCACCCCTGCAA	CGTCTATTCTTCGTGATGTTCAATCT
448	EP1_contig20055_378	-	-	[G/T]	ATTGGCAGGAATATATGCTTGAAGCATGCAGACCATGGACTCCCACTGGTCTTCAGATATCGAGTCTCCAACAAACATTAACCGTTTTCCCCTCAATCTC[G/T]CGAGCATATCTCTGGCATTGAAACTGGGAATGGAACATCCACTTGGCTGCCATCTCCACTTCTCATAATCAGAATCTGGTCTTCCATTCTGTCTACAGGT	ACCGTTTTCCCCTCAATCTCG	TTAACCGTTTTCCCCTCAATCTCT	CCAAGTGGATGTTCCATTCCCA	CAGATATCGAGTCTCCAACAAACAT
449	EP1_contig20613_333	-	-	[A/G]	CATGCAGAGAAGGACCTTAAAAATAACCAGAGGGAGTTCTCTGACTAAAACAAAAAATACCCTTAAAGCCTAACCAATCGGTGGTTGTATGCTATTATTC[A/G]AAGAACGATAAGCCATTCTAATGAGGTGAGCCGAGACCAGATGACAATCATGACCCGTAATCCTCCAGCCAGGAAGCACCCAACTCAAAACAAGTCTTAC	CAATCGGTGGTTGTATGCTATTATTCA	CAATCGGTGGTTGTATGCTATTATTCG	CTGGTCTCGGCTCACCTCA	CCCTTAAAGCCTAACCAATCGG
450	EP1_contig20694_205	-	-	[C/T]	GGATGCCTGCAAACAAGAGGCTTCACAGCAGCGCCGCGCTCCAAACCCATGGAATCTTGCAGAGTTCCATTGGATACGATCCGTATGCTCCCAACCAGAA[C/T]AGCAACGACAACAACAATAAAGACCACCGTCATTAGCGCGTGTCGGGAGCCGAAGACAAGGAGAACAATGCCTACGGACTGTAATAGATTGCTGTTCACT	CCGTATGCTCCCAACCAGAAC	CCGTATGCTCCCAACCAGAAT	ACGCGCTAATGACGGTGGT	GCAGAGTTCCATTGGATACGATC
451	EP1_contig20720_124	-	-	[T/G]	TTATGAACGAGGAATTTACACACATATTTATACAAGCAATAGTCTCAAGATAGGAATTCTATCTTAGACGCACAGTATCTCTCAACCACACACTAAACTA[T/G]GGAAAACTATATTCTAGCTAATTCCTATTATGTAGGAACAAACTCCTCAAATAGAGAATTACAACCATATACAAGTAGGAATTAATTATTTCTAACTAAT	CAGTATCTCTCAACCACACACTAAACTAT	CAGTATCTCTCAACCACACACTAAACTAG	TGTTCCTACATAATAGGAATTAGCTAGAATATAGTTTTCC	AGGAATTCTATCTTAGACGCACAGT
452	EP1_contig20862_505	-	-	[T/A]	GCACCATCTTCTCCTCGTCGATTACATCCAAACGCTCCTTGATGTAGCTGAAATCCTTGTTAGCAGAGGTGAAGTTGAGCTGCCTGACAGTACCCACGCC[T/A]CCATCTCCTTGAAGCACGGTGACAGAAGATATGTGAAATTCGTGTAAGGCTTTTGGGTAGAGGTTGTGCGCGTCTTTCACCATGGCATTCCACAATCTCT	CCGTGCTTCAAGGAGATGGA	CCGTGCTTCAAGGAGATGGT	GAGCTGCCTGACAGTACCCA	CAAAAGCCTTACACGAATTTCACAT
453	EP1_contig21217_189	-	-	[C/T]	AAAACACAAGAATGGCCCAGGGACGAGGCAGTGCGAGGGTTGTTAACAAGAATGTGGCGGTGGGGGGTATGCTCCTCTTCCTCCTCTGTGTTCTTCAATG[C/T]GTGCATCTTGTTGAAGGGGCTACCTACGTCGTTGGGGGTAGCCAGGGCTGGTATTTGCAGAGCAAGTCATGGGCCGTTGGGAAAAGATTCAGGGCCGGTG	CCCCTTCAACAAGATGCACG	CCCCTTCAACAAGATGCACA	GGGTATGCTCCTCTTCCTCCT	CCCCAACGACGTAGGTAGC
454	EP1_contig21217_508	-	-	[T/C]	TACTCTGAGAAGGGGCGTGAATTACTTTATCTGCGGTGCTCCGGGCCACTGCACTGCCGGAATGAAGATGTCAGTCATCGCAACTTAAGTCCCAATCTGC[T/C]GATACACATACTATATATAAAAATAATGCTGCGCTATAATCCGCGGTTCCGCCCCACGCCTCTCTATATAAATTGTTTATATATCTATTTAGCAGAATCG	GCAACTTAAGTCCCAATCTGCT	GCAACTTAAGTCCCAATCTGCC	CGCGGATTATAGCGCAGCAT	CGGAATGAAGATGTCAGTCATCG
455	EP1_contig21445_234	-	-	[C/T]	ACCTTCCAGCCTAACCCTAAGGGTTTCCCGGATAAACACAGGACCCAGAACAACCACCTGAGTGGACTTATATGTATATCCTTTAACCAAGGAAATAACA[C/T]GAAAACAACTATCGCAACGAACCTCAACGACATAGCTCAAACAAAAATATATACAACCTGTTCATTAAATAAATAACACCACTGAAATCGAAACCCTTCT	GGTTCGTTGCGATAGTTGTTTTCG	GGTTCGTTGCGATAGTTGTTTTCA	ACCCAGAACAACCACCTGAGT	TTTGAGCTATGTCGTTGAGGTTC
456	EP1_contig21593_174	-	-	[G/A]	TTGGCAACCCATTCTTGGAGAAAAAGTCACACTTGTCTCTGCGCATAACCAGGAAAGGTTTGGCGTTGTGATTAGCAAGATCAAGGCTGACTTCTATCCC[G/A]CTGTTGCCGCATCCAAGGACAAGCACATTTTTCCCTTCTTAGCGCGCTCCATTTTGTAAGAACAGGCTTGAATGATCTCCCCATTAAAATTTTCCTTTCC	ATCAAGGCTGACTTCTATCCCG	GATCAAGGCTGACTTCTATCCCA	GTCCTTGGATGCGGCAACAG	CCAGGAAAGGTTTGGCGTT
457	EP1_contig21871_262	-	-	[A/G]	TCTTATTTTATTCAGCGACTGTGTCTGTGGAGACAAATAGAGATGTTTCAAGGAACTAAGATAACTATAGCCAAGAAAATCGGGGATGACCAGGCGGAGA[A/G]GTTCTTTAATCAATCCATCTATTTAATGTCCATTGGAAGCAACGACTACATCAACAATTATTTGCTCCCAGTGCAGGCTGATTCCTGGACATACACTCCC	CAATGGACATTAAATAGATGGATTGATTAAAGAACT	ATGGACATTAAATAGATGGATTGATTAAAGAACC	TCGGGGATGACCAGGCG	TTGTTGATGTAGTCGTTGCTTCC
458	EP1_contig21933_115	-	-	[G/T]	AGTAGATTTGCATTACAGGCATAGGTCTGTCTGCCATGGCTAATAAGGGTGAGGAGGAATCTACCAGAGCAACTGCAATTATTGAATCCAGGCACACTGT[G/T]TTGGCTAAGTTCAAACCAGAGCTTTCTTCCCAAGAGCTTCAACAACTCATTAGGGAACTTGAAGAGCTTTGCTGTCACCTTGATTTCATTAAATCTTTTG	GCTCTGGTTTGAACTTAGCCAAC	GCTCTGGTTTGAACTTAGCCAAA	GTGAGGAGGAATCTACCAGAGCA	TTGAAGCTCTTGGGAAGAAAGC
459	EP1_contig21967_363	-	-	[T/A]	GAACTGCCATAAGCCAAAGCAGACTTGCAACGCTGATAAAACATTATGCAAAGTTAACTCCATTTTTGACAGTCGAGTGTGCAAATATTTCTCCTCCTCT[T/A]CATAATAACCTTCAACATATATGAACCTTCAACATTTTTCTTTTTAAGCAGGTCTAATGCCTTATGTTTATCTCCTTCTTTCGTTTTGGGAGGAAAAGCG	AGTGTGCAAATATTTCTCCTCCTCTT	GAGTGTGCAAATATTTCTCCTCCTCTA	ACCTGCTTAAAAAGAAAAATGTTGAAGGTTCAT	AAGTTAACTCCATTTTTGACAGTCGA
460	EP1_contig21970_422	-	-	[T/G]	GGAGAAGCGCTTCGAGAAGGCCATGGGCAAACTCTTCCACTCTAAATTGCCCTCAACTCCCACCAGTTCTACTGGAACCCCTTCTCCCAAAGAACCTGCA[T/G]GCAGTCAAAAGACAGCCCAGCTGGGACAAATGTCAAAAGGGCCATCATCATCATCCAGAGTCAGTGGGTTGTCCCCTACATTAACAGCGAAGAATCCAAA	CCTTCTCCCAAAGAACCTGCAT	CTTCTCCCAAAGAACCTGCAG	TGTCCCAGCTGGGCTGT	CCTCAACTCCCACCAGTTCTAC
461	EP1_contig22008_349	-	-	[A/G]	CCCACGCGATAACTATGCATCGCTGAGGCGCGAAAACAGGGAGCTGAAGCTCGAAATCGCGCGGATGAGGATGAGATTGAACGATCTTGAGAAGGAACAG[A/G]TCTCCATGAAACGAGGCATGGAGAAGTCCCGCGCCTCGTCCAAGTTCTTGAGCTCTCTGTCAAAGAAATTTGGGAAGTTAAGTTTTTTCCATATTTCCCC	CCATGCCTCGTTTCATGGAGAT	CATGCCTCGTTTCATGGAGAC	ATCGCGCGGATGAGGATGA	AGGCGCGGGACTTCTC
462	EP1_contig22038_257	-	-	[T/G]	CTGCGGCGCACGACGAGGGCAGCACATCGCATAGATGAGTCAAGGCCCGCGCTGCAAGAAGCATTATATCTGCATTACTCTCGTGATTGAGAAGACTCAC[T/G]AGCACTGGCACAAAAGAATCCACGGAAAAGCTGCTCAGCGATTCCTCGGTTCCAATGGACAAAAGTTCACACAGCTGTGTAAGTGCCTCGACCTGCCGGC	CTCTCGTGATTGAGAAGACTCACT	CTCTCGTGATTGAGAAGACTCACG	CTGAGCAGCTTTTCCGTGGAT	GCTGCAAGAAGCATTATATCTGCAT
463	EP1_contig22112_105	-	-	[A/T]	GCTCATTATGCAATAGGCACGCGGTCAGGCATTCGCTTGCGCGCATAACCCTCCCACTGCTTGTAGGCACACGGTTTCAGGTACTTTTCACTCCCCTCAA[A/T]GGGGTGCTTTTCGCCTTTCCCTCACGGTACTGGTTCACTATCGGTCAGAGACTAGTATTTAGCCTTACGGGATGGTCCCCGTAGATTCAAGCAGGGTTTC	CAGGTACTTTTCACTCCCCTCAAA	CAGGTACTTTTCACTCCCCTCAAT	GGGAAAGGCGAAAAGCACCC	CCCTCCCACTGCTTGTAGG
464	EP1_contig22138_236	-	-	[A/G]	TGACATAACACATAGTTGATCAGTTCCTGTGTTTGTAAAACAAGGAACCCATAAAACTTCAGTTTGAGTAGAACAGAGGATGAATAACTTCAAATTTCAA[A/G]TGAGAAATGCAGCACAGAATTCTGTAGGATTGAGTAATCGATGGCCACACGAAGTCTGTTGCTCATACCGACCTAACAAGATTTGAAAAACAAACGATAT	CAGAATTCTGTGCTGCATTTCTCAT	AGAATTCTGTGCTGCATTTCTCAC	TGAGTAGAACAGAGGATGAATAACTTCAAATTTCA	GGCCATCGATTACTCAATCCTAC
465	EP1_contig22354_237	-	-	[A/C]	CTGACGCATGACATCTTCATCAACGGATGCCAATATAAGTTCCAAATCGACGGACGTCATGATGTGGAGGCCTGTGAACTTTATTACGAGGAATCTTACA[A/C]AACTGTAGATGACTTCTTCGATTCCTACCTCTGAAGACCAAGCGTTGCCTTCTTCCAATAATGCAATGTGCCATTTAATCCGTGGGCCACAGATTTTAGT	GTAGGAATCGAAGAAGTCATCTACAGTTT	AGGAATCGAAGAAGTCATCTACAGTTG	TGATGTGGAGGCCTGTGAACT	ACGCTTGGTCTTCAGAGGT
466	EP1_contig22553_333	-	-	[T/C]	AATTCCCTGCTGCGATTCTTTTTCTCTCCAGATCCCGGGATCGAAACCCCAGCAGCACCCTCGCCACTGTTTTTCTTCCCGGTTCCATCCCTGGTTCTCA[T/C]AACAACCGGAGTCCATCCGTCCTTGGAAAACGAGAACCTCACCTGGTCCTCTGAGACACCAACCTTCTTGGCAACATATTCTCTTTTGGCAGAAAGCTCG	GGTTCCATCCCTGGTTCTCAT	GGTTCCATCCCTGGTTCTCAC	ACGGATGGACTCCGGTTGTT	GCACCCTCGCCACTGT
467	EP1_contig22603_391	-	-	[T/C]	GTTTGGTCTCAGGTTGCTTGGGAACAGTGACAGTGAGCACTCCGTTTTCCATTGTGGCCTTTACCTCTTCAATTTTGGCATTTTCCGGCAGCCGGAAACG[T/C]CGGAAAATTTTTCCCCGTGATCGTTCAATCCGATGCCACTTGTCATTTTTTTGCGCTTCTTCTTCCTTGCGTTCACCACTGATCTGTAAAATTCGGCCGT	GATCACGGGGAAAAATTTTCCGA	ATCACGGGGAAAAATTTTCCGG	TTTTCCGGCAGCCGGAAAC	AAATGACAAGTGGCATCGGATT
468	EP1_contig22617_114	-	-	[A/G]	TGTATTTTCTTCTGTTGACATCATTGGGTCTGCTGTCTGTGCATCATTTTTTGTTGGAAGGATCCTGACAATTTCTGTTGATCCAGAGTTGACTAGATTT[A/G]TGTGTGACTCTTCGTGTTCTTCTTCCATAGCCGAAGACAAAAATGACTTTTGGTGGTCAAGCCATCTGCTTTGTGGCTCTTTTATGATTTCTTCACTACT	AGAAGAACACGAAGAGTCACACAT	AGAAGAACACGAAGAGTCACACAC	TCCTGACAATTTCTGTTGATCCAGAGT	TCATTTTTGTCTTCGGCTATGGAA
469	EP1_contig22617_187	-	-	[G/C]	TCTGTTGATCCAGAGTTGACTAGATTTATGTGTGACTCTTCGTGTTCTTCTTCCATAGCCGAAGACAAAAATGACTTTTGGTGGTCAAGCCATCTGCTTT[G/C]TGGCTCTTTTATGATTTCTTCACTACTACTTTCCAATTCTTGGACTTTTGCATTCTCTTTGATTTCATCCATAACTGGAACATCTGCATCTGTTGTTGCA	GTAGTAGTGAAGAAATCATAAAAGAGCCAC	AGTAGTAGTGAAGAAATCATAAAAGAGCCAG	TGGTGGTCAAGCCATCTGCT	GAATGCAAAAGTCCAAGAATTGGAA
470	EP1_contig22774_290	-	-	[C/T]	AGCACCGATGGCGTTTCCGCAAATGTTCCAGATGCGGCCCCCAAGGTTTCTAAGGCAGGAGGTGCAATCAGACTGAGAGATTCCCTGCTTGCAAACCCCA[C/T]GCCCATAGGCGGTGGGTGAGCCTGCTCGCGATGCTTTGTAGTCGTAACCGCTGAAGGCAGTGTTTCCCTCTAGATCTGTGAGGAGGGATCCGAGAGTACT	CCTGCTTGCAAACCCCAC	CCTGCTTGCAAACCCCAT	CAGGCTCACCCACCGC	GTGCAATCAGACTGAGAGATTCC
471	EP1_contig23335_104	-	-	[C/T]	CGTTCTTGAGTTATCAACCACAAAATTTGAATCTACTTAAAGAGATAACCTCCTCGAATCTCAAACACATAGAATTGGATGGAAGCCTCTGTTCTGTCAG[C/T]GAAATCCTTCCGAGTGATATTCAGCAGCTCCGAGCTTTGCAAGTACTGAGATTGATTAATTTTCAAAAATTGGAAAAACTGCCAGAACACTGGGGTGAGT	GGAAGCCTCTGTTCTGTCAGC	GGAAGCCTCTGTTCTGTCAGT	CAAAGCTCGGAGCTGCTGAA	CTCCTCGAATCTCAAACACATAGAA
472	EP1_contig23355_240	-	-	[T/A]	AAGGTTACATATAAAGCCCTCACTGAAGAGCTCCGTATGGTTTGTTCAATACATGTCTCGATTTCGCAGCTTGTGTCCGCTGCAACACTTCAGACAGACC[T/A]GCTGCTCCAACCTGTGCCAGACTCGGGTTTCAAAGGGTCCGGCATTCGAACTGCTCAGTATCAGCTGCAGACATGGCTCACCGACCCTCATTGCCAATCT	TGCAACACTTCAGACAGACCT	TGCAACACTTCAGACAGACCA	CCGGACCCTTTGAAACCCG	CGCAGCTTGTGTCCGC
473	EP1_contig23410_150	-	-	[G/A]	AGCCTGTGAAGCGGTATAAGAAGCTGTTAGCTGACATTTTCCCCAAGAACCAGGATGAACTACCAAATGAGCGTAAGATTGTTAAGCTCTCTGAATATGC[G/A]GCAAAGAATCCATTGCGAATACCAAAGATTGCAAACCTTTTGGAGCAAAGGGGTTACAAGGAATTGCGCAACGAGCACTTTGGATCTGTCGGTGTTATCA	GGTATTCGCAATGGATTCTTTGCC	GGTATTCGCAATGGATTCTTTGCT	TGAGCGTAAGATTGTTAAGCTCTCTGAAT	GCTCCAAAAGGTTTGCAATCTTTG
474	EP1_contig23434_127	-	-	[C/T]	ATTGAGAAGTGCGGGTGGTATCTGATAACTTGGTAGTTTCCAGTGAAATAGTTTGTTGTTGTTTCTTCATCATTTTTCTTGCGAACATGTCGAGCGATTG[C/T]GCAAATTGTGACTGCGCTGACAAAACCCAGTGCCCCAAGAAGAAGGGATTCCAGATGGACGGCATTGTGGAAACCAGCTATGAGATGGGGCATGCTGCAG	CGAACATGTCGAGCGATTGC	CGAACATGTCGAGCGATTGT	CACTGGGTTTTGTCAGCGCA	GTTGTTGTTTCTTCATCATTTTTCTTGC
475	EP1_Pth_BPCL06E01_170	-	-	TTCGC	GTTAAGCTACGGAGATGAGCAGGATGGAAGCGATGGGAGTAGAAGGCGGAGAACAAGAGAGCAGGGATTATGAGGATCATTCCCCCGCGCCTCTTTTGGATTCGCTAGAATTGAAGCGGTGGTC[G/A]TTCTACAGAGCCACCATGGCTGAGTTTGTTGCTACGCTGCTTTTCCTCTACATAACACTCACAACCGTTGTTGAAAACAAACGAAGCAAAGGTACCTGCGGCGGAGTGGGGTTGTTGGGAGAAG	CTAGAATTGAAGCGGTGGTCG	GCTAGAATTGAAGCGGTGGTCA	GCGTAGCAACAAACTCAGCCA	CCCGCGCCTCTTTTGG
476	EP1_Pth_BPCL06G09_148	-	-	TCGGA	CGACCTCTGGATATTCTGGGCTGGTCCGCTGATTGGAGCTGCGGTTGCTACGGCGTATCACAAGTATCTTCTAAGAGCGGGTGGTTTTGGTCTGAAAAACTCGGAATCGTTGCGTAGCCACCCC[T/A]CCAGTGCAATATAGAATGAAAAATTCACAGGCCATCTCTTATTATCCCACATTGCAGCAGTTTGATAAGTGGTCATTTATATTGTAAGGTCTCCACTGTGGAATAGTAGTAATAATAATAATAT	CTGTGAATTTTTCATTCTATATTGCACTGGA	TGTGAATTTTTCATTCTATATTGCACTGGT	GAATCGTTGCGTAGCCACCC	CTGCTGCAATGTGGGATAATAAGA
477	EP1_Pth_BPCS05B20_77	-	-	AATTG	GGGGGGAATTAGGAATTATAGACTCATGCAGGGATTAATTCTGGGTGCTCTTCAACAATGGTCGACTAGGTTCTTT[A/G]GACTTGTTATATAATTAGCAATTGTCTTAAAAGGTATAAAGAGAGGCTGATACGATTATTAAATTGGAATTGTTGAATTTTTCTACAAGGGTTAATTGGTTTGTGGAAAACCTTGTTTTCTTGG	TTCAACAATGGTCGACTAGGTTCTTTA	CAACAATGGTCGACTAGGTTCTTTG	AGCCTCTCTTTATACCTTTTAAGACAATTGCT	AGGGATTAATTCTGGGTGCTCT
478	EP1_Pth_BPCS05M10_183	-	-	TCTCC	CCAGGGATTCAGATGAAATAATCGATAGGGATCAGTGCAGGAACACTCTGATCCAGAGGATTGTGAACCAAACATTTGCAAGCACGGCCCATTTGGCAAATCTCCTCCCCACTGGGACCGTTCT[C/G]GCCTTCCAGGTTCTGAGTCCCCTGTTCTCCAACAATGGCCACTGCGACACAGCGGCCCGTGTGATGACCCAAATTCTTGTGTTCCTGTGCGGAATTTCTTGCTTCCTCGTCTCCTTCACAGACA	ACTCAGAACCTGGAAGGCG	ACTCAGAACCTGGAAGGCC	GGCCCATTTGGCAAATCTCCT	TGGCCATTGTTGGAGAACAG
479	EP1_Pth_BPCS05M10_385	-	-	CTGTG	TGTGTTCCTGTGCGGAATTTCTTGCTTCCTCGTCTCCTTCACAGACAGTTTTCGGGCACCCGATGGGAATATTCATTACGGCATCGCCACCCCGCGAGGGCTGTGGACTTTCGATTATGTGGGC[T/A]CGGGGAATCAGGCCCTTGAGCAGGGCAAGTACAGGCTTCGATTTGTGGATTTTGCGCATGCATTTATGTCAGTCATGGTGTTCAGCGCCATTGCTCTCTCGGACCAAAATGTGGTGAACTGTTT	TGGACTTTCGATTATGTGGGCT	TGGACTTTCGATTATGTGGGCA	CCCTGCTCAAGGGCCTG	CATTACGGCATCGCCACC
480	EP1_Pth_BPCS09B12_516	-	-	TCCAC	GGTCTCTCTTCCTCGCACCCTATTGTACATTGTAGCTCAATGCCTGGGTGCCCTGTGCGGAACTGCCCTTGTGAGGGGCATGCAGGGGAGCTTTTATGCATCCACCGGAGGAGGATCGAACTCT[G/A]TATCTACCGGTTATTCCAAGGGAACTGCCCTTCTCGCGGAGATAATTGGCACGTTCATGTTGGTTTACACTGTCTTCTCTGCAGCAGACCCCAAGCGCAAAGCCCGCCACTCCCACATCCCTGT	CGGAGGAGGATCGAACTCTG	CCGGAGGAGGATCGAACTCTA	TCCGCGAGAAGGGCAGT	GGGAGCTTTTATGCATCCACC
481	EP1_Pth_BPCS09B12_686	-	-	GCTTG	TTGGCACGTTCATGTTGGTTTACACTGTCTTCTCTGCAGCAGACCCCAAGCGCAAAGCCCGCCACTCCCACATCCCTGTTTTGGATCCACTTCCAATTGGGCTTGCGGTATTCTTGGTCCATTT[A/G]GCAACCATTCCCATCACAGGCACAGGCATCAACCCTGCCAGGAGCTTTGGCCCGGCTGTGATATACGGCCATCAAAATTCTTGGGACGACCTTTGGATATTCTGGGTTG	CTTGCGGTATTCTTGGTCCATTTA	CTTGCGGTATTCTTGGTCCATTTG	AGGGTTGATGCCTGTGCCT	GGATCCACTTCCAATTGGGC
482	EP1_Pth_contig01254_626	-	-	AATGG	AACGGCGCTGGGAATGTGGCACCCCTCGGGGTGTGTTATAGCCCGGCGTGCAATGCGGCCAGCCCGGACCGAGGACCGCGCATTGCTAGGATGCTGGCGTAATGGCCTTATACGGCCCGTCTTG[T/A]AACACGGACCAAGGAGTCTAACATCTATGCGAGTGTTTGGGTGTCAAGCCCGGACGCGCAATGAAAGTGAACGGAGGTGGGAGCTTCGGCGCACCATCGACCGATCCTGATGTCTTCGGAAGGA	GTTAGACTCCTTGGTCCGTGTTA	GTTAGACTCCTTGGTCCGTGTTT	GATGCTGGCGTAATGGCCT	CACCCAAACACTCGCATAGAT
483	EP1_Pth_contig01983_227	-	-	GCGCC	GCTTAAATTCATGAACTATAGGGAAGAATGCATCGTTCTAAGTGGGCCGTTTTTGGTAAGCAGAACTGGCGATGAGGGATGAACCTAACGTTGAGTTAAGGCGCCCAAATGTACACTCATCAGA[T/C]ACCATAAAAGGTGTTGATTCATAAAGACAGCAGGACGGTGGCCATGGAAGTCGGAATCCGCTAAGGAGTGTGTAACAACTCACCTGCCGAATGGAATTAGCCCTGAAAATTGATGGCGCTGAAG	CGCCCAAATGTACACTCATCAGAT	GCCCAAATGTACACTCATCAGAC	GCCACCGTCCTGCTGTC	ATGAACCTAACGTTGAGTTAAGGC
484	EP1_Pth_contig02135_246	-	-	TCCAC	GACTCCCTATCAATTTAATATTCTCAGCTTTGAAAATAGGCTTTGCAAGTCCCAATAAACCTGAGGATATGATCCACTGGTTAAATACGGAAATTTGGTCTCCACATGTCCTATGTATACCTGA[C/G]ACCCAATTTTAATTAATTGGTATCTCTTGCGTGAGGAACACGTCCAATGTAATCCAGAGTAAGAGATCCATAGTACAGGGAGTCTCCCCTCTTCAATCCTGTATTTATTTGATTTTTCGAATTC	CTCCACATGTCCTATGTATACCTGAC	CTCCACATGTCCTATGTATACCTGAG	GGACGTGTTCCTCACGCAAG	CACTGGTTAAATACGGAAATTTGGTC
485	EP1_Pth_contig02436_91	-	-	CATCA	GGGAATTACACAGTAACTTTCTACTTGATTAAAGAATTTTCATATCACATGACTTCTTTATAAATATTAAAACATCTCCATAAAAGACAC[C/A]TTTCACATCACATACCTACTCAACATTGGATAAGACAACTTTCACCTCACATCATAACTACTGTTCTCTTACTGAGAATATTGTACCATACAAATTTCTTATCACGTACCTCCTCAACCTTTAT	CAATGTTGAGTAGGTATGTGATGTGAAAG	CAATGTTGAGTAGGTATGTGATGTGAAAT	TGACTTCTTTATAAATATTAAAACATCTCCATAAAAGACA	GTGAGGTGAAAGTTGTCTTATCCA
486	EP1_Pth_contig02618_117	-	-	GACCT	GTTATTGTGAGAATCTAGTGAAGGTTGGAGCATTGCCTACATCACTAACATCTGACATTGTTTTAGTTGTCGTGCATTAAGGAATATTACGGGGCTTCGTGACCTTAAAGAGCTTC[G/T]AGTCTGGACATGGGCGCTTGTAGAGAAGTAGAGGAGCTGTCAATTCTGGGTGTGTGGGAGTTGAACAATCTTGAAGATTTGAATTTATATGATTGCCCGATTAGTGTGGTGCCATTTGCCAGTG	CTTCGTGACCTTAAAGAGCTTCG	GCTTCGTGACCTTAAAGAGCTTCT	TCTACAAGCGCCCATGTCCA	TCGTGCATTAAGGAATATTACGGG
487	EP1_Pth_contig02696_112	-	-	CCCAG	GGGTAAATTACTATCCACCGTGTCCTCAACGGGATCTGGTGGTGGGAGTGGTACCCCATTCTGATCCTGTCACTATCACAATTCTTCTTCACGACCAAATCCCAGGGTTGC[T/A]GATTCGCAAAGATGGAGCCTGGATTGATGTGCAATTCCTTCCCGGCGCTCTGGTTATCAATATCCGCGATTAATATTCATAACAATTCGTCATAAAACTTGTAAGATGTTAATTGTTGGATGTA	AGGCTCCATCTTTGCGAATCA	AGGCTCCATCTTTGCGAATCT	TCACGACCAAATCCCAGGGT	CGGGAAGGAATTGCACATCAA
488	EP1_Pth_contig02696_221	-	-	ATTCG	AAATCCCAGGGTTGCTGATTCGCAAAGATGGAGCCTGGATTGATGTGCAATTCCTTCCCGGCGCTCTGGTTATCAATATCCGCGATTAATATTCATAACAATTCGTCATAAAACTTGTAAGATG[T/C]TAATTGTTGGATGTAATTACTCTCAGTGGTTGGCATGTAGTTTCGGTTTCTTTACGCATAATCTAAATTTAG	ACCACTGAGAGTAATTACATCCAACAATTAA	CCACTGAGAGTAATTACATCCAACAATTAG	CCGCGATTAATATTCATAACAATTCGTCATAAAACT	AAGAAACCGAAACTACATGCCAA
489	EP1_Pth_contig02929_364	-	-	CGTGG	CCTCTCTAACGTCAGAGAATGAGTACGGGCTCTTCGGATCGATCACGGGTTTCAGCTTCCCACTCTCTATGTAAGGCTGCAGTTTCTCCAGGATTTTGGCCGTGGGCTGATAACCTGAAAAATT[C/A]TACTTTGCCATGAGGCTGAAACGAAGCTATGTCCAGAACCTTCGCATCCTCTTTGGCTACCACATGAGACTTGGACGAATCCCCTATGGTGTCAAAG	GTTTCAGCCTCATGGCAAAGTAG	GTTTCAGCCTCATGGCAAAGTAT	GGCCGTGGGCTGATAACC	GATGCGAAGGTTCTGGACAT
490	EP1_Pth_contig02967_137	-	-	ATCCA	TGAACATTTTACTGATTGAGTATGACAGGCACCTTCTGCAATCACGAGTAGAGAGATCTCTGGTGCACTGAACCAGACCGTAAATCGTTTGGGACGCCGAATCCAGAGCTGTAGACAAAGCAGA[G/T]CGTTTCGTTTCGCTTGCTGCTTCAATTGACAATTTCTCTAACAGATTCTGTGCAGTACCTTCAAAGTCAGGCGGGACAAACACAACCGAGTTTCCGAAGGCCTCAGCGTAATTAGACCCCAAAT	AGCAAGCGAAACGAAACGC	CAGCAAGCGAAACGAAACGA	GTTTGGGACGCCGAATCCA	AGAGAAATTGTCAATTGAAGCAGCA
491	EP1_Pth_contig02971_253	-	-	AGGTT	TCTCCTGTGTCATAGTCTCACACTCCAGCATCTAACACCACTGCTTCCATGGGTGATTTGGTACCCAGGTGATGCAAAATCTGCAGTACAAATAAGAGAAAGGTTTCAGTTAATGTTTTAATAT[A/C]TATTATAGCATTGAAACAAAAGAGCTTAAATGTAAGGTCCGTAAGTCAGTTTGTAAAATATCAAGACATCGAAGTTTTATTTAATATATTTATTAATATATAAGAATTAGTTACTGAAGCTTTT	TTACATTTAAGCTCTTTTGTTTCAATGCTATAATAT	TTACATTTAAGCTCTTTTGTTTCAATGCTATAATAG	CCCAGGTGATGCAAAATCTGCA	ACAAACTGACTTACGGACCTTACA
492	EP1_Pth_contig03023_311	-	-	CGGTC	CACAGGAACAAGTGCTGTTGTCCTGTAAACCTACCCCACTTCAGACCCAAAGGGTATCGCTTTGGTAATTGCTACTAACACCAAGATCTGCAGCGCATAGCGGTCAGGTGGGAACCTTGGCCCC[C/T]CCTTTACCCCACTATGTGTGCCCCTCTACTTGCCTTTGCTCGAAAGCGCAGGCAGTCCGGTATAGGGAATTCTTCGGCTTAGCGCCATCCATTTTCGAGGCTCCCGCATTCGGCTGGTGAGTTG	GGGAACCTTGGCCCCC	GGGAACCTTGGCCCCT	GCGCTTTCGAGCAAAGGCA	CGCATAGCGGTCAGGTG
493	EP1_Pth_contig03025_324	-	-	CACGT	GCGCAGCATTAGACGGTCGAGTGACCGCCCGCGCTGGCCTGGGCTTACGGAGGTTTCAGAAGGGGGTGTTACCCCCAGCCTACGCAACCTTAACCCAAATCACGTTGATTACGCCTCCAGGGAT[G/A]AGACCCCTTAAGCTCGCACTAACCTCGCACTCCTTGGTCCGTGTTACAAGACGGGTCCCGCAGCTTCCCACTATGCACCTTCGCGGTGTCCTTGGCTTTCGGTTAAGAACAAGCAGTGCAGCCA	TTGATTACGCCTCCAGGGATG	GTTGATTACGCCTCCAGGGATA	ACGGACCAAGGAGTGCGA	GCAACCTTAACCCAAATCACG
494	EP1_Pth_contig03029_331	-	-	GTAAA	CGGGAGCCTCGAAAATGGATGGCGCTTTAGCCGAAGAATTACCCATACCGAACCGCCTGCGCTCTTGAGCAAAGGCGAGTAGAGGGGCACACACAGTGGGGTAAAGAGGGGGCCAAGGCTCCCA[T/C]CTGACCGCTGTGCGCTGCAGATCTTGGTGTTAGTAGCAATTACCAAAGCGATACCCTTTGGGTCTGAAGTGGGGTAGGTTTACAGGACAACAGCATTTGTTCCTGTGTTAGCCGGTCCTAAGCT	GGGCCAAGGCTCCCAT	GGGCCAAGGCTCCCAC	CAGCGCACAGCGGTCA	TCTTGAGCAAAGGCGAGTAGA
495	EP1_Pth_contig03187_175	-	-	TGTTT	GCTGATTTGCATTGAATCCCAGATCCCACATCTATAGCTTTGTGGTGATTGGTCTATGTTTACAATGGCCATCAAGAAGTATAATAGGGATGTGCACTTGTGTTTTGTCTGCCTTGTACTCTTC[A/G]CTGTGATGTTGCAAACTAGTAATGGGCATCGCTGGAAGAAGCACTCACTCCCAAAGCCATGTAGGAATCTGGTGTTGTATTTCCACGATGTAATCTATGATGGTACCAACGCCAAGAACGCAAC	TGTTTTGTCTGCCTTGTACTCTTCA	GTTTTGTCTGCCTTGTACTCTTCG	CTTCTTCCAGCGATGCCCAT	ATAGGGATGTGCACTTGTGTTTT
496	EP1_Pth_contig03189_153	-	-	GTGAA	CCTCCAACTCTAGCTACTCATCTTTCATGCCTGCCCTTCATTTCTATGTTGATTTTAAATGAATTAGTGTTTCTCTGGCTTCAAAATCTGTGAGCGGAGAGTGAAATAAAACGTAATAGTGTTC[T/C]TGTTTTTGCTTACCAATATTGTATTTCGATTTTGTGGAAACTCCTCGGCAATCTATTAAATATGTTCAACAGATTAATATGTTGCTCGAGAATTTAATAAGAGTTTTGGGTATGTTTTAA	CGGAGAGTGAAATAAAACGTAATAGTGTTCT	GGAGAGTGAAATAAAACGTAATAGTGTTCC	GCCGAGGAGTTTCCACAAAATCG	TCTGGCTTCAAAATCTGTGAGC
497	EP1_Pth_contig03233_112	-	-	ACTAA	GTTTGATCCTGGCTCAGGATGAACGCTAGCGGCAGGCCTAATACATGCAAGTCGAACGGTGGCAGCAATGTCATAGTGGCGCACGGGTGCGTAACACGTAACTAACCTACC[C/T]ATCATTGGGGGATAGCCCGCCGAAAGGCGGATTAATACCGCATAAGACTATAGAGCGGCATCGTTTAGAGTTAAAGATTTATTGATGATGGATGGGGTTGCGGGTCATTAGCTAGTTGGTT	GCGTAACACGTAACTAACCTACCC	GCGTAACACGTAACTAACCTACCT	CCTTTCGGCGGGCTATCC	GCAATGTCATAGTGGCGCA
498	EP1_Pth_contig03289_157	-	-	CTCAA	GCGCGTTGCTTCGAATTAAACCACATGCTCCACCGCTTGTGCGGGCCCCCGTCAATTCCTTTGAGTTTTAATCTTGCGACCGTACTCCCCAGGCGGAATGCTCAAAGCGTTAGCTGCGCTACTG[C/A]GGTGCAAGCACCCCAACAGCTGGCATTCATCGTTTACGGCGTGGACTACCAGGGTATCTAATCCTGTTTGCTCCCCACGCTTTCGCGCCTCAGCGTCAGTAATGGTCCAGTTGGCCGCCTTCGC	CGTTAGCTGCGCTACTGC	GCGTTAGCTGCGCTACTGA	AGTCCACGCCGTAAACGATGA	AGGCGGAATGCTCAAAGC
499	EP1_Pth_contig03433_162	-	-	AGGTT	GAACTCTTCTTGCACGGCAAGAGAGAGCGAGTTATCTTTAATAGTTTTGATAAAAACTCTTGGAACAACCCCATACCGCTCATCTGTGGTCTCCAGGCTCAGGTTTGTCATTGCTCTGGTTGGA[G/C]ATGGTCGGAGCAACAGAGAAGCCAAAGTGGCATCCAATGTGGAGGTCGTACCGTAGAGTAAATCCTTCTGAAACTTTTTAGGCACTATTACAGATGTGGGAGGTTCTTCCCTGTCATTACCAAA	TTCTCTGTTGCTCCGACCATC	TCTCTGTTGCTCCGACCATG	GTGGTCTCCAGGCTCAGGT	CATTGGATGCCACTTTGGCT
500	EP1_Pth_contig03433_315	-	-	TATTC	GGCATCCAATGTGGAGGTCGTACCGTAGAGTAAATCCTTCTGAAACTTTTTAGGCACTATTACAGATGTGGGAGGTTCTTCCCTGTCATTACCAAAGTTATATTCAGCTATCTTAGCCACATCT[G/C]TGTCCCGTTGCATAAATTCCTTTACTCGCTGGATGGATTCTCCAA	TAAAGGAATTTATGCAACGGGACAC	GTAAAGGAATTTATGCAACGGGACAG	GTGGGAGGTTCTTCCCTGTCA	GCGAGTAAAGGAATTTATGCAACG
501	EP1_Pth_contig03558_173	-	-	GGCAA	AAGACGGTCAGACCAAGAACTGGGAGTCGGGGCCAGTTTAATTAATTCATTCGTCTATAGTTCAATACCAAAACAACATCTGAGTTGTACTAATCCAACCGGCAACTGCGGCTTACAAAATGGA[G/A]ATAATGGAGTAACACGTTCTTGTTTGGATTGCTTTCTTGAGGGAGGAGCTGTGTATCGATTTGAGTATGGTGTTAGTAAAACTGTCTTTTTCGCGCAAGCCCGCGGAGGAACGTGCACACTTGC	AACTGCGGCTTACAAAATGGAG	CAACTGCGGCTTACAAAATGGAA	AGCTCCTCCCTCAAGAAAGCA	GTTGTACTAATCCAACCGGCA
502	EP1_Pth_contig03685_204	-	-	CCTCG	CTGACTGCGCCATTCTCATCATTGCCGCCGGTACTGGTGAGTTCGAGGCTGGTATCTCCAAGGATGGTCAGACCCGTGAGCACGCTCTGCTCGCCTACACCCTCGGTGTCAAGCAGCTCATCGT[C/T]GCCATCAACAAGATGGACACCACCAAGTGGTCCGAGGACCGCTTACCAGGAGATCATCAAGGAGACCTCCAACTTCATCAAGAAGGTCGGCTACAACCCGAAGACCGTTCCCTTCGTCCCGATC	GTGTCCATCTTGTTGATGGCG	GTGTCCATCTTGTTGATGGCA	TGCTCGCCTACACCCTCG	CGGTCCTCGGACCACT
503	EP1_Pth_contig03685_331	-	-	GACCG	CATCAACAAGATGGACACCACCAAGTGGTCCGAGGACCGCTTACCAGGAGATCATCAAGGAGACCTCCAACTTCATCAAGAAGGTCGGCTACAACCCGAAGACCGTTCCCTTCGTCCCGATCTC[C/T]GGCTTCAACGGCGACAACATGATCGACGTCTCCACCAACTGCCCCTGGTACAAGGGCTGGGAGAAGGAGACCAAGGCCAAGGCCACTGGCAAGACCCTCCTCGAGGCCATCGACGCCATTGACC	CCCTTCGTCCCGATCTCC	TCCCTTCGTCCCGATCTCT	GTCGATCATGTTGTCGCCGT	CTACAACCCGAAGACCGTTC
504	EP1_Pth_contig03744_160	-	-	TCTTC	ACTTCACGAATCGGAGCATCTATTGACAAGTGTGTCAACTGTTTTAACTCGCCAACTGAGTCGGGCAAATCTTTCAATTCCCTCGAGCACAGTTCCAATTTCTTCAATTTCATTAGTTTACCCA[G/T]TGAATGCGGTAAGGGTTTCCAACGAAGGGCTGGATATATCCAGAATTTCCAAATTGCTGAGATCTCCAATGTCATTTGGCAATTCTTTTAAATTTGTCGCCCCTACAAAAGTAGTTCTTCCAGG	GGAAACCCTTACCGCATTCAC	TGGAAACCCTTACCGCATTCAA	TCCCTCGAGCACAGTTCCAAT	TCCAGCCCTTCGTTGGA
505	EP1_Pth_contig03950_250	-	-	TGTGC	ACAGAGGAAGAAGACTTGAAGACTTTCTTCTGATTAGGGTGCTTGACCTTTGAGGAAGAGGATCTCCTTCCAGTTTGTTTGCTTTGTTTTGTTTTTTAGATGTGCGGAAGAGGACCTTCTTTCC[A/G]ATTAGGTTGCTTGATTTGTTTTTCCAGATGTAATTTCTGTTGGAGGCAGACTGCCGTCTTCCAGTGAAGTCGTCTGTTTTGTTTTTAACATATATATATTTCTTATTTCTTGAGTGTGATGGTC	CGGAAGAGGACCTTCTTTCCA	CGGAAGAGGACCTTCTTTCCG	GCAGTCTGCCTCCAACAGAAA	GCTTTGTTTTGTTTTTTAGATGTGCG
506	EP1_Pth_contig04007_206	-	-	TGAAT	CGGCTACCATTGCCTCTACCCTTTGTTACTTGAAAATCATCATCCCCCAAAGGATGATCTGATCTTTGAGGCATAGAAATGATTCCTTTGCTTTTTGTTTTGAATGCAAAAGATTCAAGGGAAG[T/G]AAGGAATTTAACTTCCTTTTTCAAACCATTCCCATTGCTGATATGATTTTCATGTACAGGTCGTTTGATTGCTCTGTCCAAATTAACTGCTGCATCTCCCCACTCATCATCGGAGATTTCATCA	TTTGAATGCAAAAGATTCAAGGGAAGT	TGAATGCAAAAGATTCAAGGGAAGG	AATCATATCAGCAATGGGAATGGTTTGAAAA	AGGCATAGAAATGATTCCTTTGCTT
507	EP1_Pth_contig04007_465	-	-	ACCCC	TTCATTTTAATATTTATTGGCTTCGACTAGTTTCCTCTCTAGCTGTTAGTCCAGGTAGTCAAAATTGTTAAATTTTTCTTTAAAAATACTCTCCAGATCAACCCCTCAATTAAACTAGGAAGTT[A/C]GAACCAAAAATCTTCATATTGACCTCAATCCGCTCACAGATATCAATGATCCTTTGAAACGAATCAAAAAAATCTGATGATAAAACTCCTCAATGCTCATATACCCAAATCTCTGGTTCCAAAA	GATTGAGGTCAATATGAAGATTTTTGGTTCT	TTGAGGTCAATATGAAGATTTTTGGTTCG	CCAGATCAACCCCTCAATTAAACTAGGA	AAAGGATCATTGATATCTGTGAGCG
508	EP1_Pth_contig04852_149	-	-	TTGCC	GGGTTTAGGATTCTGGGGAACACGGGTGATCAGTGGAGCGATCTGACTGGATATTCTGTTGGGCAAAGGACTTTCAAGCTGCCCAATCCCCTGTATTACGTTGCCTGATATTAATGTTTTGTTT[G/C]TTGCACCGAGACATGGAAAGTGACAATACATCAGCTCTGATTGGATTGTCCTACATATTTTACTCAGAAGTGCTGTCATTGATATGCATAACTCTGTACTGAAG	CTTTCCATGTCTCGGTGCAAC	CTTTCCATGTCTCGGTGCAAG	AGCTGCCCAATCCCCTGT	CCAATCAGAGCTGATGTATTGTCAC
509	EP1_Pth_contig05302_555	-	-	TCCCA	TTCAAGTCCAGAAACAGATGACCGAAAAGGCCACGAGTCGAACCAACGAAATAAGTAAATTGACATCAGGAGTAGTGGTATTTCATCGACGATTTGCATCTCCCACTTATGCTACACCTCCCAA[G/A]TCAATTCACAAAGTCTGACTAGAGTCAAGCTCAACAGGGTCTTCTTTCCCCGCTGATTTTTCCAAGCCCGTTCCCTTGGCTGTGGTTTCGCTAGATAGTAGATAGGGACAGTGGGAATCTCGTT	CCACTTATGCTACACCTCCCAAG	CCACTTATGCTACACCTCCCAAA	AGCGGGGAAAGAAGACCCT	TTCATCGACGATTTGCATCTCC
510	EP1_Pth_contig05440_117	-	-	ATCAA	ACCTTCCTTGCCTGCCCTCTTTTTATCTTCATTGACATTGATTTTGGTCACTCTTCTTTATTTGCTTCTTTCTGCTCTTTTTCCTGCGTGTGTTTACTCCATCAAGCCGGGTCTCT[G/C]CACAGATTTGAGAAATGATGAGCGCCTTTCTCAGACTCGTCAGTTTTGTTAAACAATGGTTGCCTCGTTCTGCAAAAGTTGAAGATAGTTGCAACGCCCAGCACAGTGTGAAGAAGGCGGATGG	CGCTCATCATTTCTCAAATCTGTGC	CGCTCATCATTTCTCAAATCTGTGG	ACTCCATCAAGCCGGGTCTC	AACAAAACTGACGAGTCTGAGAAAG
511	EP1_Pth_contig05481_136	-	-	CTTCA	GTTTCCAGGTTCATAAATTGTTCGCCCAAGTTCCAAATTTCTCAGAATTCTTCTGTTTACCTTGCAGGTTGAGCTTGTCTGTCGTGTTGCTATGTTGCTTCTTCAAATACATCATCACCAACTT[A/G]TTTTGACTCCATCAGCTAGGGCTATCCTGACTTCTCTGCAGGATGTTCTTCGTAGTATGGTCAAGCAATTACTTGCAGAAAGATCTGATGCTCCATTCAAAGATGCAAAATCAAAGCTAATGGA	GCTTCTTCAAATACATCATCACCAACTTA	GCTTCTTCAAATACATCATCACCAACTTG	TCAGGATAGCCCTAGCTGATGGA	TGTCTGTCGTGTTGCTATGTTG
512	EP1_Pth_contig05482_261	-	-	GTGCT	CTTGCGCGCCTGGTGGAACAGAAAACACCCTTAAATCCCTATTCGTATTTCCTTATTCGGTTCCCCGCGATATTAAGCTTCATATTTTCTCCGCATCTTTGTGCTCCTGCTCAACCTGAAGCCT[G/A]CCGCAGCAAATTTGAACTCCTCAGACGTCTCACTGCATTTTCAGATTTTTTTACCAGCTGGTGGGATCAATTGTGCCCTGTTCTCGAAAGTTAGAAATT	GGAGTTCAAATTTGCTGCGGC	GGAGTTCAAATTTGCTGCGGT	TCTCCGCATCTTTGTGCTCCT	AAAATGCAGTGAGACGTCTGAG
513	EP1_Pth_contig05520_150	-	-	CCATT	CGGTGAATACATTACTGGAGGGTGAATGCATTACTACAAACCCTACAGAAAACTTATTAAATTTAATTTGTAAAAGCAGTACCCGGCCGGCCAGTCACATCCATTCGCACACTCAACCGTCTGC[A/G]GCACTTACAGAAAAATCATTTTGAAAAATGTGTCGTCAGTCCCGTACGCAACATTGTGTTGAAGGAATTAAGAGATCCATAAATTGATTCCACTTGTGCGAACCTTAAACCGAAGAGTAGATTT	GCACACTCAACCGTCTGCA	CACACTCAACCGTCTGCG	CGTACGGGACTGACGACACA	GGCCAGTCACATCCATTCG
514	EP1_Pth_contig05520_472	-	-	CCCTT	ACAACAAAAACCCTAAAGAGGCCAATGCTGTTAAATTCTAGCATTCTCTTAGATCCAATCAATGTTATTATCGACCTACAATAGGAGGGCCGTGAAATATCCCTTTATTTCGGAAATGCTTACA[C/G]ACAGATGGATAAATACAGCACCTCATACAAAATACTGTTTCTCTTCCGCAAAAGAAAAACCTCCACAAAATCCATAAAGGATATGATACGTATCAGAAGAAACTAATGGCCGCCTCCCTATGAT	TGAGGTGCTGTATTTATCCATCTGTG	TGAGGTGCTGTATTTATCCATCTGTC	AGGAGGGCCGTGAAATATCCC	TGCGGAAGAGAAACAGTATTTTGT
515	EP1_Pth_contig05566_242	-	-	TTGGC	TGGGTAAACATTTATGGGTATGAGAGGGGCTTGCGTCTGATTAGTTAGTTGGCAGGGTAACGGCCTACCAAGACGATGATCAGTAGGGGTTCTGAGAGGATTGGCCCCCACATGGGTACTGAGA[T/C]ACGGACCCAACTCCTACGGGAGGCAGCAGTAGGGAATATTGGGCAATGGAGGCAACTCTGACCCAGCCATGCCGCGTGCAGGATGAAGGCGCTCAGCGTTGTAAACTGCTTTTATCAGGGAAGA	CCCCACATGGGTACTGAGAT	CCCCACATGGGTACTGAGAC	TTCCCTACTGCTGCCTCCC	GTTCTGAGAGGATTGGCCC
516	EP1_Pth_contig05566_583	-	-	TGAAT	TGTCCGGATTTATTGGGTTTAAAGGGTGCGTAGGTGGTTGTAAGTCTGGTTTGAAAGCTAGGCGGCTTAACCGTCTGATGTGGTTGGAAACTGAACAACTTGAATGGGTTGGCGGTAGCCGGAA[C/T]GGGTCATGTAGCGGTGAAATGCATAGATATGACCCAGAACACCGATTGCGAAGGCAGGCTACTACGACTTGATTGACACTGAGGCACGAGAGCATGGGTAGCGAACAGGATTAGATACCCTGGT	TTCACCGCTACATGACCCG	ATTTCACCGCTACATGACCCA	GGCGGCTTAACCGTCTGATG	GTGTTCTGGGTCATATCTATGCATT
517	EP1_Pth_contig05566_925	-	-	TGCGT	GCAACAGTGAAACTCAAAGGAATTGACGGGGGTCCGCACAAGCGGTGGAGCATGTGGTTTAATTCGATGATACGCGAGGAACCTTACCTGGGCTAGAATGTGCGTGAAGGTTCAGAAATGGGTC[C/T]GTGTAGCAATACACACAAAACAAGGTGCTGCATGGCTGTCGTCAGCTCGTGCCGTGAGGTGTTGGGTTAAGTCCCGCAACGAGCGCAACCCCTGTACTTAGTTGCCATCAGGTTAAGCTGGGCA	GTGAAGGTTCAGAAATGGGTCC	CGTGAAGGTTCAGAAATGGGTCT	CAGCCATGCAGCACCTTGT	CCTGGGCTAGAATGTGCG
518	EP1_Pth_contig06328_534	-	-	CAATC	GGCGACCACTTCCAAGGAAGGCAGCAGGCGCGCAAATTACCCACTCTCAAAACGAGGAGGTAGTGAAGAGAAATAACGATGTTAGTCTATTCTAGGCTGACAATCGGAATGGAAACACTGTAAA[C/T]AGGTTATTGATTAACAATTGGAGGGCAAGTCTGGTGCCAGCAGCCGCGGTAATTCCAGCTCCAATAAGGAAAACTAAAGTTGCTGTGTTTAAAAAGCTCGTAGTTGAATTTCGGGTATTTGTTG	ACAATCGGAATGGAAACACTGTAAAC	GACAATCGGAATGGAAACACTGTAAAT	GCACCAGACTTGCCCTCC	AACGATGTTAGTCTATTCTAGGCTGA
519	EP1_Pth_contig06332_492	-	-	GAGCC	ATGAAGAGATTTTTCAGACAGGATTTCGTCCGCGGCCTCCAAATGACCCTCAATATTTGGCAGATTACTACAACCTTCAGCACTTTGTCAACGGTGCAGGGAGCCCCGCAGATGAAACACCTGC[T/G]GAAACTTCAGTTTTTGTGAGCACCACGAGGTCAACTACGTGGAGACCACCGGTCACAGCAAGTTGCATCCTTTATCGGTATGAGATATTTGCCCCTGGGGGCATCGACGCGGTGCTAACCCTGC	GGTGCTCACAAAAACTGAAGTTTCA	GGTGCTCACAAAAACTGAAGTTTCC	AGGGAGCCCCGCAGAT	GGTCTCCACGTAGTTGACCTC
520	EP1_Pth_contig06334_217	-	-	ATACG	ATAGCTTCTACTCCTTGAAAAATACTATTTTTGCAAAGGGTATTGATGCGGCCTTTACCTCTTCCACCGAAAATGAGGCCTATCTATTCAGAGGTAATCAATACGCCCTTATCAATTTCAAACC[G/A]GGCACAACAGATGACAACATAATTCAAGGACCCAAAAATATTACTGAGAGTTTTCACAGTCTCAAAGATACGATTTTCGAGAATGGGTTGGATGCAGCGTTTTCTTCTTCTAAAACAAAAGAGG	AATACGCCCTTATCAATTTCAAACCG	CAATACGCCCTTATCAATTTCAAACCA	CCTTGAATTATGTTGTCATCTGTTGTGCC	GAGGCCTATCTATTCAGAGGTAATCA
521	EP1_Pth_contig06612_138	-	-	GAGTG	ATTCGTATTCATATCTGCTCATAGTATATCGATCTATCATGGCTCGTTCCTCTTCTGCTCTCCTGCTTACGCTGTTGTGTGTGGCTGCATTAATGTGTCTGAGTGCGGCACGGAAGGAGAGGTT[G/C]TTAGGGAGAGGAGGATATAATGGTCCAGGTGCAAGCGTCACAGATATCTTGGCAAGCAAGGAGTTCCAAGTAGCGGCGGGAAAAGCATGGAAGGAGAGCTTCTTAGGGAAACGAGGATATGATT	GACCATTATATCCTCCTCTCCCTAAC	GACCATTATATCCTCCTCTCCCTAAG	TCTGAGTGCGGCACGGAA	GATATCTGTGACGCTTGCACC
522	EP1_Pth_contig07507_197	-	-	GTGCT	CTGCCCACATCGTTCATCGACAGGTCTGGTCGTGAGCTTAACCCTCTCCATATAACAATTCCAAATCTCGGAATGTGCAGGAAAGGGAAATTAATGACACGTGCTTCCATGAGCATGAGCTTGA[C/G]GACTTGCCGTATCTGATGATGCTGTTATAAGACGCAGAGGTGATTTCCATTCCAACCTCTGGGACGATGATTTCATACAGTCCCTTTCCGCGCCTTATGGGGAACCTTCTTATCGGGAACGTGC	CATCATCAGATACGGCAAGTCG	GCATCATCAGATACGGCAAGTCC	CACGTGCTTCCATGAGCATGA	GGAAATCACCTCTGCGTCTTATAA
523	EP1_Pth_contig07526_190	-	-	GGGAC	ACTGACTCAAACTTGTGTCCTTCATTCTTTTCTGAAACCTGCGAGCAGCTGCCAATTTGTAGCGCTCCATATCATAGAGCTCAGATCTCCAGTGGTGATAGGGACCGATCGAAACGGATTGAGG[A/C]GTGTACGCTTCGGGCTTCAGTGCCAATAACTCTTTCGGCACATTAAAGATTGATACATTGAACTCCTCCCCCTCTTCTTTACCCTCTTGCAGTATATCCAGACTTTCTTTGACCTGAATAACCC	CCGATCGAAACGGATTGAGGA	CGATCGAAACGGATTGAGGC	GGCACTGAAGCCCGAAGC	GCTCAGATCTCCAGTGGTGATAG
524	EP1_Pth_contig07721_314	-	-	TAATA	GCACTGCTTTAAAATGGGTATTGTTACCCTCAAACTTACTTAGTGGAGATCTAAACAATCTGGAATTTCCATCTTCTCTCGAAGTTTTCTCTGCATACTCTAATAACTTCACAGGGACTTTGCC[G/A]ACATCTTTGATCAATTGTACGAGGATCCATATGTTGGATTTGCATAAAAATAATTTGACAGGTGAGCTTCCAAGGTATTTAGAAAAATTCAAAGAGTTAAGGATGTTAAGTGTTAGCTATAATA	ACTTCACAGGGACTTTGCCG	ACTTCACAGGGACTTTGCCA	TGGATCCTCGTACAATTGATCAAAGATGT	TCTCGAAGTTTTCTCTGCATACTCT
525	EP1_Pth_contig07721_775	-	-	TCTTT	ACAAGCACTTTGATTGACTTCTCTGATAATCATTTAAGTGGAAGTCTTGATATTCACTATCCATATTTTATGGATGTTTTGTCTGCACATTCTAATAACTTCTTTGGAGCTTTCCCTAATCTTT[A/G]GCCAATTGTACTCATCTTCAAGTGCTGGATTTAAGGAAAAATGGATTGACAGGCAAGCTTCCTGAGTACCTTGGAGATTTTCATGAGCTAAGAGTGTTAACTGTTGGTTATAATAATCTCCATG	ACTTCTTTGGAGCTTTCCCTAATCTTTA	CTTCTTTGGAGCTTTCCCTAATCTTTG	GGAAGCTTGCCTGTCAATCCAT	TGGATGTTTTGTCTGCACATTCTAA
526	EP1_Pth_contig07727_326	-	-	CGCAC	TTTCTCCTTGTTTTACAGCAAATCGAAACGTTTCAGAGCTAGAGCAGGGGAACAGATCTCCTGGCTGTCCATTTATTGTGAAGGCATCAGATACATTAGGCGCACCACCTGTACGAACGGCTTC[A/G]TCTATAACAGCAACTGGGTTATTGTTCCACCACTCTCCTATTACAATAGGAACTTCAGCACGGGGTTTAGGAAAGGGATATGGTTTTCCTCTCCTAGGAAGGATTACGAAAGCTCCATGCACCG	CACCTGTACGAACGGCTTCA	ACCTGTACGAACGGCTTCG	ACCCCGTGCTGAAGTTCCT	CATCAGATACATTAGGCGCACC
527	EP1_Pth_contig07727_710	-	-	TGGGC	TACGCAACTGCTCGACTCCATGCCAGTGAAGAGTGGCATTGTACCCAGCTTTGTTATAAGCTTTGATATTAACAACGTCTCCATCACGTACATGGATAGTTGGGCCTGGTAGCTGTCCATTGAC[G/A]GTGGCTATTATACGCTTCTTGCACAGCCTGGTAACTGTCTTCTTTCTAATAATGAAGGTATAATTGTGGACATCTGCGTTTGTTACAGCAACTAAATAAGCAACAAATGCGAGTAGCAAAACAA	CCTGGTAGCTGTCCATTGACG	CCTGGTAGCTGTCCATTGACA	CAGGCTGTGCAAGAAGCGTA	GTCTCCATCACGTACATGGATAGT
528	EP1_Pth_contig08067_116	-	-	GCAGC	ATTTTGACAGTTTTGATTCCATCTGCTTGACAATGGTGAGCTCCAGAACTTTTAATTCAGAGGTTGATCATGGACCCGCTGTGATCTTGGGAAACTATCAGCAGCAGGATTTCTA[T/C]ATATTGTACGACAGAGAGAAAAATCGTTTAGGCTTCACTCAGCACACCTGCAAGACCTTCCACTGAATCATGGGCATACTATATTTCCTAGTTTATCATAATGTTCGTATGTGTTTTCAATAGA	GGAAACTATCAGCAGCAGGATTTCTAT	GAAACTATCAGCAGCAGGATTTCTAC	AGGTGTGCTGAGTGAAGCCTAA	GACCCGCTGTGATCTTGG
529	EP1_Pth_contig08392_1125	-	-	CTGTT	CAGGAACCCGAGTTAGAATATGAAAGAAGTGCACTGGATCTGTCAACAGCCGAAAATCTTAACGCGCTGAGAGCTATAGGCATTATACTTTTGGACAAACCTGTTTCTAGGGTGGATATACACA[C/G]TGGCCGGTATGAGCCTGTGAAGGATAAAGGCACCAACAGGGAGGAATTGGAAAG	CCTGTTTCTAGGGTGGATATACACAC	CCTGTTTCTAGGGTGGATATACACAG	ACAGGCTCATACCGGCCA	CGCTGAGAGCTATAGGCATTATACT
530	EP1_Pth_contig08533_302	-	-	CATGT	GAGTTAGCATGTTCCGTGGCCTTTTTAGGGAAGTTAAAAGAGTTGTTTCTGGTTGGATGCTTCGAATTGAGGCATATCAGCATGCCTATTGAACAGCTCACATGTTTGGAAAGGTTAGAAATAT[A/G]TGCCTCCAACGTGCGCATATTACCAGCAGGAATCTCACTGCTGAAACATCTGAAAGTTTTGAGTATAATCTCTTGTCCAATAGAAAACTTTTCCTTGGATAACAATGTCATGGATGCTTTAACA	GCTCACATGTTTGGAAAGGTTAGAAATATA	GCTCACATGTTTGGAAAGGTTAGAAATATG	GCGCACGTTGGAGGCA	TCGAATTGAGGCATATCAGCATG
531	EP1_Pth_contig08533_462	-	-	GACCG	CACTGCTGAAACATCTGAAAGTTTTGAGTATAATCTCTTGTCCAATAGAAAACTTTTCCTTGGATAACAATGTCATGGATGCTTTAACAGATTTGACTTTGACCGACACAGACATATCCGACTT[C/G]AGCATTCCTGCCGGTGCATGCCCTATGCTGGAAATTGTTGATCTTTCACATAACCGTGAGCTGAGCGAGGTTGAAGTCTCCCAATCAACCATTGTAAATCTGAATCTGGAGCGTTGCCACAATT	CCGACACAGACATATCCGACTTC	CCGACACAGACATATCCGACTTG	CCAGCATAGGGCATGCACC	GCTTTAACAGATTTGACTTTGACCG
532	EP1_Pth_contig08695_260	-	-	GAATA	TCTATGTCTCTTGGGCTCCAGACCACGTTAAGTTCTTGAATAGCGGCCAGGAGCTGCATCTGACACTTGATAATGTTTCTGGTTCAGGTTTTGCATCGAAGAATAAATATCTATTCGGGAACAT[A/C]AACATGCAAATCAAACTCGTTCCAGGAGATTCAGCAGGAACTGTTACTGCGTTCTACCTCTCATCACAGGGCTCGAACCACGACGAGCTGGATTTCGAGTTTCTGGGGAATAAATCTGGAGATC	TGGAACGAGTTTGATTTGCATGTTT	TGGAACGAGTTTGATTTGCATGTTG	CTGGTTCAGGTTTTGCATCGAAGA	ACAGTTCCTGCTGAATCTCCT
533	EP1_Pth_contig08695_470	-	-	CCTCT	AGCTGGATTTCGAGTTTCTGGGGAATAAATCTGGAGATCCGGTAATTCTTCAAACTAATGTATACGCAAATGGAAAAGGCGACCGCGAGCAGCGAATATACCTCTGGTTTGATCCAGCCACTGA[A/G]TTCCACACCTACGGTGTTATCTGGAATGCTGCATATATCTTATTTATGGTGGATGAGGTGCCTGTTAGAGTTTTTATGAACAACAA	CAGATAACACCGTAGGTGTGGAAT	AGATAACACCGTAGGTGTGGAAC	CTCTGGTTTGATCCAGCCACTG	GCACCTCATCCACCATAAATAAGA
534	EP1_Pth_contig09349_153	-	-	CACTC	CTCAAATTCTTTGAATAATACAACTACAAATATTAATTCAGTATTGAAACTGAAGGATAGGTAGACCAAACAAATTTTGAGGCTATTTAGGAAATCTATACACTCCATAAAATGGTTGTGTTTT[G/C]GGAGGCATTACCCAATGTCTAGCACTGTCCCACAATACCATTACACTTACAACTCCACTGAATCCAATCACTAGTCCGAACCCCAATGCAGTCAATGAAACATGTTCATCTAGCCATCCCTGTC	AGACATTGGGTAATGCCTCCC	AGACATTGGGTAATGCCTCCG	AGGAAATCTATACACTCCATAAAATGGTTGTGT	TGGTATTGTGGGACAGTGCT
535	EP1_Pth_contig09479_227	-	-	GAAGA	CTCCCACTCAACATGTTGTAACCTATACTAAGCCGATTGAGGTTAGAACAATTTCCAATAGAAATTGGTATGTTTCCACTCAATTGATTTCCCCATAACTGAAGAGAATTCAAATTGGTGAGGA[G/A]GCCCAACTCTTGTGGAATGGTGCCAGTGAGTTTGTTTTGGATAATTCCCAAGGCGG	CATTCCACAAGAGTTGGGCC	CCATTCCACAAGAGTTGGGCT	ATTTCCCCATAACTGAAGAGAATTCAAATTGG	AAACAAACTCACTGGCACCAT
536	EP1_Pth_contig09487_418	-	-	AATTT	ATCATTACTTCAGCTCTCGAAACCAACAAAATAGAACCGAAGTCCTAAATGATTATTCCATGCTAATGTATTCATGGCAGAAGCCTGCTTGAAACACTCTAATTTGTTCAAAGTAAAAGATCCT[G/A]CAACGTGCAACCACCACTCAGTGAAGAGGGCAGCGACGAACAGGAAGACAGACGGACAACACCCGGCACTCACACGTGTAACCACGGCGGGCCAGGCAGGTCACATCAGAAATCCAACTACGAG	GTGGTGGTTGCACGTTGC	GTGGTGGTTGCACGTTGT	GGCAGAAGCCTGCTTGAAACA	GCTGCCCTCTTCACTGAG
537	EP1_Pth_contig09562_345	-	-	TGTTC	AGCAATTCTGATCATTTCCAGCTGTTCTTTCCTGTTATTGCGGTCGGGCAAACTTTGATCAACAATTCTCATGATTGTCTTCGCGTCTGTACTCAAACGATGTTCGCGAGTGCGATCTACCAGG[C/T]TAATTATTGCTTCTGGACCTGTTGGACCTGTTATAAGTTCCAGTGCTTCTGAACCTGTTATAAGTTCCAGCAATAGCACTCCAAAGCTATACACATCACTCTTCGCTGAACATCTGCCTTCAAT	CGAGTGCGATCTACCAGGC	CGAGTGCGATCTACCAGGT	GGTCCAACAGGTCCAGAAGCA	TCTGTACTCAAACGATGTTCGC
538	EP1_Pth_contig09562_425	-	-	TGTTA	TCGCGTCTGTACTCAAACGATGTTCGCGAGTGCGATCTACCAGGCTAATTATTGCTTCTGGACCTGTTGGACCTGTTATAAGTTCCAGTGCTTCTGAACCTGTTATAAGTTCCAGCAATAGCAC[T/A]CCAAAGCTATACACATCACTCTTCGCTGAACATCTGCCTTCAATGAAGTATTGCGGATCCATGTATCCAGGAGTCCCACAAGCAGTGGTGCCTGTAGGTTGGTTGTTTTTTTGGCCCAACATTG	CCTGTTATAAGTTCCAGCAATAGCACT	CTGTTATAAGTTCCAGCAATAGCACA	AGGCAGATGTTCAGCGAAGAGT	AGTTCCAGTGCTTCTGAACCT
539	EP1_Pth_contig09621_159	-	-	TGCTG	TCGTTCTCCTCAAATTCGCACAAACAAACGGCGCACTCAAGCCCCTCTTTGTGATTCTCCGACTGATAGACGAACACGGGAATCGCTTCTATAGCGGACTTGCTGAGGCCGACTCTTTGGAGCA[T/G]CGGGGGCATTCTGCTGTTCAATAAAGTTAAGACGACGGCGTCGGAAAGAACCCCTGTGCCACAAGAAGTAGCGCGCGTAGATCTGTAAACCGAAAACGAAGAGAATGACCAAGAACAGAAATAG	GGCCGACTCTTTGGAGCAT	GGCCGACTCTTTGGAGCAG	TTCCGACGCCGTCGTCTT	GCGGACTTGCTGAGGC
540	EP1_Pth_contig09621_299	-	-	CAGAA	GTTCAATAAAGTTAAGACGACGGCGTCGGAAAGAACCCCTGTGCCACAAGAAGTAGCGCGCGTAGATCTGTAAACCGAAAACGAAGAGAATGACCAAGAACAGAAATAGAATGGCAACAATCAT[A/G]ATTTTGCTGCCAATGGTCATCGCCTTCGAGTAATTAGCTGCATTACCCCCGTAATAGTTATCGTTCCTGGCGAAGTTA	CGATGACCATTGGCAGCAAAATT	CGATGACCATTGGCAGCAAAATC	GACCAAGAACAGAAATAGAATGGCAACA	AATGCAGCTAATTACTCGAAGGC
541	EP1_Pth_contig09683_226	-	-	AGCTT	ATTTCTATTTAGATTCGACTGTTTCACTCTATGGGAATCTGCATGAAGGTCCCAAATGTTGTAGCGTTAAGTGAAAGAATCTCTAATAGTGTTGCTGTTTAGCTTTAGAGTAATGTAATTCACC[C/A]ATATCCAATAAGTTAAAAAAGTTGTGGTAATCTACTCCGAAATAACCGAGTGATATGGCGGTTTTTGAGGAGATATGCTTTGTTTTGGTAGGTTTGTTACAACCATTAAATTGAAATGTGTTTC	CTGTTTAGCTTTAGAGTAATGTAATTCACCC	CTGTTTAGCTTTAGAGTAATGTAATTCACCA	CTCGGTTATTTCGGAGTAGATTACCACA	AGTGAAAGAATCTCTAATAGTGTTGCTG
542	EP1_Pth_contig09846_135	-	-	ATTAA	CTTTGATAAAGTTGACAATAACATCAATTACACAAAATTGGTTATTTTTTCTTTTGCTAAAAGTTTGGCAAAAACCTCACTGGCAGGCCAACAGGCCATGATTAAGTCGATTGCAGGTTCCCGG[A/G]ATATTTAGGAGAATCTCGCGGACATGGACACAGTCAACCACACCATTTCCATCAGATTCCTGAATATTCTGAGAATCTGCCATTTGTAGGCCACAGCACTCGACAACATAATTTGTATGTTAAT	ATGTCCGCGAGATTCTCCTAAATATT	ATGTCCGCGAGATTCTCCTAAATATC	GCAGGCCAACAGGCCA	GTGTGGTTGACTGTGTCCA
543	EP1_Pth_contig09904_259	-	-	TCAAA	ATATATACAGATGGAGTCATATTGTAAGTCTCATGGATCAAAGAACAAGTCTCAAAGTCATAAGTCATTATTGATTGATTAGAACTTCTGAGGCCATTGATCAAACCCTCCTCTCCGTAATAAT[C/A]TAATATTTTCCTTTTTCAGTGCCCTCAGAAGACTCGTAGTGAAAACCGCTAAGACATCAACCCTTGGAGTATAGTTTTCACCATCATCGAACAAGGCGATGTCACTGCTTCGGCAAACGAAATC	ATCAAACCCTCCTCTCCGTAATAATC	GATCAAACCCTCCTCTCCGTAATAATA	CGAGTCTTCTGAGGGCACTGA	GATTAGAACTTCTGAGGCCATTGAT
544	EP1_Pth_contig10004_151	-	-	AGCGT	TGTTATGGCAGTCTTCTTTCACGTTCCTCTGTGTGATACCCGTTCTGTGGCCAGAGTTCTCGTTCAGGCATTTGTTGAAGGCCATTCTGGACTATCAGAAAGCGTATCCTTTGATCCAGCAGAA[C/G]AGAAGACAGCTAGAAAGACTGATCTCGCGCAATGCATCAGTATGATGCAGAATGCGGGAGCATCGAACAGTACTGGTGCCGCCATAGTAGTTCTGTGTTTGCAGGTTTTCTTTGTTGTTTATTC	CGTATCCTTTGATCCAGCAGAAC	CGTATCCTTTGATCCAGCAGAAG	GCATTGCGCGAGATCAGTCTT	GCCATTCTGGACTATCAGAAAGC
545	EP1_Pth_contig10004_63	-	-	TTTGT	TGGGGAGATCAGGCTCAGTAACTTTCTGTTATGGCAGTCTTCTTTCACGTTCCTCTGTGTGA[T/C]ACCCGTTCTGTGGCCAGAGTTCTCGTTCAGGCATTTGTTGAAGGCCATTCTGGACTATCAGAAAGCGTATCCTTTGATCCAGCAGAACAGAAGACAGCTAGAAAGACTGATCTCGCGCAATGCA	TCTTTCACGTTCCTCTGTGTGAT	TCTTTCACGTTCCTCTGTGTGAC	TCTGGCCACAGAACGGGT	CAGTAACTTTCTGTTATGGCAGTCT
546	EP1_Pth_contig10079_158	-	-	TCCCT	ACACCGAAATCCTCTATCAGCTGGACACATGGTGTGCCACATCAGACTTGAAAAAATTAAAATCTCAGAAATCTTATTTGGCTTTCGCAGGAGCCATTATTCCCTTAATCGACTTCACAATCTT[T/C]TTGGCAATCCCTTCATTGCGGATCTCTTCGATCTCTACTCGTCTGACATGGGGTTTAGGCTTCTTGGGAATCGTCACAGTCAGCACTCCATCAACGCCCATTGCAGCCTTCACAGCATCCACGT	CGCAATGAAGGGATTGCCAAA	CGCAATGAAGGGATTGCCAAG	TCGCAGGAGCCATTATTCCCT	AGTAGAGATCGAAGAGATCCGC
547	EP1_Pth_contig10079_361	-	-	CTCGC	GTCAGCACTCCATCAACGCCCATTGCAGCCTTCACAGCATCCACGTCAGCATCCTCGGGCAACCCCAGTCGCCGCACACGCGTCCCAATTATAGGACGTTCTCGCACGTGCCACGTGGCGTCCT[C/T]GTCATCCCCGTTCTCGTCCTGCTGCTTCGCGCTGATCTCCATGACGCCACTGTGCGTCTGGAGCTTCACATTTTCCCTCTTCAATCCAGGAAGATCTGCCTTAATAATGTGAGCATTGGGCGTT	GCCACGTGGCGTCCTC	GCCACGTGGCGTCCTT	GATCAGCGCGAAGCAGCAG	CCAATTATAGGACGTTCTCGCAC
548	EP1_Pth_contig10238_500	-	-	GTGGC	ACCACAGAATTGCCTTCGATACTGGATGGCTTGAGTTCGGTAGAGGTTGGTGGAACTGCGAGTGTAGAGGTGAAATTCGTAGATATTCGCAAGAACACCGGTGGCGAAGGCGGCCAACTGGACC[G/A]ACACTGACGCTGAGGCGCGAAAGCGTGGGGAGCAAACAGGATTAGATACCCTGGTAGTCCACGCCGTAAACGATGAATGCCAGCTGTTGGGGTGCTTGCACCTCAGTAGCGCAGCTAACGCATT	CGCCTCAGCGTCAGTGTC	CGCCTCAGCGTCAGTGTT	CGCAAGAACACCGGTGGC	CCTGTTTGCTCCCCACG
549	EP1_Pth_contig10294_427	-	-	GTTAA	TGTTCACTATGCATGGACATCAGTTCCAACATATCCAAGTGGCGCAATTGGTTTTGTGATTTGCTCAAGTGAAGGACCACCAGTACATTTCAAAAATCCTGTTAATCCCATTGAAGAGCAGAAG[G/A]CTGCAAGCGAAGTTGAGGGGTCCTCTAAAATTCTACAACTCAGAGGTGCATGCAACCGCATTTGCCTTGCCGACATTCATTAAGCAGGCACTGGACGAAATTAATCTTTGAGCAGATTGATTCT	GTTAATCCCATTGAAGAGCAGAAGG	TGTTAATCCCATTGAAGAGCAGAAGA	AGGACCCCTCAACTTCGCTT	GAAGGACCACCAGTACATTTCAAA
550	EP1_Pth_contig10344_81	-	-	ACGGC	CCAGACCCGAAACAGACGATGGTGATGACTCTCACATCGAATTTTATATGAAAGAAGTGTCACGGGTTATGTTTCCGAAA[C/G]GTGGGCTTCTTCTGGACGGCGTGAAGATTGAGCCCATCTACACATAATTGCATCTATTGTGTATATTGCATCGGTTTCATGTTGTAGACTTAATTGCATGTATTGTGATGGTTGTGTCCCTCCC	GTCACGGGTTATGTTTCCGAAAC	GTCACGGGTTATGTTTCCGAAAG	GCCGTCCAGAAGAAGCCCA	GGTGATGACTCTCACATCGAATT
551	EP1_Pth_contig10357_267	-	-	TCAAA	ACTTTTCTACGGCTCAACTACAAACCCAACTGTCTACCAATTACAAGCAACTTCATTCTGCTAATTCCCAAATTCAAACATATGATGGGTGCGTCGAGATTCAAACAAATTAATGCCTCTGAAT[A/G]TCACAAACATATACATATGCAGCTTACTGATCGGTCACATAACAGTACATTGACACCGACTGTGGCTGCAACCACATGATTTCCTGAAGCGAACCCATTAGCCTATATCATTTGTTTAGACCAA	CAGTAAGCTGCATATGTATATGTTTGTGAT	CAGTAAGCTGCATATGTATATGTTTGTGAC	TGATGGGTGCGTCGAGATTCA	GTCAATGTACTGTTATGTGACCGA
552	EP1_Pth_contig10391_280	-	-	AACGT	GTGGTGGCGGCCACTGTACGTGGCAGACCAAACGGACGCAACAGAATTTTTTTTGAGCAACTGGATCATGCAAACAGGATCCGCGTCTCCAATCACACTCAACGTGCTCTCATGTATATTGATC[G/T]TCACAGATTCGATTCCTTCAATTTTTGTAACAGAGTGCAAGGCGACCTTGCATTTGGAGCACTTCAAGGCGACCTTCTTGCATTTGGAGCAATTCAAGTCCAACCGTATAACAGTTTTATAGGC	CAACGTGCTCTCATGTATATTGATCG	TCAACGTGCTCTCATGTATATTGATCT	AGGTCGCCTTGCACTCTGT	CGCGTCTCCAATCACACTC
553	EP1_Pth_contig10495_240	-	-	GGACA	AGACTGTGGTGTTGAGGGTCCGCAATATAGATTGTGACGGCTGTGAGGAGAAAGTGAGGAGGTCAGTCTCGTCCATGAAAGGCGTGCAATCGGTGGATGTGGACAGAAAGGAGCAAAAGTTAAC[A/C]GTAACTGGATATGTGGAGGTACACAAAGTGCTGCGGAGGGTGAAGCGCACCGGCAAGCCCACAGAGATTTGGCCTTATGTACCTGCCGAAACGGCATACCATCCCTACGCTGCTGGGGCTTACG	GGACAGAAAGGAGCAAAAGTTAACA	GGACAGAAAGGAGCAAAAGTTAACC	GCAGCACTTTGTGTACCTCCA	GCGTGCAATCGGTGGAT
554	EP1_Pth_contig10495_394	-	-	AAGGC	GCTGCGGAGGGTGAAGCGCACCGGCAAGCCCACAGAGATTTGGCCTTATGTACCTGCCGAAACGGCATACCATCCCTACGCTGCTGGGGCTTACGACAGGAAGGCTCCTCGCGGCTACGTTCGG[G/A]ACGTGGACCCGGGTTACATGACGAACCCTAATCGCACAGACGAGCAGTACACTGGCATGTTCAGTGAAGACAATACAAAGGGCTGCACCATCATGTAGC	GTAACCCGGGTCCACGTC	GTAACCCGGGTCCACGTT	GAAGGCTCCTCGCGGCTA	ACTGCTCGTCTGTGCGAT
555	EP1_Pth_contig10498_201	-	-	TACAA	AACATCTACTGTTACTACTGAGAAAAAATAATCTGAATACATTACATTACAAGATACTCAGAACAGACATGTCACAACTCCACCCCACCAACAAGACGCCTACAACAAGGAGCCCCTTCTATTA[T/G]ACCGGAGAAGGCCGACTGCATAGCTTCTTTGTGGCAACGTAGGATTTACAACTGACTCAAGCTCCACCTTCCCTTGCCATTCCCCTATGACTTCCCAACATATCCGTCCAAGAAGCAATTTATC	CTACAACAAGGAGCCCCTTCTATTAT	ACAACAAGGAGCCCCTTCTATTAG	AGAAGCTATGCAGTCGGCCT	CCCCACCAACAAGACGC
556	EP1_Pth_contig10498_519	-	-	TCTAA	TTTCCATCCATGAGGGAAAGGTTGCTTTGGCAACCCATTCTTGGAGAAAAAGTCACACTTCTGCACAGAAATAACCAACTTTAGACCATGCAAAACTCGGTCTAACACCTATATTTTTATTAGG[T/C]GCAAAAATATAACGGCTTTTGCACCTGCGCCTGCAAATTGCACAAAAATCAGGATCCGCTTATCTTTTTAATCATTTAAAGCCCACAGACTCCCGATTCAGAAAAAGAGAGAATATAGCAGAGT	GTGCAAAAGCCGTTATATTTTTGCA	GTGCAAAAGCCGTTATATTTTTGCG	CCATGCAAAACTCGGTCTAACACC	GCAATTTGCAGGCGCAG
557	EP1_Pth_contig10529_103	-	-	TT[A/	GAAGAAACCGACACCGTAGTACCCCTCCGGGAGAGGTGGTTTGTACACATTTCTCACGTTTACAGCAAAAAAAAGGCGTACCTGCTCATCAAAAGGAATTTT[A/C]AGAGCCTTCACCCTTGATTTCCACACGAATGCGGCCAAGGCTTCAAATGTTGAGCAATTTAAATACTCTTCATCAATATCTTTTGTCTTTGCTGCTAAAACATTCTTCTTGAGTTTAACTAGAG	CGTACCTGCTCATCAAAAGGAATTTTA	CGTACCTGCTCATCAAAAGGAATTTTC	GGCCGCATTCGTGTGGA	CACATTTCTCACGTTTACAGCAAAA
558	EP1_Pth_contig11053_174	-	-	GTTGG	TCTGACGAAGGGAAAATCCTGCTGCAAATAAAAGAGATGGATTGGATTGACAAGCATCATGTTTTGAGCAACTGGAATTCCTCTGATGAAAATCCGTGTGGTTGGAATGGAGTATTTTGTAATA[T/C]TCCATTCAATGTTGTTACCAAAGTTAATCTCTCCAACGCTTCCATTGCAGGAAGGTTGACTCCTGCTATATGTGGCCTCCACAATCTCACAGACTTGATACTGCGCTCGAACCATTTCCAGGGT	AGATTAACTTTGGTAACAACATTGAATGGAA	AGATTAACTTTGGTAACAACATTGAATGGAG	TCCTCTGATGAAAATCCGTGTGGT	CCTGCAATGGAAGCGTTGG
559	EP1_Pth_contig11054_140	-	-	TTTCT	TAACAATTTCTCTGAAGAGATTCCTCTAGGGTTCGGCATGTTGCCCAACCTGGAGACACTGTGGCTCAAAAATAATTTGCTGAGTGGATCAGTTCCTGCTTTTCTCGGCAATTTGACGAAGCTG[C/G]AGAGTTTGGATCTCGCTGTCAATCGTCTCTCGGGTAACATTCCCACCAGCTTGATGAAGTTGTCTAACATGACAGAACTCTATCTCTGGCGAAACCAGCTGTCTGGACAAATTCCTCAAAATAT	CGGCAATTTGACGAAGCTGC	CGGCAATTTGACGAAGCTGG	ACCCGAGAGACGATTGACAGC	GAGTGGATCAGTTCCTGCTTTT
560	EP1_Pth_contig11180_148	-	-	TGTAC	CAAACACCTGCAATCCTCTTGCAATTGCTGTCTTCTCAAAAAGGCTATGCCAAACTCGGGTACCTGCACTCTGCATCTCAAGGATGGCACCGAGGTCTCCTGTACTTGATCGAATGGCAGATAT[G/C]GAAAGGAAATTTAGAAGTGATTATCCAGATCTAATTATGGAGGCTTCTGTTGTAACTACTAATAATGGATGGTAGTAATCACTAAATAAACAAGCCCAAAACTTTCAATCTCTATTTTCAAGAA	CTGTACTTGATCGAATGGCAGATATG	CCTGTACTTGATCGAATGGCAGATATC	GCCTCCATAATTAGATCTGGATAATCACTTCT	TGGCACCGAGGTCTCC
561	EP1_Pth_contig11471_262	-	-	ATCTG	GATCAGCCTCTGTACTCGCTACTTCTTGAATCCCGACATCTGGCGCAGATGCTTCGATCAAATCCACGCCGGCATCATTACAGTCGATGTACAGAATCCCATCTGCGGAAGTGATGAGCCTTCC[A/T]GCCAAGGGGTAGAAATGGACGAGGACTTCAGCGAGGCTCTTCTTGAGAAGCTCCACCGCCGAAATAAAATGGTGATTATCGGCGAAGAGCATTTGGT	CGGAAGTGATGAGCCTTCCA	CGGAAGTGATGAGCCTTCCT	GCCTCGCTGAAGTCCTCGT	CGATGTACAGAATCCCATCTGC
562	EP1_Pth_contig12342_359	-	-	TCGGC	AGCTTATGACTCGCGCTTACTGGGAATTCCTCGTTCACGGGGAAAAATTGCAAGCCCCGATCCCTATCACGAAGGAGGTTCAGTGGGTTACCCGAGCCTCTCGGCCCAGGTGTAGGACGCGCTG[A/G]TTCCTTCAGTGTAGCGCGCGTGCGGCCCAGAACATCTAAGGGCATCACAGACCTGTTATTGCTCAATCTCGTACGGCTAGACGCCGTCTGTCCCTCTAAGAAGATTATAGGTTGCAGGTAGCTC	GCGCGCTACACTGAAGGAAT	CGCGCTACACTGAAGGAAC	GTGGGTTACCCGAGCCTCT	GATGTTCTGGGCCGCAC
563	EP1_Pth_contig12342_769	-	-	GGCCT	AATTAACCAGACAAATCGCTCCACCAACTAAGAACGGCCATGCACCACCACCCACCGAATCAAGAAAGAGCTCTCAATCTGTCAATCCCTCCGGTGTCCGGGCCTGGTGAGTTTTCCCGTGTTG[G/A]GTCAAATTAAGCCGCAGGCTCCACTCCTGGTGGTGCCCTTCCGTCAATTCCTTTAAGTTTCAGCTTTGCAACCATACTTCCCCTGGAATCCAAAAGCTTTGGTTTCCCGGAAGCTGCCCGCCAA	GCCTGCGGCTTAATTTGACC	GCCTGCGGCTTAATTTGACT	TGTCAATCCCTCCGGTGTCC	GCACCACCAGGAGTGGA
564	EP1_Pth_contig12601_216	-	-	GGAAC	TAAATACCGAGAGAAGACCGATAGAATACAAGTACTGTGAAGGAACGTTGAAAAGTACCCTGAAGTGGGGTTAAAAAGAACTTGAAACCGCATCCTGGCTGGAACGATGAATTGGATCAAAATA[A/T]CTAGTGGGTTGGGTTGGAGCGTCCCAAGGTATGGTTGAGGGCTGGATTGGATCTTCAGAGGGTACGCCCAAAGGAGTGAAGGGACGGTCTAATGTCATGCTGGAAGACTATTTCGGCTCATCCC	CTCCAACCCAACCCACTAGT	CTCCAACCCAACCCACTAGA	ACCGCATCCTGGCTGGAA	CAACCATACCTTGGGACGC
565	EP1_Pth_contig12601_496	-	-	CTGTG	CAAGGTCTGTCCCAGTGATGGGGCTGGAAACTGCGATAGTACACCAGACGTACAGGGTATTAGTAGCTTGGCTGATGCGGTGATCCATATGACTGGGCGACTGTGCCTTCCGGTGCAGATGCTT[G/A]GGTATAGGGGCTGTCGAGGATGCTTTGATGCTGGACCACCATTCAAAACGGTACAAGTCATCACCCGTCTTGTAACACGGACCAAGGAGTTAGATGTTTGGGCGAGCCAAAGGGCCTAATACCC	CTTCCGGTGCAGATGCTTG	CCTTCCGGTGCAGATGCTTA	GGTGGTCCAGCATCAAAGCA	GACTGGGCGACTGTGC
566	EP1_Pth_contig12689_747	-	-	ACCTT	AAGTATTGGGCAGCCGCATCAGCATCGTCCATTTTCGGGGCTGATGTATTAGGCAGGTGAGTTGTTACACACTCCTTAGAGGATGCCGACTTCCATGGCCACCTTCCTGCTGTCTAAACACACC[A/T]ACACCCTTTGTGGTGTCAAATGAGCGACTGTTTGATCCCGCAACCCAACGTTTGGTTCATCCCACATCGCCAACTCTGCTTACCAGAAAAGGCCCACATACCCGAGAACATTAGTTAAGGTGGA	CATTTGACACCACAAAGGGTGTT	TCATTTGACACCACAAAGGGTGTA	GACTTCCATGGCCACCTTCC	CGGGATCAAACAGTCGCTC
567	EP1_Pth_contig13249_270	-	-	AAGCG	GGCAGGGACGTAATCAGCACAGTCTGATGAACTGTACTTACTAGGAATTCCTCGTTGAAGACCACATTACAGTGGTCTAGCCCCGTTACGGCCTATCTTTAAGCGATTACCCGACCTTTTGACA[G/T]GCTAGGTTTTATACGCGTAGAATCGGCCAATGTAGCGCGCGTGCAGCCCAAGGCATCTAAGGGCATCACAGACCTGTTATTGTCTCCAGCTTCCCCTGGCTAATCGCCAGGTGTCCGCTTAAGA	CGATTACCCGACCTTTTGACAG	GCGATTACCCGACCTTTTGACAT	GCGCTACATTGGCCGATTCT	CCGTTACGGCCTATCTTTAAGC
568	EP1_Pth_contig13249_637	-	-	GTCTT	AATTAACCAGACAGATCACTCCACCAACTAAGAACGGCCATGCACCACCACCCACAGAATCAAGAAAGGGCTATTAACCTGTCAATCATTCCCGTGTCTTGTCTTGGTAAGTTTCCCCGTGTTG[G/A]GTCAAATTAAGCCGCAGGCTCCACTCCTGGTGTGCCTTTCCGTCAATTCCTTTAAGTTTCAGCCTTGCGACCATACTCCCCCTGGAACCCAAACACTCATGATTTCTCACAAGGTGCTGAAAGG	TGGTAAGTTTCCCCGTGTTGG	TGGTAAGTTTCCCCGTGTTGA	GCACACCAGGAGTGGAGC	CAATCATTCCCGTGTCTTGTCTT
569	EP1_Pth_contig13469_1479	-	-	AGGAT	AAGCGCTCACATCTTTGGAAAGAATTATGCATCACAGAAGGGCGCTTCAAATGAAAACTCCAAACCTTGTAGCTGCGGAGTGGAAGAATTGAAAGGGAAAAGGATTTTGTTAGACATCAGGCCT[C/G]TTGACATGTGTTATGATATTCGTTTGGGGTCTTTGATGGAACTGTATAACACAATGAAAGAGGCATTGAATTTAGAAGTTATATCAATTCCACTTGTGCACCCAAATACAAATACAACAGTGCA	AGGATTTTGTTAGACATCAGGCCTC	GGATTTTGTTAGACATCAGGCCTG	CCCCAAACGAATATCATAACACATGTCAA	CTGCGGAGTGGAAGAATTGA
570	EP1_Pth_contig13469_166	-	-	GAAAC	GTATAATGCAATTGCCTGAAGATTTTGGATCATTGATTTCTCTGGAAAAACTCAATTTGCAGGGTTGCAAGAATCTAAAAGTGCTTCCTAGTAATTTTGAGAAACTCACAGCATTGAAATCATT[G/A]GATCTATCCTATTGCGAGAGGCTAGTAGATCTCCCTCATGGCTTAGGAAACTTAACATCACTTGCTGAATTATATTTGAAGGGATGCAGCCAATTAAGAAGTATTCCAGAAAGCATTGGAGACC	GCCTCTCGCAATAGGATAGATCC	AGCCTCTCGCAATAGGATAGATCT	CCTAGTAATTTTGAGAAACTCACAGCATTGAA	GCCATGAGGGAGATCTACTAGC
571	EP1_Pth_contig13469_379	-	-	GTTCT	GCCAATTAAGAAGTATTCCAGAAAGCATTGGAGACCTGAAGTCGTTGGCCTCCTCACTGGATATGTCAGGCTGTTCAAGCTTAAAAGAGCTACCTAATGGGTTCTGCAACCTCTCCTTTATCAG[G/A]GTTCTTTCATTGAAGCAGTGTAGCAATTTAAAGAAGCTTCCAGACAGATTTGGAGAATTAGTAAATTTAATTTTCCTGGATTTAAGTGGGTGCAAAAACCTTGAAGATTTGTGTAATGACTTCC	GCTACACTGCTTCAATGAAAGAACC	GCTACACTGCTTCAATGAAAGAACT	TGGGTTCTGCAACCTCTCCTT	CCAAATCTGTCTGGAAGCTTCTT
572	EP1_Pth_contig13541_1032	-	-	CGTAT	ATCCATCCTATCTCTTTACCCCACGCAGCGTTGGTTTCGTAGCTGCAGGCAGAAACGTTCAAGGCCTCATCTATAGCCAGTGAAGGAGAAGAACGGACACCGTATTGGGCGTCTCTCATGATAG[T/C]CCGAGCTGATGCTGAAAGGACCGAAGATGTTCCAAATATACTTCTGAAAGCCTCCAAAGACCAGGAGGATGCTTTTAAATCGTGAAACACTTTTGCATTATCGCCACTTTCTCTGACATCTTTG	GTATTGGGCGTCTCTCATGATAGT	TTGGGCGTCTCTCATGATAGC	GGTCCTTTCAGCATCAGCTCG	TCTATAGCCAGTGAAGGAGAAGAAC
573	EP1_Pth_contig13541_414	-	-	TTAAC	AACAATGAAGATGAATCAAATGTGAAGTCACCATCATTGCACTCACCCTCGTCCTCGGATCCCTTTGGAGTCACCACGAAAACTGTTTCAGAGACTCCTATTAACTTCATTAGAACATCGAACA[T/C]GCCAAATATCCACGCAGATAAGCATTGGATAAACCACATCCTTTGGTTATTCCACCATTCTCTGATGGAACTATCAATTCGAAGATATTCCCACAGCTTAAAGCCATAGGTTGAAACGAACAGT	CTTATCTGCGTGGATATTTGGCA	CTTATCTGCGTGGATATTTGGCG	ATCCCTTTGGAGTCACCACGAA	CAAAGGATGTGGTTTATCCAATGC
574	EP1_Pth_contig13541_630	-	-	AGCTG	CACAGCTTAAAGCCATAGGTTGAAACGAACAGTGCAACTGCGGCTGCAAAGGCAGGCTCCGAAGGCCCGGGCAAGAACGATTTTCACTTAACAGACAGAAAGCTGGCAAGAGGGCGTAGCAAAA[C/T]GTTGCCACTGACCAGATTCCCCATAGATGGCAATAGATATACATCATCCTCTGTCGTAGCATAATGCTTTTTGTGAATGTTAAGCAACGGGCATAAGTTGGTAACGAATATTTCCAGTAGCCCA	GCAAGAGGGCGTAGCAAAAC	GCAAGAGGGCGTAGCAAAAT	GGGAATCTGGTCAGTGGCAAC	GGGCAAGAACGATTTTCACTTAAC
575	EP1_Pth_contig13541_798	-	-	GCACA	TCATCCTCTGTCGTAGCATAATGCTTTTTGTGAATGTTAAGCAACGGGCATAAGTTGGTAACGAATATTTCCAGTAGCCCAGTGGCCCATCTCTTCTGCTGCACAAGACTGTCTGGACCATTTG[A/T]TGGTGCATTTCCCAGAAAGGCTGGCTGCTCAGGTAAGCAGAATAGAGAATGCCAACCCATGTAATGGATTTTCAAGCCAGTCATAACATCCTCAACTGTTGATCCATACATCCATCCTATCTCT	ACAAGACTGTCTGGACCATTTGA	ACAAGACTGTCTGGACCATTTGT	CTTACCTGAGCAGCCAGCC	GGCCCATCTCTTCTGCTG
576	EP1_Pth_contig14288_370	-	-	CACGT	GGGCTTTATCATCATGCTCTACATAATTTTTCCAGAACCAGTGTCGCTGCCACACCAAGTACATCTCTTCAATGGGTATATTCTTCGTTTCGGGAAGAAACACGTAAATGAAAATGCTCATAAT[T/C]AAAACAAACCCTGCAAAGAATAGAAACAGTCCAAACTTCATGTGGCAAAGCATGGCAAGGAATGCTTGAGCGATGGCGAATGTGAATAGGAGGTTTACTGAAACGTTGATACTCTGCCCAGCTG	TGTTTCTATTCTTTGCAGGGTTTGTTTTA	GTTTCTATTCTTTGCAGGGTTTGTTTTG	CGGGAAGAAACACGTAAATGAAAATGCT	TTTGCCACATGAAGTTTGGACT
577	EP1_Pth_contig14761_752	-	-	GTGTA	AGTGCCAATTGAGAGGGAGAGCACTGCTTCTTTGAAGCTATTTCACATATTCGCTCAAATATAGCCTTATTATTTTCAAGATTCTCTACACTAAACCTTGGTGTACCCCTTCTGAAATCATCAT[C/G]TGCTAAAGTCTCAACCATCTTTGGTCCAGCAGATAGGAAGCCCCGCCCTAGAGGGCTGTATGGCACAATTCCAATTCCAAGCTCCCTGCAAGTTGGAATGATTTCTTCCTCTGCATCCCTAGTC	GGTGTACCCCTTCTGAAATCATCATC	GTGTACCCCTTCTGAAATCATCATG	GGGCTTCCTATCTGCTGGACC	CACTAAACCTTGGTGTACCCC
578	EP1_Pth_contig15289_449	-	-	TTGGT	GACGGAGACTTGCGTTTCCATGCCACTCAATTCTGTAGCTCTGCAAATTTACTGTGTTCCCAGTCTGTACATGTGGTTCTCGCTGTAAGGTCTCTGTATTTTGGTGTTAATTTTGAATCAGAGG[A/T]GACGAGGGATATGTTTTTTTCAGCCAAGGAGTTGAGGGAAGGGGGACAAATAACATTGCCAGACCTTTACAGTCCGTGGAAGGCATTTTTACCCCGTAATCTATCACAGTTGATCCCATTTACC	GCTGAAAAAAACATATCCCTCGTCT	GCTGAAAAAAACATATCCCTCGTCA	TCGCTGTAAGGTCTCTGTATTTTGGT	CCCTTCCCTCAACTCCTTGG
579	EP1_Pth_contig15289_642	-	-	GATGT	ACAGTCCGTGGAAGGCATTTTTACCCCGTAATCTATCACAGTTGATCCCATTTACCACCGTAGCACTTTCAGATGTGGTCTCTTCCTTTGGCATATCGTGGATGTCAAATATGACGAAGAACAT[G/C]AATAACACCCTGATTACATGCGAGGAGAAGCCCGCAGTAGGTGAGACTAAGACGTGCTCCACATCGATTGAAGGCATGATAGAGTTTGTGGTGTCTAACTTGGGTTCTTCAGATAATGTTGAGC	GTGGATGTCAAATATGACGAAGAACATG	GTGGATGTCAAATATGACGAAGAACATC	CGGGCTTCTCCTCGCATG	GGTCTCTTCCTTTGGCATATCG
580	EP1_Pth_contig15307_1045	-	-	AAATC	TATGGCACTGAAAAAAACCAGCTCTTTAAATTTCTTTTCACATTTTCCCTCCACATCTGTTAAGGGTCCGAGTTTAAGAACTCTTAAAGATCCAGACATCAAATCTAGCTTTGACGCGAGTATA[C/T]GCAGTGGATCTTTGTTGTCACTTGCCCATATGCCCTTGATCTTTTGAAGGTCCTCATCTTTTTATTGAGAACTTTTCAATTTCAGTTGCAGTGGTCAATCTGAATCTGTTTCCTTCTGTCTCTC	TCAAATCTAGCTTTGACGCGAGTATAC	TCAAATCTAGCTTTGACGCGAGTATAT	GGCATATGGGCAAGTGACAACA	CCGAGTTTAAGAACTCTTAAAGATCCA
581	EP1_Pth_contig15307_734	-	-	GTGCA	TCTGAAATTGATAATTCCTCTAGATATTGGCAACCTGAAATTGATACTTCCTCCAAACCATTTCCCATATCTCCTAGCTCTTGAGGTAACCTTTTGAACTGTGCATTACTCAGTCGTAATACTC[T/G]CAAATATCTGAGTCGCTGAATACAATTGGAAGAAACCTGGAAGGCAGGGGAATTTAATTTGATATCGACGTGTCTAAGATTGGAGGGCATTTGACTTAGATTCTGTAAATCTGCCGGGTTATAA	CTGTGCATTACTCAGTCGTAATACTCT	TGTGCATTACTCAGTCGTAATACTCG	CCTGCCTTCCAGGTTTCTTCC	GCTCTTGAGGTAACCTTTTGAACT
582	EP1_Pth_contig15829_1093	-	-	GCATT	GGATTCTGATTCGGTGATTGCATTCCCTTGCTCTTGTATATTGAAAGAGAAGGGATCCTGAGTCCGTTATGACCCCGTGTGATCCCTTTAGCCCACATGTGCATTTAGTAGATATAGAAGATAA[T/C]GATGTTGAGCAGGGTCTTGCTTTGGCTAGTTTACTTTCACATCACAATCATCAAGCATTATGGAAGCATTATTGAAGGATGTTCAGTTGGAACAAAATCTTCAAGAAATGATCTCTTGCACTGC	GCAAGACCCTGCTCAACATCA	CAAGACCCTGCTCAACATCG	TCCCTTTAGCCCACATGTGCA	ATGTGAAAGTAAACTAGCCAAAGCA
583	EP1_Pth_contig15829_434	-	-	CGGTA	TTACCAGAAGCCCAGTTATTCTTGCTCTCAACGCTGATCGGCAGCTGAAACCCAAGCTTCAGTTAATGAAAACGTTAGGTTTCACTCTAAATGCCATTCCCGGTAGATTGCTTGCTAGCAGTAT[A/C]GAAAAAACTTTGTATCCCAACATCCATTATCTTCAAAAGCTGTTGGGATCAGAGGCTGAAGTCTCCAAGGCTGTGAAACAGGCACCTCATATTCTGTCTAATCTTAATGGGCATGAATATATGG	CGGTAGATTGCTTGCTAGCAGTATA	CGGTAGATTGCTTGCTAGCAGTATC	AGCCTCTGATCCCAACAGCTT	GGTTTCACTCTAAATGCCATTCCC
584	EP1_Pth_contig16033_975	-	-	CATGC	AGTTGTGGTGACTTTTCAGCTTTGAATAAGCTTTTCACACAATGACCTTCGGCTCTAAGCAGCTGCAACTTGCTCATATTACTTATAAGACGACTGCCCGCATGCCTTCCGAAAGATTGTTCAG[A/G]CGACTTGCGGCCATCTTTGTCAAACATGCTAATTCCCCGTACCAGTGATTGGTCAGACTGGAACAGATGAAGGTTGGACTGCCGAAGTCGATGCAGGCCTTCTGGAGGTTCATTGTCGGCAATG	TGCCTTCCGAAAGATTGTTCAGA	GCCTTCCGAAAGATTGTTCAGG	TGACCAATCACTGGTACGGGG	AGACGACTGCCCGCAT
585	EP1_Pth_contig16148_784	-	-	TAATG	TCTTCACAGGATTGGGACCTCTGGGTTGCATTCCACTGCAGCGGGTACTGACAACAGATGGTAGTTGCCAACAGAATCTCAACGAGTATGCCGTCAAGTTTAATGCTGCCACTGGAAACCTCAT[C/A]GCAGATCTAAATTCAAAACTGCCAGGAGCTCGCTTTGTCTTTGCCGATGGTTACACTTTCTTCACCAAACTTATAAAAAATCCCCAAGCTTATGGGTTCGAAAATGGTGATACTCCTTGCTGCA	CTGCCACTGGAAACCTCATC	GCTGCCACTGGAAACCTCATA	GCGAGCTCCTGGCAGTTTT	CAACGAGTATGCCGTCAAGT
586	EP1_Pth_contig16148_940	-	-	AAGAT	GCTTTGTCTTTGCCGATGGTTACACTTTCTTCACCAAACTTATAAAAAATCCCCAAGCTTATGGGTTCGAAAATGGTGATACTCCTTGCTGCAGTTTTGGAAGATACCGGCCCACATTAAGTTG[C/T]GTGGCTGCTGCAAAGCTGTGTCCAGACAGAACCAAATATTTGTTTTGGGATGAATACCATCCTAGTGATGCTGCCAATTTAGTTATTGCACAGAGTATGATTTCTGCTATTAAAATGAATCATG	CCGGCCCACATTAAGTTGC	ACCGGCCCACATTAAGTTGT	ACAGCTTTGCAGCAGCCAC	CGAAAATGGTGATACTCCTTGCT
587	EP1_Pth_contig16317_561	-	-	CTCTG	TCTGGATTCGTCCCAATGAAGCTAATTTCCGGATGCAATGATCTCCAAACGCAGTATTTCAGCGGCGTCATGATAAGTTTGCATGTGACACATTTTATTCCTCTGACGGCACTCATTTCTCCGA[G/C]GGCTTTCATTGCAGGCGTGCCAAACACAATGATCGAGCCGTATATCAGTCCACTAGTACAGAAACGGAAAGAACCTCGTTTCAGTAATATCGAATATTGTGCGCAGGCCAACGGGGACTTTCCT	ACGGCACTCATTTCTCCGAG	ACGGCACTCATTTCTCCGAC	TGTTTGGCACGCCTGCAA	TGCATGTGACACATTTTATTCCTCT
588	EP1_Pth_contig16317_771	-	-	CTCAG	AATATCGAATATTGTGCGCAGGCCAACGGGGACTTTCCTACCTAAAGCTAAATTGGGCATTAAGTATTTACTCGCAGCTGATGTGCTTAATTTTCTGTAGCTCAGAACCTAAATCGAATCATAT[A/G]TTTTGCATGTTTTTGTGCTGCTGCGAGTCATATTTCCATGATATGCCCTCAGATTTGCTCATCTCGGAGATGTTCGCAAGTCCAGAGGTATATACTATATATCTATAGATCAGATATGATTTTT	CAGCAGCACAAAAACATGCAAAAT	AGCAGCACAAAAACATGCAAAAC	TTTCTGTAGCTCAGAACCTAAATCGAATCAT	GAGGGCATATCATGGAAATATGACT
589	EP1_Pth_contig16834_573	-	-	TTCCG	TGAAGTTTCCTGGACCTTTTGGCTTTTGAACACACTCTGTACCAGAAGAGTTTTGCCGATCCCTCCCATGCCCACAACAGCAATCACTTGAAAGCCATTTTTCCGTCAATAAAAGTTTAGTAAT[C/A]TCAGCAATGTCATCTTTGATGCCCACAATATGTGATTCTTTGAGAGGAGCACTGGATCTTTCCCGCTTATCTTCTAAATTAGGACATTCAATGCATTAATTTGAAAGATTGACATGAGATGCTT	GGCATCAAAGATGACATTGCTGAG	GGCATCAAAGATGACATTGCTGAT	CCCATGCCCACAACAGCA	GTGCTCCTCTCAAAGAATCACAT
590	EP1_Pth_contig16834_848	-	-	GCGAC	CATTGATTCTCTGTCTTAATGTCCTAATCCTACAGCCCATCTTATAACGGAAAATGAGTTTTTCGAAAGTGGAGAAGATCGAGTTACCAAAGCTGGTTGCGCGACATTCATCCACCATGTCCAC[A/C]GCATCAATCAGAAAATATTCAAGTTTTTCCAGCCAATTAGACATTGAAAACGAGGTACTGTGCTGCCCCGCCTCGTCCAACAGTAATTTAACAGAAAAAAGCTCGTCACACAGAAATTCAAAAT	ACATTCATCCACCATGTCCACA	ACATTCATCCACCATGTCCACC	GGGCAGCACAGTACCTCGT	GCTGGTTGCGCGACAT
591	EP1_Pth_contig17000_180	-	-	AAAAC	TCCATCTGTAAAACTTACATTGACTTTAAAAAACGAAAATAAGTATTAATATTATGAACGTGAATGCCGACGGTAATTGACCGAAAAATGAACCAAAATGAAAACCGTCTTCGAAATTAATTTC[T/C]GTCGACAAAGTTCGCGTTACTTGCTGGAACCGGACGTTGGGAAAGTTACACTATCAGTGCGTCTACGATTGTGATTGTCCCTCGGTTTCGATCCCGTGATCTCGTGGAGCATCGGGGAAGACCC	AGTAACGCGAACTTTGTCGACA	GTAACGCGAACTTTGTCGACG	TGCCGACGGTAATTGACCGA	ACGTCCGGTTCCAGCA
592	EP1_Pth_contig17107_879	-	-	GCGAT	GAGACACAGGAAACACAGACCACAATAACAAGCAGTTACAATGCCCCCGTCGATCCCGGGCAAACGGTGGAAGTCATTTTGAAGGGAACCCATGCCAAGTGCGATGTCAAATTCTCTTACGTCC[A/T]AGAAGACCTTGACACCACTGGATGTGTCCTTGAGAGTTGCAAAGACGATGGCGTTTTCACCGGCGACAATTACACAGACATTCAATATGAAACGCGTTATTATTAGTGAGTTGCATATTTGATA	CCAGTGGTGTCAAGGTCTTCTT	CCAGTGGTGTCAAGGTCTTCTA	CCATGCCAAGTGCGATGTCA	TTTGCAACTCTCAAGGACACATC
593	EP1_Pth_contig17127_314	-	-	AGCGG	ATTTGAAAAAGATTCATTGTACAACATGGTAATGCAGTAGGCCCTCAAATTCCCTACAAAAACTCGTCAAAAACACTGATAATCCTATGATAATACTGGTAGCGGCATTAATAATCCGAATCAC[T/C]GACTTCCCTAACCTTGTTTAGATACTAACCTTATTATTATTTGACATGTTTTTGACATATATGCCAACACAACATTACAAGCTTTTCTTCTTGTAGGTTTCAGTCAACTGTTCGAGCTTTTGAA	GCGGCATTAATAATCCGAATCACT	GCGGCATTAATAATCCGAATCACC	TCAAATAATAATAAGGTTAGTATCTAAACAAGGTTAGGGA	TCCTATGATAATACTGGTAGCGGC
594	EP1_Pth_contig17127_755	-	-	AAACC	GCCGGGCATTTAAGCCCTGGTCAAGTCGAAGAGGGAGCAAGATGAGGGGTATTCCGAAGCTCAGTGATTCCATGACGGAGCTCCATCCGGCGTGGCTAAGAAACCCACCGATGGATGAATGCGA[G/C]AGGATCCGTACCTGTGGTACCCAGCCCTGCACGACGAGGCCTCTGTCCTGGGTTCGAATCTCGAATCCCTCGGGGAGGATCGCCAGCGGATCGTGTCGGCCACTGTCCGAATACCGTGGAAAAC	CACCGATGGATGAATGCGAG	CACCGATGGATGAATGCGAC	GCCTCGTCGTGCAGGG	CGGCGTGGCTAAGAAACC
595	EP1_Pth_contig17542_128	-	-	GATGG	CGGTAATCAACTTTTAATTATTTTGATCATGGAACAACCGGAAAGAACTCTTAATTTCCATCGTTGCATGGTATTTTCAGATCGACTGTGAAGGGGCAGGGATGGAATCTTTGCATACATGCTA[A/C]TCTCTGACAGACAGGCAACCTTGAAAATGAAATGAATAAAGAATGAAGAAATGTGGTGACTTTGTTGGATTGGCTTTGCATAGATTAAGAGTATGCAGATGTCACTGATTACATGGTATGGTGG	GGTTGCCTGTCTGTCAGAGAT	GGTTGCCTGTCTGTCAGAGAG	GGCAGGGATGGAATCTTTGCA	CAACAAAGTCACCACATTTCTTCAT
596	EP1_Pth_contig17781_385	-	-	GTCTT	TACGGTTTTCATTGCATTGGCGAAGTTCCGGAAATTTGTGTAAGATGAGCCACCTTCCTTAACCGCATCAATCGCACACTCTCTTAATTTCATCACTCTCGTCTTCATCTCCGCACCTTCCTCG[C/T]CCGTCAGCACTCTCTCCACAGCGTTCCTAATCTCAGCCATGTCGATTACTGATGTTTCATCCGCAGTACACGTACTGCTTCGCTTGACCAAAGACAAGCCGATTTTCCAGACATGGACTATATA	TCCGCACCTTCCTCGC	CTCCGCACCTTCCTCGT	AACGCTGTGGAGAGAGTGCT	TCGCACACTCTCTTAATTTCATCAC
597	EP1_Pth_contig17781_581	-	-	GCACC	GTACTGCTTCGCTTGACCAAAGACAAGCCGATTTTCCAGACATGGACTATATAACATTGGTTCACAAATTGATATCCAAAGTAAGGCCAACATAACATGGGCACCCCCATCGTGATGCTCTCCA[A/T]GGCTGAATTCCACCCACAATGTGTGAGAAAACAAGCAATGGAAGGATGAGAAAGAACCCTCAACTGCGGGCACCATGACACCAAACACCCTCGTTGGCTCTGTTCGATGCGCTCCACGAACCCT	TGTGGGTGGAATTCAGCCT	TGTGGGTGGAATTCAGCCA	CATAACATGGGCACCCCCATC	CTTCCATTGCTTGTTTTCTCACAC
598	EP1_Pth_contig17883_474	-	-	TAATA	AGAAAACTTCAATGGCGACATATTTACAGAACGAACTGACTGCAACTTAAATGACGAACTGAAATGCCTAAATTGTGAATTGGCGAACATATCAAACGGCTAATATTTCTCACGGAACTACAGA[G/A]TCGGTCGCGCGTTCGAATCTTCTCAGAGTGACCGAACTCCAGCATTTCTGCCGAGCGGCGACGGGAACGTGGCCCTGGAGCACCTGAAAAACACGTCCTGCATCTGTGAAGCAATCGGCAGAAA	GGCTAATATTTCTCACGGAACTACAGAG	GGCTAATATTTCTCACGGAACTACAGAA	GCTGGAGTTCGGTCACTCTGA	GTGAATTGGCGAACATATCAAACG
599	EP1_Pth_contig17883_729	-	-	ACAGA	TCTGTCCTTTAGATTCACGTGCTCCCTCAAAGCCTCCCCGAGATGCTCATCTTCTTGACGGATTTTCATCACCTGGATGTGCACAGCACAGGGTTTCTTGACAGAAAAATGCTCCTGTCTATTG[A/T]CGGAAAATTCACCGTCAGAGGCGACGGGGATATTGATGCTCATTTTCACCTGAGGCTTGGGCTTATGAACCGAAATATTCTCCAGAGCCGGTCTCGTGGTCTCGGGATCGAATCTCGCGGCGTC	CCTCTGACGGTGAATTTTCCGT	CCTCTGACGGTGAATTTTCCGA	GCACAGCACAGGGTTTCTTGA	GAGCATCAATATCCCCGTCG
600	EP1_Pth_contig17952_538	-	-	CTCTG	GGATGTAACAACACTCCTGCTTTCAGAACTTCTCCCTTAGCTAGCTCCACTACCACTTTCGCTCCCCAGCAAAAGCCAGCTGCACCAATAGCAGATATGCCTCTGCTTTTCAAAACATCTATAA[T/C]TTTGGTGGAGTCCTCAAATGCCTTGGCTGTCTCATGACGTTTTAGCCAATCTTGAGCCCCAGCAAAAGGATTCTCACCACTGCCTAGTATGAATGGATCCCCATAAAAGAAGTCAGGAACGACA	GCATTTGAGGACTCCACCAAAA	GCATTTGAGGACTCCACCAAAG	GCCAGCTGCACCAATAGCA	CGTCATGAGACAGCCAAGG
601	EP1_Pth_contig18265_428	-	-	ACCTC	CCGCCAACGAGGGTCCACTGGACCAGGAGCTAGGATTCCACCATGAAATGACTTGGATGAAGTCGTGGCCGTCTAAGATCTTTTTCTTTTGTGAGACTGCACCTCCGGAGGGTGGACAAACAGC[C/G]ATAGTTCTCAGCCACAGCATTACGCAGCGCATGGAAAGGAAGATGCCAGAATTTGTTAGCAAATTGAAGGACGTAGGGTTGGTGATTACAGTAACTACACCCATTGAAAACAGAGTGTCTTCCT	GTAATGCTGTGGCTGAGAACTATG	GTAATGCTGTGGCTGAGAACTATC	TCCGGAGGGTGGACAAACA	ACAAATTCTGGCATCTTCCTTTCC
602	EP1_Pth_contig18265_694	-	-	AGTTT	CAGACTTTCCTTGAAACAACGGACCCCAACGAAGCAAAGAAGAGAGCTTTAGACACGATGAACTGCGGAAGCTTCGAGTGCTTTGAGGATGGAACGGCAAAGTTTGTGTTGGGTCCTCTGGAGG[C/T]TGTCAGAGCGTTCGAGGGTTACGGTGGAAGGGAAGTGTGGTTTTACGGCATAGCGGCAGCGGCCTCTGGGCGAGGAAACGTTTCGCAGTCACTGGGAGATGGATCTGCAATTCCTTGTGAGGCA	CCCTCGAACGCTCTGACAG	CCCTCGAACGCTCTGACAA	GCTTTGAGGATGGAACGGCA	CACTTCCCTTCCACCGTAAC
603	EP1_Pth_contig18472_459	-	-	TTGCT	CTTTGCATCCGCACCACACGCTTCAACTCGTGCCTTCTCAGAGTACTCCATATGTATGTAATGTATGTGGACGAGGTTTTACTTCTCCGGAGATGCGCTATTGCTATTGCTGCTGCGAGGGTTC[G/T]ACGCCCTGTGACTTCATTTTTACACATTTCCTGTGCTAAATTACCTGTGGATCCGTTGGAAGAGATGAGAATGCAGTCGATATCGCCGCTTGAGGTGCCCTGCGGCCACATGTTCACGGGAGCC	GTAAAAATGAAGTCACAGGGCGTC	TGTAAAAATGAAGTCACAGGGCGTA	CTATTGCTGCTGCGAGGGT	GGATCCACAGGTAATTTAGCACAG
604	EP1_Pth_contig18472_630	-	-	CGCAA	GTGGATCCGTTGGAAGAGATGAGAATGCAGTCGATATCGCCGCTTGAGGTGCCCTGCGGCCACATGTTCACGGGAGCCCCTTCAGGAACGGCAGCGGCAGCGCAAGTGAGAAGCTCTTCGTCAA[C/A]GGTAAGGGCAGCGCAGGTGATAAGCACTTCGTCAACGGGAGCGGCAAGCTCTTCATCAACGGGAGCAGCAACGCAAGCGATAAGCTCTTGGGATGTTTTGAGAACTGGTTCGGCAGTTTTGGGC	CAAGTGAGAAGCTCTTCGTCAAC	CAAGTGAGAAGCTCTTCGTCAAA	CTTATCACCTGCGCTGCCC	AGCCCCTTCAGGAACGG
605	EP1_Pth_contig18488_150	-	-	AATTG	CTGAGATAGATGATGTTTGTATGACTTCCACGACTAACTTCCCTGAAGACCACTGTCAGGAATTTGTGAGTTTCAGCTCTACCCATCACTCTGCACAGGAAATTGATCCCAAGGCAAATAATGA[T/C]GGGAGCTTAGAACATATCTCTCAAAATCAGGACCCTGACATAAATGGGCCAGTAGGTGAAGCAGTTGGTGATGCTGTTGAAACAGAACAGGCCGACTCAAGCTGTGGAAAGATGTCTAGTAGGA	ATTTTGAGAGATATGTTCTAAGCTCCCA	TTTGAGAGATATGTTCTAAGCTCCCG	CTACCCATCACTCTGCACAGGA	GCCCATTTATGTCAGGGTCC
606	EP1_Pth_contig18645_280	-	-	AAAAC	ACTACCGGGTCGAACAGACAACGAAATCAAGAATTATTGGCACACTCATATGAGCAAGAAGTTGTGCCGTCAATGAGCGATTCTCAACCAAGTCTTCGCAAAAACGCAGAAGAAGGTCAAAATC[A/T]CCTGTTCCTGTCCCAAATCCTGTCTTCAAAGCCACTGCCGTTAGAATAAAAGCAGGCATGAGACTTTCTGGAATTGTAAGAGAAAATGGCTATAACGATGATGGCTCCAGTAATCTTATATCGG	AAAAACGCAGAAGAAGGTCAAAATCA	AAAAACGCAGAAGAAGGTCAAAATCT	GCAGTGGCTTTGAAGACAGGA	GATTCTCAACCAAGTCTTCGCA
607	EP1_Pth_contig18645_465	-	-	AGAAA	AGACTTTCTGGAATTGTAAGAGAAAATGGCTATAACGATGATGGCTCCAGTAATCTTATATCGGATGAAGCCTTCAGATTATGCAATGTTAAAGAAACTCAGAAATCTTCATGGCGCCACCTAC[A/T]TGTGAACGATTCAATCGGAGACGAAGAATCCGAGCTTATTGCTTTGGGATTGGCTGATAATCCCGTCAAAATGTCAGCTACAAATGCTCTTTCTCCTATGTCGAGTTTAGCTGACCAGCAGTAT	CGTCTCCGATTGAATCGTTCACAT	CGTCTCCGATTGAATCGTTCACAA	GAAATCTTCATGGCGCCACCT	GCCAATCCCAAAGCAATAAGC
608	EP1_Pth_contig19156_133	-	-	CCCTT	ATGTAGCTTGAAAGCCAATTGTGACGGAGGAAAAATATTTGGCGTCCGGTGGAATAAAACCCAAAGAACTGGAGACACCTCAATGATGTTACGAAAATCTCCCTTCACATTGACAAGTGGTAAC[T/A]GGACCCGTGTTATAGTCGGTACGAGGAGCAGAACTACAAACGTCCGGGCGAGGGCTTTTACAGAGGAGCAAGAAGCCCTAGTTAAGAAATCATGGAATGCCATGAAGTCAAATGCTTCCGAACT	CCCTTCACATTGACAAGTGGTAACT	CCTTCACATTGACAAGTGGTAACA	GTTCTGCTCCTCGTACCGACT	ACACCTCAATGATGTTACGAAAATCT
609	EP1_Pth_contig19156_434	-	-	TTCAA	CTATTCTCGTTTTTACATGATACTGACGTCCCAATCGAAAAGAATGCAAAGCTCAAGGCGCATGCTATCACAGTTTTCAAAATGACTTGTGAATCTGCTGTTCAACTACGAGAGAAAGGAAGGG[C/T]AACATTCTCAGAATCAAACGTCAAGGACATGGGGAAGCTTCATTTTAAATATGGAGTACTTGATGAACATTTTGATGTTGTTAAATTCTGCTTGCTCGAGACTATTAAGGATGCTGTTCCGGAC	AACTACGAGAGAAAGGAAGGGC	CAACTACGAGAGAAAGGAAGGGT	TGAAGCTTCCCCATGTCCTTGA	AATGACTTGTGAATCTGCTGTTCA
610	EP1_Pth_contig19212_215	-	-	AAAAT	TTCTTTGAGAAGATATCAAGTAGAATTACAAGATCATTATGTGTTAGTTGTGGTTGCCTTCCTGTAAGTTGGATACAGAGGAAGATGCAGCATCTCAAGGAAAATCAACAGCAGCAGCAATCAA[C/G]AAAGGAGAATAGCAACATTACCGTTATTCAGGATGGGCAGACGACTCCTGCAATACCCACGAATGAAGCCAAGACCAGAGTTGTTACTTTGGACGTATTCCGAGGCCTCACCATTGCAGTTATG	TCAACAGCAGCAGCAATCAAC	ATCAACAGCAGCAGCAATCAAG	GAGTCGTCTGCCCATCCTGA	AAGATGCAGCATCTCAAGGAAAA
611	EP1_Pth_contig19212_375	-	-	TGATG	GGCAGACGACTCCTGCAATACCCACGAATGAAGCCAAGACCAGAGTTGTTACTTTGGACGTATTCCGAGGCCTCACCATTGCAGTTATGATTTTGGTGGATGATGCAGGAGGAGAATGGCCGCA[A/C]ATCAATCACTCACCTTGGAATGGGTGTACTCTAGCAGATTTTGTGATGCCTTTCTTTCTCTTCATTGTAGGAGTGGCAATTGCTCTCAGATTCAAGAGAATCACTGAGATGGCGCCTGCAATTA	CCATTCCAAGGTGAGTGATTGATT	CCATTCCAAGGTGAGTGATTGATG	CAGGAGGAGAATGGCCGC	GGCATCACAAAATCTGCTAGAGT
612	EP1_Pth_contig19265_158	-	-	AAGAT	TTCTGTTGGTCGTTAACGAAGAGCTGCAATCTTAGAATACTCTGAAGACTAGAGATTTGTAGATCAGTGATGGATCTCAAAGTTGCGATAGCAATCCCCAAAGATTCTGCGGGGCACGTGTGCC[G/A]TATCTCCCGAGCCTTCTCACCGCCAATGCGGCAGAAACAAAACGGGGGAACTCCACTCTTTCTGCTCCAAGGAGGAAGCGAGGAGTTAACCAGAGGCAGCTCGTTATAAAAGCTGCAAGCTCTG	GGGCACGTGTGCCG	GGGGCACGTGTGCCA	CTGCCGCATTGGCGGT	GCGATAGCAATCCCCAAAGATT
613	EP1_Pth_contig19265_401	-	-	AAATT	GCTCTGGCGAATACCAATTTGGTTCAGGTGGCCGGAACATAGTGGACGCCAATATGATACTTCTGAGAAAGCGAATGTTCGACCTCAAAATGCAGGAGACAAATTACAAGACTCCGGAAGAGTA[C/T]ATGGAATGGGAGAAAGAATTATATCCTGCGTATCATGCGCAGGTATTCAGGGCAATTGCATGGTTGCAGTACACTTTGATCAACACTCGCCCTGTTGTTGCAATCACACTTTTGAGTTTGATAT	ACAAATTACAAGACTCCGGAAGAGTAC	ACAAATTACAAGACTCCGGAAGAGTAT	CTGCGCATGATACGCAGGAT	TCGACCTCAAAATGCAGGAGA
614	EP1_Pth_contig19310_580	-	-	ATAAG	TATCCTACCAGCGTATGTTCCTTAAACTACTAAGCTCTTCTCTATACTTTTCTACTCTTCTCTATACTTTTCTGTAGTTCGTTCACTAATTCTATCTATTATAAGTATGGGTTCAAAATTCAAT[C/A]ATAGCATTTCCATATAAGCATTCTCAAGTTGGGTGCGGTTCTACTTCAAGTTACTCGTCTTATTGCCAAGTCGGAGATTCCAACTTTTGATGTCTTCTTTTGCATGGACGTGATTCTTCTATAA	AACTTGAGAATGCTTATATGGAAATGCTATG	CAACTTGAGAATGCTTATATGGAAATGCTATT	TCACTAATTCTATCTATTATAAGTATGGGTTCAAAATTCA	CTTGAAGTAGAACCGCACCC
615	EP1_Pth_contig19509_167	-	-	TGTGA	TAGAAATACGATCTCACCCATCATCTCATGGCTACATCTCATGGCTACTGTTAATTCCCCACAAACCTTCTCGTCCATTTTCGAGAATTCTATGTATACCTGTGAGACTTCTCCAGTACAATTT[T/C]TCCCCCGGCCTTCCGGCTCTGAAGAAAAGAGAAACCTGAATATCCTACGACACTTATTTTTATTCGCATGAAAACACTAGTACAAATGCAACGGACGGTATGGCGCATCACAGGAGCTCGGATG	CCTGTGAGACTTCTCCAGTACAATTTT	CCTGTGAGACTTCTCCAGTACAATTTC	AGCCGGAAGGCCGGG	CCTTCTCGTCCATTTTCGAGAATT
616	EP1_Pth_contig19509_570	-	-	ACAGC	TGCACCCCAAGTCTCTTCCATTCCTTGCCATGTATTAGAGTTTGCCTGCTTTAGATACACTGCTCGAAGATCGCCATCTCCGTCTTCGTATTCGATAAGTACAGCGAACCAGTAAGTCAGTGGC[A/T]CCTCCGTTAACGTTGAATGCAATATTCTTGCCCGGATATTGGCATGGCACGCGACGAAACAAAACAGAGACAACTCCAGTGTTAAGCAGATTCGAAGATGCACCAGGAGAAGCCATGTCAGTGA	CGAACCAGTAAGTCAGTGGCA	CGAACCAGTAAGTCAGTGGCT	CCATGCCAATATCCGGGCAA	CGTCTTCGTATTCGATAAGTACAGC
617	EP1_Pth_contig19606_297	-	-	TGGCA	AATTCTGTGGGTTCCCTGACATCAAGTTTAGTCCACAACTGAATAATCGTGTCAGTGGAATTAACTGGAATTATATTGAAGTCGTCTGTGATGACAAAGTTGGCACCCTTCTTGACAAATCCCG[A/T]TGGGAGTACAGGCACAGGGGCCTTGTCCACCAGCTTCACTTCTCGGTTTAGCCAACTGCCGCAGGAACACGTTACAGTTCCACTTTGGGTGCTGAGATTGTGCGTGCTGGTATAGCAACCACCG	ACCCTTCTTGACAAATCCCGA	ACCCTTCTTGACAAATCCCGT	GCTGGTGGACAAGGCCC	TCGTCTGTGATGACAAAGTTGG
618	EP1_Pth_contig19638_266	-	-	ACAAT	TTTCAAAGATAATGAAACTGTAACATCAGTAAAGAAACTGTAACATCAGTAAAGCCATATCCTGATATAGCTATAGCTAAATCAGGCCTGAGAAACCATGACAATAAGCTATATGCTGATATAG[G/C]TAAATCAGGCCTGAGAAACCGAGCAAATAAGTTAAACAACAAACGTCGAAATGAGACCATATACAGATTAACGCATCCTCCTTGTTTACACCAAAGAATGGAAAAAAGGGTGGCACACTATAAC	TCGGTTTCTCAGGCCTGATTTAC	TCGGTTTCTCAGGCCTGATTTAG	GGCCTGAGAAACCATGACAATAAGC	CGACGTTTGTTGTTTAACTTATTTGCT
619	EP1_Pth_contig19662_343	-	-	TTTAA	AAGGTGTTGAGGCTAAACATGACGATAAGCACGATCTGCTTTTGAGAGATGTCACTGTGACTCTAACTGAGGGCGCAGATCCCCAGATCCCTGGCAAGATTTTAAATATATTCGGATCCGTTCA[G/T]AAGAAATTCGTAGCATTCAAAGTCACGTTCAAGGAACCTCAACCCAGAAATCAAACAGATGCCCTTAAGGTGGTTAAGGCACTGAAAGACGTTAAGGACGTGCTATTTGAGGGCAGCGCTAGAA	CGTGACTTTGAATGCTACGAATTTCTTC	CGTGACTTTGAATGCTACGAATTTCTTA	CCCCAGATCCCTGGCAAGA	TCTGGGTTGAGGTTCCTTGAA
620	EP1_Pth_contig19662_687	-	-	AAATT	AGTGGAGAAAAGACGTCCGTGATTTCAGAGTTGCTCCTCTTTCGCCTGCTGAATTTTTGCATCCATCATGCTGAATTGAACGGATCCACGTGTCATTTATAAATTCGTCAGTCTATGTTAATCA[C/G]TGAGGGCTGCCTGGGCTTCGTATGGATTTTGCCTACTGAGCGGTTAGGGTTTTCATTTCATTAATGCTGCCAATGTATTTAGCGGTTAGGGTTTGTAGTCTGTAGGATTTTCATTTCATTAATG	CCCAGGCAGCCCTCAG	CCCAGGCAGCCCTCAC	GGATCCACGTGTCATTTATAAATTCGTCA	AGTAGGCAAAATCCATACGAAGC
621	EP1_Pth_contig19712_402	-	-	CTTGG	AACTGAAACACGGTCCAGACTCCTACGGGAGGCAGCAGTGGGGAATTTTGCGCAATGGGGGAAACCCTGACGCAGCAACGCCGCGTGGAGGATGAAGTATCTTGGTACGTAAACTCCTTTCGAT[G/C]GGGAAGATAATGACGGTACCCATAGAAGAAGCCCCGGCTAACTTCGTGCCAGCAGCCGCGGTAATACGAGGGGGGCAAGCGTTGTTCGGAATTATTGGGCGTAAAGGGTGCGTAGGCGGTTTGA	GGGTACCGTCATTATCTTCCCC	GGGTACCGTCATTATCTTCCCG	ACGCCGCGTGGAGGA	AGCCGGGGCTTCTTCTATG
622	EP1_Pth_contig19792_696	-	-	GTCTT	TTGCTCTACTGGAGATTTCTGTTCTCCATGAGTCCCCCTTAGGACACCTGCGTTATGGTTTACAGATGTGCCGCCCCAGCCAAACTCCCCACCTGACAATGTCTTCAACCTGGGTCGGACCGCG[G/A]AGGTCCTTAACGCAAGAAATTGGGCGGTGAAGCCCAGCCCCACTCCAGTTCTGCTTACCAAAAATGGCCCACTAGTAACGTTGCATTCGAGTGTCCACGTTCAACAAAGTAACAAGGAC	CCAATTTCTTGCGTTAAGGACCTC	CCAATTTCTTGCGTTAAGGACCTT	AGCCAAACTCCCCACCTGA	GCTGGGCTTCACCGC
623	EP1_Pth_contig19972_537	-	-	ACTTA	TTTAGGCGGCCTGCCTTCCCATATGTATCAATTAATGTATTATACATGTAAGAACTGCGTGGCCTCTGAACTTGATCATTCTCTCTGCAAGGATCCATGCACTTATCATCTAATAACCCTTTAA[G/T]GAGCACTCCTTCAGGAAAATTATTTGGAGAGCAGTCCCTTTTACCCACTGGGTCCTCAAAATGATTTTTTTACTTCACACCGACGACTAATATAGAAGAAATCCTTCTGTTGCTGTCGATCAGG	CAAATAATTTTCCTGAAGGAGTGCTCC	CAAATAATTTTCCTGAAGGAGTGCTCA	TCTCTGCAAGGATCCATGCACT	TGGGTAAAAGGGACTGCTCTC
624	EP1_Pth_contig19972_674	-	-	CTGTC	AGGAAAATTATTTGGAGAGCAGTCCCTTTTACCCACTGGGTCCTCAAAATGATTTTTTTACTTCACACCGACGACTAATATAGAAGAAATCCTTCTGTTGCTGTCGATCAGGCTCTGATTTAGA[T/A]GAACAAACATTTGTAGTATTTCCTAGAAAGATTTTTCCCAGAAGACCAGTCCCTGAAGAACTGTTCAGCTTTCTCAAAATTCGCTTGCCTTCTTCAAAAATATGGACTACCG	CTGTCGATCAGGCTCTGATTTAGAT	CTGTCGATCAGGCTCTGATTTAGAA	CAGGGACTGGTCTTCTGGGA	GAAATCCTTCTGTTGCTGTCGA
625	EP1_Pth_contig20195_551	-	-	GTACA	TGCCTTTCACGTCCAACGGGCTCCCTTCAAATCTCTCCGGTCGGAATTCTTCGGGCTTCTCCCAAAAACCGGCATCATGAGCGATGGTCCACACGTTAACGTACAGCCTTGTGTTCGCCGGAAT[G/A]TCGTAACCAGCGATCTTGCAGGGCTCAGTGGAGAGACGGGGGACGAGCATGGGAGCCACCGGGTGGAGCCTCATCATCTCCTTCACGATCGCCTGCAGATACTGGAGCCCACCAATGTCCTTTT	CCTTGTGTTCGCCGGAATG	GCCTTGTGTTCGCCGGAATA	CCCGTCTCTCCACTGAGCC	GTCCACACGTTAACGTACAGC
626	EP1_Pth_contig20444_166	-	-	AAACT	ACATTGTGCTTTGGTACACATTGGGCTTCCATCATCTCCCTTGCCAAGAGGACTACCCAATCATGCCAACAGTGTCATCAAGTTTCGATCTCAAACCGACAAACTTTTTTGAAAGAAATCCTAT[T/C]ATGAGAACTGCACCCTTCTACGAGAAGGATCTTCCCATATGTGCAGCTTCAGCTGAATGAACATCCATGCTATTTCATCATCTTCTAAAAGTGGTATATCAGTCAAATTAGGTTTCGAATTCGA	CGTAGAAGGGTGCAGTTCTCATA	CGTAGAAGGGTGCAGTTCTCATG	CAAGTTTCGATCTCAAACCGACAAACT	TGCACATATGGGAAGATCCTTCT
627	EP1_Pth_contig20444_640	-	-	ATTTT	CAGGTAGAGCTGGGGCAGCTTGTAATTAAGGAATTTGATATAATTTCCTTTTTAAAAACAATAAATATCTACCTACTAAACTGGAAATCATAATATATGCATTTTATAGGAATTCAGCAATATC[G/A]GTAGTAAATTATCATTCATGTAACTTTCATTTTGGCATTAGACCGAAAAGTGTCTCCACTGGACAATGTAAGATTTCTAGGATTTCTGTGTGATACAATAAGTACAATGATTCTCAT	CCAAAATGAAAGTTACATGAATGATAATTTACTACC	CCAAAATGAAAGTTACATGAATGATAATTTACTACT	CTGGAAATCATAATATATGCATTTTATAGGAATTCAGCA	GGAGACACTTTTCGGTCTAATGC
628	EP1_Pth_contig20601_331	-	-	TTTGA	AGAAGCTGAAGAGCATAAGGGGGTCAGCCCAGCTGACACAGCTTCGAGAACTGGACGTTTCTGAATGCTCTGAGTTAGAGGAGCTACTTGATATTGAACATTTGAGGTCGTTGGATAAGTTGCG[G/T]GCATGTAATTGTGCGAGATTGAAGCACTTACAGGGGTTGGCACAGCTGACACAGCTTCGAGAACTAGATGTTTCTGGCTGCTCCAGGTTAGAAGAGATGCCAGGTGTTGGATATTTACAGTCGT	TTCAATCTCGCACAATTACATGCC	CTTCAATCTCGCACAATTACATGCA	CTTGATATTGAACATTTGAGGTCGTTGGA	GCCAACCCCTGTAAGTGC
629	EP1_Pth_contig20601_527	-	-	GGTTT	TTCTGGCTGCTCCAGGTTAGAAGAGATGCCAGGTGTTGGATATTTACAGTCGTTGGTGTGGTTGCGGGCATCTGAATGTGTGAAGCTCCAGAGCATACAGGGTTTGGAGCAGATGGCACAGCTT[A/C]GAGAACTAGAGGTTTCTTATTGCTTTGAGTTAAAAGAGCTGCTAGGCGTTGAACATTTGAAGTCCTTGCTGAAGTTGCAGGCACGTAGCTGTAGAAAGCTGAAGAATATACAAGGGTTGGCACA	GGAGCAGATGGCACAGCTTA	GAGCAGATGGCACAGCTTC	TGTTCAACGCCTAGCAGCTCT	GCTCCAGAGCATACAGGGT
630	EP1_Pth_contig20626_111	-	-	AAACA	GAACTAAAAAGATGGAATGATGATGCACTACTCCAACTAGATCGACTTCCAGAGATCATAGGCATTTCAGAGCTTAACACGTTTAATGATAATGATCCTGAAACATGGCA[C/T]GTGCAGGTTTTCCGTTCAATTGACTCAGGTTCTGTTAAAGGCTTCCCAAAGGATGTAAAGGAAGCTGAGACTAGGAATCTTGTCTATTTAAAAAATTTGATCGTAGACATGAGCATACATACAG	ATTGAACGGAAAACCTGCACG	CAATTGAACGGAAAACCTGCACA	ACGTTTAATGATAATGATCCTGAAACATGGC	GAAGCCTTTAACAGAACCTGAGT
631	EP1_Pth_contig20626_632	-	-	ATAAT	GAGACTATTTTCAAGGCTTTGGAAGAAGTTGGTCTTGAAAAGGCATATCATCCTCAAGATTATTTGAACTTCTTTTGTCTAGGGAATCGTGAAGCAAGAGATAATAACGAAGCACCTTCTAAAA[G/T]TGCAGTTCGGAAAATACACCTTATGCTCGGGCTCTGAAAAATCGCCGTTTCATGATTTATGTCCATTCAAAGGGTATGATTGTAGATGATGAGTACATCATTCTAG	CATAAGGTGTATTTTCCGAACTGCAC	CATAAGGTGTATTTTCCGAACTGCAA	TGAAGCAAGAGATAATAACGAAGCACCT	CGATTTTTCAGAGCCCGAGC
632	EP1_Pth_contig20631_148	-	-	TCTTC	TAGCTGCAGCAACAATAATACAAAAATTATATATATAGAAATAGTTCCTTGTAGACTTGGTATCTATAGCTGCAGCAACAATAGTCTTCACTTCTTGTAGTCTTCACCCAACTGTTGAAGCTTT[T/G]GAATGAAATCATGGACATAACTCTGCTTATTGGCCGCTATAATCTCACAGGCCTTGGCCGCGTTGGATCTCCATTTCTCCCCCTCAGCGCCAGACATTGCAATTGCTAGTGTTTTAGATATCTT	CTTCACCCAACTGTTGAAGCTTTT	TTCACCCAACTGTTGAAGCTTTG	CGGCCAAGGCCTGTGAG	CAGCAACAATAGTCTTCACTTCTTG
633	EP1_Pth_contig20631_594	-	-	GTCCA	TCCGTACCTGCGGTACCCAGCCCTGGACGACGAGCCCCCGGTCCCGGGTACGACTCTCGAATCCTTCGGGAAGGAATCCCAGCAGATCGTCTGGCCCAGCGTCCAAATACCCCGGAAAACGAAG[A/C]GACCAGAGGAACGGGAATCCACTCGCCTCCAATCCCAGCGCCAACTCGTGGATTTGGTCTCTGGACAAAAATACCTGGCTGCCGAAGGACACAAAAACGACCGAGGCCGCCCTCTGTCGTTCCA	CCAAATACCCCGGAAAACGAAGA	CAAATACCCCGGAAAACGAAGC	AGGCGAGTGGATTCCCGT	GCAGATCGTCTGGCCCA
634	EP1_Pth_contig20872_540	-	-	AGGAC	GAACCTGAGCCACAGTCTTTCCATGCCTTTTGGCAATCTCCTTAATGACAATATTTTCCATAACAGCATTGCTCCCATAGCAGGTACCGAATGATCCTTGAGGACAATGTGCACTGACATGAAT[C/A]TTGACCTTGGTGTAATAATCTCTTAGTTTTTTTTGCTGCCACATGGGATGCATCTCCACCTGGTTGACAGCCGGAGGAATGTTGGCATAGCTTAACAAATCTTCAGTCTTCTTGGATGAAAAAT	GGACAATGTGCACTGACATGAATC	AGGACAATGTGCACTGACATGAATA	GCATCCCATGTGGCAGCAA	CAGGTACCGAATGATCCTTGAG
635	EP1_Pth_contig20885_312	-	-	GCAGT	CCTCACTGTCGAAAATTATCGAAGAATACCATCTTGATGGTATCGACATCGACTACGAGCATTTTCAAGCTGACAATAATACGTTTACAGAGTGCATCGGGCAGTTGATCACGCGGTTAAAGCG[G/T]AGCAAAGTCATCTCCTTCGCTTCCATCGCTCCCTTCGATAACCAGGATGTTCAGTCGCATTACCTTGCGCTGTGGAAAAGATACGGTCGTGCCATAGACTACGTTAACTTCCAATTCTATGCCT	AGCGAAGGAGATGACTTTGCTC	AAGCGAAGGAGATGACTTTGCTA	GCATCGGGCAGTTGATCACG	TCCTGGTTATCGAAGGGAGC
636	EP1_Pth_contig20885_469	-	-	AACAC	CTTCGATAACCAGGATGTTCAGTCGCATTACCTTGCGCTGTGGAAAAGATACGGTCGTGCCATAGACTACGTTAACTTCCAATTCTATGCCTATTCTGCTAACACCACGATTTCGCAGTTCATC[G/A]AATACTATAATAAACAGGCGGCTCTATATAGTGGAGGAAAAGTATTGATTAGTTTTACTTCTGCGAACGGCGGTGGAGGTCTCTCGCCCAAGAATGCCTTCTTTGAAGCGGCCAGAAAGCTGAA	CCACGATTTCGCAGTTCATCG	ACCACGATTTCGCAGTTCATCA	CTCCACTATATAGAGCCGCCTGT	TCTATGCCTATTCTGCTAACACCA
637	EP1_Pth_contig20941_549	-	-	TGGGG	GAGAGCCAAGCATAACATCAAAGCAAGACTATGACAATGCAGGAGGAAGAATGTCAATCATGTAGAGTGATAGAATCGAATCTGGGTGAAATCCAAAGCCTGGGGCTGGAAACCTGAATGCTCT[G/A]CCAACGGAAAATTTAACACCGAAAATACATCACAGTTTAGCTAACAATGGGGATAAGGGTTTCCATTCTGCCGTCGGATAAACTCAGTCCACAGAGGATTGTCGATGAGAAGATCTTACCCAGG	TCGGTGTTAAATTTTCCGTTGGC	TTTCGGTGTTAAATTTTCCGTTGGT	GGGCTGGAAACCTGAATGCT	CCCCATTGTTAGCTAAACTGTGATG
638	EP1_Pth_contig21042_254	-	-	AGTTT	CGAGATTCAAAGTGCAGGTTGAGAACCCATGTCCAACATGCCCAGCCATCAACATTCATGTCCGCTGTGGAAACTTCCAGCAAAGGCTGGCTGACCCACGAGTTTTCAGAGTATTAGGTTATGA[C/T]GACTGTGTTGTGTATGGTGGCCGCCCTTTGTCTGCGATGCAGAGTGTGTCCTTCACATATGCCCACGACAAGTTCCCGATGGCGCTCAAGTATTCAGACTTACTTTGCGAATAGCTCCCATAAA	CCACCATACACAACACAGTCG	GCCACCATACACAACACAGTCA	GGCTGGCTGACCCACG	CGCAGACAAAGGGCGG
639	EP1_Pth_contig21042_568	-	-	GTAGA	CTAGTTAAATTTAGGGGTTTTATTTTGTAATATTAATGAGAGAGCTTTTCTGGAGTCTGCAATCTAGTTAAATTCAAGAGTTCTATTCATAAATTTAGATGTAGATGTTTTCTTGAATCTGCAC[G/T]AGTTAAATTCAAGGGTTTTATTTTGTAATGTTAGCTAGAGATGTTTGCTGGAATCTGTAATCGAGATTCAAGAGTATTATCTCGTAGTATTAAAGATGTAATGTTAGCCAGAGATGTTTTCTGG	ATGTAGATGTTTTCTTGAATCTGCACG	GATGTAGATGTTTTCTTGAATCTGCACT	TCCAGCAAACATCTCTAGCTAACATTACAA	TCTGCAATCTAGTTAAATTCAAGAGTTCT
640	EP1_Pth_contig21429_141	-	-	AGAAA	CCATAGCAGAGGTGCTATAGACCATAAGAAACAATGGCTCCCAGTGATGATAAGAAAGCCGGGGCAATAAGATACTACAAGGGAAGCAAAGATTGCACGGAGAAATCCGAGGAATTGCTGAAAC[A/T]GGTAGGTCTTCCCAATGGCCGCATACTGCCTGATGATATTGAAGAATATGGGTACGTGAAGGACACTGGGTTTGTGTGGATGAAGTGGAAGGTTAAGTACGAGTTCAAGGCAATTGGGAGATTG	GAAATCCGAGGAATTGCTGAAACA	GAAATCCGAGGAATTGCTGAAACT	TCAGGCAGTATGCGGCCA	AGGGAAGCAAAGATTGCACG
641	EP1_Pth_contig21465_431	-	-	TCTGC	GAAAAGCCCCATTCAGAGCTTCTCCTAAAGCTGCCTCCGTACCGTAAATACTTGCAGTGTCAAAGTGCCGATAACCTACCTTGAAGGCAGTAGCAACAGCTCTGCTTAAATCATCTTTGTTCTG[C/A]GGCAAGAAAGCAGTACCAAAGCAAATCAATGGGATTTGAAATCCTGAATTCAGTTGTGCAACTCCACCTAACATCTCCATATTCACAACGAACAAAGGGGAGTTGGAAAATAAAATGAGGTTTT	CTTTGGTACTGCTTTCTTGCCG	CTTTGGTACTGCTTTCTTGCCT	GCAGTAGCAACAGCTCTGCTT	GGATTTCAAATCCCATTGATTTGCT
642	EP1_Pth_contig21836_384	-	-	CGGTG	GCGTTGCCGCAAATGTTCCAGATGCGGCCCCCAAGGTTTTTAAGGCAGGCGGTGCAATCAGACTGAGAGATTCCCTGATTGCAAACCCCACGCCCATAGGCGGTGGGTGAGCCTGCGCGCGATG[C/A]TTTGTAGTCGTAACCGCTGAAGGCAGTGTTTCCCTCTAGATCTACGAGGAGGGATCCGAGAGTACTATAAAAGGAACTTCCGCTTGGGATCTTCTGCGTGTTACACGCAGACGATACGAAGTTT	CTTCAGCGGTTACGACTACAAAG	CCTTCAGCGGTTACGACTACAAAT	CCACGCCCATAGGCGG	CGTAGATCTAGAGGGAAACACTGC
643	EP1_Pth_contig21836_517	-	-	AGACG	CGTAACCGCTGAAGGCAGTGTTTCCCTCTAGATCTACGAGGAGGGATCCGAGAGTACTATAAAAGGAACTTCCGCTTGGGATCTTCTGCGTGTTACACGCAGACGATACGAAGTTTGTGTTGGG[A/C]GTGCCTACAGCACTGCCCACAACCAGTGCAGCTACTACCATTACTGCCAATGCAAAAGCAAATGAGTACCTCATCTCGAATGATATATATAACCTCTACAATGGGAAATGAAAAGGGAAAGGC	ACGATACGAAGTTTGTGTTGGGA	CGATACGAAGTTTGTGTTGGGC	GCTGCACTGGTTGTGGGC	TGGGATCTTCTGCGTGTTACA
644	EP1_Pth_contig22084_152	-	-	ATTTA	AACATAAATATACAGAATTCCTTCTACGGCTGCATGCATTCCATCTCATGACAGCTGGTGGCAGCATCTGGGTTAACGTTCATTGCCCGAGGGTCTGCACATTTATACCAGCGGGCGCAGACTA[C/T]AAAATATATCAAGTTCAGCGCTTCCATAGTCGACAAAAGCCAGTAAAAATATTCCAGATGGCCGCGGTTTAGATTGTCGTCCAGCCAATCCGGTCGCCCGTCGCGGCCGGTAGTATTGTGAACG	AGCGGGCGCAGACTAC	CAGCGGGCGCAGACTAT	TGTCGACTATGGAAGCGCTGAA	CCCGAGGGTCTGCACAT
645	EP1_Pth_contig22084_525	-	-	CGCAG	GGAACGCTTCTGCAAGACCGGCGATGCAAAACTGGGGAACAAGCCACAGCGCAGAGATAGGAACGATGGCCGACGGCTGGTCCGCGAGGCCATGGCTTAGCGCAGTACTCCTTCTTTTCGCTTC[G/C]ACTAAACCGGCGACGAGCATAGATAGTGCTGAAATGAAGAATCCGATCCCCATTCTCTGAAACATGGTGACCCCCCTATTATCTTTTGTAACGC	CAGTACTCCTTCTTTTCGCTTCG	CAGTACTCCTTCTTTTCGCTTCC	ATCTATGCTCGTCGCCGGTT	GAGGCCATGGCTTAGCG
646	EP1_Pth_contig22215_206	-	-	CGATC	TCACTCATTATTTTTGAAGTTTGTGCATTGGCTTGAAGGATCGTGGCTGAAAGCCAGGTCTTGATTGTTGTATGCAGTTAGTAAGGCTTGGCATGGGATTCGATCCGAAGATCGAGTTAATCAG[A/T]TTACTGGATTATAGACGTTCGTTTATTGTAATTATAGCTTATGGCCATGAGAGGCGCCGTGAGGGTGTATGTGTGTGAAATTTCTATTTCATGACCTTGCTTTTGCGGGTGCGCTTGCAGGCAG	CGATCCGAAGATCGAGTTAATCAGA	CGATCCGAAGATCGAGTTAATCAGT	CGCCTCTCATGGCCATAAGC	GCTTGGCATGGGATTCGA
647	EP1_Pth_contig22215_494	-	-	TCATT	TTCCGGGAGGACCGTGCAGGGTCGTTTTGCCCGGCGGTGCCTCCCGCTACTTTGCCCTCTTGCGGATCGGTTTGTTGCCGAAACATGTCATGTTATTGTTTCATTTTCCTGTAGAATGTTCTTG[C/T]GGATAGGTGTGTTCTGCTGGAGATGGCGCATTTGCTTCTTTTGAAGTAAAGTCTTTTCCTGCACATGAGATTATAAGCACTCAAAGGATGGGGATCGCTTGAAGTGTCAGAAGGG	CCAGCAGAACACACCTATCCG	CCAGCAGAACACACCTATCCA	CGGATCGGTTTGTTGCCGAA	AGCAAATGCGCCATCTCC
648	EP1_Pth_contig22286_233	-	-	CCTGC	ATTTATGCCTTGATAATTCGTCAAATGTAAACTCTCCAACTTCTTCATATGCTTGATGCTCTCGCAAAGAATAAGCTCGTCTACATCACCATTCAATGGACCTGCACCATGGTTATATGTTAGC[C/G]ACAAGCGTCTCATGTCCAACCAAGGACCAAGCGTACCCACTCTATTTGGTGGCGTTATCACAACCCTGAGCTGCCTCAAATTTGAGAGATTTGTGAGATCCTCTACGTTGACTGCACAACTAGA	CTGCACCATGGTTATATGTTAGCC	CTGCACCATGGTTATATGTTAGCG	GCTTGGTCCTTGGTTGGACA	CGTCTACATCACCATTCAATGGAC
649	EP1_Pth_contig22286_363	-	-	CGTTG	CGTCTCATGTCCAACCAAGGACCAAGCGTACCCACTCTATTTGGTGGCGTTATCACAACCCTGAGCTGCCTCAAATTTGAGAGATTTGTGAGATCCTCTACGTTGACTGCACAACTAGATTGAT[A/C]TGGCAAGATTAGTTCGTTCAATGAAGTGAGCTGAAAGACGTCATGTGGAATGGTCTTTAAATTGCTACAAAAGAGTAAATTCAGGAGCTTCAGATTTTTAAGCTTTCCTATCGTAGTGGGCAAC	ACGTTGACTGCACAACTAGATTGATA	CGTTGACTGCACAACTAGATTGATC	GCTCACTTCATTGAACGAACTAATCTTGC	TGAGAGATTTGTGAGATCCTCTACG
650	EP1_Pth_contig22634_254	-	-	GCTCC	AGTAGGCGTACCTTGGAAAACGGACTTCACCGAGTTCGTCTCGGTAGAAACGAACGGAAAAACTTTTACTGTTGGCGGATTCTGCGTGAAGGTGTTTGAAGCTCCCATTGAAACACTCAATTAT[T/A]CCGTCGATTACATCCCATATGACAACTTCATGCCCTACGATAGTATTATTGACCAAATTGTGCTTAAGAAACTGGATGCAGTGGTAGGAGACTTCACCATCACATCAAATCGTTCTCGAAAAGT	GTCATATGGGATGTAATCGACGGA	GTCATATGGGATGTAATCGACGGT	CGGATTCTGCGTGAAGGTGT	ACTATCGTAGGGCATGAAGTTGT
651	EP1_Pth_contig22634_446	-	-	GTTCC	GAAACTGGATGCAGTGGTAGGAGACTTCACCATCACATCAAATCGTTCTCGAAAAGTATTGTTTGCACAACCTTTCTTAGATTCTGGTTTAATGGCAGTTGTTCCATTGAAACATCAGGATGCC[A/G]TTAGTTTTGGCTGGGTTTTTACGAAACCTTTCACCACTGGAATGTGGCTACTAGTAGCGGTGTTCTTCATCTCCGGAGGGATGATGATCTATATATTGGAGCGCACAACCATTCGGCTCTTC	CCATTGAAACATCAGGATGCCA	CCATTGAAACATCAGGATGCCG	CCACATTCCAGTGGTGAAAGGT	GATTCTGGTTTAATGGCAGTTGTTC
652	EP1_Pth_contig22643_247	-	-	CGGTT	ACGAAAAGACGCAGAAAGACGAAGAGTCGAGGACGACAGGAGGATGGAAAACCATGCCTTTCATAATAGGAAACGAGGCCTGCGAGAAACTGGCAGTGGCCGGTTTGGGTTCGAACATGGTGGT[C/T]TACCTGGTAACGAAATACAACATGAAGAAAGTGGCAGCTACGAATATGTTGAATATATGGTCCGGAACCACGAGCCTCGCAACTCTGCCCGGCGCCTTTTTGGCAGATTCGTACCTCGGCAGAT	CTTCATGTTGTATTTCGTTACCAGGTAG	TCTTCATGTTGTATTTCGTTACCAGGTAA	GCCGGTTTGGGTTCGAACA	CAACATATTCGTAGCTGCCACT
653	EP1_Pth_contig22643_470	-	-	CGATT	TTTGGCAGATTCGTACCTCGGCAGATTTTGGGCGATTACCATCGGTTGCTTTTCATATCTACTGGGAATGTCCATTCTAACGGCCACGGCTGTGATCCCTCGATTACGGCCATCTGCCTGCAGC[G/C]CCGTCGAGAAGAAATTGAAGAGATGTGAGAGAGCTTCTTCCGGGCAATTTCTGCTCCTGGTTTTAGTTTTCGCATTCAAGGCCATCGGTTCTG	CTCTTCAATTTCTTCTCGACGGC	TCTCTTCAATTTCTTCTCGACGGG	ACGGCTGTGATCCCTCGATT	CGGAAGAAGCTCTCTCACATC
654	EP1_Pth_contig22802_497	-	-	GTAAT	CGTCGAAGAAGAACCAGGAGGAGGAGGGAACTGAGCTTCCACCGCTGCCATGGCGACGAGTACGAGTGCCAATGCCAGGACCTTGGCCATTTTATCAATCGTAATTAATTTCAATCGCAGGCAA[G/A]GCCGAAAAAGTACGCTGCTAGGTTATATTAATGCAGAGAGAGATTAAGGAAGG	GCAGCGTACTTTTTCGGCC	GCAGCGTACTTTTTCGGCT	GCCAGGACCTTGGCCATT	CTGCATTAATATAACCTAGCAGCGT
655	EP1_Pth_contig22802_73	-	-	AGCCG	GGCGGATTTAGGAGCCGCAGCGTGAGATGAATGGACGGGCTTAGGAGCCGCAGCAGGAGATGAATGGGCGGA[C/A]TTAGGAGCCGCAGCAGGGCTGGAAGCCGGTGATAATTTGCATTGGGAGAGTAGTGGAGTAGAAACTCGGCAGGCGCCTGGCAGATTTACAGCCCGAGCTTGGTTGAGTGGGAGAGGAATGTTGT	CCTGCTGCGGCTCCTAAG	CCTGCTGCGGCTCCTAAT	AGCCGCAGCAGGAGATGAA	CAATGCAAATTATCACCGGCTT
656	EP1_Pth_contig22949_266	-	-	AAGAT	AATAGTGTTCTTCGTTTCTTCTTCGAGCCGTCCATTCATATTATTTATCAGATCGATCTCAGCAGAGGAATAACAGTGTCCTTAGATAGTTAGTGTTGGGAAGATGGCCTATAAAACTGTGATA[T/C]GGTTGGACTTGAAGTGCTCCAAATGCAAGAAGGTCGCCTTGCACTCTGTTACAAAAATTGAAGGAATCGAATCTGTGACGATCAATATACATGAGAGCACGTTGATTGTGATCGGAGACGCGGA	GGAGCACTTCAAGTCCAACCA	GAGCACTTCAAGTCCAACCG	AGTGTTGGGAAGATGGCCTATAAAACT	AGTGCAAGGCGACCTTCT
657	EP1_Pth_contig22999_374	-	-	GAGCA	TTGCACCGCCTGCCTTAAAAACCTTGGCGGCCGCATCAGAAACATTTGCGACAACGCCATCGGTGCTCGAGTTCAGCTAACTGACTGTTACATGCAATACGAGCAGTACAGCTTTTAGTTAAGT[C/T]AACGTCTACTCAGCTGGACAATACGCGTCTAGTATCTCATATGTACATATCTATGTTTACGTTTGTGTCAATAAAGCGTCTCACGTGATTCTCTGAGCAAGAGAATCTGATGCAAGAGAATCTG	TTGTCCAGCTGAGTAGACGTTG	GTATTGTCCAGCTGAGTAGACGTTA	ATCGGTGCTCGAGTTCAGCTAA	TGAGATACTAGACGCGTATTGTCC
658	EP1_Pth_contig23065_406	-	-	GATTG	ATTGAACTCACTCTCTGAATCGAGCTGACCAACATCCCATTCCCGATCTCTGATATGTTTGCTGCTGTTAGATTGTTCAGACGCTCAAATGTGGCTGAAAGATTGGGCAAAGAAATGAGCAGTT[A/T]CACATCCTGCACACCCCTTTTCAAATGGCTGGTGAACACATTCGCTGCAGTCCAAACCCCATTACACCAGGAGTTTGAGAGCACAAGTTCTTCCGAACCAGAGGCGTACCATATTT	GATTGGGCAAAGAAATGAGCAGTTA	ATTGGGCAAAGAAATGAGCAGTTT	GCGAATGTGTTCACCAGCCAT	ACGCTCAAATGTGGCTGAAAG
659	EP1_Pth_contig23081_117	-	-	AACTC	CCCCTGAAGAACTGCCCAAAAAGCATTATTTTTCATCGGTATACTCATCCACTCAAGTAAAGTAGCGACTTCAGAAATTAATTCCATCCAGGTTCATATCAACTCCATTATCTCCT[T/C]CAATTTCATATTTTCTACCATAGAAATCCTTCTTTCCCAAAACAGAAGTCAAGTGCTCAAAAACCACAATCCCACATGGAATTGTGATTCCCATGTCGTAATGGAACCCATACTCTTCCCTGGC	CAGGTTCATATCAACTCCATTATCTCCTT	AGGTTCATATCAACTCCATTATCTCCTC	GAGCACTTGACTTCTGTTTTGGGAA	AGCGACTTCAGAAATTAATTCCATCC
660	EP1_Pth_contig23081_329	-	-	GCGTT	TTCCCATGTCGTAATGGAACCCATACTCTTCCCTGGCCTTCTCCAACAGTGCTATGAAGAGAGGATCATTCAAGTAAGCTGTAGGAACTATAAACCGACTGCGTTCACTGCCAACGTAAACTGC[A/G]AAGTGTCCCCTGGGAATATCTATGGGAAGCTGGATGCCATTGATAAGCTCATCTTCCTCACAATCTCCTCTGCAAATACGCCTTCTCCTTTTGCTGTCAGAGGAGGCGTAACCCACTGCTTTAC	CACTGCCAACGTAAACTGCA	CACTGCCAACGTAAACTGCG	CAATGGCATCCAGCTTCCCAT	GGAACTATAAACCGACTGCGTTC
661	EP1_Pth_contig23120_231	-	-	TGCTT	AAAGGCCCGATTCAGATGACGTGAGAAAAGCATACGAGAGAGGAGTGCCAGCGATAGTGGTGTCTTGTTCAGGAGTGTTCTACTACGGACCTCAAAGCCGTGCTTCCATGGATGGCGCTGCTGG[T/G]TATCCTCAAACTTCCAGCGTGCAGTACAATGGACAGAAGGAAGTCAGATTTGGTGACAACACAGTCGATTCTGAAGGCCGCTGCAAACCATAAAAACTCAAATAAAATCATGTGTGTCTATCTA	GCACGCTGGAAGTTTGAGGATAA	CACGCTGGAAGTTTGAGGATAC	CCTCAAAGCCGTGCTTCCAT	GACTTCCTTCTGTCCATTGTACTG
662	EP1_Pth_contig23120_461	-	-	CTGCA	AATCATGTGTGTCTATCTATCTTATATGTAGGTAACGTCTAGTTCTAGTTCAGTTGTGGGTTTAATGGTGTGGTTGTGGGTGTGAATTTCAGAAATAATACTGCAGGAGAGCATGAAGCCATGT[A/T]GGCTCTGTACTGTAAATACCAACTTCTGCTATGAATAAATAGAGTTTGACATCC	CAGGAGAGCATGAAGCCATGTA	AGGAGAGCATGAAGCCATGTT	AGCAGAAGTTGGTATTTACAGTACAGAGC	GGGTGTGAATTTCAGAAATAATACTGC
663	EP1_Pth_contig23270_106	-	-	CCTCT	TTCGCACCTCAGCGTCAGTTCCGGGCCAGTGAGCCGCCTTCGCCACTGGTGTTCTTGCGAATATCTACGAATTTCACCTCTACACTCGCAGTTCCACTCACCTCT[C/T]CCGGACTCGAGATCCCCAGTATCAAAGGCAGTTCCGAGGTTGAGCCTCGGGATTTCACCCCTGACTTAAAGATCCGCCTACGTGCTCTTTACGCCCAGTGATTCCGAACAACGCTAGCCCCCTT	CGCAGTTCCACTCACCTCTC	CGCAGTTCCACTCACCTCTT	GCTCAACCTCGGAACTGCC	CGAATTTCACCTCTACACTCGC
664	EP1_Pth_contig23274_404	-	-	CCTGA	ATTACGTGCTTGCCCTCAAGGTTGAGGACTTCTTGGAGCGCCGCCTCCAGACCTGTGTCTACAAGCTCGGTCTTGCCAAGTCCATCCACCACGCCCGTGTCCTGATCCGCCAGCGCCACATCCG[C/T]GTCGGCAAGCAGATCGTCAACGTTCCCTCGTTTGTCGTCCGTCTTGACTCCCAGAAGCACATTGACTTCTCCCTCACTTCGCCATTCGGTG	ACGATCTGCTTGCCGACG	ACGATCTGCTTGCCGACA	CCATCCACCACGCCCG	GACAAACGAGGGAACGTTGA
665	EP1_Pth_contig23376_210	-	-	CTCTC	TTGTTGTTCCGAACTGTCAATCGCTTGCAATCAGCAAGGGCCTCATGTCCGGGAAATGTCGAAGCCTCTGACCTGCCCTAAATACATAATTATCCTCTTTCTCTCCGATATAAATTCCCATATC[G/A]CGGATAACATCGTGAACATAAACATCCGTGAGGCCTCCATTCAACAAGCAACGATCTAGAAGCAACCTTACATACCTGTGCCCAGTGTGCAATAAATAATTGTAGTCCCCATCATTGGTCTTGA	GATGTTTATGTTCACGATGTTATCCGC	GATGTTTATGTTCACGATGTTATCCGT	GAAGCCTCTGACCTGCCCT	TGAATGGAGGCCTCACGG
666	EP1_Pth_contig23376_386	-	-	CCAAA	CGATCTAGAAGCAACCTTACATACCTGTGCCCAGTGTGCAATAAATAATTGTAGTCCCCATCATTGGTCTTGACCAGACCTTCTGAGATCCACATTCGCACCAAACCCTCTACAGGAATTCGTG[C/T]ATCTTCCTCGAACATGGCACAATAAAGAAAACAGCTTTTCAATTCAGCAGAGCGCAGAGCATTGTAACTCCATCTCAATCGCTGATACAAATC	GTGCCATGTTCGAGGAAGATG	TTGTGCCATGTTCGAGGAAGATA	CGCACCAAACCCTCTACAGGA	CTGCTGAATTGAAAAGCTGTTTTCT
667	EP1_Pth_contig23383_308	-	-	CACTG	TACAGATCGATCAACTAGCTCTCGAATAGTCGCCGAGATCATCAGTTCCCAGAATCGTACCAAAAGTACTAGTTCCCACTTTCAGGTTGGCATACAAACACACTGCAGTTTCTTGTGCTTCTCC[A/G]ATGTTTTGTTCTTTCAGTTCTTGATAGGCTATGGCTCTCAGCGAATCGTTATGAAACCCTCAGTGGTTACTGCTTGTTTAATCGATGTAATGCTTAAATATGTTTAACGGCTCCATTCCTTTTT	TGCAGTTTCTTGTGCTTCTCCA	GCAGTTTCTTGTGCTTCTCCG	CGCTGAGAGCCATAGCCTATCA	CAGGTTGGCATACAAACACACT
668	EP1_Pth_contig23626_334	-	-	GCTGC	GGTTGAGCCGGGGGATTTCAACGTCCGACGCGCCGGGCCGCCTACACGCGCTTTAAGCCCAGTAATTCCGAATAACGTTCGGACGGTTCGTCTTACCGCGGCTGCTGGCACGAACTTAGCCCGT[C/G]CTTCCTCCAGGGATCGGTCAAGCTTGCGCCTTCCTCCCCCTCGACAGGAGTTTACAACCCGAAGGCCTTCGTCCTCCACGCGGCGTCGCTCGGTCAGGCTTGCGCCC	CCGATCCCTGGAGGAAGG	CCGATCCCTGGAGGAAGC	GGACGGTTCGTCTTACCGC	GGAAGGCGCAAGCTTGA
669	EP1_Pth_contig23716_256	-	-	CCAAT	CAACTCTATGTATTGCACTCTTGTACTTTCCATTGCTCAATATCTGTATTGTGTCACCAAGATTGATGACCAATGTATGGGGTGTAGGTGTAATATGAACCCAATGATCCTCATGCCAAATTTG[T/C]AGACCCCCAACGTTATCTTGCATTAGAAGGGTGATGCCCCAAGGATCTGAATGTGCTTGTAAACCAAGGGCCAAATCTGGATTGGGGCAAGTAGGGTAGAAATTGCATCCCATGATTTGAGAAT	CCAATGATCCTCATGCCAAATTTGT	CAATGATCCTCATGCCAAATTTGC	GGGCATCACCCTTCTAATGCAA	GGTGTAGGTGTAATATGAACCCAA
670	EP1_Pth_contig23883_245	-	-	TGGCC	TTCCAGACTCGGTGGGGAACCTGTCGGGCCTCCAACGTGTTGACTTGTACGGCTGCTGCTTCAATCTTGAGACGCTCCCAATGTCGGTTGTGAACTTAACTGGCCTCCGCCATACTGAACAGTT[T/G]AGGACTTTGGACCTGTTTGATGCCTTTGGAGTAGCCGAGCAGCTAAGCGAACGCGAACTATCAGAACGGCAAGAAGACCCTGCGCGTGAAGAATGCACC	GCATCAAACAGGTCCAAAGTCCTA	CATCAAACAGGTCCAAAGTCCTC	GTGAACTTAACTGGCCTCCGC	TGCTCGGCTACTCCAAAGG
671	EP1_Pth_contig23896_160	-	-	AGTTA	TGTTGTTGCGAACATGTCGAGCGACTGCGCAAATTGTGACTGCGCTGACAAGAGCCACTGCACTAAAAAGGGCTTCCAGATGGACGGTATTGTGGAGACCAGTTATGAAAAGGGGCCTGCTGCA[G/C]AGGTATCTATGGAGAACGACTGCAAGTGCGGCCCCAACTGCCAGTGCGGTACTTGCAGCTGCCACAGTTGAATCAATATGTTCTCTTTAATAGTGCTCCTCTCTCCAATTGGTGTCTAATAATA	GCAGTCGTTCTCCATAGATACCTC	GCAGTCGTTCTCCATAGATACCTG	CAGTTATGAAAAGGGGCCTGCT	CGCACTGGCAGTTGGG
672	EP1_Pth_contig23896_225	-	-	CCAGT	AAAAGGGCTTCCAGATGGACGGTATTGTGGAGACCAGTTATGAAAAGGGGCCTGCTGCAGAGGTATCTATGGAGAACGACTGCAAGTGCGGCCCCAACTGCCAGTGCGGTACTTGCAGCTGCCA[C/G]AGTTGAATCAATATGTTCTCTTTAATAGTGCTCCTCTCTCCAATTGGTGTCTAATAATAAGTCCAGTATGTTCCAGCAGGCATGAAGGATGTTTGTGCAGTGTCATAGATGTTACTTT	GGTACTTGCAGCTGCCAC	GGTACTTGCAGCTGCCAG	ACACCAATTGGAGAGAGGAGCAC	CCCAACTGCCAGTGCG
673	EP1_BPCS14M15_203	-	-	[T/G]	GTTGAATGTGAAGGTGGAGATGACACCTTTCGAAGCAGGTGTAGATTCAGAAGTTGCAGAGATGATGGTAGGCATCCAACACTCTGGAACGTCAGATGAA[T/G]GTTGTAGCCTCGGCAGGAGTTTGCTTCAACCCCAAGTGAGAAACCCCAATTTTCAAAAGCAAAAAACTACTATTGTGGAAGGGTTATCGATTGTATTACA	AACACTCTGGAACGTCAGATGAAT	ACACTCTGGAACGTCAGATGAAG	GTTGAAGCAAACTCCTGCCGA	CAGAGATGATGGTAGGCATCC
674	EP1_contig03014_109	-	-	[T/C]	TCTATAACGCCCTGGACTTTCTGAGGGTTAACCCCATCATGGTCATCTGGGTTTATAAGGCTCTTTCTATCCAGAATTTCAAACACAGACGTGACCGCAT[T/C]AGAACCCTTGGCCAGGTCCGAAGTCATACTTCCAGCATCAGCTATCATTCGACCCAATCTTCCAAAAATAAAATGGTTCAGCAAAAAACCATGGAAATTG	ACACAGACGTGACCGCATT	ACACAGACGTGACCGCATC	TCGGACCTGGCCAAGGG	CATCTGGGTTTATAAGGCTCTTTCT
675	EP1_contig03411_181	-	-	[C/G]	AGTCTTAATAGTATCGTATAAGCAACTTGGAGGAGACTGAAGGCTGCTATATGTCAAGTTATTGTATATAGATAATATTATTAGCTCGTAGATATTACTG[C/G]TTATTAAAGGCACCGCGCATAACCATCCAGTTTCCAAAGGCGGGGGTTTGAGCGCAAAGCTATAGTATGGAGCTCTAGAATGTATCTCAAAATAAATGAT	GTTATGCGCGGTGCCTTTAATAAG	TTATGCGCGGTGCCTTTAATAAC	ACTGAAGGCTGCTATATGTCAAGTTATTGT	CGCCTTTGGAAACTGGATGG
676	EP1_contig03567_271	-	-	[C/G]	GCTGAGGAGGTTCCCGCAACCGAAAAGGCAGTCGATGAAAGCCCCGCCATCGTTGAGAAATCTGAAGACGAATTGACTGTCACGCCACCTGTCTCCGAGC[C/G]CGAAGCAAAATCGGTCCCCGTGGAATCCGAGGAAGCGGCAAAACCCAAGGAAGAAGTTGTCCAAGTACCCGAATTAGAAGCCGAGCCCACTGAAGAAGTT	GGGACCGATTTTGCTTCGG	GGGACCGATTTTGCTTCGC	ACTGTCACGCCACCTGTCT	TGCCGCTTCCTCGGAT
677	EP1_contig03606_140	-	-	[T/C]	CTTCCCGCCATAAGATGTGTTTGAGAGCTTGCGGCACATGCTGTGCACGATGCAATTGTGTTCCCCCTGGTACATCGGGAAACCAGGACCTCTGCCCTTG[T/C]TATGCCAACCAGACAACACATGGGGGCAGACGCAAGTGCCCTTGAGTATGATAAATTTCACAGTACATATATGCTGTATCACCATGAAATTGGTTATTAG	CATGTGTTGTCTGGTTGGCATAA	CATGTGTTGTCTGGTTGGCATAG	CCCCCTGGTACATCGGGA	GCACTTGCGTCTGCCC
678	EP1_contig03754_566	-	-	[A/G]	GCCTTCTTGAACAGCTTATGATCAGTGTGCTGTTGGAAGGTCTTCGCCGGAAACAACGGAGGATTGTTCTCGTCCACCATCTCCTTCATGGGTCCGATCA[A/G]CGCATCCTTTGGCGGATCACAGAACACAGCCCACGAAATCCTCACCTTCTCTTTGTTGACCAGTCCTCTGTGCAGCCCGCTCTTGAATTTCCCGTTGCTC	CTCCTTCATGGGTCCGATCAA	CTCCTTCATGGGTCCGATCAG	GGCTGTGTTCTGTGATCCGC	GGATTGTTCTCGTCCACCATC
679	EP1_contig03755_123	-	-	[T/C]	TGCATTTGGCGGTAACCCATTTGCCGTCTTTGAAGAGCTGAAGGCCGGGCACCATGTTATGCAGAAGAAATGTGAGTGCGCTGATGTCGGTGTGTGCCTC[T/C]ACTCCGAGAGCGAGCTCCGGTTGTGGACAGCGTGGATAGTAATTTATTTTCAGTTGCATTTCCAGATTTTCACCGCCGAGCACGCGCTCCATTCTGTCTT	GATGTCGGTGTGTGCCTCT	TGTCGGTGTGTGCCTCC	CCACAACCGGAGCTCGC	GCACCATGTTATGCAGAAGAAATGT
680	EP1_contig04259_728	-	-	[A/G]	TCCCTCGGCCAAATCCTTTGCTCTCTCTTTCGCCCGCTGCTTAGGCAGCTTAATTCTGATATGGGTCGGCATTTACTGGCTGCTGCCATCCCTCGGCCAA[A/G]TCCTTTGCTCTCTCTTTCGCCCGCTGCTTAGGCAGCTTAATTCTGATATGGGTCGGCAGGAGTTCGACTCTCATGCAATGCATTGTATGCTTTACAAGTG	GCCATCCCTCGGCCAAA	GCCATCCCTCGGCCAAG	CTCCTGCCGACCCATATCAGA	CGGCATTTACTGGCTGCT
681	EP1_contig04567_149	-	-	[T/C]	CTGGTGCCAGCCTGATGGACAGAACCCTGAGGACTTGGACATGGGCGAGACCTTTGGGTTGTCTACTCCTAAAACAATCCCTCTCGTTGCCATGGCCCGA[T/C]CTCGCCTGCCTTCTCATCTCTATAACTTCAATTCTTCTCACACTTAAAGAGTGCTCTCTGTGTATCTTCAAATAAAATGGGCCTCTCTTTATGGAGAAAT	CGTTGCCATGGCCCGAT	GTTGCCATGGCCCGAC	CACAGAGAGCACTCTTTAAGTGTGAGA	TGTCTACTCCTAAAACAATCCCTCT
682	EP1_contig05092_489	-	-	[T/C]	CAGTATCTAAAGGGAAGTCCATTGAAGAATCCGCATCTGAGGCTCGTGCCGGTGAAATTATGAGGAGAAGTAGTGTATCGTCTGCGGGATCTTTATCGGA[T/C]AGATTAGGGGCAACGGCTGCTGCTAACTCGAGAAATGCCAAGAAGGGCATGGTTCTTCCGTTTGAACCTCTCTCTATAGCCTTTCGACGATATTAGTTAC	GTCTGCGGGATCTTTATCGGAT	TCTGCGGGATCTTTATCGGAC	AGCAGCCGTTGCCCCTA	CTCGTGCCGGTGAAATTATGAG
683	EP1_contig05245_666	-	-	[C/G]	AAGCTGCTCAGAGTCCCAAACTTTTCGCTGCAGATGCAGCCGATGAGCCTTCTAGTTTAACGGGGAAGATCTACAGCTTAGCTCAGTGTTGGAGAGATCT[C/G]TCCCGCACGAGCTGCGGATCGTGCCTAACTTATGCCTTAGAAAATATATTCAAATGCCAAAGTGGAGCTCTTGGGGCACAATTCGGATCTCAGAACTGCT	CTTAGCTCAGTGTTGGAGAGATCTC	CTTAGCTCAGTGTTGGAGAGATCTG	GGCACGATCCGCAGCTC	GATGAGCCTTCTAGTTTAACGGG
684	EP1_contig05284_368	-	-	[A/C]	CCTCTATACACAGCCGGCTGATGTTCATCCACCATGCTAGTTGCAGGAGCAATAAAAGCATCGTGTCCAGGAGAATAAAAAGTGGGAATTGATATGCGTG[A/C]ACTCTGCTTATTCGTTATTACTCGATGATCCACGCTCTTAAATTTCCCATTGCTCACAACCTGCAGCTGATCTCCCAAATTGACCACAAACGCGTTAGCT	TCATCGAGTAATAACGAATAAGCAGAGTT	TCATCGAGTAATAACGAATAAGCAGAGTG	AGCATCGTGTCCAGGAGAATAAAAAGT	AGCAATGGGAAATTTAAGAGCGT
685	EP1_contig05394_839	-	-	[C/G]	CATATACATAGCCCTCTCCGTTTCCCTGCCCTCGGTAGGAACGGTACCCATTACCCATATCGGCTTCGAAAGAGTCGCCCACACCGCGATCGCTGCTGGT[C/G]ACGTACCCTTCTCCGTACCCGGCGGTATTTGATCCACCATTGGGGTTGTCATAGGCAGGTTCTTTATTAAAGAATCTGCTCTCTCGGGCCTCCATGTTAC	GCGATCGCTGCTGGTC	GCGATCGCTGCTGGTG	GTGGATCAAATACCGCCGGG	GCTTCGAAAGAGTCGCCC
686	EP1_contig05902_1188	-	-	[T/C]	TTGATTTCAGGCCTGGCATGATGACTATCAATCTTGATCTGAAGAGAGGACTAAACGGCAGGTTCCAAAAGACTGCAGCCTATGGCCACTTCGGCAGGGA[T/C]GACCCTGATTTCACCTGGGAGATTGTCAAGCCTCTGAAGCAGGAGAAGGCTCTCCAAGCCTAGTGAATGCCCAGCACTCATTCATTCTTGTCATAAATAA	CCCAGGTGAAATCAGGGTCA	CCCAGGTGAAATCAGGGTCG	ACTGCAGCCTATGGCCACT	GCTTCAGAGGCTTGACAATCT
687	EP1_contig05955_146	-	-	[A/G]	GTAAGGGTTCTGGCTCTGGGTACCGCAGCGAAGCTTATGGTTCGGGCGCTGGCTCTGATTGGCATGGCTCTTATGCCGGCTATGGGCAAGGTGGTGATCA[A/G]TACGACTCGGGCTACGGTGGACGTTCGGAAAGTAATGGCGCCTATCGTTCAGGTTATGGTGGTGGCTATGTCACCAGTTCCGGTAACCGCAATGGCTACA	ACCGTAGCCCGAGTCGTAT	CCGTAGCCCGAGTCGTAC	CATGGCTCTTATGCCGGCT	CGCCATTACTTTCCGAACGTC
688	EP1_contig06256_651	-	-	[A/G]	GCACAACGGGTGAATTCTCATGTGCCTTCGACTTCGAAATGGACCGCTGGCACAAAATTCCCAATCCTGCAATCCCTCGAATGTCTATTATTACAGCAGC[A/G]GGCAGCATTTTGTGTCTGGGGAATCTCGTTGCAGAGTGCAAGATATTATCCATATGCAATCCGATTAAGAAGACAGTGATGCAACTGCCTCCCACATCCA	CCAGACACAAAATGCTGCCT	CCAGACACAAAATGCTGCCC	CCCAATCCTGCAATCCCTCGA	CACTCTGCAACGAGATTCCC
689	EP1_contig06364_657	-	-	[A/C]	GTTGCTTCGCTGGAGGCACCGTTCTCCGTGTGGCTAAAGATCTGGCAGAGAACAATCGGGGAGCTCGGGTTCTGGTCGTCTGCAGTGAAATCACGGCTGT[A/C]ACTTTCCGCGGCCCCTCTGACACTCATCTCGACAGTATGGTCGGCCAAGCCCTCTTCGGCGATGGTGCGGCTGCGCTCATCGTGGGAGCCGATCCCGTCC	TGCAGTGAAATCACGGCTGTA	GCAGTGAAATCACGGCTGTC	TGGCCGACCATACTGTCGAG	CTCGGGTTCTGGTCGTCT
690	EP1_contig06784_469	-	-	[A/G]	AGAGCTTTCTGGTGGCAACGGTGAGTTCCGCGTCGTTGGTATTCCAGGGGGTGTGGTTCATTCATATGGGGTTCATGCTCTGGATTCCGGCCTTCATCTC[A/G]AAGGGTTGCCAGATGGTGCGCACTGAAGGCCACGATGTGGTCAAGTGCGCTAGCCACGAAGCAACGATGCGGTCCAAGGCGCTCGCTAACTTACAATTCA	CACCATCTGGCAACCCTTT	CACCATCTGGCAACCCTTC	GGGTTCATGCTCTGGATTCCG	TGACCACATCGTGGCCTT
691	EP1_contig06855_155	-	-	[A/C]	AGCTGGAGGGTATCATTTTCATGGGCAGGTTGAATCCGTCGACGAGAGAGATGTCATAAAAGTCGAGGTTCTGGTATTGATTCAGAGCGTATTCCGCCAG[A/C]GTGGCGGGGACGTTTCCCCACCCTTGACAGTTTAGCAGACCTCCGCAGTCCCCGGTTTTGCACGTTCCTTTGCCACTTCCATCGAAGGAACACCCCGTGC	CAGAGCGTATTCCGCCAGA	AGAGCGTATTCCGCCAGC	GGGAAACGTCCCCGCC	ACGAGAGAGATGTCATAAAAGTCGA
692	EP1_contig07465_810	-	-	[T/G]	AGTATCAGGAAGCCTACTGTGTCTGGGGGAATCAAGTCTCAGAATGCAAGAACCTGTCAATCTGCAACCCAATAACAAGATCCCGGAGGAATCTGCCCAG[T/G]ATGCTGCAAGTGAGCCTTATCCACAAAGTGACCATGATCACATACCCTGGATCCAACAATAATTGGTACAAGATCATGGTGAGCGGAGAAAGTGGGTTGC	GGATAAGGCTCACTTGCAGCATA	GATAAGGCTCACTTGCAGCATC	TCCCGGAGGAATCTGCCC	TCCAGGGTATGTGATCATGGT
693	EP1_contig07663_825	-	-	[T/C]	TTGGGACTGTTGCTGCAAACGATCCATCTGATACGATTCCCCTTAACTATGATCAGGTGTTCATAAGGGATTTTGTTCCTTCTGCCCTTGCATTTATGCT[T/C]AGGGGAGAGACAGAGATTGTGAGGAATTTCCTTCTCCACACACTTCAATTGCAGAGCTGGGAAAGGACTGTGGACTGTTACAGCCCTGGGCAGGGATTGA	CTTCTGCCCTTGCATTTATGCTT	CTTCTGCCCTTGCATTTATGCTC	CCCAGCTCTGCAATTGAAGTGT	AGGTGTTCATAAGGGATTTTGTTCC
694	EP1_contig07878_514	-	-	[T/C]	TTCTCTCTCAACTGCTTTCCTTCCTTAGTTCTCATCATTCTCTTCACACTATCCTCCACCTCTTCTTTTGACACCACCTTTTGGTCATCCACGTCCACTC[T/C]TTCAAAATCCAGGCCCATCTTCCACACATCCTTCGCGAACCTACAGTTGAGATACTGATCGGCAAAATAAGGAAAACTTACCACAGGAACTCCCATGCTT	GGTCATCCACGTCCACTCT	GGTCATCCACGTCCACTCC	TCAACTGTAGGTTCGCGAAGGAT	CTCTTCTTTTGACACCACCTTTTG
695	EP1_contig08036_214	-	-	[A/C]	GCCCTACTCTGCCTTTTCATTCACATGGAGTCAATACCACTGATGGAACGGGTACGATTATTATAGAACCCATGTTACTCAAACAGATCTACAGATCATC[A/C]ATCAAAGATTTTGTTATCAATCAAAGATTTTGTTACCTAACACAATAGTAGTTACGCAAAAATTCACCAAATATTTACACAATTTGACCATCAATCTCAA	ATGTTACTCAAACAGATCTACAGATCATCA	TGTTACTCAAACAGATCTACAGATCATCC	GTGTTAGGTAACAAAATCTTTGATTGATAACAAAATCTTT	ACGGGTACGATTATTATAGAACCCA
696	EP1_contig08632_149	-	-	[A/G]	GTCAAGCTTTCCTGGGTTTCGAAATGGCGACCTCTCAGATGGGCAGGGGCCTTACTCTGAAGTCCTACGAGGGCCTGAGACCGGCTTTTCCCAGCAAGCC[A/G]TCTATGGCGTCGTCCTCAGTGTCTCTCAGACGCTTTTCCTGCACCACGCTCTCTGTCAGGGCTGCAACTTCCGTGGCTTCCAAGTTTTCTACATTGAAGC	CTGAGGACGACGCCATAGAT	CTGAGGACGACGCCATAGAC	CCTACGAGGGCCTGAGACC	AGGAAAAGCGTCTGAGAGACA
697	EP1_contig08767_104	-	-	[C/G]	GTTCCGGCAGTGGAGAGAGCATCAGCCTTGGAGTTACAGACCAAGAAAATACAAGATGGGTAGATCTCCTTGCTGCTCGAAAGAGGGGCTCAACCGCGGG[C/G]CCTGGACCAAAAGGGAGGATATGATTCTCTCCGAATACGTTCGAATTCATGGCGATGGTGGATGGAGAAATCTTCCGAAAAAAGCAGGTCTTAAGAGATG	CCTCCCTTTTGGTCCAGGG	CCTCCCTTTTGGTCCAGGC	GGTAGATCTCCTTGCTGCTCGA	TCGAACGTATTCGGAGAGAATCA
698	EP1_contig09716_194	-	-	[A/C]	AAGCGTCCTCTTAAGAGCTCCGTATCCATGGCTACCTAGCACCAACATGTCAGGATTATACCTTTTGGCAGCATCGCATATGACCTCCCTCGCATCTCCA[A/C]TGTGAGCCTCTGTCACCGGAGTCACATTTTTAGTTTTGCATATTTCCGATGCTTTGGCCCATATCTTCTCGGTAGACTTCTGGATATCATTTTCCAACAT	CGGTGACAGAGGCTCACAT	CGGTGACAGAGGCTCACAG	CGCATATGACCTCCCTCGCA	CAAAGCATCGGAAATATGCAAAACT
699	EP1_contig10033_480	-	-	[A/G]	GAGAGCATGTCTATGCACAGGCTAAGCCTATTACTGTAGGCAGGAGAGTTCAGGTATGGGAAGTGAAGCTTTGGAAAATCTCTGCCTCCCTGTTTTCCTC[A/G]CAAATAGATCCTTCCAATTTGCCTGAGAAATCCCTTATGGCAGTTTCAAGGGTAACATTCTTATCTGGTATGCCGGTTCCAGAATCTGCACAAGGGGCTA	CAGGCAAATTGGAAGGATCTATTTGT	AGGCAAATTGGAAGGATCTATTTGC	TGGAAAATCTCTGCCTCCCTGT	TGAAACTGCCATAAGGGATTTCTC
700	EP1_contig10095_135	-	-	[C/G]	GGCATTATTACGTGCTATGAATACAAACAAACCAGAGAGGATGTGCAAAATTTTAAAGAACGAGAAGAAAGTACAAGATAATGACAATAGTGATCAGTCT[C/G]ATAGCAGTGACAGTGACAAGGAGACTGATTATGGTGATGACGATGGTAAATCAGAGAGCAGTGAAGATATTGGTGAGAGTGACAGCAATTCCCATAGTGA	TCCTTGTCACTGTCACTGCTATG	TCCTTGTCACTGTCACTGCTATC	ACGAGAAGAAAGTACAAGATAATGACAATAGTGATC	CATCGTCATCACCATAATCAGTCT
701	EP1_contig10906_143	-	-	[C/G]	GAGGTGTGAGAAATGGCTGAGAATGGGCTGCTGAAATCGGTGTTCTTGGTTGGTGTTGTGGTGGCAGTGATGAGTGCGTGGGGTGTGGTCACAACTGAGG[C/G]TGCCATATCGTGCAACCAGGTGGTGAGTTCCCTCATTCCATGCGCAGGATACCTCATTGGAAATGCGGCCACCCCTGCTGCCGCCTGTTGCCCTGCCGTT	CTGGTTGCACGATATGGCAG	CTGGTTGCACGATATGGCAC	CGTGGGGTGTGGTCACAA	GAATGAGGGAACTCACCACC
702	EP1_contig10976_186	-	-	[A/G]	TACGAAGTTATAGATGATGCAAAGAAGAACATAGAAGCAGTCTGTAAGGGAGTCGTTTCCTGTGCAGACATCATTGCCTTTGCAGCTCGTGATAGTGCAA[A/G]ATTGGCCGGTGGGATTACTTGGGAAGTTCGAGCTGGGAGAAGAGACGGAAAGGTTTCCAAGGCTGCAGATGTCTCAACCAACCTGGTTCCTCCTACATTC	TGCAGCTCGTGATAGTGCAAA	GCAGCTCGTGATAGTGCAAG	TCCCAGCTCGAACTTCCCAA	TGTGCAGACATCATTGCCTTT
703	EP1_contig11855_360	-	-	[T/C]	CTCTTTTGTAATCCACTCACTATTCAATTCTGATTAGCTTCCAACTTTTTTACTTTTTGCTGGAGCAACCTTACATACTGAATGGCCTCGTCAAGAACAA[T/C]AGCGGTGTCCATGCAATCTCCACCAGGAATTATACTTTTCAGGAGCCTCACAGTTCTTTTTATCTTTCCTTTCCTTGAGTTCTTGGCTGATCCTGAATGT	TGAATGGCCTCGTCAAGAACAAT	GAATGGCCTCGTCAAGAACAAC	GGAGATTGCATGGACACCGC	TGCTGGAGCAACCTTACATACT
704	EP1_contig11925_2452	-	-	[A/G]	CTGTGTAATATAATTATAAGGTACACACTTGTTCAGTTTGTGCCTTGGTAAGAACTGACACAAGTATTTTCTAATATTGCATACTCTGGGCCCCTGGGGT[A/G]TTGAGTATTAATTACTGTATCATAAAACCAGTTTGCCTTTATGATTCTATAGGGGATGCTACAGTGTGTTTGATTACTTGTTAACAATTCGGTGTGATTA	TGGGCCCCTGGGGTA	GGGCCCCTGGGGTG	CCCCTATAGAATCATAAAGGCAAACTGGT	GCATACTCTGGGCCCCT
705	EP1_contig11948_1854	-	-	[T/C]	ACCTGCAAGCCGTGGTCAAAGAAACCCTGCGTCTCCACATGGCGATTCCTCTGCTTGTGCCTCACATGAACCTTCACCAGGCCAAGCTCGGCGGGTACGA[T/C]ATTCCGGCCGAGAGCAAAATACTGGTGAATGCCTGGTTTCTGGCCAACAATCCCGAGTGGTGGGAGAAACCCGAGGAATTTATTCCCGAGAGGTTTCTGG	TTTTGCTCTCGGCCGGAATA	TGCTCTCGGCCGGAATG	ACATGAACCTTCACCAGGCCA	GAAACCAGGCATTCACCAGTAT
706	EP1_contig12065_2154	-	-	[A/G]	TCAGATGAGAATGATGAGATTCTATTGGCATCAGGAACTGCTGACAACGACTATTCAAATGAGCTTATAGTGTCTAGAGAATAAAGCTCGTATATAATCA[A/G]GATCATTCCTTGGGAAAGTCTCTACTAGAAATAACTGATAAAAATGAGAACACGGGGTGATACTCTTTTTTGGGTACATAGGAACAAGCAAGGTATGAAT	GTAGAGACTTTCCCAAGGAATGATCT	AGAGACTTTCCCAAGGAATGATCC	TGAGCTTATAGTGTCTAGAGAATAAAGCTCGT	CCCCGTGTTCTCATTTTTATCAGT
707	EP1_contig12240_280	-	-	[A/G]	TATAGGTTCTGATTTCTTTTAAAGATAAGGTTCTTGGCATCTGTTATTCTATGTCTTCTAGTGCTCGTGTCGGTTCATCTTTCAAAGAAGTTGCTTCTTC[A/G]TCTTCTTCGTCAACAGACGGAAATACCAGAGCAAATTTGGGTCTGAGGGAACAGGGATTTACATAAGAAGTTTCTCATTCTATTTCTTGTAGCACTGAGT	TTTCCGTCTGTTGACGAAGAAGAT	TCCGTCTGTTGACGAAGAAGAC	TGCTCGTGTCGGTTCATCTTTCA	CAGACCCAAATTTGCTCTGGT
708	EP1_contig12483_1466	-	-	[T/C]	TTTACCAACATCCCCAAATCATTCCCTGCAACGATGGCTTCCAGTCGTTGTATAGCAACGCTCCCAACCCAAACAGACTCGTTGGCGCTGTCGTGGGAGG[T/C]CCCGACAACAATGACCATTTCTCCGATGAGCGCAATGACTATGCTCACTCTGAACCCACCACTTACATCAATGCTCCTTTGGTTGGATCCCTTGCTTATT	CGCTGTCGTGGGAGGT	CGCTGTCGTGGGAGGC	AGTCATTGCGCTCATCGGAGA	CCAACCCAAACAGACTCGTT
709	EP1_contig13171_948	-	-	[A/G]	GGAGGCACTGACACTGATAAGGAGCCGAAGATCCCCAGTACCGAGAAGCCCTCGGTTTCGAATCACATCCCTTCCAAGGCCCCGGTTTCGAATCACATCC[A/G]TGTCAAACCCCCAGTTTCGTCTCTGGCAATAACGAATAACGAACGGGAAGACAGAGTTGACTACGAAACAGTTATGAAGGAAACCAGGGATATGCTGGCT	CCCGGTTTCGAATCACATCCA	CCGGTTTCGAATCACATCCG	TGCCAGAGACGAAACTGGGG	GAATCACATCCCTTCCAAGGC
710	EP1_contig13870_362	-	-	[A/G]	CCAGGGCATTCTGCGCGCGGGGATTGGCCATGGAGGCTTCGAAATCAACGTAGAAAATGTACTCAAAGAAGTGTTTCGCAGTGCCCCCATTGAGATCATC[A/G]ACGACCCGGACGGGTTTGCTCCTCTGTGGCCTGCTCTCGATCTTGGTCAGATTGATATTCCTGAAAGCGAAAGCCGAGAGGACCTTGAAGAGGACCCCGG	TGCCCCCATTGAGATCATCA	TGCCCCCATTGAGATCATCG	AGCAGGCCACAGAGGAGC	GTACTCAAAGAAGTGTTTCGCAGT
711	EP1_contig13911_701	-	-	[T/C]	CCTATCCTCCTTACAAGTCATCCCCGCCTCCTAGTGTCGTGCACCTGAAGTTTCCGCCACCACATCCCAAAATCATAAGCCCCGCTCCTTCACCACTCCA[T/C]AAACCTAAACTCCCACCGCCACCCAAACCAAGTCATGCTTACGAGGTCCCTCCTCCGCCTCTTACAAGGGTTCCCTACATTCCAGCTCCCACAGGAAAAC	CGCTCCTTCACCACTCCAT	CGCTCCTTCACCACTCCAC	GGAGGGACCTCGTAAGCATGA	ACATCCCAAAATCATAAGCCCC
712	EP1_contig14019_487	-	-	[A/G]	TAGAGAAAGTGTATACACCAAAGAATGGACAACCTTAGTTCACCATAAGTTGTCCAGGGCAGAGGAAATTGTAGATGCTCATGTCGATTCCACTCGGTGT[A/G]AGTGGCGGTGTTGTCATCCTCCCACATAAAAGCTCATCCACCATATCCTTCGACATCATCTCAGTCTCCCTCGTAAATTCTTCCAATTTCACCCGACATT	CATGTCGATTCCACTCGGTGTA	TGTCGATTCCACTCGGTGTG	GGGAGGATGACAACACCGC	TCCAGGGCAGAGGAAATTGTA
713	EP1_contig14220_660	-	-	[T/C]	CTTGCTCAATTTGAATATTTCTGCCAGCATCTGGACTCTGTGGAACGACTCTCTTGTCTCTGCTCAATAGTCTCTTCAATGATCGGAGCCGAGCGCCGGG[T/C]GATTTAAGAGCTTGACTTGGCGAAAAAGCCTGGTGATCATCGTTGGACATTAGCCTGGGAGAAGAAAAACTGTCGGCTCTTCGCGGTATGTCAATAATGA	TCGCCAAGTCAAGCTCTTAAATCA	CGCCAAGTCAAGCTCTTAAATCG	CAATGATCGGAGCCGAGCG	GCTAATGTCCAACGATGATCACC
714	EP1_contig14335_990	-	-	[T/C]	TTCTTGCAATATATTGCGCTTTTAAATCTGCTTTTAGATTGTGAACATTAGGAATCACGAGCCCTGTTGATTGGCCGGCCCTCGCAACATTTCTTTCCGG[T/C]TGTCGAGGTCTCTGTGGGGAATCATATATTTTCTCACCTTTCCTCTGGTTGAAACGATCACTGTTGACTCTGTTCGTGGCGTCCATCGTGATTTTTTTAT	CTCGCAACATTTCTTTCCGGT	TCGCAACATTTCTTTCCGGC	CCCCACAGAGACCTCGACA	GGAATCACGAGCCCTGTTG
715	EP1_contig14451_1206	-	-	[T/G]	AATTGCTTGGCCCCTTCAAGCTGAGCAGAGGACCACCGCCTTCTTCCTCGTTAACGACATTAAAATGGCTATCAGAGTGCAGAGGGGAGCAGATGGGATT[T/G]TCGGGAAAGAGGAAGTGGAGAAAGCAGCGAAGGAATTGATGGAAGGAGAGGAAGGAAAGAAGAAGGCGGTGAGGGCCAGAGAATTGAGGGAGAGCGCCAA	CTCCACTTCCTCTTTCCCGAA	CTCCACTTCCTCTTTCCCGAC	ACGACATTAAAATGGCTATCAGAGTGCA	CATCAATTCCTTCGCTGCTTTC
716	EP1_contig14492_1008	-	-	[C/G]	CTTTCGGACTAGCCAAGGCTCCATACGCAGTAGAGAATATCTGAATCAAAACAGCAGAGCAACTTTCCAGGATGTCCATGATATGGATCAATCAACATCT[C/G]AAAAACAGAATTGTTACTATCACCAATCTGTATTTGGTTATTCAAATTCTGACTCAGTTCACCATGAGATTTCTCAGGCTATTTCACCATCAGAGGTGGG	GTCCATGATATGGATCAATCAACATCTC	GTCCATGATATGGATCAATCAACATCTG	CCAAATACAGATTGGTGATAGTAACAATTCTGTTT	GCAGAGCAACTTTCCAGGATG
717	EP1_contig14667_139	-	-	[A/T]	TAATTTCTAAGGTTTCCCACATTGCAGAAATGAACGTCCTCGATCAGATTCGGCAACATCTGCTCGGGGAATCCGACGGCTCGCCTTCGTTCTGCACCGG[A/T]TCACCGGCGGAGTCATGCTTGACGGAAAATTACGCGTCTTCTAACAGCTGGAACGCCTCAGAGGAACTGGACTCCGGCTTTGTCCAGAGCGCGCTGGTAA	CATGACTCCGCCGGTGAT	CATGACTCCGCCGGTGAA	AATCCGACGGCTCGCCT	AGACGCGTAATTTTCCGTCAAG
718	EP1_contig14719_454	-	-	[T/C]	AGCCACACGATACCAGCTTCATGGCTTCATATCATTCTTTAAACTGTTAACGGCTTTCTTGTGTCAAGCCCGTAAGGATTGATCGCAAGCTGCAAAACCC[T/C]TGGCGGAGCCACAGAACGCCGTTTCCAGAGATTTATCTCAGACGGGGGAGAACGCGTAGATCCTCCAATTTCTGCCGTATCAAAGAGGGAGCAAATCGAT	CGCAAGCTGCAAAACCCT	CGCAAGCTGCAAAACCCC	CGGCGTTCTGTGGCTCC	CTTTCTTGTGTCAAGCCCGTA
719	EP1_contig15208_160	-	-	[A/C]	AAAGAGCTACCGGCAGAGATCGAAGACAAAGAGAAGCACGATTTTCCTATCGATCAGACAGCAGAGGCCGATACTGCAAGTCCGGCAGTCCAAAATGGAG[A/C]AAAAGTAACCGCGAAACCGTCAAATGCTGCAGCAAAAAGCCTGCGAACGAGCAAGACGAGCAAGCCGGTGTCAAAGCTCTCCACTGCAGGTAAAGCATCC	GACGGTTTCGCGGTTACTTTTT	ACGGTTTCGCGGTTACTTTTG	TGCAAGTCCGGCAGTCCA	GCTCGTTCGCAGGCTT
720	EP1_contig15360_1221	-	-	[A/G]	CTAGTTAAAATGCCTAAAATTAGGTATTTCGTATTCATGGGACCAAACTCAATATCTGTATCTAGTTAAGATGCCTCTTAACTTTAATATGTTCTGAGAC[A/G]GGCAGGCTACCAGTAGAATTTCTGTTGTGGATCCTTTTCTTCTATGTTGATATCTTTGGACGTAGTATTATTAATTTTTAAATGTGATAATACTAAGCTG	GAAATTCTACTGGTAGCCTGCCT	AATTCTACTGGTAGCCTGCCC	CTAGTTAAGATGCCTCTTAACTTTAATATGTTCTGAGA	ACATAGAAGAAAAGGATCCACAACAG
721	EP1_contig15364_1211	-	-	[T/C]	GTTAAAGCTTCTCAGGAGAGCCAGAGACCGCCGGCGCCTGTTGCTGCCTCTGAAAAGATACAAACCCCAGCTGAGACTGATCGTGCTCCGAACCAAAGTG[T/C]AACCCCTTCCAGAGCACCGCCGGTGGTAGGATGGCCTCCTATCCGGAGCTTCAGAAAGAATTTGGCTGCGCAACCCAAAGTAGCCGCGGCCCCCCTCTTG	CGTGCTCCGAACCAAAGTGT	GTGCTCCGAACCAAAGTGC	GGAGGCCATCCTACCACCG	AAACCCCAGCTGAGACTGA
722	EP1_contig15478_156	-	-	[T/C]	TGGCATACTTTGATCCCTAGTCCACGTTCTTCTGTAAGGCTGATAGGATCACCATGCCATTAATATAGCGGTCATTTTAAAAACCACAATTATTAGGTGG[T/C]ATTTTTATTTCTTTTATTAAATACTGTGTCGCTGCCTTGCATTAGATTGATGTTTCCAGTTGCACATTGTCTTAAGGGTTTGATAAGCCCAAAGGCGACG	GGTCATTTTAAAAACCACAATTATTAGGTGGT	GTCATTTTAAAAACCACAATTATTAGGTGGC	GCAAGGCAGCGACACAGT	GGATCACCATGCCATTAATATAGCG
723	EP1_contig15554_899	-	-	[A/C]	ATGGCAGTCGGCCAGCCTAACCCACCGGTATGTTGGGCCCATGCACAGAATCGCTACATGCGCGACTGTTAAGGATGATGGCAAGGTTTTTGTGAGTCAT[A/C]TGATAGGGATGGGGTTGGTGAAAAGGCATGTCATTACCCAGGCGGTTTTCACTGAAGTCGTCCGCCCTTAGGTTTCATGGCTGGTCTACAGAGCTTTTTA	CACCAACCCCATCCCTATCAT	CACCAACCCCATCCCTATCAG	CGCTACATGCGCGACTGTT	CCTGGGTAATGACATGCCTT
724	EP1_contig15744_1004	-	-	[A/C]	GCACCACGCCCCCTTTCTCTACCACCAGCGAAAAATCCCCTTCTGACGGATTGGTGGGCGAGGCATTGCTCACCAGCTTCTGCCCGGTGCGAAGAATTTG[A/C]CCGATCGTCAGCGTATTGGTGGGATGTTGCCAACTGTACCAGACGGTGTAAGAAGCCAGATTCTGGGCATTCACATTCGTCGTATTGTATAGATTCCAGT	CCAATACGCTGACGATCGGT	CCAATACGCTGACGATCGGG	GGCATTGCTCACCAGCTTCT	GTACAGTTGGCAACATCCCAC
725	EP1_contig15871_783	-	-	[A/G]	CTTGCTGTTTACAGTGTATGCAACAGTGGTTGATCCGAAGAGAGGACCAATGGGTGTAATAATGGCGCCTCTGTGCATAGGGCTTGTTGTGGGGGCAAAC[A/G]TAATGGCGGCAGGGCCATTCTCAAGTGCATCAATGAACCCTGCGCGTTCATTTGGGCCGGCGTTTGTTATGTGGCAGTGGAGAGACCATTGGGTATATTG	GGCCCTGCCGCCATTAT	GCCCTGCCGCCATTAC	GCCTCTGTGCATAGGGCTTG	GGTTCATTGATGCACTTGAGAATG
726	EP1_contig15970_535	-	-	[T/C]	TCGTGCTTTGCAAGGACATCGATGGCAGAAAAATAGCAGTTGTTGCTTCTCGCCTTTTCCGACGCAACATGACCGGCCGACAGGGGACGGAAGGATTCAG[T/C]GCCGCTGTTTTCCGACGATGAAGAAGTAGAAATGGGGCGGAGAAAGCCCTCGACGACAACGGAGTGGCCTTCTCTAAAGAGATCGGGCACCGGCCCCTTG	GTCGGAAAACAGCGGCA	GTCGGAAAACAGCGGCG	CGACGCAACATGACCGGC	GCCCCATTTCTACTTCTTCATCG
727	EP1_contig16077_120	-	-	[T/C]	AGCGCCTGTTGTTGTTGGAGTCTCGGCACGGATGTGACATCACCGGGATCGAACCTGTGAACACTCACTACAAATAAATTTCGACTCGTTTCCGAGGATA[T/C]AAGGACGGGCTCAGTCACTATGACATTGATCTGCAAGGCCCAAGACTACAAGATCGTTATCTGTGTAATTAGGGGACTTGGAAGTTGCTGTTGAAGGCGA	AATTTCGACTCGTTTCCGAGGATAT	TTTCGACTCGTTTCCGAGGATAC	CATAGTGACTGAGCCCGTCCT	GATCGAACCTGTGAACACTCA
728	EP1_contig16202_1012	-	-	[T/C]	TCTCATTTACACCTGTGATAAAGAGTGTAGCTGACACCGTCGAAAGCTTACACAAAAAGGGGTTACTTCAACGCCATCTTTCAGGGTGGGATGACATGGA[T/C]CGCAGCCACCCGCTATTGTCTAGGATCTGAGAAACGGAATGATACAAGTTAATCCTGTAATCCTTAATACAAGTTAATCCTGTATATTTCTACAAGCTTT	GCGGGTGGCTGCGA	GCGGGTGGCTGCGG	CGCCATCTTTCAGGGTGGG	ATTCCGTTTCTCAGATCCTAGACA
729	EP1_contig16269_208	-	-	[T/C]	ACGATGTTGGAACTAAGGCTTGTGCAGGGGAGTCTTCTGAAGAAGGTGCTGGAGTCCATCAAGGACCTCGTCACCGATGCTAACTTCGATTGCTCGGCCA[T/C]GGGCTTCTCCCTGCAGGCCATGGACTCGAGCCACGTTGCCCTCGTTTCCCTGTTGCTCAGATCTGAGGGCTTCGAGCATTATCGCTGCGACCGCAACATG	ACTTCGATTGCTCGGCCAT	CTTCGATTGCTCGGCCAC	AGGGCAACGTGGCTCGA	ACCTCGTCACCGATGCT
730	EP1_contig16303_179	-	-	[A/C]	GTCATTGTGTTTATTATCTGTTCGATTACTGATACTGTGAATGGGAAACTGAGCTCCACGTTTTATGACAAGTCTTGTCCCAAGGCCCTGTCTATAGTGG[A/C]AGCCGGGGTGAAGCAAGCAGTGGCTAAGGAAAAACGTATGGGAGCATCGCTTCTCCGCCTTCATTTCCACGACTGCTTCGTTAATGGCTGCGATGGGTCT	CAAGGCCCTGTCTATAGTGGA	CAAGGCCCTGTCTATAGTGGC	CCACTGCTTGCTTCACCCC	GCTCCACGTTTTATGACAAGTCTT
731	EP1_contig16561_934	-	-	[A/G]	TCTCCACTCCGATCAAGAACTCTTCAACGGAGGTTCCACTGATTCCCAGGTGACCACGTACACCTCCAACCAGAAAACCTTCTTCTCGGATTTTGCTGCC[A/G]CCATTGTCAAGATGGGGAATATCAAACCTCTCACGGGCACCAGCGGAGAGATCCGTAAGAATTGCAGGAAGCCTAACTAACCAACTAACTGGTAAAGCAG	TCTTCTCGGATTTTGCTGCCA	CTTCTCGGATTTTGCTGCCG	CGCTGGTGCCCGTGAG	CACCTCCAACCAGAAAACCT
732	EP1_contig16594_1046	-	-	[T/C]	GGGATGGATTCACGGCATCATCACCCGCATCCTTAACGACATAAAACTTGCCGTTCTTTCCTCCGATGGCATCCTTGCCAAATCCAATGCTGCAATCCGC[T/C]AGCAGTTTTCTGTTGCGCTCCCAGTTGGGGTCGCACCGCCAACAGTCATCGATGGGATTACCCGTTGCACATGACAACACGCTCTGATCCTCTTCTTCTC	GAGCGCAACAGAAAACTGCTA	AGCGCAACAGAAAACTGCTG	CCGATGGCATCCTTGCCAA	GGTGCGACCCCAACTG
733	EP1_contig16761_163	-	-	[C/G]	GAGGGACATTATTATCGAAAAACGAGATCACACTCTAAATGAAAGCACAGTAACACTCTACTTAACCTGGAACAATAACTCTGCGGATAGGAGGATCCCT[C/G]CCCTCAACGGGGATAGCCTCATAGTTTCGCTAGGCTGTTACTGGTAATTTCATTGACATCTTGTTTACCAGCCACGATTTCTTATCGGGTGGGTCGATGA	GCTATCCCCGTTGAGGGG	GCTATCCCCGTTGAGGGC	CTCTGCGGATAGGAGGATCCC	CAGTAACAGCCTAGCGAAACT
734	EP1_contig17043_113	-	-	[T/G]	ACGAGCAGGAAGCTGCCTGGTCATCCAGCTATGACAGGGGCAGGCGGCTTAACACGGAAACGCCCACACGGCCATTTGATCCATGGGAGCTGTTTGACGA[T/G]AGGATTCGAACTGGGCCCTTTAGTCTGGAGAGATTACCAGTGCACCCATTTTCTCCGATCCAGTGGGCCAATCTAGAGGACGATTCGATATATAGGCGAC	GGGCCCAGTTCGAATCCTA	GGGCCCAGTTCGAATCCTC	CCACACGGCCATTTGATCCA	CACTGGTAATCTCTCCAGACTAAAG
735	EP1_contig17260_881	-	-	[C/G]	TTCCTGATTGCTCAAGACTAAAGAGCTTGTAAATGTGATAGTTCTCCTTTGTTTTGGGCCTGCCCAACAAAGAATTACCCCCATCCATGGCTACCCAAGA[C/G]CTTTCTTCAATGTCCCGCTGCTAAATTCTATATGAGGTTACTCAGATTGAGCAAATTTTTACCTTATTGGCTCTACCAATGCTTCTTCACAAAATTTTCG	CAGCGGGACATTGAAGAAAGG	CAGCGGGACATTGAAGAAAGC	CCCCATCCATGGCTACCCA	AAATTTGCTCAATCTGAGTAACCTCA
736	EP1_contig17347_670	-	-	[C/G]	CTGTGTGGAACCAACCCCCTTCCATGGCTTTGGCTGTGCTTCTCTCGTCGTTGAGATATCCCATCATCACAGTGCTTCCTCTCAGCATAACCTCGCCCAT[C/G]GTTTTGCCATCTCTGGGCACGGTAACCATCGACGCGGGATCCTTTACATCGACTTGAACCAAACTCAGAACCCCAACGCCTTGCCTGGCCCTGAGTTTGG	TCAGCATAACCTCGCCCATC	TCAGCATAACCTCGCCCATG	CCGCGTCGATGGTTACCG	CCATCATCACAGTGCTTCCTC
737	EP1_contig17362_429	-	-	[A/G]	CAAGACAGGGCTTCATTGAGCTAAAAATTTCTGTACACAACTCTTTCTATTAAAAGGCCACAAAAAACCAAAATTTCTATGTTCTGATTATCATACTAAA[A/G]TCCTGTCTGAAATCTTTGCATCTACAGAAAAATCCACCGCATAATATATACATTATGGCGGAAGAAGTAATTTGATACTGATCTTCTCTGACCACCAATG	TGTAGATGCAAAGATTTCAGACAGGAT	GTAGATGCAAAGATTTCAGACAGGAC	GGCCACAAAAAACCAAAATTTCTATGTTCTG	CCGCCATAATGTATATATTATGCGGT
738	EP1_contig17670_652	-	-	[T/C]	CGCACCTAGCAATGCATTCTCCAAGGAGGTGACCAAGCACGAGGACGCACCAGAGAACGCATGGAGGCAGTGGAATTGGAGGTCAGAGGGAGACCTGATG[T/C]TGAACGGGGCGTTCTTCACTCAATCGGGGGCGGCCTCATCGTCGAGTTATGCCAAGGCTTCCAGTCTTGCAGCGAGGCCTTCGTCTCTCGTCTCCTCTCT	TGAAGAACGCCCCGTTCAA	TGAAGAACGCCCCGTTCAG	ACGCATGGAGGCAGTGGA	CCGCCCCCGATTGAGT
739	EP1_contig17797_368	-	-	[A/G]	CTTTTCTTTCTCAGTATTCCACATCAGGGAGTGGGGTGTGTGTTTCATAGATGAAGATATTCTCATAGACAAAACCAGCGAGACCGCCTCCAACCAGAGG[A/G]CCGACCCAATACACCCAGTGGTCTTTCCAAATCCCGGTGACCAGTGCCGGTCCAAAGGAGCGAGCAGGATTCATGGAAGCACCCGAGAACGGCCCGCCTG	CGCCTCCAACCAGAGGA	CGCCTCCAACCAGAGGG	ACTGGTCACCGGGATTTGGAA	GACAAAACCAGCGAGACCG
740	EP1_contig17908_582	-	-	[A/T]	TTGCTTGGAATAGAAGGTCGGCCGCGACGGCCATTCTTGTCGCTGACTAGGGACGGCGCGTCCGCCGCCACTGCTGAACAGGGCGGCGCTATCGTCGTTG[A/T]TAGCGAAATTGGTTTTGGCCTTGGGGCCGCGGAGATTTCTGGCGGCATTATCATAGGCGCGGGCGGCCTCTTCGGCTGTGTCAAAAGTGCCGAGCCAGAG	AAGGCCAAAACCAATTTCGCTAT	AAGGCCAAAACCAATTTCGCTAA	CGCCGCCACTGCTGAA	GAAATCTCCGCGGCCC
741	EP1_contig18036_622	-	-	[A/G]	GCTTAGTAAATTCATGGCTGAAAGCCAGGATGGATCTGAGACCGCCGAAAAGATTCTGGACGCGTACCTCACCAATGCGGAATCCCAGCCAGAGGCAGAG[A/G]GTGCGGACGCTGTTCCTCATAGTGGTAGTCTGCCATGGAAGCCTGCACTGCGGAGTGTGCAAGAAACCAATTGCAAGATTCAAACTGCCAGGAGAAACCG	CCAGCCAGAGGCAGAGA	CCAGCCAGAGGCAGAGG	GCTTCCATGGCAGACTACCAC	GTACCTCACCAATGCGGAATC
742	EP1_contig18101_521	-	-	[T/C]	TGAATTTTCTGGTCGATAACCCCCGGTTTCGCGGATTGGCGAGCGGGCCGAGTGCAGGGCCACGTGAAGGCACGAGAGTGCCCTGGGACGCCAAAGAAGA[T/C]GACGAAGCGTTTCGGCTGCGGCTGGATATGCCCGGATTGGGTAAAGAAGATGTCAAAATACACATCGAGGACGGTGTGCTGGTGATCAGGGGCGAAGGAG	CCTGGGACGCCAAAGAAGAT	CCTGGGACGCCAAAGAAGAC	CCAATCCGGGCATATCCAGC	ACGTGAAGGCACGAGAGT
743	EP1_contig18105_490	-	-	[T/C]	GACTCGTTTCACAAAACCCTTGACCCTTTTCACGAGCTGCTTCCATTTTGGGTTCTTTAATTGAGCTAGGGTTTCCTCTGGTTTTCTCCGGCTGCCGGCA[T/C]GTTGCCATTTAACCTGACATCTGCCTTCGGAAGCTATTGGACCGACACCCGTAGACGACGATCGGCGGTAAAACGCCGTTGTTTGGCCAGGGAGGTGCAG	CAGATGTCAGGTTAAATGGCAACA	CAGATGTCAGGTTAAATGGCAACG	TTCCTCTGGTTTTCTCCGGCT	GTGTCGGTCCAATAGCTTCC
744	EP1_contig18268_739	-	-	[C/G]	AGCCTTTGGCTTGGAGGCCGGCGGCCCAGGCGGAAACGTTGCGGGCATTAACGAGACTCACAGTCACGGCTGCCTTCACGAGATCGCTCTGCCTGACCTT[C/G]AAAGACCCCGCGTAGGAAGAGAGCGACGAAACGCAGAGCTGTGGATACAAAGTCACATTGCAGGAAGTTTTGATAAATTCCGCCACGTCTGCCGTTGCTG	ATCGCTCTGCCTGACCTTC	TCGCTCTGCCTGACCTTG	CCACAGCTCTGCGTTTCGTC	CGGCTGCCTTCACGAG
745	EP1_contig18292_688	-	-	[A/G]	TGGCTCTTCGCCTTGCAAATGCTGATCCACAAAGAACGATTTTCTTTGATGACAGCATCCGGAATATAGCTGCAGGAAAGCGTGGGGGCCTGCATACTGT[A/G]TTGGTGGGAACTTCGGTACGAAAAGAGGGAGCAGATTTTTCGCTCGAGAGTATTCACAACATTAGAGAAGCTCTGCCGGAGATATGGGAAGGAGGAGACG	CGTACCGAAGTTCCCACCAAT	CGTACCGAAGTTCCCACCAAC	CGTGGGGGCCTGCATACT	GTTGTGAATACTCTCGAGCGAAAA
746	EP1_contig18460_605	-	-	[A/G]	CCCGCCTGGCTCTAATGGTGGCTATGGAGAAGGTGGCAAATACGGCTCGCGCTACGGCGGGCGTTGGGAAAAGAGTGGTGCCTACGGTTCTGGTTACAGT[A/G]GTGGCAGCTACGCCACTGGCTCTGGTAATGAAAAAGGCTACGAAGCTGGCTCTGGTTATGGCTCTGGATCTGGCAATGGCAAGGGAGAATATGTTGCCAA	GCCTACGGTTCTGGTTACAGTA	GCCTACGGTTCTGGTTACAGTG	CAGAGCCAGTGGCGTAGC	GCGGGCGTTGGGAAAA
747	EP1_contig18904_283	-	-	[A/T]	CTGACTGTATGTGCAGAATCAACTACAGCAATTCAGAGAAAGAACAAGCTATATATTGTACTCACCTTTATAGTTTCAAATATTTTATGACAGATTCGGA[A/T]ATAAAGAATATGCTGTTGTATATTACTGGCGAGAAATGTGGAAAAAGCCTGCAACATTGCTGGCTTCTCTGCAGCCAACCTGAACCTATCTATATGTACA	CGCCAGTAATATACAACAGCATATTCTTTATT	TCGCCAGTAATATACAACAGCATATTCTTTATA	CTCACCTTTATAGTTTCAAATATTTTATGACAGATTCGG	GCAGGCTTTTTCCACATTTCTC
748	EP1_contig18929_377	-	-	[T/C]	ACCTGGATTTGGGGCATCTTTATTTTCTTCTGCCCATGACCAAGCTCCATACTGTGCTCTCTGCAACAGACATGGCCTCCCTGGCATTGAAGGCCAATTC[T/C]GCCGTGAAAACTGCAAGCAGATGGAGCTCAGGCACCAGAATCTTGCCCCTCTTTGGAGACTTCCTCATGCGTCCCCTCCTGTCAGAAAGGAAAAATGATG	CTGGCATTGAAGGCCAATTCT	CTGGCATTGAAGGCCAATTCC	TTCTGGTGCCTGAGCTCCAT	CAACAGACATGGCCTCCC
749	EP1_contig18984_333	-	-	[A/C]	CTAGATGCAATGAAGGGTTTGTTGAAGAAATCGAAGGTGGACGGACTCAAGAAGCTCAGTCCCGGTCTGGTGGCTCTGATTCGACCCCAAGGGAAAGGAT[A/C]TTTATCGCTGCTCGGGAGCCTCAGGGCCGAAGGCCTGCGATGTTTGTGGTTGAAAGGTCACCGATTCTTCACTTTCTGCAACCCCTGGGCGCTACAGTGG	CGACCCCAAGGGAAAGGATA	CGACCCCAAGGGAAAGGATC	CAGGCCTTCGGCCCTG	CGGTCTGGTGGCTCTGATT
750	EP1_contig18994_331	-	-	[A/G]	CTGGATTGGAAAAGGCCGGGAACGTGAGCAACAACATCGGTGCTGCTGTAACTCCCGCCTTCACTACGCAGTTTCCTGCAGTGAACGGCCTTGGTGTGTC[A/G]ATCGCGAGACTCGACCTTGCGCCCGGCGGTGTTATTCCACTGCACATCCATCCAGCAGGCTCTGAGGTTCTGCTGGTTGTTGACGGCGTGATAGATGCGG	CAAGGTCGAGTCTCGCGATT	CAAGGTCGAGTCTCGCGATC	TCCTGCAGTGAACGGCCT	GCAGTGGAATAACACCGCC
751	EP1_contig19052_578	-	-	[A/G]	CGGGAGTCGATCCTGTCTCCTGGAAGAAGATGCTGCTCCGGCGATCTCACCGGAAGACGATGATAGACCCGCCGTTTCACCAGAACTGCCTTCGCCGGGC[A/G]GCACACCAGAAGACTGCCGTGTCCTCCGCGAGAGAGAGGGCTTTTCATTCCGCGGGGGATATTTTGATTTCTGCTGCACATCTTCTTGAATTTCTTTTGC	GGCAGTCTTCTGGTGTGCT	GCAGTCTTCTGGTGTGCC	GACGATGATAGACCCGCCGT	TCTCGCGGAGGACACG
752	EP1_contig19304_244	-	-	[A/T]	TGCGAATGGACTGTGGTGGATGCGAACGCGCCGTTAGAAATTCCTTGAAGATTAAAGGAGTGGACTCAGTGGAGATTGATTTGCAGCAGCAGAAGGTGAC[A/T]GTGATGGGCTACGTGGACAGAAATAAGGTTCTCAAGGCTGTGAGGAGGACTGGTAAGAAGGCGGAGTTTTGGACATACCCTTATGAGCCGGGGACCTCTT	GCAGCAGCAGAAGGTGACA	GCAGCAGCAGAAGGTGACT	TCTGTCCACGTAGCCCATCAC	CTTGAAGATTAAAGGAGTGGACTCA
753	EP1_contig19339_234	-	-	[T/C]	ATAATTCCCCACCTCCCAAGCCTTACCTTTATAAATCACCTCCTCCTCCATCACATGTTCCATCTCCAGTCCATTATAAGCCGTCCCCTGCACCTACACC[T/C]GTCCCCAAGCCACCAGTAGTGGAGAAACCACCGCCCGTGCACAGCAAACCTCCTCCTAAGGCGGTGCCAGTTTCTCCTCCATACAAGTACAAATCTCCAC	TCCCCTGCACCTACACCT	CCCCTGCACCTACACCC	GGGCGGTGGTTTCTCCACTA	TCCATCTCCAGTCCATTATAAGCC
754	EP1_contig19539_313	-	-	[A/G]	GAAGCTTCGTAATTGGTCGCCCTAAGCCCCGGTCATGTGAACGTTACCCTGGCCATGGCCTTATTCCTTTTGATGATTACGAACCAGTACCGCCTCGAGG[A/G]CGATACAACCCCGCTCCCGTCTATGACTATCCTCCTCCTCGTGGTCCTGCCCGTCATGGCTTCCCACCCCATGTATCGTATGAGGTCTCTGATGATGAGG	CCAGTACCGCCTCGAGGA	CAGTACCGCCTCGAGGG	ACGGGCAGGACCACGA	GGCCTTATTCCTTTTGATGATTACGA
755	EP1_contig19551_543	-	-	[T/C]	CTGTTCCCGCTTGTTGGAACGGGAATTCAATTTCTGCCCTTTCTGTGGGTCCGCGCAATGATTTTCAGATTTTCTTTTATTTCATGTACAGTGCTTAATC[T/C]GTTAGTGAAATCATCAGAAACAATGATTTTATTTTAGTTTAGATTTAACCTGAAGGAGCTTTTTGACTGACCGTGTATGCCTGAATTGTATGAGTGGATG	AGATTTTCTTTTATTTCATGTACAGTGCTTAATCT	GATTTTCTTTTATTTCATGTACAGTGCTTAATCC	AAACTAAAATAAAATCATTGTTTCTGATGATTTCACTAAC	GGTCCGCGCAATGATTTTC
756	EP1_contig19759_663	-	-	[T/C]	CAAACAATACTGGAAAGACAACAGTATGGGCTACCATTTTCTTCTGAGGCTGGAGAAGATATAACTAAGGGACGCTTGAGAAGGACATAGTTATTTAACT[T/C]AATGTGTATATACATACAAAGTTCAAGCATGGAATTGATGTTTCAAAGTCATAGGCTCTACATGCTAATTAGTTTATGGAACCATATTGGAGACTGCCTA	ACGCTTGAGAAGGACATAGTTATTTAACTT	CGCTTGAGAAGGACATAGTTATTTAACTC	AACATCAATTCCATGCTTGAACTTTGTATGT	TTCTGAGGCTGGAGAAGATATAACT
757	EP1_contig20222_210	-	-	[T/C]	GATGCTTTCGCATTAGTTTGTCTTGTTTGGGTCTTAGAATTTCACCTCTAGCCAAACAATACAAATGGCCCCGACTATCCCTATTAATCATTACTTATAA[T/C]CCAGACACCAACAATTATGATTATTTAGTCTAATTATCATTATCCCATGCTAATATATTCAATTGGTTATTATAACCTGCTTTGAACACTCTAATTTTTT	AGACTAAATAATCATAATTGTTGGTGTCTGGA	GACTAAATAATCATAATTGTTGGTGTCTGGG	AAATGGCCCCGACTATCCCT	ACCAATTGAATATATTAGCATGGGATAATGA
758	EP1_contig20262_544	-	-	[A/G]	GATCCCGCTGATTTCCAAGCAATGGTTCAGCAGATGACTGGTTTTCCCGTCGAAAGCAGCAGCGGGACCGCCTCGTCTCGTTTGAAGCCACAGCCAAAGC[A/G]GCTTGGCCGAATCGGCGGCGACAACATGCCCTCCACCCTGCTCGCGCTCGATTCCTCATCCGCAGGGCTCCCGACTGCGATAAACGGCTTATTTGGCACT	GAAGCCACAGCCAAAGCA	GAAGCCACAGCCAAAGCG	GGCATGTTGTCGCCGCC	GGGACCGCCTCGTCTC
759	EP1_contig20345_475	-	-	[T/C]	GCTGAGGATGCAGCGCCTGAGTCCAGGAAAGTGCGGGCGCACCAGCGTTATTGTGATCGTCGACGGTGACAGAAAAATTGGTCTTAGCTTTGTGGCCGCG[T/C]AATCTCCTGGCGGCACTATCGTAAGCACGGGCGGCTTCCTCGGCAGTGTCGAATGTGCCCAGCCACACTCGAGTCTTCTTCCATGGATCTCTGATTTCCG	GCTTTGTGGCCGCGT	GCTTTGTGGCCGCGC	GAGGAAGCCGCCCGTG	ACGGTGACAGAAAAATTGGTCTTAG
760	EP1_contig20500_295	-	-	[C/G]	CGTTGACGTGGGCGATGACTTCACCTAACCCTCACACATTTCTTTCATCTCTGAAATACAGGGGCGAGGACTCTGTTCAAACTCCCAACCCTTCCGCTCA[C/G]GCGGCGGCGGCTTCTCTGGTAACATAAACGACCCGGCAGACCTCATATTTGAGCCTTTTGGCATTCAAGTCTCTCCAGTAGGCCTCTCCGGGGCTACCTC	CCCAACCCTTCCGCTCAC	CCCAACCCTTCCGCTCAG	AGGTCTGCCGGGTCGTT	GCGAGGACTCTGTTCAAACTC
761	EP1_contig20519_448	-	-	[A/G]	GGACGAACTGATAACGAGATAAAGAATTACTGGAACACTCATATTAAGAGAAAACTGTCAGCAATTAGAGGTGTTGATTCTTATAATACCCATCTCCCAA[A/G]AAAGCAAGAACATGGCAGCTCCAGTGAGTATATTCATGTATTGCCGAAGCGACGTTGTAAGCCGAATGAGGTGTGCACTGATTTTTTCCAACAGCAACAG	TGTTGATTCTTATAATACCCATCTCCCAAA	TGTTGATTCTTATAATACCCATCTCCCAAG	ACTCACTGGAGCTGCCATGT	GAGAAAACTGTCAGCAATTAGAGGT
762	EP1_contig20864_387	-	-	[T/C]	TCAACTGTACTCTGCGAACAATCGGCCCCCTGCTGCCTCCGGAGGCCTTTGAAGACGTCCGACCCCGAAGGATCGGCCCCGCGGTCGAGATGGGGGTCAA[T/C]ACGGAGGAAGACAAGTGCTTGCAGTGGCTAGACCTGCAGGCGGAGGCGTCAGTGCTTTATATTTCTTTCGGCAGCGAGAACTCCATATCGATCGCACAGA	CAAGCACTTGTCTTCCTCCGTA	AGCACTTGTCTTCCTCCGTG	CCCCGAAGGATCGGCCC	CCTGCAGGTCTAGCCACT
763	EP1_contig21145_572	-	-	[C/G]	GGACGATTTCACGCTCAGCAGTGGTGGTGAAAGAGTAACCACGCTCAGTGAGGATCTTCATCAAGTAATCGGTCAAGTCACGGCCAGCCAAGTCGAGACG[C/G]AGGATGGCGTGGGGAAGAGCGTAACCCTCATAGATGGGGACGGTGTGGGTAACACCATCTCCGGAGTCGAGGACGACACCAGTGGTACGACCGGAGGCGT	CCAGCCAAGTCGAGACGC	CCAGCCAAGTCGAGACGG	CCGTCCCCATCTATGAGGGT	GTAATCGGTCAAGTCACGGC
764	EP1_contig21620_120	-	-	[A/G]	TATTTCATTCTGGGTCGTTGAAGCTCTTGCGAGCGAGGATAACAGAATTGATAACTTCATCCGTGGGATGGACGACAGACAACACATCGAATCCGGGCAG[A/G]TCGTCTACCTCCACCACGGGATAAAGAAACGCCCTTGCTCCGTGCGCGCTTCGGAGGAGGAGTACCGCCCCGGGGGCCATGTGCTGCCGGAGATGCTTCA	CACATCGAATCCGGGCAGA	ACATCGAATCCGGGCAGG	CGGAGCAAGGGCGTTTCTT	GGGATGGACGACAGACAAC
765	EP1_contig21720_245	-	-	[A/G]	GCAGTGGCCTGGCTAGTGTGGTGAAAACGAACCCCACCTGTCTCTGTCAGTTACTCACGGGCAGCAATCCGGTGGGCATTCCCATTAATCAGACGCTGGC[A/G]CTTGCCCTGCCCAAGGCCTGCAAAGTCACCACGCCGCCAGTCAGCCGATGCAAAGCTGCCGGCGTTCCAATCCCCCCGGTTAGTTCGCCGGCGACAATTG	CCCATTAATCAGACGCTGGCA	CCATTAATCAGACGCTGGCG	CGGCGTGGTGACTTTGCA	GCAGCAATCCGGTGGG
766	EP1_contig21739_175	-	-	[T/G]	ATCAACAGGCTGACATGAAAATTCTCAGAGCAAAGCAGTGCTCCAAGGAAGCGGTAAAAGCAGGGGCCAAAGCGGCTGCAATTGCATGCGTAGCATCCGC[T/G]ATCCCCACAATACTGGGAGCAAGAGCTATTCCTTGGGCAAGGGCTAACCTCAATCATGCTGCACAGACACTTATCATCTCTACAATCAGCGGTTCGGTTT	GCATGCGTAGCATCCGCT	CATGCGTAGCATCCGCG	GCCCTTGCCCAAGGAATAGC	GCCAAAGCGGCTGCAA
767	EP1_contig22063_411	-	-	[T/C]	ATGAAAGCTTCAGCCTTCTTGTGCCATCAATCCTGTCAATCTCAAACTTCATGACTCCAGATACATATAGCATGTTCTGCATATTTACAAAGAATATCAT[T/C]ATGATACCAACTGATTATGAAAAGAAAACTGTTAAACTTGGGAAACAGTTTCACCTGACCTTAGCAATAACTTTGTCTTGACTCAAACTCAAGAGAAAAG	AGCATGTTCTGCATATTTACAAAGAATATCATT	AGCATGTTCTGCATATTTACAAAGAATATCATC	CCAAGTTTAACAGTTTTCTTTTCATAATCAGTTGG	CTCAAACTTCATGACTCCAGATACAT
768	EP1_contig22694_405	-	-	[T/C]	CAAGATTGTATCAATATCCCCAAACACTTGCTCTTTAGGTCGACTTCCATCAATCTTCCTGATGGCATTCTCGTAAATAGAAAGCACTGCCTCAACATTC[T/C]GTTGATATGTTTGAAAGCGATATTTTACTTTTTCCTTGGTGTCATCAGAACGTTGAGTAAGCCTTGCTGCAATTTCCTCGGTCTCTGGAGGAAAATACTT	GAAAGCACTGCCTCAACATTCT	GAAAGCACTGCCTCAACATTCC	GCAGCAAGGCTTACTCAACGT	CTTCCTGATGGCATTCTCGTAAA
